# Supplementary material for: Towards sequence-based prediction of mutation-induced stability changes in unseen non-homologous proteins
Source: BMC Genomics. 2014 Jan 24;15(Suppl 1):S4. doi: 10.1186/1471-2164-15-S1-S4 (PMC4046685; doi:10.1186/1471-2164-15-S1-S4)
Supplement: Supplementary file 1 — Additional file 1: Data set S1914. The files containing the S1914 data set, as well as training, cross-validation, and test splits are available in a white-space-delimited tabular text format. All files are compressed in a single zip archive S1914.zip. (ZIP 2 MB) [file 12864_2014_5677_MOESM1_ESM.zip]

Archive with 659 entries (603 files):
- S1914/unseen-protein/unseen-mutation_cross-validation/replication1/S1914.train1
- S1914/unseen-protein/unseen-mutation_cross-validation/replication1/S1914.test1
- S1914/unseen-protein/unseen-mutation_cross-validation/replication1/S1914.train1.fold1
- S1914/unseen-protein/unseen-mutation_cross-validation/replication1/S1914.train1.fold2
- S1914/unseen-protein/unseen-mutation_cross-validation/replication1/S1914.train1.fold3
- S1914/unseen-protein/unseen-mutation_cross-validation/replication1/S1914.train1.fold4
- S1914/unseen-protein/unseen-mutation_cross-validation/replication1/S1914.train1.fold5
- S1914/unseen-protein/unseen-mutation_cross-validation/replication1/S1914.train1.fold6
- S1914/unseen-protein/unseen-mutation_cross-validation/replication1/S1914.train1.fold7
- S1914/unseen-protein/unseen-mutation_cross-validation/replication1/S1914.train1.fold8
- S1914/unseen-protein/unseen-mutation_cross-validation/replication1/S1914.train1.fold9
- S1914/unseen-protein/unseen-mutation_cross-validation/replication1/S1914.train1.fold10
- S1914/unseen-protein/unseen-mutation_cross-validation/replication2/S1914.train2
- S1914/unseen-protein/unseen-mutation_cross-validation/replication2/S1914.test2
- S1914/unseen-protein/unseen-mutation_cross-validation/replication2/S1914.train2.fold1
- S1914/unseen-protein/unseen-mutation_cross-validation/replication2/S1914.train2.fold2
- S1914/unseen-protein/unseen-mutation_cross-validation/replication2/S1914.train2.fold3
- S1914/unseen-protein/unseen-mutation_cross-validation/replication2/S1914.train2.fold4
- S1914/unseen-protein/unseen-mutation_cross-validation/replication2/S1914.train2.fold5
- S1914/unseen-protein/unseen-mutation_cross-validation/replication2/S1914.train2.fold6
- S1914/unseen-protein/unseen-mutation_cross-validation/replication2/S1914.train2.fold7
- S1914/unseen-protein/unseen-mutation_cross-validation/replication2/S1914.train2.fold8
- S1914/unseen-protein/unseen-mutation_cross-validation/replication2/S1914.train2.fold9
- S1914/unseen-protein/unseen-mutation_cross-validation/replication2/S1914.train2.fold10
- S1914/unseen-protein/unseen-mutation_cross-validation/replication3/S1914.train3
- S1914/unseen-protein/unseen-mutation_cross-validation/replication3/S1914.test3
- S1914/unseen-protein/unseen-mutation_cross-validation/replication3/S1914.train3.fold1
- S1914/unseen-protein/unseen-mutation_cross-validation/replication3/S1914.train3.fold2
- S1914/unseen-protein/unseen-mutation_cross-validation/replication3/S1914.train3.fold3
- S1914/unseen-protein/unseen-mutation_cross-validation/replication3/S1914.train3.fold4
- S1914/unseen-protein/unseen-mutation_cross-validation/replication3/S1914.train3.fold5
- S1914/unseen-protein/unseen-mutation_cross-validation/replication3/S1914.train3.fold6
- S1914/unseen-protein/unseen-mutation_cross-validation/replication3/S1914.train3.fold7
- S1914/unseen-protein/unseen-mutation_cross-validation/replication3/S1914.train3.fold8
- S1914/unseen-protein/unseen-mutation_cross-validation/replication3/S1914.train3.fold9
- S1914/unseen-protein/unseen-mutation_cross-validation/replication3/S1914.train3.fold10
- S1914/unseen-protein/unseen-mutation_cross-validation/replication4/S1914.train4
- S1914/unseen-protein/unseen-mutation_cross-validation/replication4/S1914.test4
- S1914/unseen-protein/unseen-mutation_cross-validation/replication4/S1914.train4.fold1
- S1914/unseen-protein/unseen-mutation_cross-validation/replication4/S1914.train4.fold2
- S1914/unseen-protein/unseen-mutation_cross-validation/replication4/S1914.train4.fold3
- S1914/unseen-protein/unseen-mutation_cross-validation/replication4/S1914.train4.fold4
- S1914/unseen-protein/unseen-mutation_cross-validation/replication4/S1914.train4.fold5
- S1914/unseen-protein/unseen-mutation_cross-validation/replication4/S1914.train4.fold6
- S1914/unseen-protein/unseen-mutation_cross-validation/replication4/S1914.train4.fold7
- S1914/unseen-protein/unseen-mutation_cross-validation/replication4/S1914.train4.fold8
- S1914/unseen-protein/unseen-mutation_cross-validation/replication4/S1914.train4.fold9
- S1914/unseen-protein/unseen-mutation_cross-validation/replication4/S1914.train4.fold10
- S1914/unseen-protein/unseen-mutation_cross-validation/replication5/S1914.train5
- S1914/unseen-protein/unseen-mutation_cross-validation/replication5/S1914.test5
- S1914/unseen-protein/unseen-mutation_cross-validation/replication5/S1914.train5.fold1
- S1914/unseen-protein/unseen-mutation_cross-validation/replication5/S1914.train5.fold2
- S1914/unseen-protein/unseen-mutation_cross-validation/replication5/S1914.train5.fold3
- S1914/unseen-protein/unseen-mutation_cross-validation/replication5/S1914.train5.fold4
- S1914/unseen-protein/unseen-mutation_cross-validation/replication5/S1914.train5.fold5
- S1914/unseen-protein/unseen-mutation_cross-validation/replication5/S1914.train5.fold6
- S1914/unseen-protein/unseen-mutation_cross-validation/replication5/S1914.train5.fold7
- S1914/unseen-protein/unseen-mutation_cross-validation/replication5/S1914.train5.fold8
- S1914/unseen-protein/unseen-mutation_cross-validation/replication5/S1914.train5.fold9
- S1914/unseen-protein/unseen-mutation_cross-validation/replication5/S1914.train5.fold10
- S1914/unseen-protein/unseen-mutation_cross-validation/replication6/S1914.train6
- S1914/unseen-protein/unseen-mutation_cross-validation/replication6/S1914.test6
- S1914/unseen-protein/unseen-mutation_cross-validation/replication6/S1914.train6.fold1
- S1914/unseen-protein/unseen-mutation_cross-validation/replication6/S1914.train6.fold2
- S1914/unseen-protein/unseen-mutation_cross-validation/replication6/S1914.train6.fold3
- S1914/unseen-protein/unseen-mutation_cross-validation/replication6/S1914.train6.fold4
- S1914/unseen-protein/unseen-mutation_cross-validation/replication6/S1914.train6.fold5
- S1914/unseen-protein/unseen-mutation_cross-validation/replication6/S1914.train6.fold6
- S1914/unseen-protein/unseen-mutation_cross-validation/replication6/S1914.train6.fold7
- S1914/unseen-protein/unseen-mutation_cross-validation/replication6/S1914.train6.fold8
- S1914/unseen-protein/unseen-mutation_cross-validation/replication6/S1914.train6.fold9
- S1914/unseen-protein/unseen-mutation_cross-validation/replication6/S1914.train6.fold10
- S1914/unseen-protein/unseen-mutation_cross-validation/replication7/S1914.train7
- S1914/unseen-protein/unseen-mutation_cross-validation/replication7/S1914.test7
- S1914/unseen-protein/unseen-mutation_cross-validation/replication7/S1914.train7.fold1
- S1914/unseen-protein/unseen-mutation_cross-validation/replication7/S1914.train7.fold2
- S1914/unseen-protein/unseen-mutation_cross-validation/replication7/S1914.train7.fold3
- S1914/unseen-protein/unseen-mutation_cross-validation/replication7/S1914.train7.fold4
- S1914/unseen-protein/unseen-mutation_cross-validation/replication7/S1914.train7.fold5
- S1914/unseen-protein/unseen-mutation_cross-validation/replication7/S1914.train7.fold6
- S1914/unseen-protein/unseen-mutation_cross-validation/replication7/S1914.train7.fold7
- S1914/unseen-protein/unseen-mutation_cross-validation/replication7/S1914.train7.fold8
- S1914/unseen-protein/unseen-mutation_cross-validation/replication7/S1914.train7.fold9
- S1914/unseen-protein/unseen-mutation_cross-validation/replication7/S1914.train7.fold10
- S1914/unseen-protein/unseen-mutation_cross-validation/replication8/S1914.train8
- S1914/unseen-protein/unseen-mutation_cross-validation/replication8/S1914.test8
- S1914/unseen-protein/unseen-mutation_cross-validation/replication8/S1914.train8.fold1
- S1914/unseen-protein/unseen-mutation_cross-validation/replication8/S1914.train8.fold2
- S1914/unseen-protein/unseen-mutation_cross-validation/replication8/S1914.train8.fold3
- S1914/unseen-protein/unseen-mutation_cross-validation/replication8/S1914.train8.fold4
- S1914/unseen-protein/unseen-mutation_cross-validation/replication8/S1914.train8.fold5
- S1914/unseen-protein/unseen-mutation_cross-validation/replication8/S1914.train8.fold6
- S1914/unseen-protein/unseen-mutation_cross-validation/replication8/S1914.train8.fold7
- S1914/unseen-protein/unseen-mutation_cross-validation/replication8/S1914.train8.fold8
- S1914/unseen-protein/unseen-mutation_cross-validation/replication8/S1914.train8.fold9
- S1914/unseen-protein/unseen-mutation_cross-validation/replication8/S1914.train8.fold10
- S1914/unseen-protein/unseen-mutation_cross-validation/replication9/S1914.train9
- S1914/unseen-protein/unseen-mutation_cross-validation/replication9/S1914.test9
- S1914/unseen-protein/unseen-mutation_cross-validation/replication9/S1914.train9.fold1
- S1914/unseen-protein/unseen-mutation_cross-validation/replication9/S1914.train9.fold2
- S1914/unseen-protein/unseen-mutation_cross-validation/replication9/S1914.train9.fold3
- S1914/unseen-protein/unseen-mutation_cross-validation/replication9/S1914.train9.fold4
- S1914/unseen-protein/unseen-mutation_cross-validation/replication9/S1914.train9.fold5
- S1914/unseen-protein/unseen-mutation_cross-validation/replication9/S1914.train9.fold6
- S1914/unseen-protein/unseen-mutation_cross-validation/replication9/S1914.train9.fold7
- S1914/unseen-protein/unseen-mutation_cross-validation/replication9/S1914.train9.fold8
- S1914/unseen-protein/unseen-mutation_cross-validation/replication9/S1914.train9.fold9
- S1914/unseen-protein/unseen-mutation_cross-validation/replication9/S1914.train9.fold10
- S1914/unseen-protein/unseen-mutation_cross-validation/replication10/S1914.train10
- S1914/unseen-protein/unseen-mutation_cross-validation/replication10/S1914.test10
- S1914/unseen-protein/unseen-mutation_cross-validation/replication10/S1914.train10.fold1
- S1914/unseen-protein/unseen-mutation_cross-validation/replication10/S1914.train10.fold2
- S1914/unseen-protein/unseen-mutation_cross-validation/replication10/S1914.train10.fold3
- S1914/unseen-protein/unseen-mutation_cross-validation/replication10/S1914.train10.fold4
- S1914/unseen-protein/unseen-mutation_cross-validation/replication10/S1914.train10.fold5
- S1914/unseen-protein/unseen-mutation_cross-validation/replication10/S1914.train10.fold6
- S1914/unseen-protein/unseen-mutation_cross-validation/replication10/S1914.train10.fold7
- S1914/unseen-protein/unseen-mutation_cross-validation/replication10/S1914.train10.fold8
- S1914/unseen-protein/unseen-mutation_cross-validation/replication10/S1914.train10.fold9
- S1914/unseen-protein/unseen-mutation_cross-validation/replication10/S1914.train10.fold10
- S1914/unseen-residue/unseen-mutation_cross-validation/replication1/S1914.train1
- S1914/unseen-residue/unseen-mutation_cross-validation/replication1/S1914.test1
- S1914/unseen-residue/unseen-mutation_cross-validation/replication1/S1914.train1.fold1
- S1914/unseen-residue/unseen-mutation_cross-validation/replication1/S1914.train1.fold2
- S1914/unseen-residue/unseen-mutation_cross-validation/replication1/S1914.train1.fold3
- S1914/unseen-residue/unseen-mutation_cross-validation/replication1/S1914.train1.fold4
- S1914/unseen-residue/unseen-mutation_cross-validation/replication1/S1914.train1.fold5
- S1914/unseen-residue/unseen-mutation_cross-validation/replication1/S1914.train1.fold6
- S1914/unseen-residue/unseen-mutation_cross-validation/replication1/S1914.train1.fold7
- S1914/unseen-residue/unseen-mutation_cross-validation/replication1/S1914.train1.fold8
- S1914/unseen-residue/unseen-mutation_cross-validation/replication1/S1914.train1.fold9
- S1914/unseen-residue/unseen-mutation_cross-validation/replication1/S1914.train1.fold10
- S1914/unseen-residue/unseen-mutation_cross-validation/replication2/S1914.train2
- S1914/unseen-residue/unseen-mutation_cross-validation/replication2/S1914.test2
- S1914/unseen-residue/unseen-mutation_cross-validation/replication2/S1914.train2.fold1
- S1914/unseen-residue/unseen-mutation_cross-validation/replication2/S1914.train2.fold2
- S1914/unseen-residue/unseen-mutation_cross-validation/replication2/S1914.train2.fold3
- S1914/unseen-residue/unseen-mutation_cross-validation/replication2/S1914.train2.fold4
- S1914/unseen-residue/unseen-mutation_cross-validation/replication2/S1914.train2.fold5
- S1914/unseen-residue/unseen-mutation_cross-validation/replication2/S1914.train2.fold6
- S1914/unseen-residue/unseen-mutation_cross-validation/replication2/S1914.train2.fold7
- S1914/unseen-residue/unseen-mutation_cross-validation/replication2/S1914.train2.fold8
- S1914/unseen-residue/unseen-mutation_cross-validation/replication2/S1914.train2.fold9
- S1914/unseen-residue/unseen-mutation_cross-validation/replication2/S1914.train2.fold10
- S1914/unseen-residue/unseen-mutation_cross-validation/replication3/S1914.train3
- S1914/unseen-residue/unseen-mutation_cross-validation/replication3/S1914.test3
- S1914/unseen-residue/unseen-mutation_cross-validation/replication3/S1914.train3.fold1
- S1914/unseen-residue/unseen-mutation_cross-validation/replication3/S1914.train3.fold2
- S1914/unseen-residue/unseen-mutation_cross-validation/replication3/S1914.train3.fold3
- S1914/unseen-residue/unseen-mutation_cross-validation/replication3/S1914.train3.fold4
- S1914/unseen-residue/unseen-mutation_cross-validation/replication3/S1914.train3.fold5
- S1914/unseen-residue/unseen-mutation_cross-validation/replication3/S1914.train3.fold6
- S1914/unseen-residue/unseen-mutation_cross-validation/replication3/S1914.train3.fold7
- S1914/unseen-residue/unseen-mutation_cross-validation/replication3/S1914.train3.fold8
- S1914/unseen-residue/unseen-mutation_cross-validation/replication3/S1914.train3.fold9
- S1914/unseen-residue/unseen-mutation_cross-validation/replication3/S1914.train3.fold10
- S1914/unseen-residue/unseen-mutation_cross-validation/replication4/S1914.train4
- S1914/unseen-residue/unseen-mutation_cross-validation/replication4/S1914.test4
- S1914/unseen-residue/unseen-mutation_cross-validation/replication4/S1914.train4.fold1
- S1914/unseen-residue/unseen-mutation_cross-validation/replication4/S1914.train4.fold2
- S1914/unseen-residue/unseen-mutation_cross-validation/replication4/S1914.train4.fold3
- S1914/unseen-residue/unseen-mutation_cross-validation/replication4/S1914.train4.fold4
- S1914/unseen-residue/unseen-mutation_cross-validation/replication4/S1914.train4.fold5
- S1914/unseen-residue/unseen-mutation_cross-validation/replication4/S1914.train4.fold6
- S1914/unseen-residue/unseen-mutation_cross-validation/replication4/S1914.train4.fold7
- S1914/unseen-residue/unseen-mutation_cross-validation/replication4/S1914.train4.fold8
- S1914/unseen-residue/unseen-mutation_cross-validation/replication4/S1914.train4.fold9
- S1914/unseen-residue/unseen-mutation_cross-validation/replication4/S1914.train4.fold10
- S1914/unseen-residue/unseen-mutation_cross-validation/replication5/S1914.train5
- S1914/unseen-residue/unseen-mutation_cross-validation/replication5/S1914.test5
- S1914/unseen-residue/unseen-mutation_cross-validation/replication5/S1914.train5.fold1
- S1914/unseen-residue/unseen-mutation_cross-validation/replication5/S1914.train5.fold2
- S1914/unseen-residue/unseen-mutation_cross-validation/replication5/S1914.train5.fold3
- S1914/unseen-residue/unseen-mutation_cross-validation/replication5/S1914.train5.fold4
- S1914/unseen-residue/unseen-mutation_cross-validation/replication5/S1914.train5.fold5
- S1914/unseen-residue/unseen-mutation_cross-validation/replication5/S1914.train5.fold6
- S1914/unseen-residue/unseen-mutation_cross-validation/replication5/S1914.train5.fold7
- S1914/unseen-residue/unseen-mutation_cross-validation/replication5/S1914.train5.fold8
- S1914/unseen-residue/unseen-mutation_cross-validation/replication5/S1914.train5.fold9
- S1914/unseen-residue/unseen-mutation_cross-validation/replication5/S1914.train5.fold10
- S1914/unseen-residue/unseen-mutation_cross-validation/replication6/S1914.train6
- S1914/unseen-residue/unseen-mutation_cross-validation/replication6/S1914.test6
- S1914/unseen-residue/unseen-mutation_cross-validation/replication6/S1914.train6.fold1
- S1914/unseen-residue/unseen-mutation_cross-validation/replication6/S1914.train6.fold2
- S1914/unseen-residue/unseen-mutation_cross-validation/replication6/S1914.train6.fold3
- S1914/unseen-residue/unseen-mutation_cross-validation/replication6/S1914.train6.fold4
- S1914/unseen-residue/unseen-mutation_cross-validation/replication6/S1914.train6.fold5
- S1914/unseen-residue/unseen-mutation_cross-validation/replication6/S1914.train6.fold6
- S1914/unseen-residue/unseen-mutation_cross-validation/replication6/S1914.train6.fold7
- S1914/unseen-residue/unseen-mutation_cross-validation/replication6/S1914.train6.fold8
- S1914/unseen-residue/unseen-mutation_cross-validation/replication6/S1914.train6.fold9
- S1914/unseen-residue/unseen-mutation_cross-validation/replication6/S1914.train6.fold10
- S1914/unseen-residue/unseen-mutation_cross-validation/replication7/S1914.train7
- S1914/unseen-residue/unseen-mutation_cross-validation/replication7/S1914.test7
- S1914/unseen-residue/unseen-mutation_cross-validation/replication7/S1914.train7.fold1
- S1914/unseen-residue/unseen-mutation_cross-validation/replication7/S1914.train7.fold2
- S1914/unseen-residue/unseen-mutation_cross-validation/replication7/S1914.train7.fold3
- S1914/unseen-residue/unseen-mutation_cross-validation/replication7/S1914.train7.fold4
- S1914/unseen-residue/unseen-mutation_cross-validation/replication7/S1914.train7.fold5
- S1914/unseen-residue/unseen-mutation_cross-validation/replication7/S1914.train7.fold6
- S1914/unseen-residue/unseen-mutation_cross-validation/replication7/S1914.train7.fold7
- S1914/unseen-residue/unseen-mutation_cross-validation/replication7/S1914.train7.fold8
- S1914/unseen-residue/unseen-mutation_cross-validation/replication7/S1914.train7.fold9
- S1914/unseen-residue/unseen-mutation_cross-validation/replication7/S1914.train7.fold10
- S1914/unseen-residue/unseen-mutation_cross-validation/replication8/S1914.train8
- S1914/unseen-residue/unseen-mutation_cross-validation/replication8/S1914.test8
- S1914/unseen-residue/unseen-mutation_cross-validation/replication8/S1914.train8.fold1
- S1914/unseen-residue/unseen-mutation_cross-validation/replication8/S1914.train8.fold2
- S1914/unseen-residue/unseen-mutation_cross-validation/replication8/S1914.train8.fold3
- S1914/unseen-residue/unseen-mutation_cross-validation/replication8/S1914.train8.fold4
- S1914/unseen-residue/unseen-mutation_cross-validation/replication8/S1914.train8.fold5
- S1914/unseen-residue/unseen-mutation_cross-validation/replication8/S1914.train8.fold6
- S1914/unseen-residue/unseen-mutation_cross-validation/replication8/S1914.train8.fold7
- S1914/unseen-residue/unseen-mutation_cross-validation/replication8/S1914.train8.fold8
- S1914/unseen-residue/unseen-mutation_cross-validation/replication8/S1914.train8.fold9
- S1914/unseen-residue/unseen-mutation_cross-validation/replication8/S1914.train8.fold10
- S1914/unseen-residue/unseen-mutation_cross-validation/replication9/S1914.train9
- S1914/unseen-residue/unseen-mutation_cross-validation/replication9/S1914.test9
- S1914/unseen-residue/unseen-mutation_cross-validation/replication9/S1914.train9.fold1
- S1914/unseen-residue/unseen-mutation_cross-validation/replication9/S1914.train9.fold2
- S1914/unseen-residue/unseen-mutation_cross-validation/replication9/S1914.train9.fold3
- S1914/unseen-residue/unseen-mutation_cross-validation/replication9/S1914.train9.fold4
- S1914/unseen-residue/unseen-mutation_cross-validation/replication9/S1914.train9.fold5
- S1914/unseen-residue/unseen-mutation_cross-validation/replication9/S1914.train9.fold6
- S1914/unseen-residue/unseen-mutation_cross-validation/replication9/S1914.train9.fold7
- S1914/unseen-residue/unseen-mutation_cross-validation/replication9/S1914.train9.fold8
- S1914/unseen-residue/unseen-mutation_cross-validation/replication9/S1914.train9.fold9
- S1914/unseen-residue/unseen-mutation_cross-validation/replication9/S1914.train9.fold10
- S1914/unseen-residue/unseen-mutation_cross-validation/replication10/S1914.train10
- S1914/unseen-residue/unseen-mutation_cross-validation/replication10/S1914.test10
- S1914/unseen-residue/unseen-mutation_cross-validation/replication10/S1914.train10.fold1
- S1914/unseen-residue/unseen-mutation_cross-validation/replication10/S1914.train10.fold2
- S1914/unseen-residue/unseen-mutation_cross-validation/replication10/S1914.train10.fold3
- S1914/unseen-residue/unseen-mutation_cross-validation/replication10/S1914.train10.fold4
- S1914/unseen-residue/unseen-mutation_cross-validation/replication10/S1914.train10.fold5
- S1914/unseen-residue/unseen-mutation_cross-validation/replication10/S1914.train10.fold6
- S1914/unseen-residue/unseen-mutation_cross-validation/replication10/S1914.train10.fold7
- S1914/unseen-residue/unseen-mutation_cross-validation/replication10/S1914.train10.fold8
- S1914/unseen-residue/unseen-mutation_cross-validation/replication10/S1914.train10.fold9
- S1914/unseen-residue/unseen-mutation_cross-validation/replication10/S1914.train10.fold10
- S1914/unseen-protein/replication3/S1914.train3.fold6
- S1914/unseen-protein/replication3/S1914.train3.fold7
- S1914/unseen-protein/replication3/S1914.train3.fold8
- S1914/unseen-protein/replication3/S1914.train3.fold9
- S1914/unseen-protein/replication3/S1914.train3
- S1914/unseen-protein/replication3/S1914.test3
- S1914/unseen-protein/replication3/S1914.train3.fold1
- S1914/unseen-protein/replication3/S1914.train3.fold2
- S1914/unseen-protein/replication3/S1914.train3.fold3
- S1914/unseen-protein/replication3/S1914.train3.fold4
- S1914/unseen-protein/replication3/S1914.train3.fold5
- S1914/unseen-protein/replication3/S1914.train3.fold10
- S1914/unseen-protein/replication4/S1914.train4
- S1914/unseen-protein/replication4/S1914.test4
- S1914/unseen-protein/replication4/S1914.train4.fold1
- S1914/unseen-protein/replication4/S1914.train4.fold2
- S1914/unseen-protein/replication4/S1914.train4.fold3
- S1914/unseen-protein/replication4/S1914.train4.fold4
- S1914/unseen-protein/replication4/S1914.train4.fold5
- S1914/unseen-protein/replication4/S1914.train4.fold6
- S1914/unseen-protein/replication4/S1914.train4.fold7
- S1914/unseen-protein/replication4/S1914.train4.fold8
- S1914/unseen-protein/replication4/S1914.train4.fold9
- S1914/unseen-protein/replication4/S1914.train4.fold10
- S1914/unseen-protein/replication5/S1914.train5
- S1914/unseen-protein/replication5/S1914.test5
- S1914/unseen-protein/replication5/S1914.train5.fold1
- S1914/unseen-protein/replication5/S1914.train5.fold2
- S1914/unseen-protein/replication5/S1914.train5.fold3
- S1914/unseen-protein/replication5/S1914.train5.fold4
- S1914/unseen-protein/replication5/S1914.train5.fold5
- S1914/unseen-protein/replication5/S1914.train5.fold6
- S1914/unseen-protein/replication5/S1914.train5.fold7
- S1914/unseen-protein/replication5/S1914.train5.fold8
- S1914/unseen-protein/replication5/S1914.train5.fold9
- S1914/unseen-protein/replication5/S1914.train5.fold10
- S1914/unseen-protein/replication6/S1914.train6
- S1914/unseen-protein/replication6/S1914.test6
- S1914/unseen-protein/replication6/S1914.train6.fold1
- S1914/unseen-protein/replication6/S1914.train6.fold2
- S1914/unseen-protein/replication6/S1914.train6.fold3
- S1914/unseen-protein/replication6/S1914.train6.fold4
- S1914/unseen-protein/replication6/S1914.train6.fold5
- S1914/unseen-protein/replication6/S1914.train6.fold6
- S1914/unseen-protein/replication6/S1914.train6.fold7
- S1914/unseen-protein/replication6/S1914.train6.fold8
- S1914/unseen-protein/replication6/S1914.train6.fold9
- S1914/unseen-protein/replication6/S1914.train6.fold10
- S1914/unseen-protein/replication7/S1914.train7
- S1914/unseen-protein/replication7/S1914.test7
- S1914/unseen-protein/replication7/S1914.train7.fold1
- S1914/unseen-protein/replication7/S1914.train7.fold2
- S1914/unseen-protein/replication7/S1914.train7.fold3
- S1914/unseen-protein/replication7/S1914.train7.fold4
- S1914/unseen-protein/replication7/S1914.train7.fold5
- S1914/unseen-protein/replication7/S1914.train7.fold6
- S1914/unseen-protein/replication7/S1914.train7.fold7
- S1914/unseen-protein/replication7/S1914.train7.fold8
- S1914/unseen-protein/replication7/S1914.train7.fold9
- S1914/unseen-protein/replication7/S1914.train7.fold10
[truncated: 359 more entries]
