# Supplementary material for: Towards sequence-based prediction of mutation-induced stability changes in unseen non-homologous proteins
Source: BMC Genomics. 2014 Jan 24;15(Suppl 1):S4. doi: 10.1186/1471-2164-15-S1-S4 (PMC4046685; doi:10.1186/1471-2164-15-S1-S4)
Supplement: Supplementary file 1 — Additional file 1: Data set S1914. The files containing the S1914 data set, as well as training, cross-validation, and test splits are available in a white-space-delimited tabular text format. All files are compressed in a single zip archive S1914.zip. (ZIP 2 MB) [file 12864_2014_5677_MOESM1_ESM.zip › S1914/unseen-protein/unseen-mutation_cross-validation/replication1/S1914.test1]

1AKK L94V Helix_4.5 2.0 83.0 -1.2 -1
1ANK D84H Coil_11.9 7.2 51.8 -1.4 -1
1ANK F86L Coil_3.1 7.2 51.8 -0.8 -1
1ANK G85V Coil_7.5 7.2 51.8 -2.4 -1
1ANK R88G Coil_67.2 7.4 51.8 -0.2 -1
1AZP V30I Sheet_0.0 7.0 50.0 0.7 1
1B5M D60R Turn_124.9 7.2 25.0 0.33 1
1B5M P81A Turn_69.8 7.2 25.0 -0.65 -1
1BTA C82A Coil_39.2 7.4 25.0 0.48 1
1C2R G34S Coil_12.4 7.5 30.0 -2.2 -1
1C2R K12D Helix_81.0 7.5 25.0 -1.3 -1
1C2R K14E Helix_97.0 7.5 25.0 -1.3 -1
1C2R K32E Coil_142.0 7.5 25.0 0.2 1
1C2R P35A Coil_24.2 7.5 30.0 -2.0 -1
1C9O E12K Helix_162.3 7.0 75.0 -0.43 -1
1C9O E21A Sheet_151.4 7.0 70.0 -0.29 -1
1C9O E21K Turn_160.9 7.0 75.0 -0.26 -1
1C9O E36K Coil_142.9 7.0 75.0 -0.19 -1
1C9O E46A Sheet_56.0 7.0 70.0 -0.22 -1
1C9O E46K Sheet_56.0 7.0 75.0 -0.65 -1
1C9O E50K Sheet_54.3 7.0 75.0 -0.5 -1
1C9O G23Q Coil_46.1 7.0 70.0 -0.29 -1
1C9O H29E Sheet_64.6 7.0 75.0 -0.76 -1
1C9O L66E Coil_112.1 7.0 70.0 -1.24 -1
1C9O N11S Turn_74.5 7.0 70.0 0.33 1
1C9O N55K Turn_150.1 7.0 75.0 0.1 1
1C9O Q2L Sheet_69.1 7.0 70.0 0.55 1
1C9O Q53E Sheet_105.1 7.0 70.0 -0.1 -1
1C9O R3A Sheet_154.1 7.0 70.0 -1.89 -1
1C9O R3E Sheet_154.1 7.0 70.0 -2.75 -1
1C9O R3K Sheet_154.1 7.0 70.0 -0.19 -1
1C9O R3L Sheet_154.1 7.0 70.0 -0.93 -1
1C9O R56E Turn_213.1 7.0 75.0 0.76 1
1C9O S24D Coil_97.1 7.0 70.0 0.22 1
1C9O T31S Helix_30.7 7.0 70.0 0.17 1
1C9O V64T Sheet_62.0 7.0 70.0 -0.26 -1
1C9O Y15F Sheet_66.4 7.0 70.0 -0.05 -1
1CDC A40G null 7.0 25.0 -1.71 -1
1CDC I18V null 7.0 25.0 -1.17 -1
1CDC I57V null 7.0 25.0 -0.43 -1
1CDC L16V null 7.0 25.0 -2.2 -1
1CDC L50V null 7.0 25.0 0.37 1
1CDC L89V null 7.0 25.0 -0.14 -1
1CDC L95V null 7.0 25.0 -0.75 -1
1CDC V30A null 7.0 25.0 -4.88 -1
1CDC V78A null 7.0 25.0 -3.01 -1
1CHK W101F Helix_0.0 7.0 43.2 -4.27 -1
1CHK W227F Sheet_8.7 7.0 43.2 -2.51 -1
1CHK W28F Helix_25.2 7.0 43.2 -4.43 -1
1CLW E309V Sheet_28.8 7.4 88.4 -2.3 -1
1CLW G177R Sheet_28.4 7.4 88.4 -2.1 -1
1CLW G244R Coil_40.8 7.4 88.4 -4.0 -1
1CLW G323D Coil_13.9 7.4 88.4 -0.4 -1
1CLW R285K Sheet_80.6 7.4 88.4 -10.3 -1
1CLW R382S Sheet_59.4 7.4 88.4 -17.4 -1
1CLW T235I Coil_16.1 7.4 88.4 -1.6 -1
1CSP A46E Sheet_26.9 7.0 70.0 -0.6 -1
1CSP A46K Sheet_26.9 7.0 70.0 1.41 1
1CSP D24K Coil_124.8 7.5 55.0 -0.48 -1
1CSP D24N Coil_124.8 7.5 55.0 -0.72 -1
1CSP D25K Coil_56.3 7.5 55.0 -1.39 -1
1CSP D25Q Coil_56.3 7.5 55.0 -0.81 -1
1CSP E19K Sheet_79.8 7.5 55.0 -0.57 -1
1CSP E19Q Sheet_79.8 7.5 55.0 -0.19 -1
1CSP E21Q Turn_103.8 7.5 55.0 -0.31 -1
1CSP E3K Sheet_78.4 7.0 70.0 2.75 1
1CSP E3L Sheet_78.4 7.0 70.0 1.6 1
1CSP E3Q Sheet_78.4 7.5 55.0 1.31 1
1CSP E3R Sheet_78.4 7.0 70.0 2.65 1
1CSP E42K Turn_126.1 7.5 55.0 0.02 1
1CSP E42Q Turn_126.1 7.5 55.0 -0.12 -1
1CSP E43K Turn_131.6 7.5 55.0 0.17 1
1CSP E43Q Turn_131.6 7.5 55.0 0.05 1
1CSP E43S Turn_131.6 7.0 70.0 0.29 1
1CSP E50Q Sheet_68.0 7.5 55.0 -1.22 -1
1CSP E53K Sheet_115.9 7.5 55.0 -0.19 -1
1CSP E53Q Sheet_115.9 7.5 55.0 0.19 1
1CSP E66K Coil_46.8 7.0 70.0 2.17 1
1CSP E66L Coil_46.8 7.0 70.0 2.1 1
1CSP F15A Sheet_55.0 7.0 45.0 -2.05 -1
1CSP F17A Sheet_59.3 7.0 45.0 -1.52 -1
1CSP F27A Sheet_71.7 7.0 45.0 -0.89 -1
1CSP F38A Coil_161.6 7.0 60.0 0.31 1
1CSP K13E Turn_143.1 7.5 55.0 -0.29 -1
1CSP K13Q Turn_143.1 7.5 55.0 -0.14 -1
1CSP K39E Coil_75.3 7.5 55.0 -0.26 -1
1CSP K39Q Coil_75.3 7.5 55.0 -0.02 -1
1CSP K5E Sheet_100.2 7.5 55.0 -3.11 -1
1CSP K5Q Sheet_100.2 7.5 55.0 -1.96 -1
1CSP K65E Sheet_94.3 7.5 55.0 -1.7 -1
1CSP K65I Sheet_94.3 7.0 70.0 1.53 1
1CSP K65Q Sheet_94.3 7.5 55.0 -0.76 -1
1CSP K7E Sheet 7.5 55.0 -3.59 -1
1CSP K7Q Sheet 7.5 55.0 -3.59 -1
1CSP M1R Coil_139.1 7.0 70.0 1.74 1
1CSP N10D Sheet_52.1 7.5 55.0 0.31 1
1CSP N10K Sheet_52.1 7.5 55.0 -1.51 -1
1CSP N55D Turn_160.4 7.5 55.0 0.5 1
1CSP R56Q Turn_232.1 7.5 55.0 0.38 1
1CSP S48E Sheet_26.4 7.5 55.0 0.1 1
1CSP S48K Sheet_26.4 7.5 55.0 0.74 1
1CSP S48R Sheet_26.4 7.0 70.0 1.58 1
1CSP V20E Turn_20.0 7.5 55.0 -3.59 -1
1CSP V20K Turn_20.0 7.5 55.0 -1.94 -1
1CSP V20Q Turn_20.0 7.5 55.0 -1.82 -1
1CYO F35H Helix_19.9 7.0 66.2 -2.82 -1
1CYO F35L Helix_19.9 7.0 66.2 -1.87 -1
1CYO F35Y Helix_19.9 7.0 66.2 0.79 1
1CYO V45E Helix_78.1 7.0 66.7 -2.68 -1
1CYO V45G Helix_78.1 7.0 25.0 -1.91 -1
1CYO V45H Helix_78.1 7.0 25.0 -1.65 -1
1CYO V45T Helix_78.1 7.0 25.0 -0.96 -1
1CYO V45Y Helix_78.1 7.0 66.7 -1.53 -1
1CYO V61E Turn_112.1 7.0 25.0 -1.05 -1
1CYO V61H Turn_112.1 7.0 25.0 -1.6 -1
1CYO V61K Turn_112.1 7.0 25.0 -2.39 -1
1CYO V61Y Turn_112.1 7.0 25.0 -1.34 -1
1EL1 A93S Helix_63.1 4.5 66.4 -0.26 -1
1EL1 H21G Turn_104.6 4.5 66.4 -0.48 -1
1EL1 V109K Helix_10.9 4.5 66.4 -0.43 -1
1FC1 D399A null 7.4 20.0 -0.7 -1
1FC1 F405A null 7.4 20.0 -2.5 -1
1FC1 K370A null 7.4 20.0 -1.1 -1
1FC1 K392A null 7.4 20.0 -0.4 -1
1FC1 K409A null 7.4 20.0 -2.4 -1
1FC1 L351A null 7.4 20.0 -1.3 -1
1FC1 L368A null 7.4 20.0 -2.2 -1
1FC1 L398A null 7.4 20.0 -0.1 -1
1FC1 P395A null 7.4 20.0 -3.2 -1
1FC1 Q347A null 7.4 20.0 -1.1 -1
1FC1 T350A null 7.4 20.0 -0.1 -1
1FC1 T366A null 7.4 20.0 -2.3 -1
1FC1 T394A null 7.4 20.0 -0.6 -1
1FC1 V397A null 7.4 20.0 -0.6 -1
1FC1 Y349A null 7.4 20.0 -0.7 -1
1FC1 Y407A null 7.4 20.0 -2.1 -1
1G6N S128A Helix_11.8 7.9 20.0 -0.26 -1
1G6N S128P Helix_11.8 7.9 20.0 0.14 1
1HFY A30I Helix_0.0 2.0 20.0 0.3 1
1HFY A30T Helix_0.0 2.0 20.0 -0.06 -1
1HFY T29I Helix_0.0 7.0 25.0 3.23 1
1HFY T29V Helix_0.0 7.0 25.0 1.86 1
1HFY T33I Helix_18.4 2.0 20.0 0.18 1
1HFY T38A Turn_0.4 7.0 58.85 -1.6 -1
1HFZ A106S Helix_90.4 7.4 56.2 -1.05 -1
1HFZ H107A Helix_135.6 7.4 56.2 -0.79 -1
1HFZ H107W Helix_135.6 7.4 56.2 -1.72 -1
1HFZ H107Y Helix_135.6 7.4 56.2 -0.19 -1
1HFZ H32A Helix_44.7 7.4 56.2 -2.13 -1
1HFZ H32Y Helix_44.7 7.4 56.2 0.07 1
1HFZ I59W Coil_69.3 7.4 56.2 -0.93 -1
1HFZ K114E Coil_81.7 7.4 56.2 -0.65 -1
1HFZ K114N Coil_81.7 7.4 56.2 2.65 1
1HFZ K114Q Coil_81.7 7.4 56.2 -0.6 -1
1HFZ L110E Helix_85.3 7.4 56.2 -0.19 -1
1HFZ L110H Helix_85.3 7.4 56.2 1.39 1
1HFZ L110R Helix_85.3 7.4 56.2 0.43 1
1HFZ Q117A Helix_34.6 7.4 56.2 -0.96 -1
1HFZ Q54A Coil_13.3 7.4 56.2 -0.41 -1
1HFZ V42A Sheet_15.7 7.4 56.2 -0.93 -1
1HFZ V42G Sheet_15.7 7.4 56.2 -1.15 -1
1HFZ V42N Sheet_15.7 7.4 56.2 -0.24 -1
1HFZ W104Y Coil_29.7 7.4 56.2 -2.44 -1
1HFZ W118H Helix_13.2 7.4 56.2 -0.6 -1
1HFZ W118Y Helix_13.2 7.4 56.2 -1.17 -1
1HFZ Y103A Helix_56.3 7.4 56.2 -2.39 -1
1HFZ Y103P Helix_56.3 7.4 56.2 -0.22 -1
1IOB K97G Helix_91.5 6.5 25.0 -1.2 -1
1IOB K97R Helix_91.5 6.5 25.0 -0.5 -1
1IOB K97V Helix_91.5 6.5 25.0 0.8 1
1IOB T9A Sheet_5.4 6.5 25.0 -0.8 -1
1IOB T9G Sheet_5.4 6.5 25.0 -2.6 -1
1IOB T9L Sheet_5.4 6.5 25.0 -0.7 -1
1IOB T9Q Sheet_5.4 6.5 25.0 -1.9 -1
1IRO I33L Coil_1.9 9.08 107.0 0.76 1
1IRO V24I Sheet_4.5 9.08 107.0 0.36 1
1LZ1 A32L Helix_0.0 2.7 64.9 -0.1 -1
1LZ1 A32S Helix_0.0 2.7 64.9 -0.33 -1
1LZ1 A47P Coil_84.3 2.8 68.8 0.1 1
1LZ1 A92S Helix_3.0 2.7 64.9 0.81 1
1LZ1 A96M Helix_0.0 2.7 64.9 0.02 1
1LZ1 A96S Helix_0.0 2.7 64.9 -1.0 -1
1LZ1 A9S Helix_0.0 2.7 64.9 -0.02 -1
1LZ1 C77A Turn_20.6 3.0 57.0 -4.6 -1
1LZ1 D120N Coil_92.7 4.5 65.0 0.05 1
1LZ1 D18N Turn_67.1 4.0 65.0 -1.7 -1
1LZ1 D49N Turn_72.8 4.0 65.0 -1.0 -1
1LZ1 D67N Coil_34.6 4.5 65.0 -1.7 -1
1LZ1 D91P Helix_49.5 2.8 68.8 -0.4 -1
1LZ1 E35L Helix_35.0 2.7 64.9 -0.53 -1
1LZ1 E7Q Helix_54.1 4.5 65.0 -1.29 -1
1LZ1 G105A Helix_15.3 2.7 64.9 -0.62 -1
1LZ1 G127A Turn_82.2 2.7 64.9 -0.55 -1
1LZ1 G129A Coil_79.4 2.7 64.9 0.14 1
1LZ1 G16A Turn_43.8 2.7 64.9 -1.39 -1
1LZ1 G19A Turn_44.4 2.7 64.9 -1.77 -1
1LZ1 G22A Turn_75.4 2.7 64.9 -1.79 -1
1LZ1 G37A Coil_39.1 2.7 64.9 -0.29 -1
1LZ1 G37Q Sheet_39.1 2.7 64.9 -0.26 -1
1LZ1 G48A Turn_82.2 2.7 64.9 0.45 1
1LZ1 G68A Turn_69.7 2.7 64.9 -0.12 -1
1LZ1 G72A Turn_62.0 2.7 64.9 -0.36 -1
1LZ1 H78A Turn_152.1 2.7 64.9 -0.14 -1
1LZ1 H78G Turn_152.1 2.7 64.9 -0.12 -1
1LZ1 I106A Turn_4.7 2.7 64.9 -0.93 -1
1LZ1 I106V Turn_13.0 2.7 49.2 -0.98 -1
1LZ1 I23A Turn_15.3 2.7 64.9 -2.54 -1
1LZ1 I23V Turn_12.3 2.7 49.2 -0.41 -1
1LZ1 I59A Sheet_3.0 2.7 49.2 -1.31 -1
1LZ1 I59F Sheet_3.0 2.7 64.9 -0.81 -1
1LZ1 I59G Sheet_3.0 2.7 64.9 -3.83 -1
1LZ1 I59L Sheet_3.0 2.7 64.9 0.0 1
1LZ1 I59M Sheet_3.0 2.7 64.9 -1.29 -1
1LZ1 I59S Sheet_3.0 2.7 64.9 -3.58 -1
1LZ1 I59T Sheet_3.0 2.7 64.9 -2.22 -1
1LZ1 I59V Sheet_2.7 2.7 49.2 -0.93 -1
1LZ1 I59Y Sheet_3.0 2.7 64.9 -3.78 -1
1LZ1 I89A Coil_5.4 2.7 64.9 -2.7 -1
1LZ1 I89V Coil_5.3 2.7 49.2 -0.35 -1
1LZ1 K1A Coil_71.2 2.7 64.9 -0.6 -1
1LZ1 K1M Coil_71.2 2.7 64.9 -0.12 -1
1LZ1 L8T Helix_0.0 2.7 64.9 -3.73 -1
1LZ1 N118A Turn_149.7 2.7 64.9 0.19 1
1LZ1 N118G Turn_149.7 2.7 64.9 0.05 1
1LZ1 P103G Turn_146.4 2.8 68.8 -0.1 -1
1LZ1 P71G Turn_76.7 2.8 68.8 -1.6 -1
1LZ1 Q58G Turn_12.9 2.7 64.9 1.86 1
1LZ1 R21A Turn_145.7 2.7 64.9 1.31 1
1LZ1 R21G Turn_145.7 2.7 64.9 1.15 1
1LZ1 R50A Coil_141.1 2.7 64.9 0.43 1
1LZ1 R50G Turn_141.1 2.7 64.9 0.26 1
1LZ1 V100A Turn_0.9 2.7 49.2 -0.57 -1
1LZ1 V100F Turn_0.9 2.7 64.9 -1.65 -1
1LZ1 V100T Coil_0.9 2.7 64.9 -0.29 -1
1LZ1 V110A Helix_95.1 2.7 49.2 0.07 1
1LZ1 V110D Helix_92.4 2.7 64.9 0.17 1
1LZ1 V110F Turn_92.4 2.7 64.9 -0.05 -1
1LZ1 V110G Turn_92.4 2.7 64.9 0.48 1
1LZ1 V110I Turn_92.4 2.7 64.9 0.86 1
1LZ1 V110L Turn_92.4 2.7 64.9 0.07 1
1LZ1 V110M Turn_92.4 2.7 64.9 0.53 1
1LZ1 V110N Helix_92.4 2.7 64.9 0.07 1
1LZ1 V110P Helix_92.4 2.8 68.8 0.5 1
1LZ1 V110R Helix_92.4 2.7 64.9 0.88 1
1LZ1 V110Y Helix_92.4 2.7 64.9 -0.14 -1
1LZ1 V121A Turn_21.8 2.7 49.2 -1.75 -1
1LZ1 V125A Turn_31.4 2.7 49.2 -1.6 -1
1LZ1 V130A Coil_60.6 2.7 49.2 -1.12 -1
1LZ1 V2A Sheet_106.5 2.7 49.2 -1.51 -1
1LZ1 V2D Sheet_101.4 2.7 64.9 -1.43 -1
1LZ1 V2F Sheet_106.7 2.7 64.9 -0.86 -1
1LZ1 V2G Sheet_106.7 2.7 64.9 -2.29 -1
1LZ1 V2I Sheet_106.7 2.7 64.9 1.1 1
1LZ1 V2L Sheet_106.7 2.7 64.9 -0.05 -1
1LZ1 V2M Sheet_106.7 2.7 64.9 -0.31 -1
1LZ1 V2N s_101.4 2.7 64.9 -1.34 -1
1LZ1 V2R Sheet_101.4 2.7 64.9 -0.38 -1
1LZ1 V2S Sheet_101.4 2.7 64.9 -1.41 -1
1LZ1 V2Y Sheet_101.4 2.7 64.9 -0.36 -1
1LZ1 V74A Coil_95.9 2.7 49.2 -0.43 -1
1LZ1 V74D Coil_93.3 2.7 64.9 -0.43 -1
1LZ1 V74F Coil_93.3 2.7 64.9 -0.29 -1
1LZ1 V74G Coil_93.3 2.7 64.9 -0.22 -1
1LZ1 V74I Coil_93.3 2.7 64.9 0.45 1
1LZ1 V74L Coil_93.3 2.7 64.9 0.19 1
1LZ1 V74M Coil_93.3 2.7 64.9 0.65 1
1LZ1 V74N c_93.3 2.7 64.9 -0.33 -1
1LZ1 V74R Coil_93.3 2.7 64.9 -0.07 -1
1LZ1 V74S Coil_93.3 2.7 64.9 -0.38 -1
1LZ1 V74Y c_93.3 2.7 64.9 -0.24 -1
1LZ1 V93A Helix_4.4 2.7 49.2 -1.0 -1
1LZ1 V93T Helix_3.8 2.7 64.9 -0.67 -1
1LZ1 V99A Helix_3.4 2.7 49.2 -0.89 -1
1LZ1 V99T Helix_2.6 2.7 64.9 -0.5 -1
1LZ1 Y124F Turn_18.7 2.7 64.9 -0.36 -1
1LZ1 Y20F Turn_50.9 2.7 64.9 -0.5 -1
1LZ1 Y38A Sheet_18.0 2.7 64.9 -2.49 -1
1LZ1 Y38F Sheet_18.0 2.7 64.9 -0.19 -1
1LZ1 Y38G Sheet_18.0 2.7 64.9 -2.32 -1
1LZ1 Y45F Sheet_125.5 2.7 64.9 0.07 1
1LZ1 Y54F Sheet_17.5 2.7 64.9 -0.96 -1
1LZ1 Y63F Coil_112.1 2.7 64.9 -0.24 -1
1MGR Y11F null 7.0 25.0 -0.6 -1
1ONC M23L Turn_0.0 7.0 25.0 -2.22 -1
1RGG D17K null 7.0 25.0 -1.1 -1
1RGG D25H null 7.0 25.0 0.9 1
1RGG D25K Helix_126.6 7.0 25.0 0.9 1
1RGG D33A Turn_16.5 7.0 52.6 -6.1 -1
1RGG D79A Sheet_12.4 7.0 52.6 2.75 1
1RGG D79E Sheet_12.4 7.0 52.6 -0.3 -1
1RGG D79F Sheet_12.4 7.0 52.6 3.0 1
1RGG D79H Sheet_12.4 7.0 52.6 1.8 1
1RGG D79I Sheet_12.4 7.0 52.6 2.85 1
1RGG D79K Sheet_12.4 7.0 52.6 2.3 1
1RGG D79L Sheet_12.4 7.0 52.6 2.7 1
1RGG D79N Sheet_12.4 7.0 52.6 1.8 1
1RGG D79R Sheet_12.4 7.0 52.6 2.7 1
1RGG D79W Sheet_12.4 7.0 52.6 2.3 1
1RGG D79Y Sheet_12.4 7.0 52.6 2.9 1
1RGG E41K null 7.0 25.0 -1.2 -1
1RGG E54Q Sheet_15.6 7.0 49.0 -1.7 -1
1RGG E74K null 7.0 25.0 1.1 1
1RGG H85Q Turn_94.3 7.0 49.0 0.0 1
1RGG N39A Turn_17.1 7.0 48.4 -2.2 -1
1RGG N39D Turn_17.1 7.0 48.4 -1.5 -1
1RGG N39S Turn_17.1 7.0 48.4 -2.3 -1
1RGG Q38A Coil_104.3 7.0 49.0 1.0 1
1RGG Q94K Coil_74.9 7.0 52.6 0.3 1
1RGG R65A Coil_31.3 7.0 49.0 -1.0 -1
1RGG T16V Helix_51.3 7.0 48.4 0.3 1
1RGG T18V Helix_6.4 7.0 48.4 -1.4 -1
1RGG T56V Sheet_3.1 7.0 48.4 -1.9 -1
1RGG T59V Coil_33.3 7.0 48.4 -1.7 -1
1RGG T5V Sheet_81.2 7.0 48.4 0.0 1
1RGG T67V Turn_66.7 7.0 48.4 0.0 1
1RGG T72V Sheet_19.2 7.0 48.4 -0.2 -1
1RGG T82V Sheet_1.4 7.0 48.4 -1.7 -1
1RGG V2T Coil_36.5 7.0 48.4 -0.9 -1
1RGG V36T Sheet_46.8 7.0 48.4 -1.3 -1
1RGG V43T Coil_38.1 7.0 48.4 -0.5 -1
1RGG V57T Coil_0.0 7.0 48.4 -4.4 -1
1RGG Y30F null 7.0 25.0 0.4 1
1RGG Y49F null 7.0 25.0 -0.2 -1
1RGG Y51F null 7.0 25.0 -2.3 -1
1RGG Y52F null 7.0 25.0 -3.6 -1
1RGG Y55F null 7.0 25.0 -0.6 -1
1RGG Y80F null 7.0 25.0 -1.5 -1
1RGG Y81F null 7.0 25.0 -1.2 -1
1RGG Y86F null 7.0 25.0 -0.3 -1
1RRO P21A Turn_66.74 7.4 53.6 -0.74 -1
1RRO P26A Helix_11.13 7.4 53.6 -0.74 -1
1RTP A21P Turn_71.3 7.4 45.8 -1.92 -1
1RTP H26P Helix_26.1 7.4 45.8 1.25 1
1RTP K80S Helix_114.1 7.4 45.8 -0.29 -1
1SSO I30V Sheet_1.9 7.0 50.0 -0.4 -1
1SUP G169A Coil_0.7 8.0 58.8 0.3 1
1SUP M50F Coil_34.1 8.0 58.8 0.48 1
1SUP N218S Coil_88.1 8.0 58.8 1.07 1
1SUP N76D Coil_90.0 8.0 58.8 0.45 1
1SUP Q206C Sheet_64.6 8.0 58.8 1.25 1
1SUP Y217K Sheet_69.5 8.0 58.8 0.72 1
1W3D A131G Sheet_13.3 5.5 51.85 -1.7 -1
1W3D A139G Helix_0.7 5.5 51.85 -2.3 -1
1W3D A165G Helix_55.1 5.5 51.85 -0.9 -1
1W3D A168G Helix_86.9 5.5 51.85 -0.3 -1
1W3D D145A Coil_61.8 5.5 51.85 -2.1 -1
1W3D D145N Coil_61.8 5.5 51.85 -0.9 -1
1W3D D162N Helix_23.3 5.5 51.85 -2.0 -1
1W3D D164A Helix_73.7 5.5 51.85 -2.3 -1
1W3D D164G Helix_73.7 5.5 51.85 -3.7 -1
1W3D D164N Helix_73.7 5.5 51.85 -1.9 -1
1W3D E141A Helix_120.8 5.5 51.85 -0.7 -1
1W3D E141Q Helix_120.8 5.5 51.85 -0.4 -1
1W3D I130A Coil_67.3 5.5 51.85 -0.7 -1
1W3D I130G Coil_67.3 5.5 51.85 -1.4 -1
1W3D I130V Coil_67.3 5.5 51.85 -0.2 -1
1W3D I146A Turn_12.8 5.5 51.85 -2.7 -1
1W3D I146V Turn_12.8 5.5 51.85 -1.2 -1
1W3D I163V Helix_0.0 5.5 51.85 -0.5 -1
1W3D L159A Coil_61.8 5.5 51.85 -2.0 -1
1W3D L159G Coil_61.8 5.5 51.85 -1.9 -1
1W3D L159V Coil_61.8 5.5 51.85 -0.6 -1
1W3D L167A Helix_83.7 5.5 51.85 -1.2 -1
1W3D L167V Helix_83.7 5.5 51.85 -0.2 -1
1W3D V129A Coil_39.4 5.5 51.85 -0.7 -1
1W3D V129G Coil_39.4 5.5 51.85 -1.0 -1
1W3D V135A Helix_1.3 5.5 51.85 -1.5 -1
1W3D V144A Coil_3.5 5.5 51.85 -2.0 -1
1W3D V149A Turn_8.1 5.5 51.85 -2.8 -1
1W3D V149G Turn_8.1 5.5 51.85 -4.1 -1
1W3D V158A Sheet_1.3 5.5 51.85 -3.2 -1
1W3D Y138F Helix_39.6 5.5 51.85 -2.0 -1
1YCC C102A Coil_1.2 6.0 46.5 2.9 1
1YCC C102S Coil_1.2 6.0 46.5 2.8 1
1YCC C102T Coil_1.2 6.0 57.1 0.8 1
1YCC F82Y Coil_35.4 6.0 25.0 -0.7 -1
1YCC K73I Helix_172.0 4.5 25.0 -0.4 -1
1YCC K73V Helix_172.0 4.5 25.0 0.1 1
1YCC K73W Helix_172.0 4.5 25.0 -1.6 -1
1YCC L85A Coil_8.8 6.0 25.0 -2.8 -1
1YCC N52A Helix_16.8 4.6 26.85 0.63 1
1YCC N52H Helix_16.8 4.6 26.85 -1.27 -1
1YCC N52I Helix_16.8 6.0 25.0 4.2 1
1YCC N52L Helix_16.8 4.6 26.85 2.56 1
1YCC N52M Helix_16.8 4.6 26.85 2.25 1
1YCC N52Q Helix_16.8 4.6 26.85 -0.08 -1
1YCC N52S Helix_16.8 5.0 26.85 -1.29 -1
1YCC N52T Helix_16.8 5.0 26.85 -0.53 -1
1YCC N52V Helix_16.8 4.6 26.85 1.67 1
1YCC P76G Coil_100.5 4.6 25.0 -0.78 -1
1YCC P76R Coil_100.5 4.6 25.0 -0.97 -1
1YCC P76S Coil_100.5 4.6 25.0 -1.89 -1
1YCC P76V Coil_100.5 4.6 25.0 -1.07 -1
1YCC P76W Coil_100.5 4.6 25.0 -2.38 -1
1YCC P76Y Coil_100.5 4.6 25.0 -2.07 -1
1YYX A36G null 5.0 25.0 -2.71 -1
1YYX A87G null 5.0 25.0 -3.03 -1
1YYX A90G null 5.0 25.0 -2.87 -1
1YYX F61A null 5.0 25.0 -5.45 -1
1YYX F65A null 5.0 25.0 -2.5 -1
1YYX I72A null 5.0 25.0 -4.67 -1
1YYX I98A null 5.0 25.0 -3.83 -1
1YYX L48A null 5.0 25.0 -4.23 -1
1YYX L68A null 5.0 25.0 -4.03 -1
1YYX L76A null 5.0 25.0 -3.43 -1
1YYX L94A null 5.0 25.0 -1.73 -1
1YYX M33A null 5.0 25.0 -3.5 -1
1YYX M58A null 5.0 25.0 -3.61 -1
1YYX V84A null 5.0 25.0 -3.85 -1
1ZG4 E104K null 7.0 50.6 0.64 1
1ZG4 G238S null 7.0 50.6 -1.25 -1
1ZG4 R164H null 7.0 49.9 -0.17 -1
1ZG4 R164S null 7.0 50.6 -0.61 -1
1ZG4 S235A null 7.0 50.6 0.58 1
2ABD A34G Helix_7.0 5.3 5.0 -1.57 -1
2ABD A9G Helix_9.0 5.3 5.0 -1.81 -1
2ABD D21A Helix_26.6 5.3 5.0 0.42 1
2ABD D21H Helix_26.6 5.3 5.0 -0.56 -1
2ABD E67A Helix_97.3 5.3 5.0 -0.36 -1
2ABD F5A Helix_0.0 5.3 5.0 -2.52 -1
2ABD K32A Helix_51.7 5.3 5.0 -1.02 -1
2ABD K32E Helix_51.7 5.3 5.0 -1.68 -1
2ABD K32R Helix_51.7 5.3 5.0 -1.83 -1
2ABD K52M Helix_74.4 5.3 5.0 0.18 1
2ABD K54A Helix_74.4 5.3 5.0 -0.86 -1
2ABD K54M Helix_74.4 5.3 5.0 0.27 1
2ABD L15A Coil_0.6 5.3 5.0 -3.1 -1
2ABD L25A Helix_16.0 5.3 5.0 -1.02 -1
2ABD L80A Helix_3.3 5.3 5.0 -3.7 -1
2ABD P19A Coil_6.4 5.3 5.0 -1.07 -1
2ABD P44A Coil_50.6 5.3 5.0 -1.4 -1
2ABD Q33A Helix_1.3 5.3 5.0 -3.66 -1
2ABD T35A Helix_50.9 5.3 5.0 -1.09 -1
2ABD V12A Helix_7.9 5.3 5.0 -1.69 -1
2ABD V77A Helix_3.6 5.3 5.0 -1.14 -1
2ABD Y28A Helix_53.1 5.3 5.0 -2.47 -1
2ABD Y28F Helix_53.1 5.3 5.0 -1.06 -1
2ABD Y28N Helix_53.1 5.3 5.0 -2.23 -1
2ABD Y31N Helix_56.0 5.3 5.0 -1.52 -1
2ABD Y73A Helix_3.4 5.3 5.0 -4.83 -1
2ABD Y73F Helix_3.4 5.3 5.0 0.27 1
2AFG C117I Sheet 6.6 24.85 -0.36 -1
2AFG C117S Turn_30.1 6.6 25.0 -0.62 -1
2AFG C117V Sheet 6.6 24.85 -0.29 -1
2AFG C83S Turn_0.1 6.6 25.0 -1.91 -1
2AFG F108Y Sheet_9.8 7.3 39.8 0.331 1
2AFG F132W Sheet_0.81 6.6 24.85 0.38 1
2AFG F85W Sheet_0.3 6.6 24.85 0.1 1
2AFG H102Y Turn_7.3 7.3 39.8 0.399 1
2AFG H21Y Sheet_6.5 7.3 39.8 0.754 1
2AFG H93G Turn_125.1 6.6 25.0 0.55 1
2AFG L44F Sheet_0.0 7.3 39.8 0.31 1
2AFG L44P Sheet_0.0 6.6 40.05 0.69 1
2AFG L44W Sheet_0.0 6.6 24.85 -0.81 -1
2AFG L73V Sheet_7.2 6.6 40.05 -1.46 -1
2AFG V109I Coil_1.8 7.3 39.8 -0.079 -1
2AFG V109L Coil_0.5 6.6 40.05 -0.57 -1
2AFG V31I Sheet 6.6 24.85 -0.96 -1
2AKY I213F Helix_0.0 7.5 25.0 -1.91 -1
2AKY N169D Coil_72.7 7.5 25.0 -2.15 -1
2AKY Q48E Helix_139.4 7.7 25.0 -0.96 -1
2AKY T110H Coil_42.1 7.6 25.0 -2.63 -1
2AKY T77H Helix_101.3 7.5 25.0 -2.15 -1
2AKY V8I Sheet_0.6 7.5 25.0 -1.19 -1
2CI2 A35G Helix_0.0 6.25 25.0 -1.09 -1
2CI2 A77G Coil_44.1 6.3 25.0 -1.88 -1
2CI2 D42A Helix_60.2 6.25 25.0 -0.96 -1
2CI2 D64A Sheet_30.6 6.25 25.0 -0.8 -1
2CI2 D71A Sheet_59.0 6.25 25.0 -3.41 -1
2CI2 E26A Turn_87.7 6.25 25.0 -0.47 -1
2CI2 E26Q Turn_87.7 6.25 25.0 -0.62 -1
2CI2 E33D Helix_99.3 6.25 25.0 -0.52 -1
2CI2 E33N Helix_99.3 6.3 46.45 -0.7 -1
2CI2 E33Q Helix_99.3 6.25 25.0 -0.29 -1
2CI2 E34D Helix_88.6 6.25 25.0 -0.74 -1
2CI2 E34N Helix_88.6 6.25 25.0 -1.07 -1
2CI2 E34Q Helix_88.6 6.25 25.0 -0.47 -1
2CI2 E45A Turn_95.2 6.25 25.0 -0.32 -1
2CI2 E60A Coil_92.3 6.3 25.0 -0.68 -1
2CI2 F69A Sheet_34.5 6.25 25.0 -3.84 -1
2CI2 F69L Sheet_34.5 6.3 46.45 -2.11 -1
2CI2 F69V Sheet_34.5 6.25 25.0 -2.39 -1
2CI2 I39V Helix_0.0 6.3 25.0 -1.27 -1
2CI2 I48A Sheet_33.8 6.3 25.0 -3.84 -1
2CI2 I48V Sheet_33.8 6.3 25.0 -1.09 -1
2CI2 I49A Sheet_75.3 6.3 25.0 -2.12 -1
2CI2 I49G Sheet_75.3 6.3 25.0 -3.52 -1
2CI2 I49T Sheet_75.3 6.3 25.0 -1.34 -1
2CI2 I49V Sheet_75.3 6.3 25.0 0.08 1
2CI2 I56A Coil_174.8 6.25 25.0 -0.03 -1
2CI2 I76A Coil_1.0 6.3 25.0 -4.25 -1
2CI2 I76V Coil_1.0 6.3 25.0 0.21 1
2CI2 K21A Coil_85.1 6.25 25.0 -0.55 -1
2CI2 K21M Coil_85.1 6.25 25.0 -0.67 -1
2CI2 K30A Turn_84.8 6.25 25.0 0.42 1
2CI2 K36A Helix_90.3 6.3 46.45 -0.49 -1
2CI2 K36G Helix_90.3 6.25 25.0 -2.32 -1
2CI2 K37A Helix_139.0 6.3 46.45 0.23 1
2CI2 K37G Helix_139.0 6.3 46.45 -0.97 -1
2CI2 K43A Coil_9.0 6.3 46.45 -0.65 -1
2CI2 K43G Helix_9.0 6.25 25.0 -3.19 -1
2CI2 K72N Turn_208.2 6.25 25.0 0.004 1
2CI2 L27A Turn_0.9 6.3 25.0 -2.64 -1
2CI2 L40A Helix_79.7 6.25 25.0 -1.33 -1
2CI2 L40G Helix_79.7 6.25 25.0 -1.38 -1
2CI2 L51A Sheet_38.9 6.3 46.45 -2.37 -1
2CI2 L51I Sheet_38.9 6.25 25.0 -0.26 -1
2CI2 L51V Sheet_38.9 6.3 46.45 -0.5 -1
2CI2 L68A Sheet_0.1 6.3 25.0 -3.82 -1
2CI2 N75A Coil_41.5 6.25 25.0 -0.83 -1
2CI2 N75D Coil_41.5 6.25 25.0 -1.21 -1
2CI2 P25A Turn_71.2 6.25 25.0 -1.57 -1
2CI2 P44A Turn_109.5 6.25 25.0 -1.76 -1
2CI2 P52A Sheet_87.1 6.25 25.0 -0.17 -1
2CI2 P80A Sheet_3.7 6.25 25.0 -3.34 -1
2CI2 Q41A Helix_139.6 6.25 25.0 -0.02 -1
2CI2 Q41G Helix_139.6 6.25 25.0 -0.6 -1
2CI2 R62A Turn_113.8 6.25 25.0 -0.58 -1
2CI2 S31A Sheet_24.0 6.3 46.45 -0.89 -1
2CI2 S31G Helix_24.0 6.25 25.0 -0.8 -1
2CI2 T22A Sheet_53.5 6.3 25.0 -0.85 -1
2CI2 T22G Sheet_53.5 6.3 25.0 -1.16 -1
2CI2 T22V Sheet_53.5 6.3 25.0 -0.32 -1
2CI2 T55A Coil_57.1 6.25 25.0 0.23 1
2CI2 T55S Coil_57.1 6.25 25.0 -0.02 -1
2CI2 T55V Coil_57.1 6.25 25.0 -0.76 -1
2CI2 T58A Coil_106.5 6.3 25.0 -0.69 -1
2CI2 T58D Coil_106.5 6.3 25.0 0.04 1
2CI2 V38A Helix_52.3 6.3 25.0 -0.46 -1
2CI2 V53A Sheet_77.9 6.3 25.0 -0.64 -1
2CI2 V53G Sheet_77.9 6.3 25.0 -2.43 -1
2CI2 V53T Sheet_77.9 6.3 25.0 -1.03 -1
2CI2 V57A Coil_61.9 6.25 25.0 -1.47 -1
2CI2 V66A Sheet_0.0 6.3 25.0 -4.88 -1
2CI2 V70A Sheet_12.1 6.3 25.0 -1.95 -1
2CI2 V79A Coil_39.4 6.3 25.0 -1.51 -1
2CI2 V79G Coil_39.4 6.3 25.0 -3.24 -1
2CI2 V79T Coil_39.4 6.3 25.0 -0.38 -1
2CI2 V82A Helix_17.8 6.3 25.0 -1.45 -1
2CI2 V82G Helix_17.8 6.3 25.0 -3.5 -1
2CI2 V82T Helix_17.8 6.3 25.0 -1.15 -1
3HHR E74A Helix_52.4 8.0 20.0 -0.49 -1
3HHR E74D Helix_52.4 8.0 20.0 -0.55 -1
3HHR E74L Helix_52.4 8.0 20.0 -0.79 -1
3HHR E74Q Helix_52.4 8.0 20.0 -0.18 -1
3HHR E74S Helix_52.4 8.0 20.0 -0.91 -1
3HHR E74T Helix_52.4 8.0 20.0 -0.55 -1
3HHR S71A Coil_36.6 8.0 20.0 -0.97 -1
3HHR S71Q Coil_36.6 8.0 20.0 -1.28 -1
3HHR S71T Coil_36.6 8.0 20.0 0.33 1
3HHR S71V Coil_36.6 8.0 20.0 -1.19 -1
3MBP A276G Helix_53.9 7.6 25.0 -1.5 -1
3MBP D55N Coil_46.7 7.6 25.0 0.0 1
3MBP G19C Helix_18.2 7.6 25.0 -2.3 -1
3MBP P133A Helix_40.3 7.4 63.0 -0.3 -1
3MBP P133S Helix_40.3 7.4 63.0 -2.1 -1
3MBP P159A Turn_2.0 7.4 63.0 -1.8 -1
3MBP P159S Turn_2.0 7.4 63.0 -2.1 -1
3MBP P48A Helix_38.6 7.4 63.0 0.5 1
3MBP P48S Helix_38.6 7.4 63.0 0.3 1
3MBP T345I Helix_58.4 7.6 25.0 0.7 1
3MBP V8G Sheet_40.4 7.6 25.0 -1.1 -1
3MBP Y283D Turn_56.5 7.6 25.0 -3.2 -1
4LYZ A31I Helix_0.0 6.4 74.0 1.4 1
4LYZ A31L Helix_0.0 6.4 74.0 1.8 1
4LYZ A31V Helix_0.0 6.4 74.0 1.2 1
4LYZ C94A Helix_2.9 9.5 20.0 -4.78 -1
4LYZ D101A Coil_94.7 6.4 74.0 0.76 1
4LYZ D101E Coil_94.7 6.4 74.0 0.0 1
4LYZ D101F Coil_94.7 6.4 74.0 0.72 1
4LYZ D101G Coil_94.7 6.4 74.0 0.45 1
4LYZ D101K Coil_94.7 6.4 74.0 0.19 1
4LYZ D101N Coil_94.7 6.4 74.0 0.04 1
4LYZ D101Q Coil_94.7 6.4 74.0 -0.08 -1
4LYZ D101R Coil_94.7 6.4 74.0 0.27 1
4LYZ D101S Coil_94.7 6.4 74.0 0.87 1
4LYZ F34Y Helix_71.8 6.4 74.0 0.19 1
4LYZ F3Y Sheet_15.5 6.4 74.0 -0.45 -1
4LYZ G102A Turn_64.1 2.7 65.6 0.02 1
4LYZ G102R Coil_64.1 6.4 74.0 0.38 1
4LYZ G102V Coil_64.1 6.4 74.0 -0.04 -1
4LYZ G117A Turn_80.5 2.7 65.6 -1.46 -1
4LYZ G49A Coil_22.2 2.7 65.6 -1.89 -1
4LYZ G49N Coil_22.2 9.5 20.0 -0.96 -1
4LYZ H15L Helix_44.2 6.4 74.0 0.76 1
4LYZ I55A Turn_0.8 6.4 74.0 -4.4 -1
4LYZ I55F Turn_0.8 6.4 74.0 -2.46 -1
4LYZ I55L Turn_0.8 6.4 74.0 -0.45 -1
4LYZ I55M Turn_0.8 6.4 74.0 -2.27 -1
4LYZ I55T Turn_0.8 6.4 74.0 -4.96 -1
4LYZ I55V Turn_0.8 6.4 74.0 -0.91 -1
4LYZ K13D Helix_76.5 9.5 20.0 -6.69 -1
4LYZ M105T Helix_0.0 9.5 20.0 -0.24 -1
4LYZ M12F Helix_0.6 2.7 66.0 0.28 1
4LYZ M12L Helix_0.6 2.7 66.0 -0.57 -1
4LYZ N103D Turn_96.6 9.5 20.0 0.24 1
4LYZ N19K Turn_95.0 6.4 74.0 -1.06 -1
4LYZ N77H Turn_123.2 6.4 74.0 -0.38 -1
4LYZ P70N Coil_129.3 9.5 20.0 -2.15 -1
4LYZ Q121H Coil_107.8 6.4 74.0 -0.45 -1
4LYZ R114H Coil_130.2 6.4 74.0 0.68 1
4LYZ R21Q Turn_142.7 6.4 74.0 -0.15 -1
4LYZ R68K Coil_117.8 6.4 74.0 -0.04 -1
4LYZ R73K Coil_154.3 6.4 74.0 0.23 1
4LYZ S91A Helix_0.5 6.4 74.0 -0.15 -1
4LYZ S91D Helix_0.5 6.4 74.0 -2.31 -1
4LYZ S91T Helix_0.5 6.4 74.0 0.99 1
4LYZ S91V Helix_0.5 6.4 74.0 -0.08 -1
4LYZ S91Y Helix_0.5 6.4 74.0 -3.07 -1
4LYZ T40I Sheet_0.1 6.4 74.0 -2.2 -1
4LYZ T40S Sheet_0.1 6.4 74.0 -0.27 -1
CspB-TB D10K null 7.5 55.0 -2.72 -1
CspB-TB D25N null 7.5 55.0 -0.72 -1
CspB-TB E48K null 7.5 55.0 -1.34 -1
CspB-TB E48Q null 7.5 55.0 -0.45 -1
CspB-TB K12E null 7.5 55.0 0.43 1
CspB-TB K12Q null 7.5 55.0 0.53 1
CspB-TB K20E null 7.5 55.0 -1.31 -1
CspB-TB K20Q null 7.5 55.0 0.0 1
CspB-TB K20V null 7.5 55.0 2.17 1
CspB-TB K42E null 7.5 55.0 -0.22 -1
CspB-TB K42Q null 7.5 55.0 0.07 1
CspB-TB K55E null 7.5 55.0 0.81 1
CspB-TB K55Q null 7.5 55.0 0.79 1
CspB-TB R3Q null 7.5 55.0 -1.0 -1
P00912 S212C null 6.5 23.0 -1.0 -1
P01051 V14A null 7.0 25.0 -1.67 -1
P01051 V54A null 7.0 25.0 -2.37 -1
P43305 C72S null 7.4 53.6 0.72 1
