# Supplementary material for: Towards sequence-based prediction of mutation-induced stability changes in unseen non-homologous proteins
Source: BMC Genomics. 2014 Jan 24;15(Suppl 1):S4. doi: 10.1186/1471-2164-15-S1-S4 (PMC4046685; doi:10.1186/1471-2164-15-S1-S4)
Supplement: Supplementary file 1 — Additional file 1: Data set S1914. The files containing the S1914 data set, as well as training, cross-validation, and test splits are available in a white-space-delimited tabular text format. All files are compressed in a single zip archive S1914.zip. (ZIP 2 MB) [file 12864_2014_5677_MOESM1_ESM.zip › S1914/unseen-protein/unseen-mutation_cross-validation/replication1/S1914.train1.fold1]

1WQ5 E49M Sheet_0.7 7.0 25.0 4.5 1
1BVC I142L Helix_0.3 11.0 76.5 0.6 1
1PGA T53F Sheet_45.2 5.2 25.0 1.01 1
1STN G88V Coil_0.1 7.0 51.4 0.5 1
1PGA D47A Turn_114.0 7.0 25.0 0.36 1
1BNI T16R Helix_104.3 6.3 25.0 0.49 1
5CRO Q16L Helix_46.9 3.0 45.0 2.8 1
1ROP D30R Turn_126.0 7.0 69.0 0.8 1
451C F7A Helix_18.7 5.0 50.4 1.1 1
2LZM G77A Helix_3.8 6.5 64.7 0.4 1
2RN2 D134H Helix_50.0 5.5 52.5 1.9 1
2LZM E11A Helix_33.0 5.4 66.48 1.1 1
1POH K49Q Helix_91.6 7.0 25.0 1.5 1
1FTG I21A Helix_70.3 7.0 43.25 0.45 1
1FLV G87V Sheet_0.0 7.0 44.15 0.12 1
1FTG D43A Helix_39.8 7.0 44.15 0.1 1
1PIN F25Y Sheet_45.0 7.0 40.0 0.22 1
2RN2 D134I Helix_50.0 5.5 53.1 1.27 1
1IGV D19N Coil_68.5 7.0 25.0 0.74 1
2RN2 A52M Helix_0.3 3.2 53.0 0.5 1
2LZM A82P Helix_89.5 6.5 64.7 0.8 1
2LZM S44I Helix_67.8 3.01 51.68 0.31 1
2RN2 D70N Coil_54.1 9.0 47.0 1.6 1
2LZM N132M Helix_41.0 5.4 66.48 1.5 1
2RN2 D10H Sheet_18.4 9.0 47.0 2.4 1
1ROP D30K Turn_126.0 7.0 69.0 0.9 1
2RN2 D134V Helix_50.0 5.5 53.1 1.12 1
1ROP D30H Turn_126.0 7.0 69.0 0.9 1
1WQ5 E49I Sheet_0.7 7.0 25.0 8.0 1
1LRP G46A Helix_61.1 8.0 53.4 0.66 1
2LZM S38D Sheet_52.1 6.9 66.1 0.6 1
1LRP Q33Y Helix_67.8 8.0 51.5 1.32 1
2LZM S44E Helix_67.8 3.01 51.68 0.0 1
2LZM F153L Helix_0.1 5.7 64.88 0.3 1
1PIN Y24F Sheet_22.9 7.0 40.0 -0.66 -1
1OTR E34G Helix_72.8 3.0 65.0 -1.39 -1
1BPI G36A Coil_0.2 7.0 39.0 -2.1 -1
1STN Y91S Sheet_0.0 7.0 20.0 -5.3 -1
1RN1 A21F Helix_61.1 2.5 0.0 -0.57 -1
2LZM A93S Helix_75.9 3.0 51.55 -0.2 -1
1C5G E350R Coil_104.1 6.6 50.2 -0.3 -1
1RX4 V75C Sheet_12.2 7.8 15.0 -0.2 -1
1BVC D44A Turn_105.8 4.0 25.0 -0.17 -1
2RN2 A52E Helix_0.3 3.2 53.0 -1.5 -1
3SSI M73G Coil_211.3 7.0 53.36 -0.06 -1
1BNI T105V Coil_86.4 6.3 25.0 -2.2 -1
1L63 V111M Helix_0.0 5.4 65.3 -0.7 -1
1POH S46A Helix_31.8 7.0 30.0 -1.0 -1
1BNI Y78F Coil_9.4 6.3 25.0 -1.45 -1
1STN G79S Coil_18.6 7.0 20.0 -2.4 -1
1BPI I18A Sheet_68.4 7.0 39.0 -1.5 -1
1PIN H27A Turn_91.2 7.0 40.0 -0.12 -1
2LZM I3T Helix_19.8 6.5 64.7 -2.3 -1
2LZM L133M Helix_0.8 5.42 65.3 -0.4 -1
1OTR Q41S Sheet_0.2 3.75 50.0 -1.27 -1
1RTB V108I Sheet_0.0 5.0 40.0 -0.43 -1
1BNI T26Q Coil_39.5 6.3 25.0 -1.72 -1
1HUE A56S Coil_80.0 7.0 63.9 -0.13 -1
1BNI Y17S Helix_121.0 6.3 25.0 -2.57 -1
1BNI A32P Helix_92.3 6.3 25.0 -4.1 -1
2LZM R96L Helix_70.4 5.35 58.0 -3.2 -1
1AYF Y82W Coil_134.9 8.5 37.0 -0.21 -1
1BNI E73A Sheet_11.7 6.3 25.0 -2.5 -1
2LZM L118M Helix_9.7 5.42 65.3 -0.7 -1
3SSI V13A Sheet_56.2 7.0 82.21 -6.78 -1
2LZM I58A Sheet_4.1 3.0 51.65 -3.2 -1
1VQB R82C Sheet_50.7 7.0 25.0 -0.75 -1
1LRP Q44Y Helix_80.8 8.0 51.5 -0.02 -1
1PGA T53E Sheet_29.1 5.2 60.0 -1.13 -1
1FTG L143A Sheet_0.1 7.0 44.15 -0.1 -1
2LZM M120Y Helix_33.0 5.35 61.0 -0.1 -1
1STN L36A Coil_0.0 7.0 20.0 -3.6 -1
1BNI N23A Turn_13.6 6.3 25.0 -2.2 -1
1BVC L49I Coil_6.0 11.0 76.5 -0.8 -1
1W4H A134G Helix_44.7 7.0 9.85 -0.37 -1
2LZM I3S Helix_19.8 6.5 64.7 -1.7 -1
1PIN R17G Turn_218.4 7.0 40.0 -0.22 -1
1BPI R20A Sheet_35.4 7.0 39.0 -1.8 -1
1PGA V29P Helix_65.8 5.5 25.0 -3.5 -1
1VQB V19T Sheet_101.0 7.0 25.0 -0.3 -1
1AG2 F198S Coil_12.3 7.0 25.0 -2.46 -1
2LZM T157I Coil_58.0 6.0 64.5 -1.2 -1
2LZM D89A Helix_71.7 5.35 58.0 -0.5 -1
1ROP D30W Turn_126.0 7.0 69.0 -0.4 -1
2RN2 A52Q Helix_0.3 3.2 53.0 -1.2 -1
2LZM A49S Helix_47.3 3.0 51.55 -0.5 -1
1W4H T152S Coil_103.1 7.0 9.85 -0.29 -1
1AG2 V210I Helix_0.0 7.0 25.0 -0.26 -1
1ROP L41A Helix_85.2 6.0 25.0 -6.12 -1
2LZM S44P Helix_67.8 3.01 51.68 -3.03 -1
1ROP D30P Turn_126.0 7.0 69.0 -1.6 -1
1PGA T53R Sheet_29.1 5.2 60.0 -0.96 -1
1OTR L67T Sheet_0.1 3.75 50.0 -2.92 -1
1RTB Y97G Sheet_6.3 5.0 63.3 -11.7 -1
1LRP Y22H Helix_46.4 8.0 51.5 -2.25 -1
1BNI I88L Sheet_0.0 6.3 25.0 -0.3 -1
2LZM L99F Helix_0.0 5.7 64.88 -0.3 -1
1BNI V10T Helix_0.0 6.3 25.0 -2.5 -1
2LZM A41S Helix_39.0 3.0 51.55 -0.6 -1
1C5G R30E Coil_109.6 6.6 50.2 -1.2 -1
1VQB I78V Sheet_91.6 7.0 25.0 -0.65 -1
P08505 H31A null 7.4 25.0 -0.3 -1
1BNI D54A Sheet_28.4 6.3 25.0 -3.15 -1
1AM7 H48N Coil_13.7 7.0 25.0 -5.0 -1
1PIN K13A Sheet_122.3 7.0 40.0 -0.02 -1
1FTG V117A Coil_15.4 7.0 44.15 -1.74 -1
1FTG S71A Helix_83.7 7.0 44.15 -0.69 -1
2LZM Q105A Helix_58.1 5.8 66.3 -0.6 -1
1HME S37H Coil_70.8 7.0 20.0 -1.5 -1
1ROP D30L Turn_126.0 7.0 69.0 -0.1 -1
1PGA T53A Sheet_29.1 5.2 60.0 -1.36 -1
2LZM R96N Helix_70.4 5.35 58.0 -3.0 -1
1BVC T51A Helix_64.0 9.6 82.2 -1.4 -1
1BVC L135V Helix_1.9 11.0 76.5 -2.2 -1
1VQB L81T Sheet_21.2 7.0 25.0 -2.55 -1
2HPR G49K h_18.7 7.0 25.0 -1.0 -1
2LZM D72P Helix_69.0 6.5 63.4 -2.7 -1
1W4H L144A Coil_41.7 7.0 9.85 -1.9 -1
2LZM K43A Helix_48.0 6.7 62.2 -1.03 -1
1BNI I88V Sheet_0.0 6.3 25.0 -1.43 -1
1BNI A32W Helix_92.3 6.3 25.0 -1.0 -1
2LZM N163D Coil_117.8 5.4 65.15 -0.21 -1
2RN2 D94E Coil_99.6 5.5 49.8 -0.4 -1
1BNI G34A Coil_38.5 6.3 25.0 -3.12 -1
2LZM A129L Helix_0.0 5.4 65.3 -1.3 -1
1WQ5 P132A Coil_60.7 9.0 54.1 -0.92 -1
1WQ5 C118S Helix_0.0 9.0 50.0 -2.27 -1
1VQB K69H Sheet_86.7 7.0 25.0 -0.63 -1
2LZM G30F Turn_17.3 5.4 66.48 -1.5 -1
