# Supplementary material for: Towards sequence-based prediction of mutation-induced stability changes in unseen non-homologous proteins
Source: BMC Genomics. 2014 Jan 24;15(Suppl 1):S4. doi: 10.1186/1471-2164-15-S1-S4 (PMC4046685; doi:10.1186/1471-2164-15-S1-S4)
Supplement: Supplementary file 1 — Additional file 1: Data set S1914. The files containing the S1914 data set, as well as training, cross-validation, and test splits are available in a white-space-delimited tabular text format. All files are compressed in a single zip archive S1914.zip. (ZIP 2 MB) [file 12864_2014_5677_MOESM1_ESM.zip › S1914/unseen-protein/unseen-mutation_cross-validation/replication1/S1914.train1.fold2]

1FTG E61K Turn_108.5 7.0 44.15 0.24 1
3SSI M73K Coil_211.3 7.0 53.36 0.35 1
1HUE S31T Helix_24.2 7.0 63.9 0.41 1
2RN2 K95N Turn_137.0 5.5 49.8 0.9 1
1BVC V66A Helix_57.0 9.6 82.2 0.8 1
5CRO Y26C Coil_162.9 7.0 45.0 2.2 1
1OTR K33V null 3.25 65.0 0.93 1
1KFW G93P Coil_45.9 7.5 16.0 0.5 1
2LZM S44F Helix_67.8 3.01 51.68 0.06 1
1FTG D75K Helix_104.9 7.0 43.25 1.01 1
1BVC Q8A Helix_81.9 4.2 4.0 0.98 1
1K9Q L30Y null 7.0 65.0 0.17 1
1FTG E40K Coil_119.3 7.0 43.25 0.87 1
2LZM V131I Helix_99.1 3.01 53.08 0.16 1
1WQ5 G211V Sheet_0.0 7.8 25.0 0.5 1
1SHG D48G Turn_104.3 3.5 24.85 1.05 1
2LZM M120L Helix_33.0 3.0 47.0 0.5 1
1OTR E34C Helix_72.8 3.0 65.0 0.91 1
1PGA T53Y Sheet_45.2 5.2 25.0 0.5 1
1BNI T6D Coil_74.5 6.3 25.0 0.11 1
1LRP K4Q Coil_112.0 8.0 51.5 0.43 1
1AAR H68E Sheet_74.2 5.0 25.0 0.76 1
1OTR E34L Helix_72.8 3.0 65.0 1.36 1
451C Q37R Turn_101.9 5.0 50.4 0.5 1
2RN2 K91R Coil_80.5 5.5 49.8 0.0 1
1POH K49E Helix_91.6 7.0 25.0 2.1 1
1ARR P8L Sheet_46.3 7.5 25.0 2.49 1
1BNI K19R Coil_72.0 6.3 25.0 0.2 1
1RN1 A21N Helix_61.1 2.5 0.0 0.34 1
1WQ5 E49F Sheet_0.7 7.0 25.0 2.4 1
5CRO Y26V Coil_162.9 7.0 45.0 0.9 1
2RN2 A52C Helix_0.3 3.2 53.0 0.8 1
2LZM K16E Sheet_120.1 5.3 66.7 0.5 1
1KFW G406Q Turn_30.6 7.5 16.0 0.62 1
2LZM R80K Helix_181.6 5.4 65.15 -0.17 -1
1WQ5 P207A Coil_49.7 9.0 54.1 -1.64 -1
1STN L37A Coil_13.0 7.0 20.0 -1.8 -1
1FTG V139A Turn_0.0 7.0 44.15 -0.87 -1
2LZM T152C Helix_0.0 5.4 59.0 -0.5 -1
2LZM N55G Turn_115.0 6.5 64.7 -0.6 -1
1RTB A5S Helix_30.3 7.0 61.7 -0.37 -1
1RX4 V75A Sheet_12.2 7.8 15.0 -0.2 -1
2LZM T157L Coil_58.0 3.0 53.6 -1.7 -1
1ROP D30T Turn_126.0 7.0 69.0 -0.4 -1
1WQ5 G211D Sheet_0.0 7.8 25.0 -0.5 -1
2LZM L133F Helix_0.8 5.35 61.0 -0.3 -1
1OTR V5N Sheet_0.0 3.75 50.0 -5.38 -1
2LZM T157N Coil_58.0 3.0 53.6 -1.2 -1
1STN F34C null 7.6 20.0 -2.8 -1
1OTR L67S Sheet_0.1 3.75 50.0 -3.3 -1
1OTR E34R Helix_72.8 3.0 65.0 -3.51 -1
1OTR Q41T Sheet_0.2 3.75 50.0 -0.43 -1
2LZM W138Y Helix_10.6 2.2 -1.0 -1.71 -1
2RN2 S68L Sheet_1.0 3.0 49.8 -0.5 -1
1WQ5 E49K Sheet_0.7 7.0 25.0 -0.9 -1
2TRX L78K Sheet_0.3 7.0 85.32 -3.9 -1
1BVC I111M Helix_5.0 11.0 76.5 -1.1 -1
1W4H L131A Coil_51.8 7.0 9.85 -0.94 -1
1RN1 D49F Coil_144.8 7.0 25.0 -0.4 -1
2LZM T59A Coil_71.8 6.5 63.0 -1.5 -1
1AG2 V180I Helix_41.5 7.0 25.0 -0.5 -1
1STN F76A Coil_17.0 7.0 20.0 -4.1 -1
1BNI I51V Sheet_0.2 6.3 25.0 -1.8 -1
1WQ5 C118V Helix_0.0 9.0 50.0 -1.34 -1
1RN1 V78T null 7.0 25.0 -3.1 -1
2LZM K48A Helix_151.1 6.7 62.2 -0.56 -1
1WQ5 G211S Sheet_0.0 7.8 25.0 -0.7 -1
1RTB V118A Sheet_32.1 5.0 40.0 -1.92 -1
1FTG I51V Sheet_0.0 7.0 44.15 -1.83 -1
1BNI T6H Helix_74.5 8.9 25.0 -1.56 -1
1BNI Y17A Helix_121.0 6.3 25.0 -2.13 -1
1W4H A148G Helix_58.7 7.0 9.85 -0.43 -1
1KFW G254P Turn_5.0 7.5 16.0 -0.65 -1
1RX4 V75I Sheet_12.2 7.8 15.0 -2.0 -1
1BNI A32K Helix_92.3 6.3 25.0 -0.2 -1
2LZM V149A Helix_0.1 5.4 59.0 -3.1 -1
1BVC H36Q Helix_43.6 7.8 4.0 -0.8 -1
2WSY L209V Sheet_0.9 7.8 25.0 -1.0 -1
1OTR I36V Coil_28.9 3.0 50.0 -0.79 -1
1BNI D93N Coil_68.9 6.3 25.0 -4.11 -1
3SSI M73L Coil_211.3 7.0 53.36 -0.25 -1
P08505 W34A null 4.0 25.0 -2.0 -1
1BPI N43G Coil_1.1 2.0 25.0 -5.7 -1
2LZM M102K Helix_0.7 5.3 65.3 -6.9 -1
1STN D77A Coil_3.6 7.0 20.0 -3.2 -1
1WQ5 C81A Helix_0.0 9.0 50.0 -0.69 -1
2LZM I3A Helix_19.8 6.5 64.7 -0.7 -1
1BPI E49A Helix_115.0 7.0 39.0 -0.2 -1
1RN1 A21K Helix_61.1 2.5 0.0 -0.51 -1
1PGA T53G Sheet_29.1 5.2 60.0 -2.57 -1
1BNI Y97G Sheet_29.7 6.3 25.0 -6.6 -1
2LZM R96E Helix_70.4 5.35 58.0 -2.5 -1
1BNI Q15G Helix_69.7 6.3 25.0 -1.6 -1
1RTB S75A Turn_0.0 7.4 61.1 -2.5 -1
1VQB L32R Sheet_79.0 7.0 25.0 -0.8 -1
1BNI E29G Helix_84.2 6.3 25.0 -1.81 -1
1VQB L81C Sheet_21.2 7.0 25.0 -1.85 -1
2LZM A73S Helix_51.0 3.0 51.55 -0.4 -1
1BNI T6N Coil_74.5 6.3 25.0 -1.27 -1
1BNI K27G Helix_67.8 6.3 25.0 -0.48 -1
2LZM Q123A Helix_92.5 3.01 51.65 -0.22 -1
1BNI S28G Helix_78.5 6.3 25.0 -0.45 -1
1VQB D36N Sheet_49.6 7.0 25.0 -0.5 -1
1STN L36G Coil_0.0 7.0 20.0 -5.4 -1
2LZM T157S Coil_58.0 2.0 42.0 -0.66 -1
2LZM M120K Helix_33.0 3.0 47.0 -1.6 -1
1BNI E29S Helix_84.2 6.3 25.0 -1.23 -1
2LZM R119E Helix_115.1 5.35 66.7 -0.04 -1
1BNI S92A Turn_55.4 6.3 25.0 -2.8 -1
2LZM I78M Helix_0.0 5.42 65.3 -1.5 -1
1BNI L89T Sheet_0.0 6.3 25.0 -2.5 -1
1BNI E29A Helix_84.2 6.3 25.0 -1.25 -1
1PGA T53Q Sheet_29.1 5.2 60.0 -0.98 -1
1BNI R69M Coil_36.2 6.3 25.0 -2.12 -1
2LZM N101A Helix_0.2 5.4 59.0 -1.5 -1
1AAR F45W Sheet_37.1 5.0 25.0 -0.32 -1
1BNI L33Q Helix_95.4 6.3 25.0 -1.3 -1
1VQB L49T Sheet_9.0 7.0 25.0 -2.85 -1
1BPI Y23A Sheet_9.0 2.0 25.0 -5.9 -1
2DRI A188C null 7.6 25.0 -1.8 -1
1VQB F13T Sheet_82.8 7.0 25.0 -0.35 -1
2LZM L99M Helix_0.0 5.7 64.88 -0.6 -1
1BNI I55A Sheet_96.0 6.3 25.0 -1.1 -1
1VQB V35M Sheet_8.5 7.0 25.0 -0.53 -1
1BVC M131A Helix_0.0 7.8 4.0 -2.2 -1
2LZM T157E Coil_58.0 3.0 53.6 -0.8 -1
2LZM K135E Turn_147.8 5.3 25.0 -1.0 -1
1VQB I6V Sheet_1.1 7.0 25.0 -0.35 -1
1L63 I27M Sheet_0.0 5.4 65.3 -3.1 -1
