# Supplementary material for: Towards sequence-based prediction of mutation-induced stability changes in unseen non-homologous proteins
Source: BMC Genomics. 2014 Jan 24;15(Suppl 1):S4. doi: 10.1186/1471-2164-15-S1-S4 (PMC4046685; doi:10.1186/1471-2164-15-S1-S4)
Supplement: Supplementary file 1 — Additional file 1: Data set S1914. The files containing the S1914 data set, as well as training, cross-validation, and test splits are available in a white-space-delimited tabular text format. All files are compressed in a single zip archive S1914.zip. (ZIP 2 MB) [file 12864_2014_5677_MOESM1_ESM.zip › S1914/unseen-protein/unseen-mutation_cross-validation/replication1/S1914.train1.fold3]

2RN2 D134N Helix_50.0 5.5 53.1 0.89 1
1N0J Q143N Turn_0.0 7.8 70.0 2.79 1
2LZM T157R Coil_58.0 3.0 53.6 0.3 1
1LRP G48N Helix_59.7 8.0 53.4 0.79 1
1BNI S28E Helix_78.5 6.3 25.0 0.4 1
1PIN S18G Turn_125.0 7.0 40.0 0.02 1
1VQB L32Y Sheet_79.0 7.0 25.0 0.5 1
2LZM S117A Helix_1.0 3.01 51.65 1.27 1
2LZM S117V Helix_1.0 5.4 66.48 2.0 1
1BNI Y24F Turn_17.3 6.3 25.0 0.0 1
2LZM G113A Helix_58.1 6.5 64.7 0.3 1
2RN2 D134L Helix_50.0 5.5 53.1 1.51 1
P00782 K57E null 5.0 20.0 1.0 1
1OTR E34W Helix_72.8 3.0 65.0 1.31 1
2LZM S44R Helix_67.8 3.01 51.68 0.24 1
451C F34Y Turn_23.3 5.0 50.4 1.9 1
1RN1 Y45W Turn_127.5 6.0 25.0 0.74 1
2LZM S44H Helix_67.8 3.01 51.68 0.04 1
2LZM S44T Helix_67.8 3.01 51.68 0.01 1
5CRO Y26D Coil_162.9 7.0 45.0 2.7 1
1A23 H32Y Helix_57.4 7.0 30.0 6.8 1
1HME G39H Helix_36.6 7.0 20.0 0.47 1
1RX4 V88A Coil_51.9 7.2 20.0 0.2 1
2LZM N40D Helix_108.9 5.4 65.15 0.44 1
1WQ5 E49T Sheet_0.7 7.0 25.0 0.0 1
2RN2 D10A Sheet_18.4 9.0 47.0 4.0 1
1STN H124L Helix_92.2 7.0 51.4 1.3 1
1OTR K33F null 3.25 65.0 0.17 1
2LZM V131E Helix_99.1 3.01 53.08 0.2 1
1A23 H32L Helix_57.4 7.0 30.0 5.3 1
1PIN S19G Turn_48.7 7.0 40.0 0.01 1
P08821 I42V null 7.0 48.6 0.52 1
3SSI M73A Coil_211.3 7.0 53.36 0.55 1
2LZM V131D Helix_99.1 3.01 53.08 0.08 1
1BPI R53A Helix_170.4 7.0 39.0 -0.1 -1
2RN2 A52T Helix_0.3 3.2 53.0 -0.8 -1
1PIN Y23A Sheet_44.3 7.0 40.0 -1.08 -1
1VQB S67C Helix_0.0 7.0 25.0 -1.85 -1
1OTR K33T null 3.25 65.0 -0.12 -1
1FTG L6A Sheet_0.0 7.0 44.15 -2.94 -1
1BNI H18R Coil_102.6 6.3 25.0 -1.17 -1
1BPI R17A Coil_204.2 7.0 39.0 -0.3 -1
2LZM D47A Helix_35.6 6.7 62.2 -0.95 -1
2LZM R96D Helix_70.4 5.35 58.0 -3.5 -1
1BVC V114A Helix_10.0 9.6 82.2 -1.4 -1
2LZM F153I Helix_0.1 5.7 64.88 -0.2 -1
1BNI T99V Sheet_1.7 6.3 25.0 -2.7 -1
2WSY I232V Sheet_1.1 7.8 25.0 -1.2 -1
1TPK V65T Sheet_0.2 4.5 64.3 -1.0 -1
1ROP L41V Helix_85.2 6.0 25.0 -2.53 -1
1BNI D12G Helix_78.1 6.3 25.0 -1.25 -1
1RN1 A21Y Helix_61.1 2.5 0.0 -0.39 -1
1BNI A32V Helix_92.3 6.3 25.0 -0.9 -1
1VQB L37C Coil_115.8 7.0 25.0 -2.3 -1
1BNI A32Q Helix_92.3 6.3 25.0 -0.5 -1
1VQB V35L Sheet_8.5 7.0 25.0 -1.35 -1
1VQB L81V Sheet_21.2 7.0 25.0 -0.1 -1
2LZM V149G Helix_0.1 5.4 59.0 -4.9 -1
2LZM D92N Coil_63.2 6.7 62.4 -1.4 -1
2LZM G28A Sheet_0.2 3.02 51.6 -2.0 -1
1VQB M77T Sheet_89.7 7.0 25.0 -0.4 -1
1OTR V5A Sheet_0.0 3.75 50.0 -3.01 -1
2RN2 V74A Helix_0.6 5.5 52.0 -3.4 -1
1OTR Q41L Sheet_0.2 3.75 50.0 -0.26 -1
1BNI H18S Coil_102.6 6.3 25.0 -2.28 -1
1L63 V87M Helix_3.8 5.4 65.3 -2.3 -1
1BNI G34N Coil_38.5 6.3 25.0 -2.75 -1
2LZM Q105E Helix_58.1 5.8 66.3 -1.1 -1
1AYF H56T Sheet_5.6 8.5 37.0 -1.19 -1
1AAR K29N Helix_66.7 5.0 25.0 -1.48 -1
1PIN S32A Sheet_43.6 7.0 40.0 -0.26 -1
1BNI V10A Helix_0.0 6.3 25.0 -3.4 -1
2LZM T157V Coil_58.0 3.0 53.6 -1.2 -1
2LZM V87I Helix_3.4 5.35 61.0 -0.3 -1
1CAH C206S Coil_9.0 7.5 23.0 -0.6 -1
1BVC K56A Helix_120.6 4.0 25.0 -0.23 -1
1BNI T6G Coil_74.5 6.3 25.0 -1.27 -1
1BPI G56A Helix_18.8 7.0 39.0 -0.2 -1
1RN1 N44A Turn_49.7 7.0 25.0 -2.08 -1
1FLV G87A Sheet_0.0 7.0 44.15 -0.09 -1
3SSI V13F Sheet_56.2 7.0 82.21 -5.69 -1
1PIN Q33A Sheet_50.7 7.0 40.0 -0.57 -1
2LZM R96V Helix_70.4 5.35 58.0 -2.4 -1
1BPI T32A Sheet_79.0 7.0 39.0 -0.1 -1
1BNI Q104A Coil_92.0 6.3 25.0 -0.2 -1
1BNI T26N Coil_39.5 6.3 25.0 -1.29 -1
1VQB D50H Turn_41.1 7.0 25.0 -0.78 -1
2LZM T157F Coil_58.0 2.0 42.0 -2.4 -1
3SSI M103G Helix_0.5 7.0 82.21 -6.82 -1
1RN1 A21M Helix_61.1 2.5 0.0 -0.15 -1
1VQB C33V Sheet_0.0 7.0 25.0 -0.1 -1
1RTB V57I Helix_0.0 5.0 40.0 -1.3 -1
1RTB P114A Sheet_112.1 4.2 56.05 -3.2 -1
1VQB L65P Coil_154.1 7.0 25.0 -0.75 -1
2LZM R154E Helix_79.3 5.3 66.7 -1.1 -1
1WQ5 C154S Sheet_0.0 9.0 50.0 -1.72 -1
1PIN F25A Sheet_45.0 7.0 40.0 -2.14 -1
1STN L37G Coil_13.0 7.0 20.0 -3.9 -1
1BVC I142V Helix_0.3 11.0 76.5 -0.1 -1
2TRX L78R Sheet_0.3 7.0 85.32 -4.0 -1
1FTG I156V Helix_1.9 7.0 44.15 -3.6 -1
2LZM V131T Helix_99.1 3.01 53.08 -0.12 -1
1PGA T25P Helix_55.4 5.5 25.0 -2.8 -1
1PIN L7V Coil_40.9 7.0 40.0 -1.26 -1
1VQB V70C Turn_104.6 7.0 25.0 -1.6 -1
1BNI L14A Helix_0.0 6.3 25.0 -4.63 -1
1W4H T159S Coil_39.6 7.0 9.85 -1.63 -1
1RTB I81G Sheet_0.2 5.0 40.0 -4.8 -1
1AG2 E200K Helix_138.7 7.0 25.0 -0.14 -1
2RN2 A52K Helix_0.3 3.2 53.0 -5.9 -1
1BPI P2A Helix_67.8 7.0 39.0 -1.3 -1
1STN F61G Helix_56.0 7.0 20.0 -4.7 -1
2LZM I3F Helix_19.8 6.5 64.7 -1.1 -1
2LZM L46A Helix_0.0 6.7 62.2 -1.86 -1
1STN D95A Sheet_56.8 7.0 20.0 -3.6 -1
1RN1 S64A Turn_84.4 7.0 25.0 -1.44 -1
2RN2 H62D Coil_131.8 5.5 52.7 -0.17 -1
2LZM V149S Helix_0.1 5.4 59.0 -4.4 -1
2LZM T59N Coil_71.8 6.5 63.0 -1.1 -1
1PIN W34F Coil_155.6 7.0 40.0 -0.1 -1
2LZM R119A Helix_115.1 3.01 51.65 -0.18 -1
1L63 V111A Helix_0.0 5.4 65.3 -1.0 -1
1PIN W11F Sheet_22.2 7.0 40.0 -1.93 -1
1BNI I76A Sheet_0.0 6.3 25.0 -1.9 -1
1PIN P8A Turn_25.3 7.0 40.0 -0.97 -1
1BNI T6Q Coil_74.5 6.3 25.0 -1.87 -1
1VQB L37I Coil_115.8 7.0 25.0 -0.7 -1
1STN A60G Helix_60.7 7.0 20.0 -1.5 -1
1BPI V34A Sheet_61.9 7.0 39.0 -1.2 -1
