# Supplementary material for: Towards sequence-based prediction of mutation-induced stability changes in unseen non-homologous proteins
Source: BMC Genomics. 2014 Jan 24;15(Suppl 1):S4. doi: 10.1186/1471-2164-15-S1-S4 (PMC4046685; doi:10.1186/1471-2164-15-S1-S4)
Supplement: Supplementary file 1 — Additional file 1: Data set S1914. The files containing the S1914 data set, as well as training, cross-validation, and test splits are available in a white-space-delimited tabular text format. All files are compressed in a single zip archive S1914.zip. (ZIP 2 MB) [file 12864_2014_5677_MOESM1_ESM.zip › S1914/unseen-protein/unseen-mutation_cross-validation/replication1/S1914.train1.fold4]

1RX4 L28R Helix_124.0 7.8 15.0 0.5 1
2RN2 S68V Sheet_1.0 3.0 49.8 0.6 1
1B26 K193A Helix_15.4 7.0 69.5 0.23 1
1POH K49N Helix_91.6 7.0 25.0 0.4 1
1ROP D30Y Turn_126.0 7.0 69.0 0.2 1
2LZM E22K Turn_83.8 5.4 65.15 0.57 1
1K9Q D34T null 7.0 65.0 0.35 1
2HPR G49A Helix_18.7 7.0 25.0 0.8 1
1VQB M77C Sheet_89.7 7.0 25.0 0.0 1
2RN2 K95A Coil_137.0 5.5 49.8 0.1 1
2RN2 Q80L Coil_106.5 3.0 50.1 0.3 1
1RN1 D49H Coil_144.8 7.0 25.0 1.1 1
2RN2 H62P Coil_131.8 5.5 52.0 1.1 1
2LZM N116D Helix_76.7 5.7 66.1 0.6 1
1ROP D30C Turn_126.0 7.0 69.0 0.8 1
1A23 H32S Helix_57.4 7.0 30.0 5.2 1
1WQ5 E49Y Sheet_0.7 7.0 25.0 0.0 1
451C E43Y Helix_96.3 5.0 50.4 0.6 1
2LZM T109N Helix_116.8 6.7 62.4 0.1 1
2GB1 G41C null 7.0 46.85 1.27 1
1POH S46N Helix_31.8 7.0 30.0 0.4 1
1WQ5 E49V Sheet_0.7 7.0 25.0 3.2 1
1POH K49A Helix_91.6 7.0 25.0 1.6 1
1PGA V21P Coil_133.0 5.5 25.0 0.5 1
2RN2 D134Q Helix_50.0 5.5 53.1 1.32 1
2RN2 G23A Sheet_0.0 5.5 52.5 0.5 1
1AAR R42E Sheet_84.1 5.0 25.0 1.63 1
2RN2 D10S Sheet_18.4 9.0 47.0 2.7 1
1AAR K6E Sheet_100.8 5.0 25.0 0.53 1
2LZM S44A Helix_67.8 6.7 62.2 0.34 1
1BNI K66A Turn_130.0 6.3 25.0 0.2 1
3SSI M73E Coil_211.3 7.0 53.36 1.05 1
2RN2 D10N Sheet_18.4 9.0 47.0 2.0 1
2LZM R119M Helix_115.0 5.7 66.1 0.1 1
1RN1 V16A null 7.0 25.0 -2.19 -1
1WQ5 E49A Sheet_0.7 7.0 25.0 -0.3 -1
2LZM M6L Helix_0.0 3.0 47.0 -2.8 -1
3SSI M73V Coil_211.3 7.0 53.36 -0.66 -1
2LZM V131G Helix_99.1 3.01 53.08 -0.68 -1
2LZM D20A Sheet_46.2 5.4 65.1 -0.3 -1
1BNI T26V Coil_39.5 6.3 25.0 -2.31 -1
1STN T33S Sheet_34.1 7.0 20.0 -1.4 -1
1RTB V54G Helix_0.0 5.0 40.0 -4.87 -1
1RN1 D76N Sheet_3.4 7.0 15.0 -3.1 -1
1RTB V108A Sheet_0.0 5.0 40.0 -4.2 -1
2LZM R96C Helix_70.4 5.35 58.0 -2.9 -1
1VQB V35F Sheet_8.5 7.0 25.0 -1.58 -1
1PIN S19A Turn_48.7 7.0 40.0 -0.14 -1
1PIN R36A Coil_99.8 7.0 40.0 -0.29 -1
2LZM S38A Coil_52.1 3.0 53.4 -0.77 -1
2LZM T157H Coil_58.0 2.0 42.0 -2.1 -1
1OTR E34H Helix_72.8 3.0 65.0 -3.08 -1
2LZM V111I Helix_0.0 5.7 64.89 -0.85 -1
2LZM L99I Helix_0.0 5.7 64.88 -1.5 -1
1FTG V160A Helix_0.6 7.0 44.15 -1.91 -1
1BNI G34D Coil_38.5 6.3 25.0 -3.39 -1
1BNI A32S Helix_92.3 6.3 25.0 -0.4 -1
2LZM T157D Coil_58.0 2.0 42.0 -1.1 -1
1AYF Y82S Coil_134.9 8.5 37.0 -0.33 -1
1STN W140H Helix_54.8 7.0 20.0 -0.4 -1
1STN L89F Coil_25.9 5.38 40.0 -1.2 -1
2LZM V131S Helix_99.1 3.01 53.08 -0.05 -1
1L63 V149M Helix_0.2 5.4 65.3 -2.8 -1
2LZM R96S Helix_70.4 5.35 58.0 -2.6 -1
1BPI K41A Coil_97.9 7.0 39.0 -0.4 -1
1FLV A101L Helix_0.1 7.0 44.15 -0.53 -1
1WQ5 E49Q Sheet_0.7 7.0 25.0 -2.5 -1
1PGA T53V Sheet_45.2 5.2 25.0 -0.8 -1
1WQ5 G211R Sheet_0.0 7.8 4.0 -0.1 -1
1BNI Y13F Helix_39.1 6.3 25.0 -0.41 -1
1OTR E34P Helix_72.8 3.0 65.0 -2.13 -1
1VQB M77F Sheet_89.7 7.0 25.0 -0.1 -1
1VQB L49A Sheet_9.0 7.0 25.0 -3.05 -1
1BNI G34T Coil_38.5 6.3 25.0 -3.37 -1
1PIN E35A Coil_118.7 7.0 40.0 -0.73 -1
1VQB Y41A Coil_170.1 7.0 25.0 -0.2 -1
2RN2 S68A Sheet_1.0 3.0 49.8 -0.5 -1
1BNI T26E Coil_39.5 6.3 25.0 -0.05 -1
1BNI H18Q Coil_102.6 6.3 25.0 -1.6 -1
2LZM H31N Sheet_34.2 5.5 66.0 -4.0 -1
1BNI T26D Coil_39.5 6.3 25.0 -0.08 -1
2RN2 A52G Helix_0.3 3.2 53.0 -2.7 -1
1BNI T6P Coil_74.5 6.3 25.0 -3.08 -1
1BNI G34R Coil_38.5 6.3 25.0 -2.42 -1
1BVC L135I Helix_1.9 11.0 76.5 -1.5 -1
1RTB I107V Sheet_9.9 5.0 40.0 -0.08 -1
1RN1 V16C null 7.0 25.0 -4.68 -1
1PIN L7A Coil_40.9 7.0 40.0 -1.72 -1
2LZM L99G Helix_0.0 5.4 65.2 -6.3 -1
1AG2 R208H Helix_99.0 7.0 25.0 -1.44 -1
1RTB A109G Sheet_6.4 5.0 40.0 -0.43 -1
2LZM T59G Coil_71.8 6.5 63.0 -1.6 -1
1VQB T62C Sheet_54.6 7.0 25.0 -0.35 -1
1VQB M77L Sheet_89.7 7.0 25.0 -0.6 -1
1PIN W34A Coil_155.6 7.0 40.0 -0.4 -1
1FTG L50A Sheet_0.0 7.0 43.25 -2.84 -1
1VQB C33T Sheet_0.0 7.0 25.0 -2.3 -1
1BNI I109A Coil_45.0 6.3 25.0 -2.1 -1
2LZM V75T Helix_36.9 3.0 51.55 -1.3 -1
1BNI Q15A Helix_69.7 6.3 25.0 -0.2 -1
1VQB L37V Coil_115.8 7.0 25.0 -1.75 -1
2LZM M120A Helix_33.0 3.01 51.65 -0.2 -1
1BNI A32D Helix_92.3 6.3 25.0 -0.7 -1
1VQB C33A Sheet_0.0 7.0 25.0 -0.25 -1
1PIN L7I Coil_40.9 7.0 40.0 -0.85 -1
1RN1 N44S Turn_49.7 7.0 50.8 -1.5 -1
3SSI M103I Helix_0.5 7.0 82.21 -1.89 -1
1BNI T6A Coil_74.5 6.3 25.0 -2.29 -1
1PIN T29G Turn_1.3 7.0 40.0 -1.99 -1
1BNI T16S Helix_104.3 6.3 25.0 -1.79 -1
2LZM Q69P Helix_89.4 6.5 63.2 -2.9 -1
1VQB V35C Sheet_8.5 7.0 25.0 -0.7 -1
1WQ5 P96A Coil_1.5 9.0 54.1 -2.0 -1
2WSY A18G Sheet_0.5 7.8 25.0 -1.3 -1
2LZM L118I Helix_9.7 5.35 61.0 -1.2 -1
2LZM R96W Helix_70.4 5.35 58.0 -4.5 -1
1VQB E30N Sheet_29.6 7.0 25.0 -0.55 -1
1RTB I107L Sheet_9.9 5.0 40.0 -2.19 -1
2LZM R14K Sheet_118.0 5.4 65.15 -0.03 -1
2LZM L91M Coil_5.2 5.42 65.3 -0.8 -1
1BVC G23A Helix_16.0 9.6 82.2 -1.1 -1
1RN1 A21G Helix_61.1 2.5 0.0 -0.9 -1
2LZM E11N Helix_33.0 5.4 65.1 -0.1 -1
2LZM I78V Helix_0.0 5.35 61.0 -0.8 -1
3BLS Y150F Coil_18.5 6.8 54.6 -0.7 -1
1AYF Y82F Coil_134.9 8.5 37.0 -0.01 -1
2LZM V103I Helix_7.2 5.35 61.0 -0.5 -1
1L63 M106A Helix_52.0 5.4 65.3 -1.9 -1
1TUP R175H Coil_5.8 7.2 10.0 -3.01 -1
