# Supplementary material for: Towards sequence-based prediction of mutation-induced stability changes in unseen non-homologous proteins
Source: BMC Genomics. 2014 Jan 24;15(Suppl 1):S4. doi: 10.1186/1471-2164-15-S1-S4 (PMC4046685; doi:10.1186/1471-2164-15-S1-S4)
Supplement: Supplementary file 1 — Additional file 1: Data set S1914. The files containing the S1914 data set, as well as training, cross-validation, and test splits are available in a white-space-delimited tabular text format. All files are compressed in a single zip archive S1914.zip. (ZIP 2 MB) [file 12864_2014_5677_MOESM1_ESM.zip › S1914/unseen-protein/unseen-mutation_cross-validation/replication1/S1914.train1.fold5]

2RN2 D70E Coil_54.1 9.0 47.0 0.1 1
2LZM S117I Helix_1.0 5.4 66.48 1.7 1
2LZM M106L Helix_56.1 3.0 47.0 0.5 1
1OTR E34T Helix_72.8 3.0 65.0 1.51 1
1VQB E30F Sheet_29.6 7.0 25.0 1.02 1
2LZM E11H Helix_33.0 5.4 65.1 0.1 1
2LZM V131A Helix_99.1 5.4 66.51 0.39 1
2LZM G30A Turn_17.3 5.4 66.48 0.1 1
1BNI E29Q Helix_84.0 6.3 25.0 0.0 1
1STN V66L Helix_2.3 7.0 51.4 0.8 1
1PIN N30G Turn_45.7 7.0 40.0 0.53 1
P08821 S27A null 7.0 48.6 0.73 1
2LZM N144E Helix_97.9 6.5 64.5 0.5 1
1HUE M69I Coil_61.2 7.0 63.9 0.0 1
2RN2 D70A Coil_54.1 9.0 47.0 1.1 1
1VQB E30M Sheet_29.6 7.0 25.0 0.32 1
5CRO A36S Helix_66.0 3.0 45.0 0.4 1
1OTR K33M null 3.25 65.0 0.53 1
2RN2 A52L Helix_0.3 3.2 53.0 1.3 1
2LZM S44L Helix_67.8 3.01 51.68 0.39 1
1SHG F52Y Sheet_50.9 7.0 24.85 0.44 1
1IGV E26Q Helix_128.5 7.0 25.0 0.09 1
1FTG D126K Coil_103.2 7.0 44.15 0.55 1
1BNI D44E Helix_112.0 6.3 25.0 0.1 1
2LZM T109D Helix_116.8 6.7 62.4 0.6 1
1VQB T62V Sheet_54.6 7.0 25.0 0.65 1
1AAR H68Q Sheet_74.2 5.0 25.0 0.55 1
2LZM S44K Helix_67.8 3.01 51.68 0.2 1
1VQB M77I Sheet_89.7 7.0 25.0 0.8 1
2LZM N144H Helix_97.9 6.7 62.4 0.3 1
1BPI L29A Sheet_110.9 7.0 39.0 0.0 1
5CRO Y26Q Coil_162.9 7.0 45.0 1.4 1
1OTR K33A null 3.25 65.0 0.43 1
1BNI S28A Helix_78.5 6.3 25.0 0.41 1
1VQB V45A Sheet_49.6 7.0 25.0 -1.05 -1
1RN1 W59Y Sheet_1.8 6.0 25.0 -0.93 -1
1AJ3 W22F Helix_79.1 7.5 25.0 -1.11 -1
1VQB T48C Sheet_19.2 7.0 25.0 -0.4 -1
1RN1 A21H Helix_61.1 7.0 0.0 -0.17 -1
2LZM R96A Helix_70.4 5.35 58.0 -2.0 -1
2LZM K124G Coil_103.9 6.5 64.7 -0.1 -1
1PGA T2P Sheet_86.6 5.5 25.0 -2.7 -1
1RN1 Y11F Sheet_5.9 7.0 25.0 -2.11 -1
1BNI A32H Helix_92.3 6.3 25.0 -0.8 -1
1RTB V63G Sheet_54.7 5.0 40.0 -3.5 -1
1VQB V35T Sheet_8.5 7.0 25.0 -2.65 -1
1W4H L138A Helix_30.5 7.0 9.85 -1.67 -1
1FLV G87L Sheet_0.0 7.0 44.15 -0.21 -1
1STN W140F Helix_54.8 7.0 20.0 -0.6 -1
2LZM A42K Helix_0.0 5.45 53.0 -3.7 -1
1BNI H18G Coil_102.6 6.3 25.0 -0.7 -1
1RTB V108G Sheet_0.0 5.0 40.0 -7.28 -1
2RN2 Q113P Helix_97.3 5.5 52.0 -0.6 -1
1BNI I96G Sheet_0.0 6.3 25.0 -5.7 -1
1W4H T152A Coil_103.1 7.0 9.85 -1.36 -1
2LZM A98S Helix_0.0 3.0 51.55 -2.5 -1
1BNI A32L Helix_92.3 6.3 25.0 -0.3 -1
1BPI G36S Coil_0.6 4.6 72.6 -0.7 -1
1W4H V163A Helix_0.0 7.0 9.85 -2.02 -1
2LZM T59S Coil_71.8 6.5 63.0 -0.2 -1
1STN A90S Coil_0.0 7.0 20.0 -2.0 -1
1STN N118D Turn_7.3 7.0 20.0 -2.5 -1
1BNI W94L Coil_70.9 5.8 25.0 -1.59 -1
1PIN T29S Turn_1.3 7.0 40.0 -0.65 -1
2LZM I3Y Helix_19.8 6.5 64.7 -2.3 -1
1WQ5 E49G Sheet_0.7 7.0 25.0 -1.7 -1
1BNI V36A Coil_71.8 6.3 25.0 -1.3 -1
1PGA V54A Sheet_0.1 7.0 25.0 -0.1 -1
1PIN P9A Turn_100.4 7.0 40.0 -0.19 -1
2WSY Y175Q Sheet_19.4 7.8 25.0 -4.0 -1
1BPI T54A Helix_50.1 7.0 39.0 -0.1 -1
1VQB C33M Sheet_0.0 7.0 25.0 -1.75 -1
1BNI Q31G Helix_101.4 6.3 25.0 -0.98 -1
1BNI S91A Sheet_1.1 6.3 25.0 -1.9 -1
1RN1 E58A Sheet_8.2 7.0 25.0 -0.77 -1
1BPI P13A Coil_74.3 7.0 39.0 -1.2 -1
1VQB C33I Sheet_0.0 7.0 25.0 -0.45 -1
1VQB V43C Sheet_55.5 7.0 25.0 -1.05 -1
2LZM M102L Helix_0.7 5.7 64.89 -0.82 -1
2LZM I58T Coil_4.1 5.4 59.0 -3.4 -1
1RN1 A21R Helix_61.1 2.5 0.0 -0.41 -1
1STN S141A Coil_104.9 7.0 40.0 -0.12 -1
2LZM L99A Helix_0.0 5.7 64.88 -4.5 -1
1B26 E231A Helix_83.5 7.0 69.5 -0.17 -1
1PGA T53L Sheet_29.1 5.2 60.0 -0.91 -1
1W4H A130G Coil_42.0 7.0 9.85 -0.04 -1
1BNI Y13A Helix_39.1 6.3 25.0 -3.5 -1
1BVC I111A Helix_5.0 11.0 76.5 -1.8 -1
1VQB L37T Coil_115.8 7.0 25.0 -2.6 -1
1BPI I19A Sheet_107.4 7.0 39.0 -2.1 -1
2LZM I3P Helix_19.8 3.0 53.56 -2.53 -1
1BPI N44G Coil_20.5 2.0 25.0 -4.7 -1
1BNI D75N Sheet_0.5 6.3 25.0 -4.9 -1
2LZM A129V Helix_0.0 2.8 52.1 -0.7 -1
2LZM A42S Helix_0.0 3.0 51.55 -2.3 -1
1BPI M52A Helix_125.5 7.0 39.0 -1.7 -1
1WQ5 P57A null 9.0 54.1 -0.04 -1
1BNI R72G Sheet_83.6 6.3 25.0 -2.5 -1
2LZM R96T Helix_70.4 5.35 58.0 -2.8 -1
1L63 I78A Helix_0.0 5.4 65.3 -1.2 -1
2LZM M106K Helix_56.1 3.0 47.0 -3.4 -1
2LZM V111F Helix_0.0 5.7 64.89 -1.69 -1
1PIN S32G Sheet_43.6 7.0 40.0 -0.81 -1
1VQB V45T Sheet_49.6 7.0 25.0 -1.75 -1
1OTR K33N null 3.25 65.0 -0.6 -1
2LZM S90H Helix_38.0 6.5 63.0 -1.1 -1
1BVC L69A Helix_1.1 11.0 76.5 -1.2 -1
1RTB V118G Sheet_32.1 5.0 40.0 -2.77 -1
1BNI R69S Coil_36.2 6.3 25.0 -2.72 -1
1VQB V45L Sheet_49.6 7.0 25.0 -1.5 -1
1OTR L67A Sheet_0.1 3.75 50.0 -2.82 -1
1HUE A27S Helix_0.0 7.0 63.9 -1.19 -1
1FTG D65K Helix_46.1 7.0 44.15 -0.09 -1
1BVC L29V Helix_4.8 11.0 76.5 -1.7 -1
2LZM T152I Helix_0.0 5.4 59.0 -0.4 -1
1RTB A64G Coil_76.6 5.0 40.0 -0.43 -1
1OTR E34Q Helix_72.8 3.0 65.0 -1.46 -1
1STN D77G Coil_3.6 7.0 20.0 -2.2 -1
1BNI H18K Helix_102.6 6.3 25.0 -1.19 -1
1RTB Y97F Sheet_6.3 5.0 63.3 -3.54 -1
1L63 L66M Helix_3.9 5.4 65.3 -1.0 -1
1W4H I149V Coil_8.7 7.0 9.85 -0.75 -1
1RTB V57G Helix_0.0 5.0 40.0 -5.52 -1
1BNI I76V Sheet_0.0 6.3 25.0 -0.8 -1
1FTG Q111G Helix_119.9 7.0 43.25 -0.31 -1
1W4H D162N Helix_16.2 7.0 9.85 -3.1 -1
1RTB S75T Turn_0.0 7.4 61.1 -2.8 -1
1BPI G12A Coil_17.1 7.0 39.0 -1.8 -1
1BNI I88G Sheet_0.0 6.3 25.0 -7.4 -1
