# Supplementary material for: Towards sequence-based prediction of mutation-induced stability changes in unseen non-homologous proteins
Source: BMC Genomics. 2014 Jan 24;15(Suppl 1):S4. doi: 10.1186/1471-2164-15-S1-S4 (PMC4046685; doi:10.1186/1471-2164-15-S1-S4)
Supplement: Supplementary file 1 — Additional file 1: Data set S1914. The files containing the S1914 data set, as well as training, cross-validation, and test splits are available in a white-space-delimited tabular text format. All files are compressed in a single zip archive S1914.zip. (ZIP 2 MB) [file 12864_2014_5677_MOESM1_ESM.zip › S1914/unseen-protein/unseen-mutation_cross-validation/replication1/S1914.train1.fold6]

1N0J Y34F Helix_14.0 7.8 70.0 12.7 1
P00782 Q40L null 5.0 20.0 1.1 1
2LZM A41D Helix_39.0 5.4 65.15 0.29 1
1MBG V103L Helix_0.0 7.5 25.0 2.44 1
1VQB K69M Sheet_86.7 7.0 25.0 0.08 1
1WQ5 F139W Helix_10.8 7.8 23.0 0.02 1
1FTG E72K Coil_78.7 7.0 43.25 0.9 1
2LZM N40A Helix_108.9 6.7 62.2 0.32 1
1POH K49M Helix_91.6 7.0 25.0 1.0 1
1BVC L69M Helix_1.1 11.0 76.5 0.0 1
5CRO Y26H Coil_162.9 7.0 45.0 1.9 1
5CRO Y26L Coil_162.9 7.0 45.0 1.1 1
1BVC H116A Helix_90.0 9.6 82.2 0.2 1
1OTR K33E null 3.25 65.0 0.05 1
1OTR E34V Helix_72.8 3.0 65.0 0.86 1
2LZM D20N Sheet_46.2 5.4 65.1 1.3 1
2LZM N116A Helix_76.7 3.01 51.65 0.17 1
1OTR E34A Helix_72.8 3.0 65.0 0.07 1
1VQB F73W Turn_177.1 7.0 25.0 0.4 1
2RN2 R41C Coil_117.2 5.5 52.7 0.44 1
1VQB L28V Sheet_62.9 7.0 25.0 0.55 1
1ROP D30A Turn_126.0 7.0 69.0 0.3 1
1ROP D30Q Turn_126.0 7.0 69.0 1.8 1
2RN2 Q76L Helix_57.3 3.0 50.1 0.24 1
1WQ5 F258W Helix_27.5 7.8 23.0 0.07 1
1VQB T48V Sheet_19.2 7.0 25.0 0.0 1
2RN2 H62R Coil_131.8 5.5 52.7 0.36 1
2LZM M106I Helix_56.1 5.35 61.0 0.2 1
2LZM K60P Helix_107.7 6.5 64.7 0.0 1
2RN2 D134S Helix_50.0 5.5 53.1 1.08 1
1BPI D3A Helix_114.8 7.0 39.0 0.2 1
1W4H P133A Helix_123.7 7.0 9.85 0.38 1
1LRP G48A Helix_59.7 8.0 53.4 0.87 1
1PGA T49A Turn_98.7 7.0 25.0 -0.86 -1
1BNI L95G Coil_49.8 6.3 25.0 -4.7 -1
1RN1 H92A Coil_38.8 6.0 25.0 -0.62 -1
2LZM A160T Turn_16.4 6.0 65.5 -1.65 -1
1RTB V57L Helix_0.0 5.0 40.0 -2.37 -1
1OTR E34N Helix_72.8 3.0 65.0 -0.88 -1
1PGA I6N Sheet_44.4 5.2 25.0 -1.53 -1
1RTB A4S Helix_48.7 7.0 61.7 -0.57 -1
2LZM L39A Helix_82.2 5.45 53.0 -0.9 -1
1FTG I21G Helix_70.3 7.0 43.25 -0.76 -1
1RX4 E139K Sheet_74.0 7.8 15.0 -2.36 -1
1PGA K10P Turn_167.6 5.5 25.0 -0.2 -1
3SSI V13I Sheet_56.2 7.0 82.21 -0.84 -1
2LZM L84M Helix_0.0 5.42 65.3 -1.9 -1
1WQ5 G211W Sheet_0.0 7.8 25.0 -1.2 -1
1BNI T6S Coil_74.5 6.3 25.0 -0.22 -1
1BPI D50A Helix_51.9 7.0 39.0 -0.4 -1
1RN1 V16S null 7.0 25.0 -4.71 -1
1VQB V35I Sheet_8.5 7.0 25.0 -0.32 -1
2LZM I100M Helix_9.0 5.42 65.3 -1.6 -1
1PIN M15A Sheet_100.9 7.0 40.0 -0.59 -1
1BPI G37A Coil_34.4 7.0 39.0 -2.3 -1
1BNI G34K Coil_38.5 6.3 25.0 -3.12 -1
1BNI T26G Coil_39.5 6.3 25.0 -1.54 -1
1BVC E18A Helix_78.4 4.0 25.0 -0.6 -1
1TUP C242S Coil_19.1 7.2 10.0 -2.94 -1
2LZM Q105M Helix_58.1 5.4 59.0 -1.2 -1
1BNI I51A Sheet_0.2 6.3 25.0 -4.7 -1
1L63 I50A Helix_34.5 5.4 65.3 -1.6 -1
1WQ5 C81S Helix_0.0 9.0 50.0 -1.41 -1
1OTR E34D Helix_72.8 3.0 65.0 -0.22 -1
1OTR L67N Sheet_0.1 3.75 50.0 -3.39 -1
1LRP I84S Helix_59.9 8.0 51.5 -2.25 -1
1BVC L149A Coil_59.0 9.6 82.2 -1.6 -1
2LZM I3E Helix_19.8 6.5 64.7 -2.0 -1
1RN1 A21S Helix_61.1 7.0 0.0 -0.4 -1
1PGA T53C Sheet_29.1 5.2 60.0 -0.58 -1
1RTB P93G Coil_104.0 6.0 61.6 -2.2 -1
2LZM V87T Helix_3.4 3.0 51.55 -1.6 -1
1PIN V22A Sheet_66.3 7.0 40.0 -0.26 -1
1BVC A130L Helix_0.0 7.8 4.0 -0.9 -1
1BNI I109V Coil_45.0 6.3 25.0 -0.8 -1
1BVC L69V Helix_1.1 11.0 76.5 -0.1 -1
1PIN F25L Sheet_45.0 7.0 40.0 -1.37 -1
2LZM L99V Helix_0.0 5.7 64.88 -2.0 -1
1OTR V17N Coil_2.8 3.75 50.0 -4.9 -1
1N0J I58T Helix_106.1 7.8 70.0 -2.7 -1
1BNI W94Y Coil_70.9 5.8 25.0 -1.27 -1
1BNI D22M Coil_135.5 4.4 25.0 -0.27 -1
1BPI S47A Helix_35.7 7.0 39.0 -1.6 -1
1PGA D36P Helix_114.1 5.5 25.0 -3.1 -1
2LZM S44G Helix_67.8 3.01 51.68 -0.53 -1
1BVC I28A Helix_1.8 11.0 76.5 -1.3 -1
1OTR V17T Coil_2.8 3.75 50.0 -1.89 -1
2RN2 A52N Helix_0.3 3.2 53.0 -1.8 -1
1BVC K77A Helix_100.8 4.0 25.0 -0.04 -1
1BVC Q8G Helix_81.9 4.2 4.0 -0.56 -1
1VQB V63C Sheet_23.6 7.0 25.0 -2.05 -1
1BVC F123K Coil_1.0 7.8 4.0 -2.1 -1
2LZM R119H Helix_115.1 5.4 65.15 -0.29 -1
1VQB V70T Sheet_104.6 7.0 25.0 -1.75 -1
2RN2 A52H Helix_0.3 3.2 53.0 -3.6 -1
1PIN P8G Turn_25.3 7.0 40.0 -0.92 -1
1L63 I17A Sheet_16.4 5.4 65.3 -2.3 -1
1L63 L33A Sheet_15.2 5.4 65.3 -2.9 -1
1BNI R83Q Coil_66.7 6.3 25.0 -2.05 -1
1STN T62G Helix_0.0 7.0 20.0 -3.4 -1
2LZM E128K Helix_86.7 3.0 47.0 -1.16 -1
1WQ5 P62A null 9.0 54.1 -0.52 -1
1HUE V42I Sheet_0.3 7.0 63.9 -0.82 -1
1WQ5 P132G Coil_60.7 9.0 54.1 -0.78 -1
1AG2 M129V Sheet_88.8 7.0 25.0 -0.33 -1
1LRP A49V Helix_35.6 8.0 51.5 -1.22 -1
1RTB P114G Sheet_112.1 6.0 61.6 -3.3 -1
1RTB V54I Helix_0.0 5.0 40.0 -1.95 -1
1BVC T67A Helix_92.0 9.6 82.2 -0.3 -1
3SSI V13L Sheet_56.2 7.0 82.21 -2.21 -1
1BNI G52A Sheet_1.3 6.3 54.1 -5.3 -1
1RTB V47A Sheet_0.0 5.0 40.0 -3.8 -1
1AAR R72Q Sheet_117.1 5.0 25.0 -0.33 -1
2LZM A98V Helix_0.0 3.0 40.0 -4.9 -1
2RN2 A52D Helix_0.3 3.2 53.0 -1.9 -1
2LZM Q122A Helix_75.8 3.01 51.65 -0.24 -1
1PGA T53W Sheet_29.1 5.2 60.0 -0.32 -1
1WQ5 C154A Sheet_0.0 9.0 50.0 -1.03 -1
1VQB I78T Sheet_91.6 7.0 25.0 -3.3 -1
2RN2 E48D Helix_19.0 9.0 47.0 -0.2 -1
1BNI F7L Helix_28.9 6.15 25.0 -4.6 -1
2LZM V149C Helix_0.1 5.4 59.0 -2.0 -1
1BVC L29I Helix_4.8 11.0 76.5 -1.1 -1
3SSI M73I Coil_211.3 7.0 53.36 -0.94 -1
1RTB D121A Coil_12.0 6.0 25.0 -2.2 -1
2RN2 A52Y Helix_0.3 3.2 53.0 -2.3 -1
1SHG K59Y Sheet_108.3 7.0 24.85 -0.84 -1
1BNI I96A Sheet_0.0 6.3 25.0 -3.54 -1
