# Supplementary material for: Towards sequence-based prediction of mutation-induced stability changes in unseen non-homologous proteins
Source: BMC Genomics. 2014 Jan 24;15(Suppl 1):S4. doi: 10.1186/1471-2164-15-S1-S4 (PMC4046685; doi:10.1186/1471-2164-15-S1-S4)
Supplement: Supplementary file 1 — Additional file 1: Data set S1914. The files containing the S1914 data set, as well as training, cross-validation, and test splits are available in a white-space-delimited tabular text format. All files are compressed in a single zip archive S1914.zip. (ZIP 2 MB) [file 12864_2014_5677_MOESM1_ESM.zip › S1914/unseen-protein/unseen-mutation_cross-validation/replication1/S1914.train1.fold7]

2LZM N132F Helix_41.0 5.4 66.48 1.3 1
451C V13M Helix_60.4 5.0 50.4 0.4 1
2LZM E108V Helix_48.8 5.4 65.2 0.7 1
1K9Q A20R null 7.0 65.0 0.89 1
1C5G E350P Coil_104.1 6.6 50.2 0.3 1
2LZM T152V Helix_0.0 5.4 59.0 0.2 1
1BVC E109A Helix_99.3 4.2 4.0 0.27 1
1RN1 Y24W Helix_35.6 6.0 25.0 1.24 1
1OTR E34Y Helix_72.8 3.0 65.0 0.41 1
1RN1 Q25K Helix_94.8 7.0 25.0 0.94 1
2LZM N144D Helix_97.9 6.9 66.1 0.5 1
1BNI Y103F Coil_60.3 6.3 25.0 0.0 1
1BVC G129A Helix_29.0 9.6 82.2 1.1 1
1BVC P88A Helix_75.0 9.6 82.2 0.6 1
1ROP D30G Turn_126.0 7.0 69.0 2.0 1
2LZM E128A Helix_86.7 2.02 40.75 0.16 1
1OTR K33Q null 3.25 65.0 0.05 1
2RN2 A125T Turn_69.4 5.5 52.0 0.0 1
1PIN R17A Turn_218.4 7.0 40.0 0.0 1
1WQ5 E49C Sheet_0.7 7.0 25.0 2.2 1
2LZM A93P Helix_75.9 6.5 64.7 0.1 1
1OTR E34F Helix_72.8 3.0 65.0 0.72 1
1OTR K33L null 3.25 65.0 0.96 1
1W4H H166A Helix_24.3 7.0 9.85 0.06 1
2LZM D20S Sheet_46.2 5.4 65.1 0.7 1
2RN2 K117R Sheet_118.0 5.5 52.7 0.03 1
2LZM S117F Helix_1.0 5.4 65.09 1.1 1
5CRO Y26F Coil_162.9 7.0 45.0 0.4 1
2LZM Q123E Helix_92.0 6.5 64.5 0.4 1
1RN1 N36A Turn_67.8 7.0 25.0 0.03 1
1KFW N198K Turn_97.0 7.5 16.0 0.81 1
P08821 E15G null 7.0 48.6 1.55 1
1AYF C95S Coil_66.0 8.5 37.0 0.96 1
1RN1 A21V Helix_61.1 2.5 0.0 -0.66 -1
1VQB V43T Sheet_55.5 7.0 25.0 -0.8 -1
1STN V23F Sheet_0.2 5.35 40.0 -1.5 -1
1AYF T54A Turn_57.2 8.5 37.0 -1.31 -1
1OTR V5T Sheet_0.0 3.75 50.0 -3.73 -1
2LZM I3M Helix_19.8 6.5 64.7 -0.9 -1
2LZM F153A Helix_0.1 5.7 64.88 -3.8 -1
1L63 I100A Helix_9.4 5.4 65.3 -2.5 -1
1BPI P8A Coil_108.6 7.0 39.0 -0.3 -1
2LZM V149I Helix_0.1 5.4 59.0 -0.1 -1
1STN F76G Coil_17.0 7.0 20.0 -4.7 -1
1RX4 V75R Sheet_12.2 7.8 15.0 -2.8 -1
1PIN S16A Turn_42.5 7.0 40.0 -0.44 -1
1BNI D8S Helix_87.9 6.3 25.0 -0.97 -1
1BNI I55V Sheet_96.0 6.3 25.0 -0.3 -1
1BNI H18D Coil_102.6 6.3 25.0 -2.56 -1
1BNI H18N Coil_102.6 6.3 25.0 -1.68 -1
2LZM F153M Helix_0.1 5.7 64.88 -0.6 -1
1PIN R21A Coil_148.1 7.0 40.0 -0.65 -1
2LZM R96I Helix_70.4 5.35 58.0 -2.9 -1
1PGA G9P Turn_2.5 5.5 25.0 -2.4 -1
1L63 L84A Helix_0.0 5.4 65.3 -3.7 -1
1VQB V45C Sheet_49.6 7.0 25.0 -0.05 -1
1RTB V47G Sheet_0.0 5.0 40.0 -7.34 -1
1BPI K15A Coil_186.2 7.0 39.0 -0.4 -1
1RTB F46L Sheet_0.0 6.0 24.85 -3.2 -1
2LZM S44D Helix_67.8 3.01 51.68 -0.11 -1
1STN D95G Sheet_56.8 7.0 20.0 -3.1 -1
1BNI D12S Helix_78.1 6.3 25.0 -0.65 -1
2LZM M102V Helix_0.7 3.0 47.0 -3.0 -1
2LZM A134S Helix_29.0 3.0 51.55 -0.1 -1
2LZM T157A Coil_58.0 3.0 53.6 -0.5 -1
1RN1 Y56F Sheet_24.3 7.0 25.0 -0.78 -1
1PIN Y24W Sheet_22.9 7.0 40.0 -0.56 -1
1VQB D36C Sheet_49.6 7.0 25.0 -1.02 -1
1L63 L66A Helix_3.9 5.4 65.3 -3.3 -1
1BNI Y17G Helix_121.0 6.3 25.0 -4.46 -1
1VQB I78C Sheet_91.6 7.0 25.0 -2.2 -1
1BNI A32E Helix_92.3 6.3 25.0 -0.6 -1
1FTG I22V Helix_0.0 7.0 44.15 -1.39 -1
1PIN H27G Turn_91.2 7.0 40.0 -0.68 -1
1PIN Y23F Sheet_44.3 7.0 40.0 -0.52 -1
1FTG A101V Helix_1.6 7.0 43.25 -0.16 -1
1AYF Y82L Coil_134.9 8.5 37.0 -0.36 -1
1STN A60V Helix_60.7 7.0 20.0 -2.9 -1
1BNI Y17F Helix_121.0 6.3 25.0 -0.3 -1
1RTB F46A Sheet_0.0 6.0 24.85 -6.36 -1
2LZM F67A Helix_10.5 3.0 51.65 -1.9 -1
1BNI D8G Helix_87.9 6.3 25.0 -1.17 -1
1BPI Q31A Sheet_65.0 7.0 39.0 -1.0 -1
2LZM I3G Helix_19.8 6.5 64.7 -2.1 -1
1BNI T16A Helix_104.3 6.3 25.0 -0.27 -1
1RTB P93S Coil_104.0 4.2 56.05 -2.1 -1
1L63 V87A Helix_3.8 5.4 65.3 -1.5 -1
1RX4 V75Y Sheet_12.2 7.8 15.0 -2.3 -1
1STN T62A Helix_0.0 7.0 20.0 -2.4 -1
1W4H I135V Helix_4.7 7.0 9.85 -0.03 -1
1BNI A32Y Helix_92.3 6.3 25.0 -0.8 -1
1RTB P93A Coil_104.0 4.2 56.05 -2.7 -1
1W4H L158A Coil_10.2 7.0 9.85 -2.12 -1
1BNI T100G Turn_70.4 6.3 25.0 -2.8 -1
1RN1 D76A Sheet_3.4 7.0 15.0 -3.75 -1
2LZM K60H Helix_107.0 6.5 63.0 -0.1 -1
1PIN N30A Turn_45.7 7.0 40.0 -0.47 -1
1CAH W16F Helix_3.8 7.5 23.0 -6.0 -1
1RTB I81V Sheet_0.2 5.0 40.0 -0.43 -1
1BNI A32T Helix_92.3 6.3 25.0 -0.8 -1
1OTR K33S null 3.25 65.0 -0.36 -1
1STN D83A Turn_35.6 7.0 20.0 -3.9 -1
1BVC I111L Helix_5.0 11.0 76.5 -0.6 -1
1VQB I47F Sheet_4.5 7.0 25.0 -0.97 -1
1W4H L139A Helix_8.0 7.0 9.85 -3.5 -1
1AG2 Q217R Helix_41.0 7.0 25.0 -2.13 -1
1VQB I47A Sheet_4.5 7.0 25.0 -3.52 -1
1BPI Y10A Coil_78.2 7.0 39.0 -1.2 -1
1BNI R83K Coil_66.7 6.3 25.0 -4.13 -1
2LZM R96H Helix_70.4 6.5 70.0 -2.8 -1
2DRI L62C null 7.6 25.0 -2.7 -1
1STN I18M Coil_49.1 5.42 40.0 -0.2 -1
2LZM R96P Helix_70.4 5.35 58.0 -5.5 -1
1STN W140L Helix_54.8 7.0 20.0 -4.5 -1
1BPI G28A Coil_42.2 7.0 39.0 -1.0 -1
1VQB L49I Sheet_9.0 7.0 25.0 -0.95 -1
1FTG N97A Turn_24.5 7.0 44.15 -0.46 -1
1BVC E109G Helix_99.3 4.2 4.0 -0.93 -1
2LZM I3W Helix_19.8 6.5 64.7 -2.8 -1
1PGA T53K Sheet_29.1 5.2 60.0 -1.01 -1
1W4H A168G Helix_88.4 7.0 9.85 -0.07 -1
2LZM I100V Helix_9.0 5.35 61.0 -0.4 -1
1L63 L7A Helix_0.0 5.4 65.3 -2.3 -1
1BNI I4A Coil_63.0 6.3 25.0 -1.4 -1
2RN2 G77A Helix_0.0 3.0 49.8 -0.9 -1
1RN1 V16T null 7.0 25.0 -4.1 -1
1BVC I142A Helix_0.0 9.6 82.2 -1.9 -1
1RTB V116G Sheet_20.4 5.0 40.0 -1.18 -1
