# Supplementary material for: Towards sequence-based prediction of mutation-induced stability changes in unseen non-homologous proteins
Source: BMC Genomics. 2014 Jan 24;15(Suppl 1):S4. doi: 10.1186/1471-2164-15-S1-S4 (PMC4046685; doi:10.1186/1471-2164-15-S1-S4)
Supplement: Supplementary file 1 — Additional file 1: Data set S1914. The files containing the S1914 data set, as well as training, cross-validation, and test splits are available in a white-space-delimited tabular text format. All files are compressed in a single zip archive S1914.zip. (ZIP 2 MB) [file 12864_2014_5677_MOESM1_ESM.zip › S1914/unseen-protein/unseen-mutation_cross-validation/replication1/S1914.train1.fold8]

3SSI M73D Coil_211.3 7.0 53.36 1.6 1
1POH K49D Helix_91.6 7.0 25.0 1.8 1
1PIN S38A Coil_33.6 7.0 40.0 0.05 1
1BVC I28V Helix_1.8 11.0 76.5 0.0 1
2LZM A93T Helix_75.9 5.4 65.15 0.06 1
1BPI R39A Coil_183.5 7.0 39.0 0.0 1
1BVC L29M Helix_4.8 11.0 76.5 0.1 1
1POH K49G Helix_91.6 7.0 25.0 1.2 1
2HPR G49E Helix_18.7 7.0 25.0 1.4 1
1MBG V103I Helix_0.0 7.5 25.0 0.69 1
2RN2 A52I Helix_0.3 3.2 53.0 1.9 1
1BNI T79V Coil_109.0 6.3 25.0 0.3 1
1VQB A86V Sheet_98.4 7.0 25.0 0.25 1
1WQ5 E49H Sheet_0.7 7.0 25.0 1.3 1
451C V78I Helix_7.6 5.0 50.4 1.0 1
1FTG E20K Helix_72.0 7.0 43.25 1.32 1
1FTG E107A Helix_110.9 7.0 43.25 0.62 1
1LRP G48S Helix_59.7 8.0 53.4 0.68 1
1BNI Q15I Helix_69.0 6.3 25.0 1.0 1
1BVC L69I Helix_1.1 11.0 76.5 0.0 1
2LZM V131M Helix_99.1 3.01 53.08 0.12 1
1BNI Q31A Helix_101.4 6.3 25.0 0.1 1
1ROP D30N Turn_126.0 7.0 69.0 0.8 1
1PIN S18A Turn_125.0 7.0 40.0 0.03 1
2RN2 A24V Sheet_0.0 5.5 52.7 0.88 1
2RN2 D134A Helix_50.0 5.5 53.1 1.51 1
2RN2 D134T Helix_50.0 5.5 53.1 1.08 1
1OTR K33I null 3.25 65.0 1.55 1
2LZM N68A Helix_77.4 2.5 47.8 0.05 1
2LZM S38N Coil_52.1 6.7 62.4 0.0 1
1VQB M77V Sheet_89.7 7.0 25.0 0.6 1
1POH S46D Helix_31.8 7.0 30.0 1.45 1
1BPI K46A Coil_165.3 7.0 39.0 0.1 1
1L63 L91A Coil_5.3 5.4 65.3 -2.6 -1
1BPI F45A Sheet_20.3 2.0 25.0 -6.9 -1
1BNI N84A Coil_50.8 6.3 25.0 -2.0 -1
1PIN N26D Sheet_0.9 7.0 40.0 -1.88 -1
1BNI V45T Helix_42.9 6.3 25.0 -2.4 -1
1BNI A32I Helix_92.3 6.3 25.0 -0.8 -1
1WQ5 C154V Sheet_0.0 9.0 50.0 -1.12 -1
1RN1 Y42W Sheet_13.9 6.0 25.0 -0.14 -1
1BVC S117A Helix_75.0 9.6 82.2 -0.3 -1
1RN1 A21D Helix_61.1 7.0 0.0 -0.71 -1
2RN2 S68T Sheet_1.0 3.0 49.8 -0.2 -1
1CAH W5F Coil_64.6 7.5 23.0 -2.4 -1
2LZM T115A Helix_87.1 3.01 51.65 -0.14 -1
1PIN T29D Turn_1.3 7.0 40.0 -1.33 -1
1RTB F46V Sheet_0.0 6.0 24.85 -4.54 -1
1TUP R249S Coil_26.3 7.2 10.0 -1.95 -1
1BNI T16G Helix_104.3 6.3 25.0 -1.66 -1
1W4H H166G Helix_24.3 7.0 9.85 -1.58 -1
3SSI M103A Helix_0.5 7.0 82.21 -2.32 -1
1FTG A84G Sheet_0.0 7.0 44.15 -1.8 -1
1BNI H18A Coil_102.6 6.3 25.0 -1.85 -1
1RN1 N44D Turn_49.7 7.0 50.8 -1.6 -1
2LZM S44N Helix_67.8 3.01 51.68 -0.14 -1
1BVC V13A Helix_0.0 9.6 82.2 -0.7 -1
5CRO Y26W Coil_162.9 7.0 45.0 -0.1 -1
2RN2 E135K Turn_105.9 5.5 52.7 -0.22 -1
1BPI R1A Coil_144.3 7.0 39.0 -0.5 -1
2LZM R96M Helix_70.4 5.35 58.0 -2.7 -1
1PGA T53N Sheet_29.1 5.2 60.0 -0.84 -1
1BNI I4V Coil_63.0 6.3 25.0 -0.6 -1
1L63 V103A Helix_7.5 5.4 65.3 -1.6 -1
1PGA T53S Sheet_29.1 5.2 60.0 -0.49 -1
1PIN S38G Coil_33.6 7.0 40.0 -0.08 -1
2LZM V94A Helix_32.2 3.0 51.65 -1.8 -1
1WQ5 C81V Helix_0.0 9.0 50.0 -1.32 -1
2LZM S44C Helix_67.8 3.01 51.68 -0.11 -1
1WQ5 E49S Sheet_0.7 7.0 25.0 -1.4 -1
1RN1 A21I Helix_61.1 2.5 0.0 -0.44 -1
1W4H A140G Helix_81.3 7.0 9.85 -1.02 -1
2LZM L133A Helix_0.8 3.01 51.8 -4.3 -1
1L63 L118A Helix_10.2 5.4 65.3 -3.2 -1
2LZM K83H Helix_132.0 6.5 63.0 -0.4 -1
1VQB L32H Sheet_79.0 7.0 25.0 -0.45 -1
1AG2 T183A Helix_3.4 7.0 25.0 -4.62 -1
1ROP D30I Turn_126.0 7.0 69.0 -0.8 -1
1BNI R110A Coil_71.7 6.3 25.0 -0.4 -1
1AAR K27Q Helix_16.1 5.0 25.0 -1.91 -1
1BNI T6E Coil_74.5 6.3 25.0 -0.27 -1
2LZM K85A Helix_84.1 5.35 58.0 -0.6 -1
1STN F61A Helix_56.0 7.0 20.0 -2.4 -1
1OTR K33G null 3.25 65.0 -1.46 -1
1BNI K62R Coil_87.0 6.3 25.0 -0.45 -1
1LRP A66T Helix_21.7 8.0 51.5 -2.99 -1
1L63 I50M Helix_34.5 5.4 65.3 -0.4 -1
1L63 I17M Sheet_16.4 5.4 65.3 -2.2 -1
1WQ5 C118A Helix_0.0 9.0 50.0 -1.36 -1
1BNI R69K Coil_36.2 6.3 25.0 -3.13 -1
2LZM V71A Helix_6.6 3.0 51.65 -1.5 -1
1PIN I28G Turn_70.0 7.0 40.0 -0.48 -1
1VQB A86T Sheet_98.4 7.0 25.0 -0.35 -1
1ROP D30V Turn_126.0 7.0 69.0 -0.4 -1
1RTB V63A Sheet_54.7 5.0 40.0 -2.02 -1
1PIN A31G Coil_8.2 7.0 40.0 -1.49 -1
1RX4 V75S Sheet_12.2 7.8 15.0 -1.9 -1
1PIN G20A Coil_54.7 7.0 40.0 -0.86 -1
1L63 M6A Helix_0.0 5.4 65.3 -1.6 -1
1BNI A32N Helix_92.3 6.3 25.0 -0.7 -1
1BNI T26A Coil_39.5 6.3 25.0 -2.05 -1
1VQB M77A Sheet_89.7 7.0 25.0 -1.05 -1
1RN1 A21L Helix_61.1 2.5 0.0 -0.13 -1
1L63 F104A Helix_32.0 5.4 65.3 -2.7 -1
1RN1 D49Y Coil_144.8 7.0 25.0 -0.5 -1
1BVC I28L Helix_1.8 11.0 76.5 -0.6 -1
1W4H L167A Helix_44.3 7.0 9.85 -0.57 -1
1BNI N41D Helix_27.7 6.3 25.0 -2.5 -1
1RTB V116A Sheet_20.4 5.0 40.0 -0.66 -1
1L63 A129M Helix_0.0 5.4 65.3 -1.9 -1
1MBG V103A Helix_0.0 7.5 25.0 -2.32 -1
1STN L25A Sheet_0.0 7.0 51.4 -2.6 -1
1BNI L89V Sheet_0.0 6.3 25.0 -0.3 -1
1TPK V65M Sheet_0.2 4.5 64.3 -2.2 -1
1OTR I30L Helix_0.0 3.0 50.0 -1.96 -1
2LZM T152A Helix_0.0 5.4 59.0 -1.5 -1
2LZM I3V Helix_19.8 6.5 64.7 -0.4 -1
1VQB V35A Sheet_8.5 7.0 25.0 -1.1 -1
1RTB I107A Sheet_9.9 5.0 40.0 -2.84 -1
1PGA K50A Turn_117.6 7.0 25.0 -0.45 -1
1WQ5 E49P Sheet_0.7 7.0 25.0 -0.6 -1
1FTG T122S Coil_26.6 7.0 44.15 -0.31 -1
1BVC A130K Helix_0.0 7.8 4.0 -2.1 -1
1TUP R248Q Coil_194.1 7.2 10.0 -1.94 -1
1VQB L49C Sheet_9.0 7.0 25.0 -2.05 -1
1BNI E73G Sheet_11.7 6.3 25.0 -5.4 -1
1FTG I104V Helix_42.9 7.0 44.15 -0.56 -1
2RN2 A52P Helix_0.3 3.2 53.0 -1.6 -1
