# Supplementary material for: Towards sequence-based prediction of mutation-induced stability changes in unseen non-homologous proteins
Source: BMC Genomics. 2014 Jan 24;15(Suppl 1):S4. doi: 10.1186/1471-2164-15-S1-S4 (PMC4046685; doi:10.1186/1471-2164-15-S1-S4)
Supplement: Supplementary file 1 — Additional file 1: Data set S1914. The files containing the S1914 data set, as well as training, cross-validation, and test splits are available in a white-space-delimited tabular text format. All files are compressed in a single zip archive S1914.zip. (ZIP 2 MB) [file 12864_2014_5677_MOESM1_ESM.zip › S1914/unseen-protein/unseen-mutation_cross-validation/replication1/S1914.train1.fold9]

1OTR E34I Helix_72.8 3.0 65.0 1.65 1
1ROP D30S Turn_126.0 7.0 69.0 1.0 1
1VQB H64C Coil_78.3 7.0 25.0 0.25 1
1VQB L32W Sheet_79.0 7.0 25.0 1.4 1
1BPI T11A Coil_65.8 7.0 39.0 0.0 1
2LZM D20T Sheet_46.2 5.4 65.1 0.9 1
1HME I38H Helix_138.6 7.0 20.0 0.0 1
2LZM C54T Turn_3.7 6.5 70.0 0.3 1
1RTB H119A Sheet_70.1 6.0 25.0 0.2 1
1ROP D30M Turn_126.0 7.0 69.0 0.6 1
1VQB K24V Sheet_157.9 7.0 25.0 0.4 1
2LZM T115E Helix_87.0 6.5 64.6 0.3 1
1BVC K140A Helix_131.6 4.2 4.0 0.47 1
1LRP Y88C Helix_55.6 8.0 60.0 2.4 1
2LZM V131L Helix_99.1 3.01 53.08 0.09 1
2LZM G113E Helix_58.1 5.4 65.15 0.3 1
1PIN K6A Coil_166.0 7.0 40.0 0.15 1
1POH K49S Helix_91.6 7.0 25.0 1.2 1
2RN2 K95G Coil_137.0 5.5 49.8 1.9 1
1WQ5 E49L Sheet_0.7 7.0 25.0 6.2 1
1TPK V65I Sheet_0.2 4.5 64.3 0.3 1
1OTR E34S Helix_72.8 3.0 65.0 0.12 1
1FTG Q99A Turn_0.1 7.0 43.25 1.72 1
1FLV V18L Helix_0.2 7.0 44.15 0.09 1
1RTB S123A Sheet_27.6 7.0 61.7 0.46 1
1BNI K108R Sheet_113.0 6.3 25.0 0.9 1
2RN2 A52F Helix_0.3 3.2 53.0 0.5 1
1AYF T54S Turn_57.2 8.5 37.0 0.05 1
1RN1 D49A Coil_144.8 7.0 25.0 0.5 1
2RN2 E119V Sheet_57.0 5.5 52.7 0.74 1
2LZM T151S Helix_31.5 5.4 65.15 0.39 1
2LZM S44Y Helix_67.8 3.01 51.68 0.19 1
2LZM T26S Sheet_6.4 5.4 65.15 0.57 1
1FTG V31A Helix_5.0 7.0 44.15 -1.72 -1
1RTB I106V Sheet_0.0 5.0 40.0 -0.8 -1
1BPI E7A Helix_46.8 7.0 39.0 -1.5 -1
1RN1 D49W Coil_144.8 7.0 25.0 -0.9 -1
1VQB F68L Sheet_63.0 7.0 25.0 -2.13 -1
1BNI V45A Helix_42.9 6.3 25.0 -1.8 -1
1OTR Q41V s_0.2 3.75 50.0 -0.05 -1
1STN D83G Turn_35.6 7.0 20.0 -2.8 -1
1RN1 A21Q Helix_61.1 7.0 0.0 -0.4 -1
1BNI D54N Sheet_28.4 6.3 25.0 -2.5 -1
1VQB C33L Sheet_0.0 7.0 25.0 -1.3 -1
1RN1 A21W Helix_61.1 2.5 0.0 -0.3 -1
1RN1 H40T Sheet_66.1 6.0 25.0 -0.26 -1
1BPI N24A Sheet_34.9 7.0 39.0 -2.2 -1
1BVC L29A Helix_4.8 11.0 76.5 -2.4 -1
1BVC L135M Helix_1.9 11.0 76.5 -0.8 -1
1RN1 D76S Sheet_3.4 7.0 15.0 -3.2 -1
1OTR V17A Coil_2.8 3.75 50.0 -1.63 -1
2WSY A18V Sheet_0.5 7.8 25.0 -0.6 -1
1BNI S85A Sheet_28.0 6.3 25.0 -0.12 -1
1RX4 E139Q Sheet_74.0 7.8 15.0 -1.36 -1
1AAR K29Q Helix_66.7 5.0 25.0 -1.67 -1
1RTB I106L Sheet_0.0 5.0 40.0 -1.79 -1
1POH K49R Helix_91.6 7.0 25.0 -0.2 -1
1VQB V19C Sheet_101.0 7.0 25.0 -0.15 -1
1W4H S132G Coil_19.9 7.0 9.85 -0.47 -1
1BNI A32M Helix_92.3 6.3 25.0 -0.3 -1
2LZM A82S Helix_89.5 3.0 51.55 -0.3 -1
1VQB I47L Sheet_4.5 7.0 25.0 -0.32 -1
1RTB V54A Helix_0.0 5.0 40.0 -2.58 -1
2LZM R96F Helix_70.4 5.35 58.0 -4.2 -1
1BVC D60A Helix_55.1 4.0 25.0 -0.13 -1
1BNI I55G Sheet_96.0 6.3 25.0 -3.1 -1
2LZM Q105G Helix_58.1 5.8 66.3 -1.5 -1
1VQB S67T Helix_0.0 7.0 25.0 -0.8 -1
1RTB Y97A Sheet_6.3 5.0 63.3 -12.0 -1
1FTG I52V Sheet_0.0 7.0 44.15 -1.4 -1
1AYF H56R Sheet_5.6 8.5 37.0 -1.16 -1
1WQ5 E49D Sheet_0.7 7.0 25.0 -0.3 -1
1BNI I25A Coil_19.9 6.3 25.0 -3.5 -1
2LZM R96G Helix_70.4 5.35 58.0 -2.6 -1
2LZM T157G Coil_58.0 2.0 42.0 -1.1 -1
2LZM L121M Helix_0.2 5.42 65.3 -0.8 -1
1RN1 N9A Sheet_44.0 7.0 25.0 -0.9 -1
2LZM G156D Coil_18.0 6.5 64.7 -2.3 -1
1BNI I88A Sheet_0.0 6.3 25.0 -4.31 -1
1AYF H56Q Sheet_5.6 8.5 37.0 -1.66 -1
1RN1 N81A Sheet_5.8 7.0 25.0 -2.87 -1
1BVC L137A Helix_22.0 9.6 82.2 -1.8 -1
1PGA D46A Sheet_55.4 7.0 25.0 -1.36 -1
1TPK V65A Sheet_0.2 4.5 64.3 -2.0 -1
1OTR Q41N Sheet_0.2 3.75 50.0 -2.56 -1
1RTB I81A Sheet_0.2 5.0 40.0 -2.99 -1
1RN1 S12A Sheet_43.9 7.0 25.0 -1.23 -1
3SSI M103V Helix_0.5 7.0 82.21 -1.84 -1
1BNI I96V Sheet_0.0 6.3 25.0 -0.98 -1
1VQB F68V Sheet_63.0 7.0 25.0 -2.5 -1
1WQ5 C81G Helix_0.0 9.0 50.0 -1.58 -1
2RN2 E48A Helix_19.0 9.0 47.0 -0.3 -1
1PIN I28A Turn_70.0 7.0 40.0 -0.36 -1
1RN1 A21T Helix_61.1 2.5 0.0 -0.57 -1
1BNI A32G Helix_92.3 6.3 25.0 -0.9 -1
1BPI L6A Helix_111.4 7.0 39.0 -0.6 -1
2LZM I27A Sheet_0.0 3.0 51.65 -3.1 -1
1PIN R14A Sheet_102.7 7.0 40.0 -1.63 -1
1BVC E4A Helix_122.4 4.0 25.0 -0.63 -1
1BPI P9A Coil_49.1 7.0 39.0 -0.8 -1
1BNI G52V Sheet_1.3 6.3 54.1 -8.4 -1
1L63 L121A Helix_0.2 5.4 65.3 -2.2 -1
1RX4 V75H Sheet_12.2 6.5 15.0 -1.9 -1
2LZM L133D Helix_0.8 6.5 61.9 -5.7 -1
1BPI N44A Coil_21.5 7.0 39.0 -3.3 -1
2LZM F153V Helix_0.1 5.7 64.88 -1.8 -1
1BNI N5A Coil_12.7 6.3 25.0 -1.9 -1
2LZM I3D Helix_19.8 6.5 64.7 -3.2 -1
1RX4 V88I Coil_51.9 7.2 20.0 -1.73 -1
1PGA T53I Sheet_45.2 5.2 25.0 -0.3 -1
1VQB I47V Sheet_4.5 7.0 25.0 -1.27 -1
1L63 L33M Sheet_15.2 5.4 65.3 -2.0 -1
1PIN G10A Turn_23.4 7.0 40.0 -0.85 -1
1BNI Q31S Helix_101.4 6.3 25.0 -0.22 -1
1STN L103A Helix_0.0 7.0 20.0 -4.6 -1
1PGA T53D Sheet_29.1 5.2 60.0 -2.21 -1
1OTR I36L Coil_28.9 3.0 50.0 -1.31 -1
2RN2 A52S Helix_0.3 3.2 53.0 -1.8 -1
1PGA I6T Sheet_44.4 5.2 25.0 -1.6 -1
1W4H V154G Turn_130.9 7.0 9.85 -0.84 -1
1W4H I135A Helix_4.7 7.0 9.85 -1.63 -1
1TPK V65L Sheet_0.2 4.5 64.3 -1.9 -1
1RN1 A21C Helix_61.1 2.5 0.0 -0.74 -1
1RN1 Y57F Sheet_13.5 7.0 25.0 -0.5 -1
2LZM C54V Turn_3.7 6.5 70.0 -0.7 -1
1WQ5 G211E Sheet_0.0 7.8 25.0 -0.4 -1
1FTG S110A Helix_42.3 7.0 44.15 -0.64 -1
1BVC I28M Helix_1.8 11.0 76.5 -0.6 -1
