# Supplementary material for: Towards sequence-based prediction of mutation-induced stability changes in unseen non-homologous proteins
Source: BMC Genomics. 2014 Jan 24;15(Suppl 1):S4. doi: 10.1186/1471-2164-15-S1-S4 (PMC4046685; doi:10.1186/1471-2164-15-S1-S4)
Supplement: Supplementary file 1 — Additional file 1: Data set S1914. The files containing the S1914 data set, as well as training, cross-validation, and test splits are available in a white-space-delimited tabular text format. All files are compressed in a single zip archive S1914.zip. (ZIP 2 MB) [file 12864_2014_5677_MOESM1_ESM.zip › S1914/unseen-protein/unseen-mutation_cross-validation/replication1/S1914.train1.fold10]

1RN1 Y42F Sheet_13.9 7.0 25.0 1.14 1
2LZM I3L Helix_19.8 6.5 64.7 0.4 1
2LZM E11M Helix_33.0 5.4 66.48 1.6 1
2LZM A41V Helix_39.0 5.4 66.51 0.3 1
2LZM S44Q Helix_67.8 3.01 51.68 0.27 1
1WQ5 E49W Sheet_0.7 7.0 25.0 1.1 1
2RN2 V74L Helix_0.6 5.5 52.0 0.9 1
1STN H46Y Turn_38.3 5.38 40.0 0.0 1
1AYF D76E Helix_86.8 8.5 37.0 0.45 1
2RN2 E48Q Helix_19.0 9.0 47.0 0.3 1
1IGV E17Q Turn_111.4 7.0 25.0 0.38 1
2LZM S44V Helix_67.8 3.01 51.68 0.1 1
2LZM N132I Helix_41.0 5.4 66.48 1.2 1
3SSI M103L Helix_0.5 7.0 82.21 0.15 1
2RN2 D10E Sheet_18.4 9.0 47.0 1.0 1
2RN2 D134E Helix_50.0 5.5 53.1 0.86 1
2LZM E11F Helix_33.0 5.4 66.48 1.7 1
2RN2 A52V Helix_0.3 3.2 53.0 1.7 1
1FTG G68A Helix_49.8 7.0 43.25 0.55 1
1FTG V18I Helix_5.6 7.0 43.25 0.69 1
2LZM S44M Helix_67.8 3.01 51.68 0.33 1
1BNI N58D Turn_23.3 6.3 25.0 0.5 1
1BNI G65S Coil_62.0 6.3 25.0 0.5 1
2LZM E45A Helix_53.4 6.7 62.2 0.01 1
1BVC I142M Helix_0.3 11.0 76.5 0.9 1
1RN1 S17A Helix_62.7 7.0 25.0 0.67 1
2LZM R96K Helix_70.4 5.35 58.0 0.0 1
1BPI K26A Coil_210.3 7.0 39.0 0.0 1
1FTG V83I Sheet_0.5 7.0 43.25 0.1 1
2LZM S44W Helix_67.8 3.01 51.68 0.05 1
1ROP D30E Turn_126.0 7.0 69.0 1.0 1
1AAR K6Q Sheet_100.8 5.0 25.0 0.26 1
2RN2 V74I Helix_0.6 5.5 52.0 0.6 1
2LZM M6I Helix_0.0 6.0 65.5 -1.38 -1
1BPI Y35A Sheet_14.3 7.0 39.0 -1.1 -1
1L63 M102A Helix_1.1 5.4 65.3 -2.9 -1
1VQB E40T Coil_163.5 7.0 25.0 -0.2 -1
1BNI A32C Helix_92.3 6.3 25.0 -1.0 -1
1VQB Y41F Coil_170.1 7.0 25.0 -0.3 -1
1B26 R190A Helix_2.5 7.0 69.5 -0.34 -1
1VQB V63T Sheet_23.6 7.0 25.0 -2.5 -1
1WQ5 E49N Sheet_0.7 7.0 25.0 -0.6 -1
1OTR E34K Helix_72.8 3.0 65.0 -2.15 -1
1BVC L9A Helix_56.0 9.6 82.2 -0.4 -1
1VQB L37A Coil_115.8 7.0 25.0 -3.85 -1
2LZM T59D Coil_71.8 6.5 63.0 -1.2 -1
3SSI V13M Sheet_56.2 7.0 82.21 -5.92 -1
2LZM A146T Helix_0.0 6.5 70.0 -1.5 -1
2LZM I29A Turn_3.9 3.0 51.65 -2.6 -1
2LZM V149T Helix_0.1 5.4 59.0 -3.0 -1
1RTB I106A Sheet_0.0 5.0 40.0 -4.37 -1
1PGA T53H Sheet_29.1 5.2 60.0 -0.99 -1
2LZM R96Q Helix_70.4 5.35 58.0 -0.3 -1
1PGA A48P Turn_95.2 5.5 25.0 -0.7 -1
1BNI G34S Coil_38.5 6.3 25.0 -3.2 -1
1VQB Y26R Sheet_81.9 7.0 25.0 -0.2 -1
2LZM A130S Helix_7.2 3.0 51.55 -1.0 -1
1FTG D150K Turn_120.8 7.0 44.15 -0.22 -1
1BVC W14F Helix_2.6 7.8 4.0 -1.1 -1
1RTB V57A Helix_0.0 5.0 40.0 -2.85 -1
1PGA A24P Helix_59.5 5.5 25.0 -0.5 -1
1VQB E40C Coil_163.5 7.0 25.0 -0.8 -1
2LZM T152S Helix_0.0 5.4 59.0 -2.0 -1
1PGA A23P Helix_29.5 5.5 25.0 -0.3 -1
1RN1 A21E Helix_61.1 7.0 0.0 -0.69 -1
1BNI A32F Helix_92.3 6.3 25.0 -0.7 -1
1PGA T53M Sheet_29.1 5.2 60.0 -0.46 -1
1BPI Y35G Sheet_14.3 2.0 25.0 -5.0 -1
1VQB I47C Sheet_4.5 7.0 25.0 -2.63 -1
1BNI A32R Helix_92.3 6.3 25.0 -0.1 -1
1RTB D121N Coil_12.0 6.0 25.0 -1.9 -1
1BNI G53V Sheet_17.6 6.3 54.1 -7.8 -1
1OTR I36F Coil_28.9 3.0 50.0 -0.86 -1
3SSI V13G Sheet_56.2 7.0 82.21 -10.3 -1
1STN I18G Sheet_49.1 7.0 20.0 -2.6 -1
1BNI V36T Coil_71.8 6.3 25.0 -1.1 -1
1W4H A146G Helix_5.4 7.0 9.85 -0.58 -1
1BNI D8A Helix_87.9 6.3 25.0 -0.9 -1
2LZM A74P Helix_8.6 6.5 62.9 -4.6 -1
1RN1 Y68F Coil_8.0 7.0 25.0 -1.36 -1
2LZM T59V Coil_71.8 6.5 63.0 -1.5 -1
2LZM K147E Helix_90.3 5.3 25.0 -0.7 -1
1VQB C33S Sheet_0.0 7.0 25.0 -2.13 -1
1BNI I25V Coil_19.9 6.3 25.0 -1.1 -1
1VQB I47T Sheet_4.5 7.0 25.0 -3.7 -1
2LZM T157C Coil_58.0 2.0 42.0 -1.3 -1
1STN E73A Sheet_45.8 7.0 20.0 -1.6 -1
1BPI R42A Coil_161.3 7.0 39.0 -0.5 -1
1PIN P9G Turn_100.4 7.0 40.0 -0.49 -1
1TUP R273H Sheet_73.4 7.2 10.0 -0.35 -1
1PIN T29A Turn_1.3 7.0 40.0 -1.25 -1
2LZM R96Y Helix_70.4 5.35 58.0 -4.7 -1
1BNI L89G Sheet_0.0 6.3 25.0 -7.0 -1
1PIN Y23L Sheet_44.3 7.0 40.0 -1.18 -1
1PIN R21G Coil_148.1 7.0 40.0 -0.67 -1
1VQB I47M Sheet_4.5 7.0 25.0 -1.08 -1
1BNI N58A Turn_23.3 6.3 25.0 -2.7 -1
1AG2 T190V Helix_72.9 7.0 25.0 -0.17 -1
1BPI F22A Sheet_23.2 7.0 39.0 -2.0 -1
1TPK V65S Sheet_0.2 4.5 64.3 -2.4 -1
1STN L36C null 7.6 20.0 -2.9 -1
1L63 F104M Helix_32.0 5.4 65.3 -0.4 -1
1BPI F4A Helix_21.9 7.0 39.0 -3.0 -1
1BNI W94F Coil_70.9 5.8 25.0 -1.06 -1
1AM7 H31D Turn 7.0 25.0 -1.6 -1
2RN2 S68G Sheet_1.0 3.0 49.8 -2.4 -1
1RTB V54L Helix_0.0 5.0 40.0 -1.09 -1
2LZM V103M Helix_7.2 5.42 65.3 -1.2 -1
1VQB L49V Sheet_9.0 7.0 25.0 -1.45 -1
1VQB V70P Turn_104.6 7.0 25.0 -2.52 -1
1RTB V108L Sheet_0.0 5.0 40.0 -0.7 -1
1PIN L7N Coil_40.9 7.0 40.0 -0.9 -1
1BVC L11A Helix_44.0 9.6 82.2 -0.4 -1
1BVC V68T Helix_31.2 7.8 4.0 -0.6 -1
1BNI I55T Sheet_96.0 6.3 25.0 -0.6 -1
1STN W140Y Helix_54.8 7.0 20.0 -1.1 -1
1PIN S16G Turn_42.5 7.0 40.0 -0.92 -1
1WQ5 Y175C Sheet_2.4 7.8 25.0 -0.6 -1
1PIN E12A Sheet_73.2 7.0 40.0 -0.48 -1
1SHG K59F Sheet_108.3 7.0 24.85 -0.92 -1
1BNI Y13G Helix_39.1 6.3 25.0 -6.4 -1
1BNI G53A Sheet_17.6 6.3 54.1 -3.4 -1
1ROP D30F Turn_126.0 7.0 69.0 -0.1 -1
1BNI N77A Coil_71.3 6.3 25.0 -1.6 -1
1BVC W7F Helix_17.5 7.8 4.0 -0.9 -1
1BNI G34H Coil_38.5 6.3 25.0 -2.65 -1
1BPI G57A Coil_42.9 7.0 39.0 -0.2 -1
1BNI T26S Coil_39.5 6.3 25.0 -0.56 -1
