# Supplementary material for: Towards sequence-based prediction of mutation-induced stability changes in unseen non-homologous proteins
Source: BMC Genomics. 2014 Jan 24;15(Suppl 1):S4. doi: 10.1186/1471-2164-15-S1-S4 (PMC4046685; doi:10.1186/1471-2164-15-S1-S4)
Supplement: Supplementary file 1 — Additional file 1: Data set S1914. The files containing the S1914 data set, as well as training, cross-validation, and test splits are available in a white-space-delimited tabular text format. All files are compressed in a single zip archive S1914.zip. (ZIP 2 MB) [file 12864_2014_5677_MOESM1_ESM.zip › S1914/unseen-protein/unseen-mutation_cross-validation/replication2/S1914.train2.fold1]

1FTG D126K Coil_103.2 7.0 44.15 0.55 1
1SUP M50F Coil_34.1 8.0 58.8 0.48 1
2RN2 D70N Coil_54.1 9.0 47.0 1.6 1
3MBP P48A Helix_38.6 7.4 63.0 0.5 1
2LZM N144H Helix_97.9 6.7 62.4 0.3 1
2GB1 G41C null 7.0 46.85 1.27 1
2LZM N132I Helix_41.0 5.4 66.48 1.2 1
2LZM S44K Helix_67.8 3.01 51.68 0.2 1
1C9O Q2L Sheet_69.1 7.0 70.0 0.55 1
1FTG V83I Sheet_0.5 7.0 43.25 0.1 1
2AFG H102Y Turn_7.3 7.3 39.8 0.399 1
1CSP E66K Coil_46.8 7.0 70.0 2.17 1
CspB-TB K42Q null 7.5 55.0 0.07 1
1ZG4 E104K null 7.0 50.6 0.64 1
2RN2 D134A Helix_50.0 5.5 53.1 1.51 1
2LZM E11F Helix_33.0 5.4 66.48 1.7 1
2AFG H21Y Sheet_6.5 7.3 39.8 0.754 1
1A23 H32Y Helix_57.4 7.0 30.0 6.8 1
1STN V66L Helix_2.3 7.0 51.4 0.8 1
2LZM S44L Helix_67.8 3.01 51.68 0.39 1
1FTG E40K Coil_119.3 7.0 43.25 0.87 1
1SUP Q206C Sheet_64.6 8.0 58.8 1.25 1
2LZM V131M Helix_99.1 3.01 53.08 0.12 1
1RTB H119A Sheet_70.1 6.0 25.0 0.2 1
1PGA V21P Coil_133.0 5.5 25.0 0.5 1
1CDC L50V null 7.0 25.0 0.37 1
1CSP E3L Sheet_78.4 7.0 70.0 1.6 1
2RN2 D134L Helix_50.0 5.5 53.1 1.51 1
3MBP P48S Helix_38.6 7.4 63.0 0.3 1
1BVC Q8A Helix_81.9 4.2 4.0 0.98 1
1CSP E53Q Sheet_115.9 7.5 55.0 0.19 1
2LZM N132F Helix_41.0 5.4 66.48 1.3 1
2LZM N116A Helix_76.7 3.01 51.65 0.17 1
2RN2 G23A Sheet_0.0 5.5 52.5 0.5 1
1VQB V19T Sheet_101.0 7.0 25.0 -0.3 -1
1W4H A140G Helix_81.3 7.0 9.85 -1.02 -1
1W4H T152S Coil_103.1 7.0 9.85 -0.29 -1
1PGA T49A Turn_98.7 7.0 25.0 -0.86 -1
1FLV G87A Sheet_0.0 7.0 44.15 -0.09 -1
2DRI L62C null 7.6 25.0 -2.7 -1
1RTB I107A Sheet_9.9 5.0 40.0 -2.84 -1
1W4H I135V Helix_4.7 7.0 9.85 -0.03 -1
2LZM T157L Coil_58.0 3.0 53.6 -1.7 -1
1VQB L49C Sheet_9.0 7.0 25.0 -2.05 -1
1FTG S110A Helix_42.3 7.0 44.15 -0.64 -1
2LZM S38A Coil_52.1 3.0 53.4 -0.77 -1
2LZM R96Y Helix_70.4 5.35 58.0 -4.7 -1
2LZM R96S Helix_70.4 5.35 58.0 -2.6 -1
1YYX F61A null 5.0 25.0 -5.45 -1
1YYX L48A null 5.0 25.0 -4.23 -1
1VQB V35M Sheet_8.5 7.0 25.0 -0.53 -1
1TUP R175H Coil_5.8 7.2 10.0 -3.01 -1
1VQB E40C Coil_163.5 7.0 25.0 -0.8 -1
2LZM M102K Helix_0.7 5.3 65.3 -6.9 -1
1RTB I107L Sheet_9.9 5.0 40.0 -2.19 -1
1BVC V114A Helix_10.0 9.6 82.2 -1.4 -1
1VQB C33M Sheet_0.0 7.0 25.0 -1.75 -1
1VQB V35A Sheet_8.5 7.0 25.0 -1.1 -1
2DRI A188C null 7.6 25.0 -1.8 -1
2LZM T152C Helix_0.0 5.4 59.0 -0.5 -1
CspB-TB K42E null 7.5 55.0 -0.22 -1
1BPI Y35A Sheet_14.3 7.0 39.0 -1.1 -1
CspB-TB E48K null 7.5 55.0 -1.34 -1
1CYO V45E Helix_78.1 7.0 66.7 -2.68 -1
2LZM F153I Helix_0.1 5.7 64.88 -0.2 -1
1CSP N10K Sheet_52.1 7.5 55.0 -1.51 -1
1CLW G177R Sheet_28.4 7.4 88.4 -2.1 -1
1TUP C242S Coil_19.1 7.2 10.0 -2.94 -1
2LZM Q105E Helix_58.1 5.8 66.3 -1.1 -1
1VQB V35L Sheet_8.5 7.0 25.0 -1.35 -1
1L63 V87A Helix_3.8 5.4 65.3 -1.5 -1
1W3D V149A Turn_8.1 5.5 51.85 -2.8 -1
1RTB V118G Sheet_32.1 5.0 40.0 -2.77 -1
2LZM R96E Helix_70.4 5.35 58.0 -2.5 -1
2LZM R96G Helix_70.4 5.35 58.0 -2.6 -1
1STN W140Y Helix_54.8 7.0 20.0 -1.1 -1
1CSP K7E Sheet 7.5 55.0 -3.59 -1
2CI2 L51I Sheet_38.9 6.25 25.0 -0.26 -1
1OTR E34K Helix_72.8 3.0 65.0 -2.15 -1
1FTG Q111G Helix_119.9 7.0 43.25 -0.31 -1
1FTG V139A Turn_0.0 7.0 44.15 -0.87 -1
1CSP D25K Coil_56.3 7.5 55.0 -1.39 -1
2LZM L121M Helix_0.2 5.42 65.3 -0.8 -1
2LZM A74P Helix_8.6 6.5 62.9 -4.6 -1
1STN D77A Coil_3.6 7.0 20.0 -3.2 -1
1W4H D162N Helix_16.2 7.0 9.85 -3.1 -1
1VQB D50H Turn_41.1 7.0 25.0 -0.78 -1
1VQB V35I Sheet_8.5 7.0 25.0 -0.32 -1
1CYO V45T Helix_78.1 7.0 25.0 -0.96 -1
1VQB V35T Sheet_8.5 7.0 25.0 -2.65 -1
2LZM V103M Helix_7.2 5.42 65.3 -1.2 -1
1C9O G23Q Coil_46.1 7.0 70.0 -0.29 -1
1CSP V20E Turn_20.0 7.5 55.0 -3.59 -1
2LZM R96A Helix_70.4 5.35 58.0 -2.0 -1
1STN L36G Coil_0.0 7.0 20.0 -5.4 -1
1STN T62G Helix_0.0 7.0 20.0 -3.4 -1
1W3D V149G Turn_8.1 5.5 51.85 -4.1 -1
2CI2 D42A Helix_60.2 6.25 25.0 -0.96 -1
1BVC L69A Helix_1.1 11.0 76.5 -1.2 -1
2LZM I3W Helix_19.8 6.5 64.7 -2.8 -1
1W3D I146V Turn_12.8 5.5 51.85 -1.2 -1
1W3D L159A Coil_61.8 5.5 51.85 -2.0 -1
1RTB I106V Sheet_0.0 5.0 40.0 -0.8 -1
2LZM K60H Helix_107.0 6.5 63.0 -0.1 -1
2LZM T115A Helix_87.1 3.01 51.65 -0.14 -1
1RTB P114A Sheet_112.1 4.2 56.05 -3.2 -1
1VQB M77L Sheet_89.7 7.0 25.0 -0.6 -1
1RN1 A21F Helix_61.1 2.5 0.0 -0.57 -1
2LZM F153M Helix_0.1 5.7 64.88 -0.6 -1
2CI2 D71A Sheet_59.0 6.25 25.0 -3.41 -1
1BVC I111M Helix_5.0 11.0 76.5 -1.1 -1
1BPI K15A Coil_186.2 7.0 39.0 -0.4 -1
P08505 H31A null 7.4 25.0 -0.3 -1
1STN E73A Sheet_45.8 7.0 20.0 -1.6 -1
2HPR G49K h_18.7 7.0 25.0 -1.0 -1
1C9O L66E Coil_112.1 7.0 70.0 -1.24 -1
1ANK R88G Coil_67.2 7.4 51.8 -0.2 -1
1W3D Y138F Helix_39.6 5.5 51.85 -2.0 -1
1BVC L49I Coil_6.0 11.0 76.5 -0.8 -1
1RTB V108L Sheet_0.0 5.0 40.0 -0.7 -1
1W3D A131G Sheet_13.3 5.5 51.85 -1.7 -1
1C9O Y15F Sheet_66.4 7.0 70.0 -0.05 -1
2CI2 Q41G Helix_139.6 6.25 25.0 -0.6 -1
1BPI M52A Helix_125.5 7.0 39.0 -1.7 -1
2LZM R119H Helix_115.1 5.4 65.15 -0.29 -1
2CI2 D64A Sheet_30.6 6.25 25.0 -0.8 -1
1BVC E109G Helix_99.3 4.2 4.0 -0.93 -1
1L63 L33M Sheet_15.2 5.4 65.3 -2.0 -1
1STN L37A Coil_13.0 7.0 20.0 -1.8 -1
