# Supplementary material for: Towards sequence-based prediction of mutation-induced stability changes in unseen non-homologous proteins
Source: BMC Genomics. 2014 Jan 24;15(Suppl 1):S4. doi: 10.1186/1471-2164-15-S1-S4 (PMC4046685; doi:10.1186/1471-2164-15-S1-S4)
Supplement: Supplementary file 1 — Additional file 1: Data set S1914. The files containing the S1914 data set, as well as training, cross-validation, and test splits are available in a white-space-delimited tabular text format. All files are compressed in a single zip archive S1914.zip. (ZIP 2 MB) [file 12864_2014_5677_MOESM1_ESM.zip › S1914/unseen-protein/unseen-mutation_cross-validation/replication2/S1914.train2.fold2]

2CI2 K30A Turn_84.8 6.25 25.0 0.42 1
1VQB L32W Sheet_79.0 7.0 25.0 1.4 1
1CSP M1R Coil_139.1 7.0 70.0 1.74 1
2RN2 Q76L Helix_57.3 3.0 50.1 0.24 1
1ROP D30M Turn_126.0 7.0 69.0 0.6 1
2LZM R119M Helix_115.0 5.7 66.1 0.1 1
2LZM A93T Helix_75.9 5.4 65.15 0.06 1
1FTG Q99A Turn_0.1 7.0 43.25 1.72 1
1ROP D30C Turn_126.0 7.0 69.0 0.8 1
1CSP E3K Sheet_78.4 7.0 70.0 2.75 1
1RN1 A21N Helix_61.1 2.5 0.0 0.34 1
1ROP D30G Turn_126.0 7.0 69.0 2.0 1
1C9O S24D Coil_97.1 7.0 70.0 0.22 1
1VQB M77C Sheet_89.7 7.0 25.0 0.0 1
1BPI D3A Helix_114.8 7.0 39.0 0.2 1
2RN2 A52M Helix_0.3 3.2 53.0 0.5 1
1FTG E61K Turn_108.5 7.0 44.15 0.24 1
1K9Q L30Y null 7.0 65.0 0.17 1
2LZM D20N Sheet_46.2 5.4 65.1 1.3 1
1RN1 S17A Helix_62.7 7.0 25.0 0.67 1
1CSP E43S Turn_131.6 7.0 70.0 0.29 1
2LZM S38D Sheet_52.1 6.9 66.1 0.6 1
1CSP S48E Sheet_26.4 7.5 55.0 0.1 1
2RN2 D10A Sheet_18.4 9.0 47.0 4.0 1
1VQB A86V Sheet_98.4 7.0 25.0 0.25 1
1WQ5 E49C Sheet_0.7 7.0 25.0 2.2 1
2LZM G30A Turn_17.3 5.4 66.48 0.1 1
1FLV V18L Helix_0.2 7.0 44.15 0.09 1
1IOB K97V Helix_91.5 6.5 25.0 0.8 1
2RN2 D134N Helix_50.0 5.5 53.1 0.89 1
1WQ5 E49M Sheet_0.7 7.0 25.0 4.5 1
2LZM T109N Helix_116.8 6.7 62.4 0.1 1
3MBP D55N Coil_46.7 7.6 25.0 0.0 1
1PGA T53Y Sheet_45.2 5.2 25.0 0.5 1
2CI2 S31A Sheet_24.0 6.3 46.45 -0.89 -1
1AM7 H48N Coil_13.7 7.0 25.0 -5.0 -1
1YYX A36G null 5.0 25.0 -2.71 -1
1VQB V43C Sheet_55.5 7.0 25.0 -1.05 -1
2LZM T59G Coil_71.8 6.5 63.0 -1.6 -1
2CI2 I39V Helix_0.0 6.3 25.0 -1.27 -1
1VQB F13T Sheet_82.8 7.0 25.0 -0.35 -1
1RN1 A21T Helix_61.1 2.5 0.0 -0.57 -1
1WQ5 G211R Sheet_0.0 7.8 4.0 -0.1 -1
2RN2 A52Q Helix_0.3 3.2 53.0 -1.2 -1
1WQ5 G211W Sheet_0.0 7.8 25.0 -1.2 -1
1RN1 Y42W Sheet_13.9 6.0 25.0 -0.14 -1
1BPI V34A Sheet_61.9 7.0 39.0 -1.2 -1
3SSI M103G Helix_0.5 7.0 82.21 -6.82 -1
2LZM R96N Helix_70.4 5.35 58.0 -3.0 -1
1STN Y91S Sheet_0.0 7.0 20.0 -5.3 -1
1FTG V31A Helix_5.0 7.0 44.15 -1.72 -1
1CLW G323D Coil_13.9 7.4 88.4 -0.4 -1
2LZM Q122A Helix_75.8 3.01 51.65 -0.24 -1
1VQB E40T Coil_163.5 7.0 25.0 -0.2 -1
2LZM T157E Coil_58.0 3.0 53.6 -0.8 -1
2CI2 A35G Helix_0.0 6.25 25.0 -1.09 -1
1RN1 H92A Coil_38.8 6.0 25.0 -0.62 -1
1STN I18M Coil_49.1 5.42 40.0 -0.2 -1
2AKY T77H Helix_101.3 7.5 25.0 -2.15 -1
2CI2 T22V Sheet_53.5 6.3 25.0 -0.32 -1
1WQ5 C118V Helix_0.0 9.0 50.0 -1.34 -1
2LZM K48A Helix_151.1 6.7 62.2 -0.56 -1
2LZM I27A Sheet_0.0 3.0 51.65 -3.1 -1
1PGA D46A Sheet_55.4 7.0 25.0 -1.36 -1
1OTR E34P Helix_72.8 3.0 65.0 -2.13 -1
1CSP V20Q Turn_20.0 7.5 55.0 -1.82 -1
1RTB V54G Helix_0.0 5.0 40.0 -4.87 -1
2CI2 L40A Helix_79.7 6.25 25.0 -1.33 -1
1W3D D145A Coil_61.8 5.5 51.85 -2.1 -1
1VQB V45C Sheet_49.6 7.0 25.0 -0.05 -1
2LZM D72P Helix_69.0 6.5 63.4 -2.7 -1
1OTR E34Q Helix_72.8 3.0 65.0 -1.46 -1
1ANK D84H Coil_11.9 7.2 51.8 -1.4 -1
2LZM T152S Helix_0.0 5.4 59.0 -2.0 -1
2CI2 E34N Helix_88.6 6.25 25.0 -1.07 -1
2LZM V87T Helix_3.4 3.0 51.55 -1.6 -1
2CI2 E26A Turn_87.7 6.25 25.0 -0.47 -1
1WQ5 Y175C Sheet_2.4 7.8 25.0 -0.6 -1
2CI2 R62A Turn_113.8 6.25 25.0 -0.58 -1
1CDC V78A null 7.0 25.0 -3.01 -1
1VQB V45A Sheet_49.6 7.0 25.0 -1.05 -1
2LZM I3D Helix_19.8 6.5 64.7 -3.2 -1
1L63 M102A Helix_1.1 5.4 65.3 -2.9 -1
2LZM M106K Helix_56.1 3.0 47.0 -3.4 -1
2LZM K147E Helix_90.3 5.3 25.0 -0.7 -1
1L63 V103A Helix_7.5 5.4 65.3 -1.6 -1
2LZM I3Y Helix_19.8 6.5 64.7 -2.3 -1
2LZM L99M Helix_0.0 5.7 64.88 -0.6 -1
2LZM V131S Helix_99.1 3.01 53.08 -0.05 -1
2CI2 V82A Helix_17.8 6.3 25.0 -1.45 -1
1AAR K29N Helix_66.7 5.0 25.0 -1.48 -1
1RTB I81G Sheet_0.2 5.0 40.0 -4.8 -1
1C9O V64T Sheet_62.0 7.0 70.0 -0.26 -1
1VQB D36N Sheet_49.6 7.0 25.0 -0.5 -1
2AFG V109L Coil_0.5 6.6 40.05 -0.57 -1
2CI2 P25A Turn_71.2 6.25 25.0 -1.57 -1
2CI2 L40G Helix_79.7 6.25 25.0 -1.38 -1
1STN W140H Helix_54.8 7.0 20.0 -0.4 -1
1CYO F35H Helix_19.9 7.0 66.2 -2.82 -1
2LZM N55G Turn_115.0 6.5 64.7 -0.6 -1
1OTR L67T Sheet_0.1 3.75 50.0 -2.92 -1
1YYX L76A null 5.0 25.0 -3.43 -1
2LZM V131T Helix_99.1 3.01 53.08 -0.12 -1
1VQB I47M Sheet_4.5 7.0 25.0 -1.08 -1
2AKY T110H Coil_42.1 7.6 25.0 -2.63 -1
2TRX L78K Sheet_0.3 7.0 85.32 -3.9 -1
1AAR K29Q Helix_66.7 5.0 25.0 -1.67 -1
1RN1 H40T Sheet_66.1 6.0 25.0 -0.26 -1
1L63 V111A Helix_0.0 5.4 65.3 -1.0 -1
1PGA T53R Sheet_29.1 5.2 60.0 -0.96 -1
1BVC H36Q Helix_43.6 7.8 4.0 -0.8 -1
2CI2 P44A Turn_109.5 6.25 25.0 -1.76 -1
2LZM I3T Helix_19.8 6.5 64.7 -2.3 -1
1W3D I163V Helix_0.0 5.5 51.85 -0.5 -1
1PGA T53V Sheet_45.2 5.2 25.0 -0.8 -1
1VQB L37T Coil_115.8 7.0 25.0 -2.6 -1
1BVC I142V Helix_0.3 11.0 76.5 -0.1 -1
3SSI V13M Sheet_56.2 7.0 82.21 -5.92 -1
1CSP V20K Turn_20.0 7.5 55.0 -1.94 -1
1VQB I78C Sheet_91.6 7.0 25.0 -2.2 -1
1WQ5 C81S Helix_0.0 9.0 50.0 -1.41 -1
1BPI F45A Sheet_20.3 2.0 25.0 -6.9 -1
1W4H A168G Helix_88.4 7.0 9.85 -0.07 -1
1PGA A24P Helix_59.5 5.5 25.0 -0.5 -1
1C9O E36K Coil_142.9 7.0 75.0 -0.19 -1
3SSI M103V Helix_0.5 7.0 82.21 -1.84 -1
1VQB M77T Sheet_89.7 7.0 25.0 -0.4 -1
1POH K49R Helix_91.6 7.0 25.0 -0.2 -1
1W3D V129A Coil_39.4 5.5 51.85 -0.7 -1
