# Supplementary material for: Towards sequence-based prediction of mutation-induced stability changes in unseen non-homologous proteins
Source: BMC Genomics. 2014 Jan 24;15(Suppl 1):S4. doi: 10.1186/1471-2164-15-S1-S4 (PMC4046685; doi:10.1186/1471-2164-15-S1-S4)
Supplement: Supplementary file 1 — Additional file 1: Data set S1914. The files containing the S1914 data set, as well as training, cross-validation, and test splits are available in a white-space-delimited tabular text format. All files are compressed in a single zip archive S1914.zip. (ZIP 2 MB) [file 12864_2014_5677_MOESM1_ESM.zip › S1914/unseen-protein/unseen-mutation_cross-validation/replication2/S1914.train2.fold3]

1ROP D30H Turn_126.0 7.0 69.0 0.9 1
2LZM M106L Helix_56.1 3.0 47.0 0.5 1
1WQ5 E49L Sheet_0.7 7.0 25.0 6.2 1
1N0J Y34F Helix_14.0 7.8 70.0 12.7 1
1SUP N218S Coil_88.1 8.0 58.8 1.07 1
2CI2 K37A Helix_139.0 6.3 46.45 0.23 1
1POH K49A Helix_91.6 7.0 25.0 1.6 1
2LZM N40D Helix_108.9 5.4 65.15 0.44 1
2RN2 D134T Helix_50.0 5.5 53.1 1.08 1
1BVC L69I Helix_1.1 11.0 76.5 0.0 1
2LZM S44Y Helix_67.8 3.01 51.68 0.19 1
2LZM E22K Turn_83.8 5.4 65.15 0.57 1
2RN2 A52F Helix_0.3 3.2 53.0 0.5 1
2RN2 A125T Turn_69.4 5.5 52.0 0.0 1
1FTG D43A Helix_39.8 7.0 44.15 0.1 1
1CSP S48K Sheet_26.4 7.5 55.0 0.74 1
1FTG G68A Helix_49.8 7.0 43.25 0.55 1
1CSP R56Q Turn_232.1 7.5 55.0 0.38 1
1BVC H116A Helix_90.0 9.6 82.2 0.2 1
2LZM S117I Helix_1.0 5.4 66.48 1.7 1
1AAR H68E Sheet_74.2 5.0 25.0 0.76 1
2LZM V131I Helix_99.1 3.01 53.08 0.16 1
2LZM A82P Helix_89.5 6.5 64.7 0.8 1
3SSI M73E Coil_211.3 7.0 53.36 1.05 1
2RN2 H62R Coil_131.8 5.5 52.7 0.36 1
1FTG E107A Helix_110.9 7.0 43.25 0.62 1
2LZM N144E Helix_97.9 6.5 64.5 0.5 1
2CI2 T55A Coil_57.1 6.25 25.0 0.23 1
1BTA C82A Coil_39.2 7.4 25.0 0.48 1
2LZM T109D Helix_116.8 6.7 62.4 0.6 1
2LZM R96K Helix_70.4 5.35 58.0 0.0 1
2LZM S117F Helix_1.0 5.4 65.09 1.1 1
1VQB M77I Sheet_89.7 7.0 25.0 0.8 1
1RN1 Q25K Helix_94.8 7.0 25.0 0.94 1
1BVC I28L Helix_1.8 11.0 76.5 -0.6 -1
3MBP P133A Helix_40.3 7.4 63.0 -0.3 -1
2LZM I3F Helix_19.8 6.5 64.7 -1.1 -1
1VQB V35C Sheet_8.5 7.0 25.0 -0.7 -1
1W3D D164N Helix_73.7 5.5 51.85 -1.9 -1
2LZM D89A Helix_71.7 5.35 58.0 -0.5 -1
2LZM T157F Coil_58.0 2.0 42.0 -2.4 -1
2LZM K124G Coil_103.9 6.5 64.7 -0.1 -1
2LZM T157A Coil_58.0 3.0 53.6 -0.5 -1
2CI2 K43A Coil_9.0 6.3 46.45 -0.65 -1
1L63 I78A Helix_0.0 5.4 65.3 -1.2 -1
2CI2 P52A Sheet_87.1 6.25 25.0 -0.17 -1
3MBP G19C Helix_18.2 7.6 25.0 -2.3 -1
2CI2 V79A Coil_39.4 6.3 25.0 -1.51 -1
1BVC L29A Helix_4.8 11.0 76.5 -2.4 -1
2LZM V87I Helix_3.4 5.35 61.0 -0.3 -1
1WQ5 P207A Coil_49.7 9.0 54.1 -1.64 -1
1RTB I106A Sheet_0.0 5.0 40.0 -4.37 -1
1CLW G244R Coil_40.8 7.4 88.4 -4.0 -1
1CSP K39E Coil_75.3 7.5 55.0 -0.26 -1
2RN2 A52T Helix_0.3 3.2 53.0 -0.8 -1
1L63 A129M Helix_0.0 5.4 65.3 -1.9 -1
1AG2 T183A Helix_3.4 7.0 25.0 -4.62 -1
2RN2 A52H Helix_0.3 3.2 53.0 -3.6 -1
2LZM R96L Helix_70.4 5.35 58.0 -3.2 -1
2AFG C117I Sheet 6.6 24.85 -0.36 -1
1AM7 H31D Turn 7.0 25.0 -1.6 -1
1RTB I106L Sheet_0.0 5.0 40.0 -1.79 -1
1VQB I47L Sheet_4.5 7.0 25.0 -0.32 -1
1OTR V17A Coil_2.8 3.75 50.0 -1.63 -1
1VQB I6V Sheet_1.1 7.0 25.0 -0.35 -1
1W3D V158A Sheet_1.3 5.5 51.85 -3.2 -1
1C9O R3L Sheet_154.1 7.0 70.0 -0.93 -1
1W3D I130G Coil_67.3 5.5 51.85 -1.4 -1
1CDC A40G null 7.0 25.0 -1.71 -1
2LZM A134S Helix_29.0 3.0 51.55 -0.1 -1
1PGA T53S Sheet_29.1 5.2 60.0 -0.49 -1
2CI2 I49A Sheet_75.3 6.3 25.0 -2.12 -1
1PGA V29P Helix_65.8 5.5 25.0 -3.5 -1
2CI2 I48V Sheet_33.8 6.3 25.0 -1.09 -1
1VQB L81V Sheet_21.2 7.0 25.0 -0.1 -1
1RN1 E58A Sheet_8.2 7.0 25.0 -0.77 -1
1BVC D60A Helix_55.1 4.0 25.0 -0.13 -1
1CLW E309V Sheet_28.8 7.4 88.4 -2.3 -1
1BPI Y35G Sheet_14.3 2.0 25.0 -5.0 -1
1OTR L67N Sheet_0.1 3.75 50.0 -3.39 -1
2CI2 V53T Sheet_77.9 6.3 25.0 -1.03 -1
3MBP Y283D Turn_56.5 7.6 25.0 -3.2 -1
1VQB L81T Sheet_21.2 7.0 25.0 -2.55 -1
1ROP D30L Turn_126.0 7.0 69.0 -0.1 -1
1C9O R3K Sheet_154.1 7.0 70.0 -0.19 -1
2WSY L209V Sheet_0.9 7.8 25.0 -1.0 -1
2RN2 G77A Helix_0.0 3.0 49.8 -0.9 -1
1CDC L89V null 7.0 25.0 -0.14 -1
1ROP D30V Turn_126.0 7.0 69.0 -0.4 -1
2CI2 A77G Coil_44.1 6.3 25.0 -1.88 -1
1ROP D30W Turn_126.0 7.0 69.0 -0.4 -1
1BPI N43G Coil_1.1 2.0 25.0 -5.7 -1
2LZM A130S Helix_7.2 3.0 51.55 -1.0 -1
1BVC I111A Helix_5.0 11.0 76.5 -1.8 -1
1RTB P93G Coil_104.0 6.0 61.6 -2.2 -1
1RN1 A21S Helix_61.1 7.0 0.0 -0.4 -1
2LZM G30F Turn_17.3 5.4 66.48 -1.5 -1
1ROP L41V Helix_85.2 6.0 25.0 -2.53 -1
1IOB T9Q Sheet_5.4 6.5 25.0 -1.9 -1
2LZM T59D Coil_71.8 6.5 63.0 -1.2 -1
3SSI M103A Helix_0.5 7.0 82.21 -2.32 -1
1BPI G37A Coil_34.4 7.0 39.0 -2.3 -1
2CI2 T55S Coil_57.1 6.25 25.0 -0.02 -1
2LZM T59S Coil_71.8 6.5 63.0 -0.2 -1
1BVC A130K Helix_0.0 7.8 4.0 -2.1 -1
1L63 I100A Helix_9.4 5.4 65.3 -2.5 -1
1PGA T53A Sheet_29.1 5.2 60.0 -1.36 -1
1VQB I47F Sheet_4.5 7.0 25.0 -0.97 -1
1VQB I47C Sheet_4.5 7.0 25.0 -2.63 -1
2RN2 A52Y Helix_0.3 3.2 53.0 -2.3 -1
1VQB L37V Coil_115.8 7.0 25.0 -1.75 -1
1VQB Y41A Coil_170.1 7.0 25.0 -0.2 -1
1OTR L67A Sheet_0.1 3.75 50.0 -2.82 -1
1VQB L49V Sheet_9.0 7.0 25.0 -1.45 -1
1RN1 V78T null 7.0 25.0 -3.1 -1
1CSP D24N Coil_124.8 7.5 55.0 -0.72 -1
1W4H A148G Helix_58.7 7.0 9.85 -0.43 -1
1W4H I135A Helix_4.7 7.0 9.85 -1.63 -1
1W3D L167A Helix_83.7 5.5 51.85 -1.2 -1
1RN1 A21G Helix_61.1 2.5 0.0 -0.9 -1
2LZM A73S Helix_51.0 3.0 51.55 -0.4 -1
2LZM E11N Helix_33.0 5.4 65.1 -0.1 -1
2LZM A129V Helix_0.0 2.8 52.1 -0.7 -1
2LZM R80K Helix_181.6 5.4 65.15 -0.17 -1
1WQ5 C154V Sheet_0.0 9.0 50.0 -1.12 -1
1FTG D65K Helix_46.1 7.0 44.15 -0.09 -1
1CSP E21Q Turn_103.8 7.5 55.0 -0.31 -1
1OTR V17T Coil_2.8 3.75 50.0 -1.89 -1
2LZM K43A Helix_48.0 6.7 62.2 -1.03 -1
