# Supplementary material for: Towards sequence-based prediction of mutation-induced stability changes in unseen non-homologous proteins
Source: BMC Genomics. 2014 Jan 24;15(Suppl 1):S4. doi: 10.1186/1471-2164-15-S1-S4 (PMC4046685; doi:10.1186/1471-2164-15-S1-S4)
Supplement: Supplementary file 1 — Additional file 1: Data set S1914. The files containing the S1914 data set, as well as training, cross-validation, and test splits are available in a white-space-delimited tabular text format. All files are compressed in a single zip archive S1914.zip. (ZIP 2 MB) [file 12864_2014_5677_MOESM1_ESM.zip › S1914/unseen-protein/unseen-mutation_cross-validation/replication2/S1914.train2.fold4]

1WQ5 E49T Sheet_0.7 7.0 25.0 0.0 1
1K9Q A20R null 7.0 65.0 0.89 1
1BVC L69M Helix_1.1 11.0 76.5 0.0 1
1WQ5 E49I Sheet_0.7 7.0 25.0 8.0 1
1C9O N11S Turn_74.5 7.0 70.0 0.33 1
1SUP G169A Coil_0.7 8.0 58.8 0.3 1
1CSP K65I Sheet_94.3 7.0 70.0 1.53 1
3SSI M73D Coil_211.3 7.0 53.36 1.6 1
1VQB F73W Turn_177.1 7.0 25.0 0.4 1
1BPI T11A Coil_65.8 7.0 39.0 0.0 1
1OTR E34V Helix_72.8 3.0 65.0 0.86 1
2LZM S44A Helix_67.8 6.7 62.2 0.34 1
2LZM S117A Helix_1.0 3.01 51.65 1.27 1
1BVC V66A Helix_57.0 9.6 82.2 0.8 1
2LZM S38N Coil_52.1 6.7 62.4 0.0 1
2LZM T157R Coil_58.0 3.0 53.6 0.3 1
1C9O T31S Helix_30.7 7.0 70.0 0.17 1
2LZM S44W Helix_67.8 3.01 51.68 0.05 1
2HPR G49E Helix_18.7 7.0 25.0 1.4 1
2RN2 D134S Helix_50.0 5.5 53.1 1.08 1
2LZM E11A Helix_33.0 5.4 66.48 1.1 1
1ROP D30S Turn_126.0 7.0 69.0 1.0 1
1OTR E34Y Helix_72.8 3.0 65.0 0.41 1
1ROP D30N Turn_126.0 7.0 69.0 0.8 1
2AFG F85W Sheet_0.3 6.6 24.85 0.1 1
CspB-TB K20V null 7.5 55.0 2.17 1
1CSP E3R Sheet_78.4 7.0 70.0 2.65 1
2LZM V131A Helix_99.1 5.4 66.51 0.39 1
1BPI R39A Coil_183.5 7.0 39.0 0.0 1
2LZM N144D Helix_97.9 6.9 66.1 0.5 1
2LZM D20T Sheet_46.2 5.4 65.1 0.9 1
2LZM S44V Helix_67.8 3.01 51.68 0.1 1
1RN1 N36A Turn_67.8 7.0 25.0 0.03 1
3SSI M73V Coil_211.3 7.0 53.36 -0.66 -1
1CSP K65Q Sheet_94.3 7.5 55.0 -0.76 -1
2RN2 A52G Helix_0.3 3.2 53.0 -2.7 -1
1CYO V45Y Helix_78.1 7.0 66.7 -1.53 -1
1RTB I81V Sheet_0.2 5.0 40.0 -0.43 -1
1WQ5 P132G Coil_60.7 9.0 54.1 -0.78 -1
1L63 I50A Helix_34.5 5.4 65.3 -1.6 -1
1BVC K77A Helix_100.8 4.0 25.0 -0.04 -1
2LZM V149I Helix_0.1 5.4 59.0 -0.1 -1
1OTR V5T Sheet_0.0 3.75 50.0 -3.73 -1
2LZM M6L Helix_0.0 3.0 47.0 -2.8 -1
1STN I18G Sheet_49.1 7.0 20.0 -2.6 -1
2LZM V111I Helix_0.0 5.7 64.89 -0.85 -1
1AG2 M129V Sheet_88.8 7.0 25.0 -0.33 -1
1W3D A165G Helix_55.1 5.5 51.85 -0.9 -1
1BVC D44A Turn_105.8 4.0 25.0 -0.17 -1
2LZM A41S Helix_39.0 3.0 51.55 -0.6 -1
1BVC I28M Helix_1.8 11.0 76.5 -0.6 -1
1RN1 D76A Sheet_3.4 7.0 15.0 -3.75 -1
2LZM T152A Helix_0.0 5.4 59.0 -1.5 -1
1CDC I57V null 7.0 25.0 -0.43 -1
1STN S141A Coil_104.9 7.0 40.0 -0.12 -1
2RN2 E48A Helix_19.0 9.0 47.0 -0.3 -1
1RN1 A21L Helix_61.1 2.5 0.0 -0.13 -1
1ZG4 R164S null 7.0 50.6 -0.61 -1
2LZM S44C Helix_67.8 3.01 51.68 -0.11 -1
1RTB V108A Sheet_0.0 5.0 40.0 -4.2 -1
1VQB L37C Coil_115.8 7.0 25.0 -2.3 -1
1BVC M131A Helix_0.0 7.8 4.0 -2.2 -1
1OTR V5N Sheet_0.0 3.75 50.0 -5.38 -1
2LZM A160T Turn_16.4 6.0 65.5 -1.65 -1
2LZM L39A Helix_82.2 5.45 53.0 -0.9 -1
1STN D83A Turn_35.6 7.0 20.0 -3.9 -1
1OTR E34D Helix_72.8 3.0 65.0 -0.22 -1
2WSY I232V Sheet_1.1 7.8 25.0 -1.2 -1
1CSP E19K Sheet_79.8 7.5 55.0 -0.57 -1
2WSY A18V Sheet_0.5 7.8 25.0 -0.6 -1
1VQB L49T Sheet_9.0 7.0 25.0 -2.85 -1
1C9O H29E Sheet_64.6 7.0 75.0 -0.76 -1
1YYX A87G null 5.0 25.0 -3.03 -1
1PGA I6N Sheet_44.4 5.2 25.0 -1.53 -1
2LZM I3V Helix_19.8 6.5 64.7 -0.4 -1
1VQB V70T Sheet_104.6 7.0 25.0 -1.75 -1
2LZM F153V Helix_0.1 5.7 64.88 -1.8 -1
2LZM M6I Helix_0.0 6.0 65.5 -1.38 -1
2LZM L133D Helix_0.8 6.5 61.9 -5.7 -1
1ANK G85V Coil_7.5 7.2 51.8 -2.4 -1
2LZM Q105M Helix_58.1 5.4 59.0 -1.2 -1
1BVC L29V Helix_4.8 11.0 76.5 -1.7 -1
1L63 L91A Coil_5.3 5.4 65.3 -2.6 -1
1BPI I19A Sheet_107.4 7.0 39.0 -2.1 -1
2LZM K85A Helix_84.1 5.35 58.0 -0.6 -1
1YYX L68A null 5.0 25.0 -4.03 -1
2LZM R96W Helix_70.4 5.35 58.0 -4.5 -1
1WQ5 E49G Sheet_0.7 7.0 25.0 -1.7 -1
1CSP F17A Sheet_59.3 7.0 45.0 -1.52 -1
1VQB M77A Sheet_89.7 7.0 25.0 -1.05 -1
1PGA A23P Helix_29.5 5.5 25.0 -0.3 -1
1RTB A5S Helix_30.3 7.0 61.7 -0.37 -1
1W3D E141Q Helix_120.8 5.5 51.85 -0.4 -1
1WQ5 P57A null 9.0 54.1 -0.04 -1
1W4H A130G Coil_42.0 7.0 9.85 -0.04 -1
3SSI M103I Helix_0.5 7.0 82.21 -1.89 -1
1BPI D50A Helix_51.9 7.0 39.0 -0.4 -1
2CI2 V53A Sheet_77.9 6.3 25.0 -0.64 -1
1FTG V117A Coil_15.4 7.0 44.15 -1.74 -1
2LZM M120Y Helix_33.0 5.35 61.0 -0.1 -1
2CI2 S31G Helix_24.0 6.25 25.0 -0.8 -1
1IOB K97G Helix_91.5 6.5 25.0 -1.2 -1
1STN L103A Helix_0.0 7.0 20.0 -4.6 -1
1STN L36C null 7.6 20.0 -2.9 -1
2LZM A129L Helix_0.0 5.4 65.3 -1.3 -1
2TRX L78R Sheet_0.3 7.0 85.32 -4.0 -1
1FLV A101L Helix_0.1 7.0 44.15 -0.53 -1
1BPI F22A Sheet_23.2 7.0 39.0 -2.0 -1
1BVC E4A Helix_122.4 4.0 25.0 -0.63 -1
1BPI N44A Coil_21.5 7.0 39.0 -3.3 -1
1VQB C33A Sheet_0.0 7.0 25.0 -0.25 -1
2LZM V94A Helix_32.2 3.0 51.65 -1.8 -1
1L63 I27M Sheet_0.0 5.4 65.3 -3.1 -1
2LZM L133F Helix_0.8 5.35 61.0 -0.3 -1
1VQB L49A Sheet_9.0 7.0 25.0 -3.05 -1
1BPI K41A Coil_97.9 7.0 39.0 -0.4 -1
2LZM V149T Helix_0.1 5.4 59.0 -3.0 -1
1L63 L66A Helix_3.9 5.4 65.3 -3.3 -1
2RN2 D94E Coil_99.6 5.5 49.8 -0.4 -1
1STN T62A Helix_0.0 7.0 20.0 -2.4 -1
1OTR V17N Coil_2.8 3.75 50.0 -4.9 -1
1RN1 A21W Helix_61.1 2.5 0.0 -0.3 -1
2CI2 T22G Sheet_53.5 6.3 25.0 -1.16 -1
1VQB Y26R Sheet_81.9 7.0 25.0 -0.2 -1
3MBP V8G Sheet_40.4 7.6 25.0 -1.1 -1
2LZM I29A Turn_3.9 3.0 51.65 -2.6 -1
1BVC W7F Helix_17.5 7.8 4.0 -0.9 -1
1W4H L158A Coil_10.2 7.0 9.85 -2.12 -1
