# Supplementary material for: Towards sequence-based prediction of mutation-induced stability changes in unseen non-homologous proteins
Source: BMC Genomics. 2014 Jan 24;15(Suppl 1):S4. doi: 10.1186/1471-2164-15-S1-S4 (PMC4046685; doi:10.1186/1471-2164-15-S1-S4)
Supplement: Supplementary file 1 — Additional file 1: Data set S1914. The files containing the S1914 data set, as well as training, cross-validation, and test splits are available in a white-space-delimited tabular text format. All files are compressed in a single zip archive S1914.zip. (ZIP 2 MB) [file 12864_2014_5677_MOESM1_ESM.zip › S1914/unseen-protein/unseen-mutation_cross-validation/replication2/S1914.train2.fold5]

1POH K49S Helix_91.6 7.0 25.0 1.2 1
2HPR G49A Helix_18.7 7.0 25.0 0.8 1
1K9Q D34T null 7.0 65.0 0.35 1
1BVC L29M Helix_4.8 11.0 76.5 0.1 1
1AAR K6E Sheet_100.8 5.0 25.0 0.53 1
1VQB E30M Sheet_29.6 7.0 25.0 0.32 1
2LZM K60P Helix_107.7 6.5 64.7 0.0 1
2LZM S44F Helix_67.8 3.01 51.68 0.06 1
1RN1 Y42F Sheet_13.9 7.0 25.0 1.14 1
2LZM E11M Helix_33.0 5.4 66.48 1.6 1
1OTR K33L null 3.25 65.0 0.96 1
1AAR R42E Sheet_84.1 5.0 25.0 1.63 1
CspB-TB K12E null 7.5 55.0 0.43 1
1A23 H32L Helix_57.4 7.0 30.0 5.3 1
2AFG F108Y Sheet_9.8 7.3 39.8 0.331 1
1STN H124L Helix_92.2 7.0 51.4 1.3 1
3MBP T345I Helix_58.4 7.6 25.0 0.7 1
CspB-TB K12Q null 7.5 55.0 0.53 1
1ROP D30E Turn_126.0 7.0 69.0 1.0 1
1BVC G129A Helix_29.0 9.6 82.2 1.1 1
1AAR K6Q Sheet_100.8 5.0 25.0 0.26 1
1STN G88V Coil_0.1 7.0 51.4 0.5 1
2LZM I3L Helix_19.8 6.5 64.7 0.4 1
2RN2 D134I Helix_50.0 5.5 53.1 1.27 1
1FTG I21A Helix_70.3 7.0 43.25 0.45 1
1CSP N10D Sheet_52.1 7.5 55.0 0.31 1
1IGV E17Q Turn_111.4 7.0 25.0 0.38 1
1ROP D30Y Turn_126.0 7.0 69.0 0.2 1
2LZM Q123E Helix_92.0 6.5 64.5 0.4 1
1RN1 D49H Coil_144.8 7.0 25.0 1.1 1
1POH K49M Helix_91.6 7.0 25.0 1.0 1
1BVC I28V Helix_1.8 11.0 76.5 0.0 1
2AFG L44P Sheet_0.0 6.6 40.05 0.69 1
1STN V23F Sheet_0.2 5.35 40.0 -1.5 -1
2LZM R96M Helix_70.4 5.35 58.0 -2.7 -1
2LZM L84M Helix_0.0 5.42 65.3 -1.9 -1
1W3D I130A Coil_67.3 5.5 51.85 -0.7 -1
1RN1 N44A Turn_49.7 7.0 25.0 -2.08 -1
1PGA A48P Turn_95.2 5.5 25.0 -0.7 -1
1ZG4 G238S null 7.0 50.6 -1.25 -1
1VQB Y41F Coil_170.1 7.0 25.0 -0.3 -1
1W3D D145N Coil_61.8 5.5 51.85 -0.9 -1
1VQB S67T Helix_0.0 7.0 25.0 -0.8 -1
1RTB F46V Sheet_0.0 6.0 24.85 -4.54 -1
1BVC L9A Helix_56.0 9.6 82.2 -0.4 -1
2LZM L118M Helix_9.7 5.42 65.3 -0.7 -1
1OTR E34G Helix_72.8 3.0 65.0 -1.39 -1
2AFG L73V Sheet_7.2 6.6 40.05 -1.46 -1
1VQB L65P Coil_154.1 7.0 25.0 -0.75 -1
1CAH W5F Coil_64.6 7.5 23.0 -2.4 -1
1WQ5 C118A Helix_0.0 9.0 50.0 -1.36 -1
2LZM I78V Helix_0.0 5.35 61.0 -0.8 -1
2LZM T157G Coil_58.0 2.0 42.0 -1.1 -1
2LZM A146T Helix_0.0 6.5 70.0 -1.5 -1
1ANK F86L Coil_3.1 7.2 51.8 -0.8 -1
1RN1 N81A Sheet_5.8 7.0 25.0 -2.87 -1
1RN1 A21Y Helix_61.1 2.5 0.0 -0.39 -1
1PGA T53N Sheet_29.1 5.2 60.0 -0.84 -1
1CYO V61K Turn_112.1 7.0 25.0 -2.39 -1
1BVC F123K Coil_1.0 7.8 4.0 -2.1 -1
2LZM A42S Helix_0.0 3.0 51.55 -2.3 -1
1YYX F65A null 5.0 25.0 -2.5 -1
1VQB S67C Helix_0.0 7.0 25.0 -1.85 -1
2AKY Q48E Helix_139.4 7.7 25.0 -0.96 -1
2LZM M102V Helix_0.7 3.0 47.0 -3.0 -1
1VQB T62C Sheet_54.6 7.0 25.0 -0.35 -1
1BPI R1A Coil_144.3 7.0 39.0 -0.5 -1
1RN1 W59Y Sheet_1.8 6.0 25.0 -0.93 -1
1VQB C33T Sheet_0.0 7.0 25.0 -2.3 -1
1CSP F27A Sheet_71.7 7.0 45.0 -0.89 -1
1VQB L32R Sheet_79.0 7.0 25.0 -0.8 -1
1BVC L11A Helix_44.0 9.6 82.2 -0.4 -1
1VQB I78T Sheet_91.6 7.0 25.0 -3.3 -1
1WQ5 E49P Sheet_0.7 7.0 25.0 -0.6 -1
2LZM Q105A Helix_58.1 5.8 66.3 -0.6 -1
2LZM R119A Helix_115.1 3.01 51.65 -0.18 -1
1RTB V54A Helix_0.0 5.0 40.0 -2.58 -1
1VQB E30N Sheet_29.6 7.0 25.0 -0.55 -1
2RN2 Q113P Helix_97.3 5.5 52.0 -0.6 -1
1PGA V54A Sheet_0.1 7.0 25.0 -0.1 -1
2CI2 V66A Sheet_0.0 6.3 25.0 -4.88 -1
1STN A60V Helix_60.7 7.0 20.0 -2.9 -1
2RN2 A52N Helix_0.3 3.2 53.0 -1.8 -1
2LZM R96D Helix_70.4 5.35 58.0 -3.5 -1
2CI2 F69L Sheet_34.5 6.3 46.45 -2.11 -1
1FTG D150K Turn_120.8 7.0 44.15 -0.22 -1
1BPI P8A Coil_108.6 7.0 39.0 -0.3 -1
2LZM L133A Helix_0.8 3.01 51.8 -4.3 -1
1BVC A130L Helix_0.0 7.8 4.0 -0.9 -1
2LZM T59N Coil_71.8 6.5 63.0 -1.1 -1
2LZM Q123A Helix_92.5 3.01 51.65 -0.22 -1
2LZM R96V Helix_70.4 5.35 58.0 -2.4 -1
1STN W140F Helix_54.8 7.0 20.0 -0.6 -1
1W4H V163A Helix_0.0 7.0 9.85 -2.02 -1
1BPI P2A Helix_67.8 7.0 39.0 -1.3 -1
2LZM G28A Sheet_0.2 3.02 51.6 -2.0 -1
1L63 M106A Helix_52.0 5.4 65.3 -1.9 -1
1WQ5 P96A Coil_1.5 9.0 54.1 -2.0 -1
1WQ5 G211E Sheet_0.0 7.8 25.0 -0.4 -1
1AAR R72Q Sheet_117.1 5.0 25.0 -0.33 -1
1W4H A146G Helix_5.4 7.0 9.85 -0.58 -1
1RTB V108I Sheet_0.0 5.0 40.0 -0.43 -1
CspB-TB D10K null 7.5 55.0 -2.72 -1
1L63 I17A Sheet_16.4 5.4 65.3 -2.3 -1
2AKY I213F Helix_0.0 7.5 25.0 -1.91 -1
1RN1 Y11F Sheet_5.9 7.0 25.0 -2.11 -1
1RTB S75A Turn_0.0 7.4 61.1 -2.5 -1
2LZM I3G Helix_19.8 6.5 64.7 -2.1 -1
2CI2 V53G Sheet_77.9 6.3 25.0 -2.43 -1
2LZM V103I Helix_7.2 5.35 61.0 -0.5 -1
1VQB A86T Sheet_98.4 7.0 25.0 -0.35 -1
1OTR K33N null 3.25 65.0 -0.6 -1
2CI2 I48A Sheet_33.8 6.3 25.0 -3.84 -1
2LZM I3S Helix_19.8 6.5 64.7 -1.7 -1
2LZM K135E Turn_147.8 5.3 25.0 -1.0 -1
1VQB R82C Sheet_50.7 7.0 25.0 -0.75 -1
2AFG C117S Turn_30.1 6.6 25.0 -0.62 -1
1RTB F46A Sheet_0.0 6.0 24.85 -6.36 -1
1CYO F35L Helix_19.9 7.0 66.2 -1.87 -1
1FTG L6A Sheet_0.0 7.0 44.15 -2.94 -1
2LZM H31N Sheet_34.2 5.5 66.0 -4.0 -1
1RTB S75T Turn_0.0 7.4 61.1 -2.8 -1
1VQB V45T Sheet_49.6 7.0 25.0 -1.75 -1
1B5M P81A Turn_69.8 7.2 25.0 -0.65 -1
1RN1 V16S null 7.0 25.0 -4.71 -1
CspB-TB K20E null 7.5 55.0 -1.31 -1
P01051 V54A null 7.0 25.0 -2.37 -1
1STN F61G Helix_56.0 7.0 20.0 -4.7 -1
