# Supplementary material for: Towards sequence-based prediction of mutation-induced stability changes in unseen non-homologous proteins
Source: BMC Genomics. 2014 Jan 24;15(Suppl 1):S4. doi: 10.1186/1471-2164-15-S1-S4 (PMC4046685; doi:10.1186/1471-2164-15-S1-S4)
Supplement: Supplementary file 1 — Additional file 1: Data set S1914. The files containing the S1914 data set, as well as training, cross-validation, and test splits are available in a white-space-delimited tabular text format. All files are compressed in a single zip archive S1914.zip. (ZIP 2 MB) [file 12864_2014_5677_MOESM1_ESM.zip › S1914/unseen-protein/unseen-mutation_cross-validation/replication2/S1914.train2.fold6]

1W4H H166A Helix_24.3 7.0 9.85 0.06 1
2LZM N116D Helix_76.7 5.7 66.1 0.6 1
1OTR K33V null 3.25 65.0 0.93 1
2RN2 D134Q Helix_50.0 5.5 53.1 1.32 1
1RTB S123A Sheet_27.6 7.0 61.7 0.46 1
1FTG E20K Helix_72.0 7.0 43.25 1.32 1
1CSP A46K Sheet_26.9 7.0 70.0 1.41 1
1OTR E34I Helix_72.8 3.0 65.0 1.65 1
1SUP Y217K Sheet_69.5 8.0 58.8 0.72 1
2RN2 A52V Helix_0.3 3.2 53.0 1.7 1
1OTR E34S Helix_72.8 3.0 65.0 0.12 1
1OTR K33M null 3.25 65.0 0.53 1
1FTG D75K Helix_104.9 7.0 43.25 1.01 1
2RN2 K91R Coil_80.5 5.5 49.8 0.0 1
1WQ5 E49V Sheet_0.7 7.0 25.0 3.2 1
2RN2 K117R Sheet_118.0 5.5 52.7 0.03 1
1B5M D60R Turn_124.9 7.2 25.0 0.33 1
1VQB H64C Coil_78.3 7.0 25.0 0.25 1
2RN2 H62P Coil_131.8 5.5 52.0 1.1 1
2RN2 D10S Sheet_18.4 9.0 47.0 2.7 1
1BVC P88A Helix_75.0 9.6 82.2 0.6 1
2RN2 D10H Sheet_18.4 9.0 47.0 2.4 1
1WQ5 F258W Helix_27.5 7.8 23.0 0.07 1
2LZM K16E Sheet_120.1 5.3 66.7 0.5 1
1PGA D47A Turn_114.0 7.0 25.0 0.36 1
1RN1 Y24W Helix_35.6 6.0 25.0 1.24 1
2CI2 T58D Coil_106.5 6.3 25.0 0.04 1
2RN2 D134V Helix_50.0 5.5 53.1 1.12 1
2LZM S117V Helix_1.0 5.4 66.48 2.0 1
1IRO I33L Coil_1.9 9.08 107.0 0.76 1
3SSI M73A Coil_211.3 7.0 53.36 0.55 1
2LZM E11H Helix_33.0 5.4 65.1 0.1 1
2RN2 D134H Helix_50.0 5.5 52.5 1.9 1
1CSP E50Q Sheet_68.0 7.5 55.0 -1.22 -1
1BVC V13A Helix_0.0 9.6 82.2 -0.7 -1
1CAH C206S Coil_9.0 7.5 23.0 -0.6 -1
1CSP K13Q Turn_143.1 7.5 55.0 -0.14 -1
1CSP F15A Sheet_55.0 7.0 45.0 -2.05 -1
1L63 L118A Helix_10.2 5.4 65.3 -3.2 -1
1CSP K65E Sheet_94.3 7.5 55.0 -1.7 -1
2LZM S44P Helix_67.8 3.01 51.68 -3.03 -1
1BVC L135V Helix_1.9 11.0 76.5 -2.2 -1
2RN2 E135K Turn_105.9 5.5 52.7 -0.22 -1
2LZM I100V Helix_9.0 5.35 61.0 -0.4 -1
1OTR I36L Coil_28.9 3.0 50.0 -1.31 -1
1CSP E42Q Turn_126.1 7.5 55.0 -0.12 -1
1CDC V30A null 7.0 25.0 -4.88 -1
1CYO V61H Turn_112.1 7.0 25.0 -1.6 -1
1L63 V111M Helix_0.0 5.4 65.3 -0.7 -1
2LZM R96F Helix_70.4 5.35 58.0 -4.2 -1
1VQB I47A Sheet_4.5 7.0 25.0 -3.52 -1
1RTB V57G Helix_0.0 5.0 40.0 -5.52 -1
2CI2 I76A Coil_1.0 6.3 25.0 -4.25 -1
1W4H L144A Coil_41.7 7.0 9.85 -1.9 -1
2CI2 L27A Turn_0.9 6.3 25.0 -2.64 -1
3MBP A276G Helix_53.9 7.6 25.0 -1.5 -1
2LZM R96C Helix_70.4 5.35 58.0 -2.9 -1
2CI2 V82G Helix_17.8 6.3 25.0 -3.5 -1
1AG2 V180I Helix_41.5 7.0 25.0 -0.5 -1
1RN1 V16T null 7.0 25.0 -4.1 -1
1PGA K50A Turn_117.6 7.0 25.0 -0.45 -1
1BPI T54A Helix_50.1 7.0 39.0 -0.1 -1
1OTR Q41L Sheet_0.2 3.75 50.0 -0.26 -1
1VQB K69H Sheet_86.7 7.0 25.0 -0.63 -1
2LZM R154E Helix_79.3 5.3 66.7 -1.1 -1
1VQB C33S Sheet_0.0 7.0 25.0 -2.13 -1
1WQ5 P132A Coil_60.7 9.0 54.1 -0.92 -1
1BVC W14F Helix_2.6 7.8 4.0 -1.1 -1
1BPI G12A Coil_17.1 7.0 39.0 -1.8 -1
1C9O E50K Sheet_54.3 7.0 75.0 -0.5 -1
1RTB Y97G Sheet_6.3 5.0 63.3 -11.7 -1
1ROP D30P Turn_126.0 7.0 69.0 -1.6 -1
1L63 L33A Sheet_15.2 5.4 65.3 -2.9 -1
2CI2 N75D Coil_41.5 6.25 25.0 -1.21 -1
1VQB V70C Turn_104.6 7.0 25.0 -1.6 -1
1BPI I18A Sheet_68.4 7.0 39.0 -1.5 -1
1C9O R3E Sheet_154.1 7.0 70.0 -2.75 -1
1VQB V45L Sheet_49.6 7.0 25.0 -1.5 -1
2RN2 S68L Sheet_1.0 3.0 49.8 -0.5 -1
1CAH W16F Helix_3.8 7.5 23.0 -6.0 -1
1BPI Y23A Sheet_9.0 2.0 25.0 -5.9 -1
2CI2 F69V Sheet_34.5 6.25 25.0 -2.39 -1
2LZM V71A Helix_6.6 3.0 51.65 -1.5 -1
2LZM R96H Helix_70.4 6.5 70.0 -2.8 -1
1CSP E19Q Sheet_79.8 7.5 55.0 -0.19 -1
1PGA T53L Sheet_29.1 5.2 60.0 -0.91 -1
1IOB T9G Sheet_5.4 6.5 25.0 -2.6 -1
1RN1 D49F Coil_144.8 7.0 25.0 -0.4 -1
1OTR I36V Coil_28.9 3.0 50.0 -0.79 -1
2LZM F67A Helix_10.5 3.0 51.65 -1.9 -1
1VQB L37A Coil_115.8 7.0 25.0 -3.85 -1
2LZM I58A Sheet_4.1 3.0 51.65 -3.2 -1
1VQB F68V Sheet_63.0 7.0 25.0 -2.5 -1
1OTR Q41N Sheet_0.2 3.75 50.0 -2.56 -1
1AG2 V210I Helix_0.0 7.0 25.0 -0.26 -1
1RN1 A21M Helix_61.1 2.5 0.0 -0.15 -1
2CI2 K36G Helix_90.3 6.25 25.0 -2.32 -1
2LZM I58T Coil_4.1 5.4 59.0 -3.4 -1
1RTB V57I Helix_0.0 5.0 40.0 -1.3 -1
1BPI E7A Helix_46.8 7.0 39.0 -1.5 -1
1RTB V116A Sheet_20.4 5.0 40.0 -0.66 -1
1VQB V63C Sheet_23.6 7.0 25.0 -2.05 -1
1BPI Q31A Sheet_65.0 7.0 39.0 -1.0 -1
1VQB L32H Sheet_79.0 7.0 25.0 -0.45 -1
2LZM T157C Coil_58.0 2.0 42.0 -1.3 -1
1VQB I47V Sheet_4.5 7.0 25.0 -1.27 -1
1WQ5 C154S Sheet_0.0 9.0 50.0 -1.72 -1
1STN G79S Coil_18.6 7.0 20.0 -2.4 -1
2WSY Y175Q Sheet_19.4 7.8 25.0 -4.0 -1
1PGA I6T Sheet_44.4 5.2 25.0 -1.6 -1
1VQB M77F Sheet_89.7 7.0 25.0 -0.1 -1
1STN D95A Sheet_56.8 7.0 20.0 -3.6 -1
1VQB L81C Sheet_21.2 7.0 25.0 -1.85 -1
2RN2 S68T Sheet_1.0 3.0 49.8 -0.2 -1
1VQB F68L Sheet_63.0 7.0 25.0 -2.13 -1
2LZM I3M Helix_19.8 6.5 64.7 -0.9 -1
2CI2 L51A Sheet_38.9 6.3 46.45 -2.37 -1
2LZM A98V Helix_0.0 3.0 40.0 -4.9 -1
1PGA T2P Sheet_86.6 5.5 25.0 -2.7 -1
1RN1 D49Y Coil_144.8 7.0 25.0 -0.5 -1
1BVC S117A Helix_75.0 9.6 82.2 -0.3 -1
1RTB V54L Helix_0.0 5.0 40.0 -1.09 -1
2LZM M120A Helix_33.0 3.01 51.65 -0.2 -1
2LZM R96I Helix_70.4 5.35 58.0 -2.9 -1
1RN1 A21H Helix_61.1 7.0 0.0 -0.17 -1
1RTB F46L Sheet_0.0 6.0 24.85 -3.2 -1
1WQ5 G211S Sheet_0.0 7.8 25.0 -0.7 -1
2CI2 E33N Helix_99.3 6.3 46.45 -0.7 -1
