# Supplementary material for: Towards sequence-based prediction of mutation-induced stability changes in unseen non-homologous proteins
Source: BMC Genomics. 2014 Jan 24;15(Suppl 1):S4. doi: 10.1186/1471-2164-15-S1-S4 (PMC4046685; doi:10.1186/1471-2164-15-S1-S4)
Supplement: Supplementary file 1 — Additional file 1: Data set S1914. The files containing the S1914 data set, as well as training, cross-validation, and test splits are available in a white-space-delimited tabular text format. All files are compressed in a single zip archive S1914.zip. (ZIP 2 MB) [file 12864_2014_5677_MOESM1_ESM.zip › S1914/unseen-protein/unseen-mutation_cross-validation/replication2/S1914.train2.fold7]

2LZM T26S Sheet_6.4 5.4 65.15 0.57 1
2LZM A93P Helix_75.9 6.5 64.7 0.1 1
1N0J Q143N Turn_0.0 7.8 70.0 2.79 1
2LZM S44E Helix_67.8 3.01 51.68 0.0 1
1OTR E34F Helix_72.8 3.0 65.0 0.72 1
CspB-TB K55Q null 7.5 55.0 0.79 1
3SSI M73K Coil_211.3 7.0 53.36 0.35 1
1CSP E42K Turn_126.1 7.5 55.0 0.02 1
2LZM E45A Helix_53.4 6.7 62.2 0.01 1
2RN2 Q80L Coil_106.5 3.0 50.1 0.3 1
2LZM V131D Helix_99.1 3.01 53.08 0.08 1
1FTG V18I Helix_5.6 7.0 43.25 0.69 1
1WQ5 E49Y Sheet_0.7 7.0 25.0 0.0 1
2RN2 D10N Sheet_18.4 9.0 47.0 2.0 1
2LZM S44M Helix_67.8 3.01 51.68 0.33 1
1FTG E72K Coil_78.7 7.0 43.25 0.9 1
1C9O N55K Turn_150.1 7.0 75.0 0.1 1
1BVC E109A Helix_99.3 4.2 4.0 0.27 1
2LZM S44R Helix_67.8 3.01 51.68 0.24 1
1WQ5 E49H Sheet_0.7 7.0 25.0 1.3 1
2RN2 A24V Sheet_0.0 5.5 52.7 0.88 1
1OTR K33F null 3.25 65.0 0.17 1
1STN H46Y Turn_38.3 5.38 40.0 0.0 1
1FLV G87V Sheet_0.0 7.0 44.15 0.12 1
1POH K49G Helix_91.6 7.0 25.0 1.2 1
2LZM S44T Helix_67.8 3.01 51.68 0.01 1
1POH K49D Helix_91.6 7.0 25.0 1.8 1
2LZM A41D Helix_39.0 5.4 65.15 0.29 1
1POH K49N Helix_91.6 7.0 25.0 0.4 1
1AAR H68Q Sheet_74.2 5.0 25.0 0.55 1
2RN2 R41C Coil_117.2 5.5 52.7 0.44 1
2LZM E128A Helix_86.7 2.02 40.75 0.16 1
1CSP E43K Turn_131.6 7.5 55.0 0.17 1
1TUP R248Q Coil_194.1 7.2 10.0 -1.94 -1
2AFG V31I Sheet 6.6 24.85 -0.96 -1
2LZM S44N Helix_67.8 3.01 51.68 -0.14 -1
2CI2 K37G Helix_139.0 6.3 46.45 -0.97 -1
1STN L36A Coil_0.0 7.0 20.0 -3.6 -1
1OTR E34H Helix_72.8 3.0 65.0 -3.08 -1
1RTB V47G Sheet_0.0 5.0 40.0 -7.34 -1
1BPI P13A Coil_74.3 7.0 39.0 -1.2 -1
1AG2 R208H Helix_99.0 7.0 25.0 -1.44 -1
1BPI P9A Coil_49.1 7.0 39.0 -0.8 -1
2CI2 K43G Helix_9.0 6.25 25.0 -3.19 -1
1RN1 A21C Helix_61.1 2.5 0.0 -0.74 -1
1WQ5 G211D Sheet_0.0 7.8 25.0 -0.5 -1
3MBP P159A Turn_2.0 7.4 63.0 -1.8 -1
1RTB P114G Sheet_112.1 6.0 61.6 -3.3 -1
1RTB Y97F Sheet_6.3 5.0 63.3 -3.54 -1
1STN W140L Helix_54.8 7.0 20.0 -4.5 -1
1VQB L49I Sheet_9.0 7.0 25.0 -0.95 -1
1FTG L143A Sheet_0.1 7.0 44.15 -0.1 -1
1CSP D24K Coil_124.8 7.5 55.0 -0.48 -1
2LZM F153A Helix_0.1 5.7 64.88 -3.8 -1
1STN T33S Sheet_34.1 7.0 20.0 -1.4 -1
1BPI G36A Coil_0.2 7.0 39.0 -2.1 -1
2LZM S44D Helix_67.8 3.01 51.68 -0.11 -1
1PGA T53Q Sheet_29.1 5.2 60.0 -0.98 -1
1CSP E53K Sheet_115.9 7.5 55.0 -0.19 -1
2LZM R96T Helix_70.4 5.35 58.0 -2.8 -1
1CSP K39Q Coil_75.3 7.5 55.0 -0.02 -1
1RN1 D49W Coil_144.8 7.0 25.0 -0.9 -1
2LZM D20A Sheet_46.2 5.4 65.1 -0.3 -1
1L63 I17M Sheet_16.4 5.4 65.3 -2.2 -1
1W3D L167V Helix_83.7 5.5 51.85 -0.2 -1
1RTB A4S Helix_48.7 7.0 61.7 -0.57 -1
1VQB C33I Sheet_0.0 7.0 25.0 -0.45 -1
1WQ5 E49K Sheet_0.7 7.0 25.0 -0.9 -1
2LZM T152I Helix_0.0 5.4 59.0 -0.4 -1
1OTR Q41S Sheet_0.2 3.75 50.0 -1.27 -1
2LZM A93S Helix_75.9 3.0 51.55 -0.2 -1
1VQB V63T Sheet_23.6 7.0 25.0 -2.5 -1
1W4H L167A Helix_44.3 7.0 9.85 -0.57 -1
2AFG L44W Sheet_0.0 6.6 24.85 -0.81 -1
2RN2 A52K Helix_0.3 3.2 53.0 -5.9 -1
1PGA T53G Sheet_29.1 5.2 60.0 -2.57 -1
1W3D V129G Coil_39.4 5.5 51.85 -1.0 -1
1ROP D30I Turn_126.0 7.0 69.0 -0.8 -1
1PGA D36P Helix_114.1 5.5 25.0 -3.1 -1
1OTR K33G null 3.25 65.0 -1.46 -1
1W3D A139G Helix_0.7 5.5 51.85 -2.3 -1
1RTB V63G Sheet_54.7 5.0 40.0 -3.5 -1
1L63 F104A Helix_32.0 5.4 65.3 -2.7 -1
1FTG T122S Coil_26.6 7.0 44.15 -0.31 -1
1PGA T53M Sheet_29.1 5.2 60.0 -0.46 -1
1BPI Y10A Coil_78.2 7.0 39.0 -1.2 -1
1STN L25A Sheet_0.0 7.0 51.4 -2.6 -1
2LZM R14K Sheet_118.0 5.4 65.15 -0.03 -1
1AG2 T190V Helix_72.9 7.0 25.0 -0.17 -1
1PGA T53D Sheet_29.1 5.2 60.0 -2.21 -1
1W4H I149V Coil_8.7 7.0 9.85 -0.75 -1
1CSP K13E Turn_143.1 7.5 55.0 -0.29 -1
2LZM T157D Coil_58.0 2.0 42.0 -1.1 -1
1WQ5 C118S Helix_0.0 9.0 50.0 -2.27 -1
1BVC I111L Helix_5.0 11.0 76.5 -0.6 -1
1OTR E34R Helix_72.8 3.0 65.0 -3.51 -1
1CYO V45H Helix_78.1 7.0 25.0 -1.65 -1
1YYX L94A null 5.0 25.0 -1.73 -1
2CI2 F69A Sheet_34.5 6.25 25.0 -3.84 -1
2CI2 I49G Sheet_75.3 6.3 25.0 -3.52 -1
2LZM N101A Helix_0.2 5.4 59.0 -1.5 -1
1BPI N44G Coil_20.5 2.0 25.0 -4.7 -1
2WSY A18G Sheet_0.5 7.8 25.0 -1.3 -1
1FTG L50A Sheet_0.0 7.0 43.25 -2.84 -1
1RN1 D76S Sheet_3.4 7.0 15.0 -3.2 -1
1OTR K33S null 3.25 65.0 -0.36 -1
2CI2 E34Q Helix_88.6 6.25 25.0 -0.47 -1
1L63 L84A Helix_0.0 5.4 65.3 -3.7 -1
1L63 L7A Helix_0.0 5.4 65.3 -2.3 -1
2RN2 S68G Sheet_1.0 3.0 49.8 -2.4 -1
1CSP D25Q Coil_56.3 7.5 55.0 -0.81 -1
1POH S46A Helix_31.8 7.0 30.0 -1.0 -1
2CI2 E26Q Turn_87.7 6.25 25.0 -0.62 -1
1CLW T235I Coil_16.1 7.4 88.4 -1.6 -1
1CDC L95V null 7.0 25.0 -0.75 -1
1RTB V54I Helix_0.0 5.0 40.0 -1.95 -1
1ROP D30F Turn_126.0 7.0 69.0 -0.1 -1
1CYO V61E Turn_112.1 7.0 25.0 -1.05 -1
P01051 V14A null 7.0 25.0 -1.67 -1
1L63 I50M Helix_34.5 5.4 65.3 -0.4 -1
1W3D D162N Helix_23.3 5.5 51.85 -2.0 -1
1RTB V47A Sheet_0.0 5.0 40.0 -3.8 -1
1AAR K27Q Helix_16.1 5.0 25.0 -1.91 -1
1BVC Q8G Helix_81.9 4.2 4.0 -0.56 -1
1RN1 A21D Helix_61.1 7.0 0.0 -0.71 -1
2CI2 V38A Helix_52.3 6.3 25.0 -0.46 -1
1BVC E18A Helix_78.4 4.0 25.0 -0.6 -1
