# Supplementary material for: Towards sequence-based prediction of mutation-induced stability changes in unseen non-homologous proteins
Source: BMC Genomics. 2014 Jan 24;15(Suppl 1):S4. doi: 10.1186/1471-2164-15-S1-S4 (PMC4046685; doi:10.1186/1471-2164-15-S1-S4)
Supplement: Supplementary file 1 — Additional file 1: Data set S1914. The files containing the S1914 data set, as well as training, cross-validation, and test splits are available in a white-space-delimited tabular text format. All files are compressed in a single zip archive S1914.zip. (ZIP 2 MB) [file 12864_2014_5677_MOESM1_ESM.zip › S1914/unseen-protein/unseen-mutation_cross-validation/replication2/S1914.train2.fold8]

CspB-TB K20Q null 7.5 55.0 0.0 1
1WQ5 E49W Sheet_0.7 7.0 25.0 1.1 1
1IRO V24I Sheet_4.5 9.08 107.0 0.36 1
2RN2 D10E Sheet_18.4 9.0 47.0 1.0 1
1ROP D30Q Turn_126.0 7.0 69.0 1.8 1
2CI2 K72N Turn_208.2 6.25 25.0 0.004 1
2LZM V131L Helix_99.1 3.01 53.08 0.09 1
1WQ5 F139W Helix_10.8 7.8 23.0 0.02 1
1VQB L28V Sheet_62.9 7.0 25.0 0.55 1
2LZM A41V Helix_39.0 5.4 66.51 0.3 1
1POH K49Q Helix_91.6 7.0 25.0 1.5 1
1BPI K46A Coil_165.3 7.0 39.0 0.1 1
2RN2 V74L Helix_0.6 5.5 52.0 0.9 1
2LZM G113A Helix_58.1 6.5 64.7 0.3 1
2RN2 D70A Coil_54.1 9.0 47.0 1.1 1
1OTR E34C Helix_72.8 3.0 65.0 0.91 1
2LZM D20S Sheet_46.2 5.4 65.1 0.7 1
1BVC K140A Helix_131.6 4.2 4.0 0.47 1
1OTR K33E null 3.25 65.0 0.05 1
2LZM S44H Helix_67.8 3.01 51.68 0.04 1
1VQB T62V Sheet_54.6 7.0 25.0 0.65 1
2RN2 D134E Helix_50.0 5.5 53.1 0.86 1
1OTR E34A Helix_72.8 3.0 65.0 0.07 1
1CYO F35Y Helix_19.9 7.0 66.2 0.79 1
2LZM M120L Helix_33.0 3.0 47.0 0.5 1
2RN2 S68V Sheet_1.0 3.0 49.8 0.6 1
2LZM T152V Helix_0.0 5.4 59.0 0.2 1
2AFG L44F Sheet_0.0 7.3 39.8 0.31 1
1VQB E30F Sheet_29.6 7.0 25.0 1.02 1
2RN2 E119V Sheet_57.0 5.5 52.7 0.74 1
1C9O R56E Turn_213.1 7.0 75.0 0.76 1
1A23 H32S Helix_57.4 7.0 30.0 5.2 1
2LZM G113E Helix_58.1 5.4 65.15 0.3 1
2LZM L99G Helix_0.0 5.4 65.2 -6.3 -1
2LZM R96P Helix_70.4 5.35 58.0 -5.5 -1
1AAR F45W Sheet_37.1 5.0 25.0 -0.32 -1
1BVC T51A Helix_64.0 9.6 82.2 -1.4 -1
1RTB D121N Coil_12.0 6.0 25.0 -1.9 -1
2CI2 Q41A Helix_139.6 6.25 25.0 -0.02 -1
1STN A90S Coil_0.0 7.0 20.0 -2.0 -1
2CI2 V70A Sheet_12.1 6.3 25.0 -1.95 -1
3SSI V13I Sheet_56.2 7.0 82.21 -0.84 -1
1L63 L121A Helix_0.2 5.4 65.3 -2.2 -1
2LZM G156D Coil_18.0 6.5 64.7 -2.3 -1
1BVC L135I Helix_1.9 11.0 76.5 -1.5 -1
2LZM T59A Coil_71.8 6.5 63.0 -1.5 -1
1VQB D36C Sheet_49.6 7.0 25.0 -1.02 -1
1IOB K97R Helix_91.5 6.5 25.0 -0.5 -1
2LZM L99F Helix_0.0 5.7 64.88 -0.3 -1
1L63 F104M Helix_32.0 5.4 65.3 -0.4 -1
1RTB V57L Helix_0.0 5.0 40.0 -2.37 -1
2LZM A82S Helix_89.5 3.0 51.55 -0.3 -1
2CI2 V57A Coil_61.9 6.25 25.0 -1.47 -1
1PGA T53C Sheet_29.1 5.2 60.0 -0.58 -1
1BPI L6A Helix_111.4 7.0 39.0 -0.6 -1
2LZM R119E Helix_115.1 5.35 66.7 -0.04 -1
1PGA T53K Sheet_29.1 5.2 60.0 -1.01 -1
2LZM V149A Helix_0.1 5.4 59.0 -3.1 -1
2LZM T157V Coil_58.0 3.0 53.6 -1.2 -1
1BPI T32A Sheet_79.0 7.0 39.0 -0.1 -1
1STN F76A Coil_17.0 7.0 20.0 -4.1 -1
2AFG C83S Turn_0.1 6.6 25.0 -1.91 -1
1W4H T152A Coil_103.1 7.0 9.85 -1.36 -1
1IOB T9L Sheet_5.4 6.5 25.0 -0.7 -1
1CDC L16V null 7.0 25.0 -2.2 -1
1BPI N24A Sheet_34.9 7.0 39.0 -2.2 -1
1RN1 S12A Sheet_43.9 7.0 25.0 -1.23 -1
1TUP R273H Sheet_73.4 7.2 10.0 -0.35 -1
1STN D77G Coil_3.6 7.0 20.0 -2.2 -1
1RN1 A21K Helix_61.1 2.5 0.0 -0.51 -1
1FTG N97A Turn_24.5 7.0 44.15 -0.46 -1
2CI2 E33Q Helix_99.3 6.25 25.0 -0.29 -1
1WQ5 C81A Helix_0.0 9.0 50.0 -0.69 -1
2LZM R96Q Helix_70.4 5.35 58.0 -0.3 -1
3SSI M73G Coil_211.3 7.0 53.36 -0.06 -1
2LZM L99I Helix_0.0 5.7 64.88 -1.5 -1
1CSP K5E Sheet_100.2 7.5 55.0 -3.11 -1
1CDC I18V null 7.0 25.0 -1.17 -1
1C9O E21K Turn_160.9 7.0 75.0 -0.26 -1
1BPI S47A Helix_35.7 7.0 39.0 -1.6 -1
2LZM A49S Helix_47.3 3.0 51.55 -0.5 -1
2LZM D92N Coil_63.2 6.7 62.4 -1.4 -1
1WQ5 E49Q Sheet_0.7 7.0 25.0 -2.5 -1
1VQB V70P Turn_104.6 7.0 25.0 -2.52 -1
2LZM A98S Helix_0.0 3.0 51.55 -2.5 -1
1RTB V63A Sheet_54.7 5.0 40.0 -2.02 -1
1OTR E34N Helix_72.8 3.0 65.0 -0.88 -1
2LZM V131G Helix_99.1 3.01 53.08 -0.68 -1
1RN1 N44S Turn_49.7 7.0 50.8 -1.5 -1
2LZM L91M Coil_5.2 5.42 65.3 -0.8 -1
1OTR K33T null 3.25 65.0 -0.12 -1
2LZM M102L Helix_0.7 5.7 64.89 -0.82 -1
CspB-TB D25N null 7.5 55.0 -0.72 -1
2LZM S44G Helix_67.8 3.01 51.68 -0.53 -1
1WQ5 P62A null 9.0 54.1 -0.52 -1
1CLW R382S Sheet_59.4 7.4 88.4 -17.4 -1
1YYX I72A null 5.0 25.0 -4.67 -1
1N0J I58T Helix_106.1 7.8 70.0 -2.7 -1
2RN2 V74A Helix_0.6 5.5 52.0 -3.4 -1
2LZM M120K Helix_33.0 3.0 47.0 -1.6 -1
2CI2 I56A Coil_174.8 6.25 25.0 -0.03 -1
2RN2 A52E Helix_0.3 3.2 53.0 -1.5 -1
2LZM C54V Turn_3.7 6.5 70.0 -0.7 -1
2CI2 N75A Coil_41.5 6.25 25.0 -0.83 -1
1FTG A84G Sheet_0.0 7.0 44.15 -1.8 -1
1RTB A64G Coil_76.6 5.0 40.0 -0.43 -1
1C9O E46K Sheet_56.0 7.0 75.0 -0.65 -1
2CI2 V82T Helix_17.8 6.3 25.0 -1.15 -1
2LZM K83H Helix_132.0 6.5 63.0 -0.4 -1
1L63 L66M Helix_3.9 5.4 65.3 -1.0 -1
1BPI R20A Sheet_35.4 7.0 39.0 -1.8 -1
3SSI M73I Coil_211.3 7.0 53.36 -0.94 -1
1W4H L139A Helix_8.0 7.0 9.85 -3.5 -1
1PGA G9P Turn_2.5 5.5 25.0 -2.4 -1
1W3D L159G Coil_61.8 5.5 51.85 -1.9 -1
1RN1 Y68F Coil_8.0 7.0 25.0 -1.36 -1
1W3D A168G Helix_86.9 5.5 51.85 -0.3 -1
1VQB I78V Sheet_91.6 7.0 25.0 -0.65 -1
1BVC L135M Helix_1.9 11.0 76.5 -0.8 -1
1CSP K7Q Sheet 7.5 55.0 -3.59 -1
1YYX V84A null 5.0 25.0 -3.85 -1
1WQ5 C154A Sheet_0.0 9.0 50.0 -1.03 -1
1RTB P93A Coil_104.0 4.2 56.05 -2.7 -1
1W4H L138A Helix_30.5 7.0 9.85 -1.67 -1
1WQ5 E49N Sheet_0.7 7.0 25.0 -0.6 -1
2LZM N163D Coil_117.8 5.4 65.15 -0.21 -1
1OTR I30L Helix_0.0 3.0 50.0 -1.96 -1
