# Supplementary material for: Towards sequence-based prediction of mutation-induced stability changes in unseen non-homologous proteins
Source: BMC Genomics. 2014 Jan 24;15(Suppl 1):S4. doi: 10.1186/1471-2164-15-S1-S4 (PMC4046685; doi:10.1186/1471-2164-15-S1-S4)
Supplement: Supplementary file 1 — Additional file 1: Data set S1914. The files containing the S1914 data set, as well as training, cross-validation, and test splits are available in a white-space-delimited tabular text format. All files are compressed in a single zip archive S1914.zip. (ZIP 2 MB) [file 12864_2014_5677_MOESM1_ESM.zip › S1914/unseen-protein/unseen-mutation_cross-validation/replication2/S1914.train2.fold9]

2LZM T115E Helix_87.0 6.5 64.6 0.3 1
1CSP F38A Coil_161.6 7.0 60.0 0.31 1
1POH S46N Helix_31.8 7.0 30.0 0.4 1
1BVC I142L Helix_0.3 11.0 76.5 0.6 1
2LZM T151S Helix_31.5 5.4 65.15 0.39 1
2RN2 V74I Helix_0.6 5.5 52.0 0.6 1
1OTR K33I null 3.25 65.0 1.55 1
2LZM N40A Helix_108.9 6.7 62.2 0.32 1
1BPI L29A Sheet_110.9 7.0 39.0 0.0 1
1AZP V30I Sheet_0.0 7.0 50.0 0.7 1
2LZM G77A Helix_3.8 6.5 64.7 0.4 1
2RN2 A52L Helix_0.3 3.2 53.0 1.3 1
1BVC I142M Helix_0.3 11.0 76.5 0.9 1
1CSP S48R Sheet_26.4 7.0 70.0 1.58 1
2RN2 D70E Coil_54.1 9.0 47.0 0.1 1
1VQB T48V Sheet_19.2 7.0 25.0 0.0 1
1VQB K24V Sheet_157.9 7.0 25.0 0.4 1
1OTR E34L Helix_72.8 3.0 65.0 1.36 1
1W4H P133A Helix_123.7 7.0 9.85 0.38 1
1WQ5 G211V Sheet_0.0 7.8 25.0 0.5 1
1ROP D30R Turn_126.0 7.0 69.0 0.8 1
2RN2 A52C Helix_0.3 3.2 53.0 0.8 1
1ROP D30A Turn_126.0 7.0 69.0 0.3 1
2RN2 A52I Helix_0.3 3.2 53.0 1.9 1
2LZM E108V Helix_48.8 5.4 65.2 0.7 1
1VQB L32Y Sheet_79.0 7.0 25.0 0.5 1
1OTR K33Q null 3.25 65.0 0.05 1
1ROP D30K Turn_126.0 7.0 69.0 0.9 1
2RN2 K95G Coil_137.0 5.5 49.8 1.9 1
1CSP E3Q Sheet_78.4 7.5 55.0 1.31 1
2LZM N132M Helix_41.0 5.4 66.48 1.5 1
3SSI M103L Helix_0.5 7.0 82.21 0.15 1
1OTR E34T Helix_72.8 3.0 65.0 1.51 1
1RN1 D76N Sheet_3.4 7.0 15.0 -3.1 -1
2CI2 T55V Coil_57.1 6.25 25.0 -0.76 -1
2LZM I3P Helix_19.8 3.0 53.56 -2.53 -1
1VQB C33V Sheet_0.0 7.0 25.0 -0.1 -1
1IOB T9A Sheet_5.4 6.5 25.0 -0.8 -1
1W4H V154G Turn_130.9 7.0 9.85 -0.84 -1
1L63 M6A Helix_0.0 5.4 65.3 -1.6 -1
3SSI V13F Sheet_56.2 7.0 82.21 -5.69 -1
1FTG I22V Helix_0.0 7.0 44.15 -1.39 -1
2LZM S90H Helix_38.0 6.5 63.0 -1.1 -1
1C9O E46A Sheet_56.0 7.0 70.0 -0.22 -1
2RN2 A52D Helix_0.3 3.2 53.0 -1.9 -1
2LZM I3A Helix_19.8 6.5 64.7 -0.7 -1
1W4H A134G Helix_44.7 7.0 9.85 -0.37 -1
1PGA T53E Sheet_29.1 5.2 60.0 -1.13 -1
1FTG I52V Sheet_0.0 7.0 44.15 -1.4 -1
1VQB V19C Sheet_101.0 7.0 25.0 -0.15 -1
1BPI R17A Coil_204.2 7.0 39.0 -0.3 -1
2RN2 S68A Sheet_1.0 3.0 49.8 -0.5 -1
1C9O R3A Sheet_154.1 7.0 70.0 -1.89 -1
1WQ5 E49A Sheet_0.7 7.0 25.0 -0.3 -1
1OTR I36F Coil_28.9 3.0 50.0 -0.86 -1
1RN1 S64A Turn_84.4 7.0 25.0 -1.44 -1
1W3D V144A Coil_3.5 5.5 51.85 -2.0 -1
2LZM L99V Helix_0.0 5.7 64.88 -2.0 -1
2CI2 T58A Coil_106.5 6.3 25.0 -0.69 -1
1FTG I156V Helix_1.9 7.0 44.15 -3.6 -1
1W3D D164G Helix_73.7 5.5 51.85 -3.7 -1
1VQB L37I Coil_115.8 7.0 25.0 -0.7 -1
1FTG A101V Helix_1.6 7.0 43.25 -0.16 -1
1PGA T53I Sheet_45.2 5.2 25.0 -0.3 -1
2LZM I100M Helix_9.0 5.42 65.3 -1.6 -1
2LZM V149G Helix_0.1 5.4 59.0 -4.9 -1
1BVC G23A Helix_16.0 9.6 82.2 -1.1 -1
1WQ5 E49D Sheet_0.7 7.0 25.0 -0.3 -1
2LZM L133M Helix_0.8 5.42 65.3 -0.4 -1
1RN1 V16A null 7.0 25.0 -2.19 -1
3SSI V13A Sheet_56.2 7.0 82.21 -6.78 -1
3SSI M73L Coil_211.3 7.0 53.36 -0.25 -1
1W3D D164A Helix_73.7 5.5 51.85 -2.3 -1
1RTB A109G Sheet_6.4 5.0 40.0 -0.43 -1
2LZM V75T Helix_36.9 3.0 51.55 -1.3 -1
1PGA T25P Helix_55.4 5.5 25.0 -2.8 -1
3SSI V13G Sheet_56.2 7.0 82.21 -10.3 -1
1RTB I107V Sheet_9.9 5.0 40.0 -0.08 -1
2LZM L46A Helix_0.0 6.7 62.2 -1.86 -1
2CI2 E45A Turn_95.2 6.25 25.0 -0.32 -1
1OTR Q41V s_0.2 3.75 50.0 -0.05 -1
2CI2 K21M Coil_85.1 6.25 25.0 -0.67 -1
2LZM T157N Coil_58.0 3.0 53.6 -1.2 -1
2LZM I78M Helix_0.0 5.42 65.3 -1.5 -1
3SSI V13L Sheet_56.2 7.0 82.21 -2.21 -1
2CI2 K21A Coil_85.1 6.25 25.0 -0.55 -1
1STN F76G Coil_17.0 7.0 20.0 -4.7 -1
1RTB V108G Sheet_0.0 5.0 40.0 -7.28 -1
1WQ5 C81G Helix_0.0 9.0 50.0 -1.58 -1
1BPI G57A Coil_42.9 7.0 39.0 -0.2 -1
2LZM V111F Helix_0.0 5.7 64.89 -1.69 -1
1YYX M33A null 5.0 25.0 -3.5 -1
2CI2 L68A Sheet_0.1 6.3 25.0 -3.82 -1
1PGA K10P Turn_167.6 5.5 25.0 -0.2 -1
1OTR Q41T Sheet_0.2 3.75 50.0 -0.43 -1
1W3D I146A Turn_12.8 5.5 51.85 -2.7 -1
1VQB T48C Sheet_19.2 7.0 25.0 -0.4 -1
1L63 V149M Helix_0.2 5.4 65.3 -2.8 -1
1W4H L131A Coil_51.8 7.0 9.85 -0.94 -1
1YYX I98A null 5.0 25.0 -3.83 -1
1YYX M58A null 5.0 25.0 -3.61 -1
1RN1 N44D Turn_49.7 7.0 50.8 -1.6 -1
1YYX A90G null 5.0 25.0 -2.87 -1
1VQB V35F Sheet_8.5 7.0 25.0 -1.58 -1
1RN1 A21E Helix_61.1 7.0 0.0 -0.69 -1
1STN F61A Helix_56.0 7.0 20.0 -2.4 -1
2LZM T157I Coil_58.0 6.0 64.5 -1.2 -1
2RN2 A52S Helix_0.3 3.2 53.0 -1.8 -1
1FLV G87L Sheet_0.0 7.0 44.15 -0.21 -1
1RN1 A21Q Helix_61.1 7.0 0.0 -0.4 -1
2CI2 P80A Sheet_3.7 6.25 25.0 -3.34 -1
CspB-TB R3Q null 7.5 55.0 -1.0 -1
2CI2 V79T Coil_39.4 6.3 25.0 -0.38 -1
1W4H H166G Helix_24.3 7.0 9.85 -1.58 -1
1W3D V135A Helix_1.3 5.5 51.85 -1.5 -1
2LZM Q105G Helix_58.1 5.8 66.3 -1.5 -1
2LZM T157H Coil_58.0 2.0 42.0 -2.1 -1
1BVC K56A Helix_120.6 4.0 25.0 -0.23 -1
1SSO I30V Sheet_1.9 7.0 50.0 -0.4 -1
2CI2 E34D Helix_88.6 6.25 25.0 -0.74 -1
1BPI G56A Helix_18.8 7.0 39.0 -0.2 -1
1CSP A46E Sheet_26.9 7.0 70.0 -0.6 -1
1W3D I130V Coil_67.3 5.5 51.85 -0.2 -1
1W4H S132G Coil_19.9 7.0 9.85 -0.47 -1
1STN D95G Sheet_56.8 7.0 20.0 -3.1 -1
1ROP L41A Helix_85.2 6.0 25.0 -6.12 -1
2LZM D47A Helix_35.6 6.7 62.2 -0.95 -1
