# Supplementary material for: Towards sequence-based prediction of mutation-induced stability changes in unseen non-homologous proteins
Source: BMC Genomics. 2014 Jan 24;15(Suppl 1):S4. doi: 10.1186/1471-2164-15-S1-S4 (PMC4046685; doi:10.1186/1471-2164-15-S1-S4)
Supplement: Supplementary file 1 — Additional file 1: Data set S1914. The files containing the S1914 data set, as well as training, cross-validation, and test splits are available in a white-space-delimited tabular text format. All files are compressed in a single zip archive S1914.zip. (ZIP 2 MB) [file 12864_2014_5677_MOESM1_ESM.zip › S1914/unseen-protein/unseen-mutation_cross-validation/replication2/S1914.train2.fold10]

2LZM M106I Helix_56.1 5.35 61.0 0.2 1
1OTR K33A null 3.25 65.0 0.43 1
1BPI K26A Coil_210.3 7.0 39.0 0.0 1
2LZM S44Q Helix_67.8 3.01 51.68 0.27 1
1PGA T53F Sheet_45.2 5.2 25.0 1.01 1
2LZM C54T Turn_3.7 6.5 70.0 0.3 1
2CI2 I49V Sheet_75.3 6.3 25.0 0.08 1
2AFG F132W Sheet_0.81 6.6 24.85 0.38 1
1RN1 D49A Coil_144.8 7.0 25.0 0.5 1
1IGV D19N Coil_68.5 7.0 25.0 0.74 1
2RN2 K95A Coil_137.0 5.5 49.8 0.1 1
1POH S46D Helix_31.8 7.0 30.0 1.45 1
1RN1 Y45W Turn_127.5 6.0 25.0 0.74 1
2RN2 E48Q Helix_19.0 9.0 47.0 0.3 1
2CI2 I76V Coil_1.0 6.3 25.0 0.21 1
1POH K49E Helix_91.6 7.0 25.0 2.1 1
1IGV E26Q Helix_128.5 7.0 25.0 0.09 1
2AFG H93G Turn_125.1 6.6 25.0 0.55 1
2LZM S44I Helix_67.8 3.01 51.68 0.31 1
1CSP N55D Turn_160.4 7.5 55.0 0.5 1
1ZG4 S235A null 7.0 50.6 0.58 1
1CSP E43Q Turn_131.6 7.5 55.0 0.05 1
1SUP N76D Coil_90.0 8.0 58.8 0.45 1
1CSP E66L Coil_46.8 7.0 70.0 2.1 1
1WQ5 E49F Sheet_0.7 7.0 25.0 2.4 1
2LZM N68A Helix_77.4 2.5 47.8 0.05 1
2LZM F153L Helix_0.1 5.7 64.88 0.3 1
1VQB M77V Sheet_89.7 7.0 25.0 0.6 1
1VQB K69M Sheet_86.7 7.0 25.0 0.08 1
CspB-TB K55E null 7.5 55.0 0.81 1
2RN2 K95N Turn_137.0 5.5 49.8 0.9 1
2LZM V131E Helix_99.1 3.01 53.08 0.2 1
1OTR E34W Helix_72.8 3.0 65.0 1.31 1
1AG2 F198S Coil_12.3 7.0 25.0 -2.46 -1
1FTG I21G Helix_70.3 7.0 43.25 -0.76 -1
2AFG C117V Sheet 6.6 24.85 -0.29 -1
1PGA T53W Sheet_29.1 5.2 60.0 -0.32 -1
1RN1 A21I Helix_61.1 2.5 0.0 -0.44 -1
1CLW R285K Sheet_80.6 7.4 88.4 -10.3 -1
1OTR L67S Sheet_0.1 3.75 50.0 -3.3 -1
2LZM L118I Helix_9.7 5.35 61.0 -1.2 -1
1WQ5 E49S Sheet_0.7 7.0 25.0 -1.4 -1
1FTG I51V Sheet_0.0 7.0 44.15 -1.83 -1
1STN D83G Turn_35.6 7.0 20.0 -2.8 -1
1PGA T53H Sheet_29.1 5.2 60.0 -0.99 -1
1AG2 E200K Helix_138.7 7.0 25.0 -0.14 -1
1RTB V57A Helix_0.0 5.0 40.0 -2.85 -1
P08505 W34A null 4.0 25.0 -2.0 -1
2RN2 A52P Helix_0.3 3.2 53.0 -1.6 -1
1BVC I142A Helix_0.0 9.6 82.2 -1.9 -1
2AKY V8I Sheet_0.6 7.5 25.0 -1.19 -1
1L63 V87M Helix_3.8 5.4 65.3 -2.3 -1
1STN L89F Coil_25.9 5.38 40.0 -1.2 -1
1RTB I81A Sheet_0.2 5.0 40.0 -2.99 -1
2LZM T157S Coil_58.0 2.0 42.0 -0.66 -1
2RN2 H62D Coil_131.8 5.5 52.7 -0.17 -1
1AG2 Q217R Helix_41.0 7.0 25.0 -2.13 -1
2CI2 E60A Coil_92.3 6.3 25.0 -0.68 -1
1BVC L149A Coil_59.0 9.6 82.2 -1.6 -1
1RN1 N9A Sheet_44.0 7.0 25.0 -0.9 -1
2LZM E128K Helix_86.7 3.0 47.0 -1.16 -1
1BVC T67A Helix_92.0 9.6 82.2 -0.3 -1
1C9O E21A Sheet_151.4 7.0 70.0 -0.29 -1
1VQB V43T Sheet_55.5 7.0 25.0 -0.8 -1
2RN2 E48D Helix_19.0 9.0 47.0 -0.2 -1
1W4H T159S Coil_39.6 7.0 9.85 -1.63 -1
1BVC L69V Helix_1.1 11.0 76.5 -0.1 -1
2CI2 V79G Coil_39.4 6.3 25.0 -3.24 -1
1FTG V160A Helix_0.6 7.0 44.15 -1.91 -1
1BVC L137A Helix_22.0 9.6 82.2 -1.8 -1
1VQB C33L Sheet_0.0 7.0 25.0 -1.3 -1
1RTB P93S Coil_104.0 4.2 56.05 -2.1 -1
1BPI F4A Helix_21.9 7.0 39.0 -3.0 -1
1STN N118D Turn_7.3 7.0 20.0 -2.5 -1
1RN1 A21V Helix_61.1 2.5 0.0 -0.66 -1
1RTB Y97A Sheet_6.3 5.0 63.3 -12.0 -1
1ROP D30T Turn_126.0 7.0 69.0 -0.4 -1
2CI2 L51V Sheet_38.9 6.3 46.45 -0.5 -1
2AFG V109I Coil_1.8 7.3 39.8 -0.079 -1
1BPI R53A Helix_170.4 7.0 39.0 -0.1 -1
1C9O E12K Helix_162.3 7.0 75.0 -0.43 -1
1C9O Q53E Sheet_105.1 7.0 70.0 -0.1 -1
2LZM L99A Helix_0.0 5.7 64.88 -4.5 -1
1FTG S71A Helix_83.7 7.0 44.15 -0.69 -1
3MBP P159S Turn_2.0 7.4 63.0 -2.1 -1
1VQB I47T Sheet_4.5 7.0 25.0 -3.7 -1
2LZM T59V Coil_71.8 6.5 63.0 -1.5 -1
1STN L37G Coil_13.0 7.0 20.0 -3.9 -1
1WQ5 C81V Helix_0.0 9.0 50.0 -1.32 -1
1W3D L159V Coil_61.8 5.5 51.85 -0.6 -1
2CI2 E33D Helix_99.3 6.25 25.0 -0.52 -1
1CYO V61Y Turn_112.1 7.0 25.0 -1.34 -1
2LZM Q69P Helix_89.4 6.5 63.2 -2.9 -1
1RTB V116G Sheet_20.4 5.0 40.0 -1.18 -1
2LZM W138Y Helix_10.6 2.2 -1.0 -1.71 -1
1BPI R42A Coil_161.3 7.0 39.0 -0.5 -1
2CI2 K36A Helix_90.3 6.3 46.45 -0.49 -1
1BVC L29I Helix_4.8 11.0 76.5 -1.1 -1
2LZM V149C Helix_0.1 5.4 59.0 -2.0 -1
2AKY N169D Coil_72.7 7.5 25.0 -2.15 -1
2CI2 T22A Sheet_53.5 6.3 25.0 -0.85 -1
1STN A60G Helix_60.7 7.0 20.0 -1.5 -1
1ZG4 R164H null 7.0 49.9 -0.17 -1
2LZM V149S Helix_0.1 5.4 59.0 -4.4 -1
2CI2 I49T Sheet_75.3 6.3 25.0 -1.34 -1
1BPI G36S Coil_0.6 4.6 72.6 -0.7 -1
1CYO V45G Helix_78.1 7.0 25.0 -1.91 -1
1RTB V118A Sheet_32.1 5.0 40.0 -1.92 -1
1TUP R249S Coil_26.3 7.2 10.0 -1.95 -1
1RN1 Y57F Sheet_13.5 7.0 25.0 -0.5 -1
2LZM I3E Helix_19.8 6.5 64.7 -2.0 -1
1BVC V68T Helix_31.2 7.8 4.0 -0.6 -1
2LZM A42K Helix_0.0 5.45 53.0 -3.7 -1
1RN1 Y56F Sheet_24.3 7.0 25.0 -0.78 -1
1W3D E141A Helix_120.8 5.5 51.85 -0.7 -1
1BPI E49A Helix_115.0 7.0 39.0 -0.2 -1
1BPI G28A Coil_42.2 7.0 39.0 -1.0 -1
1OTR V5A Sheet_0.0 3.75 50.0 -3.01 -1
1STN F34C null 7.6 20.0 -2.8 -1
1CSP K5Q Sheet_100.2 7.5 55.0 -1.96 -1
1FTG I104V Helix_42.9 7.0 44.15 -0.56 -1
CspB-TB E48Q null 7.5 55.0 -0.45 -1
1RN1 V16C null 7.0 25.0 -4.68 -1
3MBP P133S Helix_40.3 7.4 63.0 -2.1 -1
1RN1 A21R Helix_61.1 2.5 0.0 -0.41 -1
1BVC I28A Helix_1.8 11.0 76.5 -1.3 -1
1RTB D121A Coil_12.0 6.0 25.0 -2.2 -1
