# Supplementary material for: Towards sequence-based prediction of mutation-induced stability changes in unseen non-homologous proteins
Source: BMC Genomics. 2014 Jan 24;15(Suppl 1):S4. doi: 10.1186/1471-2164-15-S1-S4 (PMC4046685; doi:10.1186/1471-2164-15-S1-S4)
Supplement: Supplementary file 1 — Additional file 1: Data set S1914. The files containing the S1914 data set, as well as training, cross-validation, and test splits are available in a white-space-delimited tabular text format. All files are compressed in a single zip archive S1914.zip. (ZIP 2 MB) [file 12864_2014_5677_MOESM1_ESM.zip › S1914/unseen-protein/unseen-mutation_cross-validation/replication3/S1914.test3]

1C9O E12K Helix_162.3 7.0 75.0 -0.43 -1
1C9O E21A Sheet_151.4 7.0 70.0 -0.29 -1
1C9O E21K Turn_160.9 7.0 75.0 -0.26 -1
1C9O E36K Coil_142.9 7.0 75.0 -0.19 -1
1C9O E46A Sheet_56.0 7.0 70.0 -0.22 -1
1C9O E46K Sheet_56.0 7.0 75.0 -0.65 -1
1C9O E50K Sheet_54.3 7.0 75.0 -0.5 -1
1C9O G23Q Coil_46.1 7.0 70.0 -0.29 -1
1C9O H29E Sheet_64.6 7.0 75.0 -0.76 -1
1C9O L66E Coil_112.1 7.0 70.0 -1.24 -1
1C9O N11S Turn_74.5 7.0 70.0 0.33 1
1C9O N55K Turn_150.1 7.0 75.0 0.1 1
1C9O Q2L Sheet_69.1 7.0 70.0 0.55 1
1C9O Q53E Sheet_105.1 7.0 70.0 -0.1 -1
1C9O R3A Sheet_154.1 7.0 70.0 -1.89 -1
1C9O R3E Sheet_154.1 7.0 70.0 -2.75 -1
1C9O R3K Sheet_154.1 7.0 70.0 -0.19 -1
1C9O R3L Sheet_154.1 7.0 70.0 -0.93 -1
1C9O R56E Turn_213.1 7.0 75.0 0.76 1
1C9O S24D Coil_97.1 7.0 70.0 0.22 1
1C9O T31S Helix_30.7 7.0 70.0 0.17 1
1C9O V64T Sheet_62.0 7.0 70.0 -0.26 -1
1C9O Y15F Sheet_66.4 7.0 70.0 -0.05 -1
1CHK W101F Helix_0.0 7.0 43.2 -4.27 -1
1CHK W227F Sheet_8.7 7.0 43.2 -2.51 -1
1CHK W28F Helix_25.2 7.0 43.2 -4.43 -1
1CLW E309V Sheet_28.8 7.4 88.4 -2.3 -1
1CLW G177R Sheet_28.4 7.4 88.4 -2.1 -1
1CLW G244R Coil_40.8 7.4 88.4 -4.0 -1
1CLW G323D Coil_13.9 7.4 88.4 -0.4 -1
1CLW R285K Sheet_80.6 7.4 88.4 -10.3 -1
1CLW R382S Sheet_59.4 7.4 88.4 -17.4 -1
1CLW T235I Coil_16.1 7.4 88.4 -1.6 -1
1CSP A46E Sheet_26.9 7.0 70.0 -0.6 -1
1CSP A46K Sheet_26.9 7.0 70.0 1.41 1
1CSP D24K Coil_124.8 7.5 55.0 -0.48 -1
1CSP D24N Coil_124.8 7.5 55.0 -0.72 -1
1CSP D25K Coil_56.3 7.5 55.0 -1.39 -1
1CSP D25Q Coil_56.3 7.5 55.0 -0.81 -1
1CSP E19K Sheet_79.8 7.5 55.0 -0.57 -1
1CSP E19Q Sheet_79.8 7.5 55.0 -0.19 -1
1CSP E21Q Turn_103.8 7.5 55.0 -0.31 -1
1CSP E3K Sheet_78.4 7.0 70.0 2.75 1
1CSP E3L Sheet_78.4 7.0 70.0 1.6 1
1CSP E3Q Sheet_78.4 7.5 55.0 1.31 1
1CSP E3R Sheet_78.4 7.0 70.0 2.65 1
1CSP E42K Turn_126.1 7.5 55.0 0.02 1
1CSP E42Q Turn_126.1 7.5 55.0 -0.12 -1
1CSP E43K Turn_131.6 7.5 55.0 0.17 1
1CSP E43Q Turn_131.6 7.5 55.0 0.05 1
1CSP E43S Turn_131.6 7.0 70.0 0.29 1
1CSP E50Q Sheet_68.0 7.5 55.0 -1.22 -1
1CSP E53K Sheet_115.9 7.5 55.0 -0.19 -1
1CSP E53Q Sheet_115.9 7.5 55.0 0.19 1
1CSP E66K Coil_46.8 7.0 70.0 2.17 1
1CSP E66L Coil_46.8 7.0 70.0 2.1 1
1CSP F15A Sheet_55.0 7.0 45.0 -2.05 -1
1CSP F17A Sheet_59.3 7.0 45.0 -1.52 -1
1CSP F27A Sheet_71.7 7.0 45.0 -0.89 -1
1CSP F38A Coil_161.6 7.0 60.0 0.31 1
1CSP K13E Turn_143.1 7.5 55.0 -0.29 -1
1CSP K13Q Turn_143.1 7.5 55.0 -0.14 -1
1CSP K39E Coil_75.3 7.5 55.0 -0.26 -1
1CSP K39Q Coil_75.3 7.5 55.0 -0.02 -1
1CSP K5E Sheet_100.2 7.5 55.0 -3.11 -1
1CSP K5Q Sheet_100.2 7.5 55.0 -1.96 -1
1CSP K65E Sheet_94.3 7.5 55.0 -1.7 -1
1CSP K65I Sheet_94.3 7.0 70.0 1.53 1
1CSP K65Q Sheet_94.3 7.5 55.0 -0.76 -1
1CSP K7E Sheet 7.5 55.0 -3.59 -1
1CSP K7Q Sheet 7.5 55.0 -3.59 -1
1CSP M1R Coil_139.1 7.0 70.0 1.74 1
1CSP N10D Sheet_52.1 7.5 55.0 0.31 1
1CSP N10K Sheet_52.1 7.5 55.0 -1.51 -1
1CSP N55D Turn_160.4 7.5 55.0 0.5 1
1CSP R56Q Turn_232.1 7.5 55.0 0.38 1
1CSP S48E Sheet_26.4 7.5 55.0 0.1 1
1CSP S48K Sheet_26.4 7.5 55.0 0.74 1
1CSP S48R Sheet_26.4 7.0 70.0 1.58 1
1CSP V20E Turn_20.0 7.5 55.0 -3.59 -1
1CSP V20K Turn_20.0 7.5 55.0 -1.94 -1
1CSP V20Q Turn_20.0 7.5 55.0 -1.82 -1
1FLV A101L Helix_0.1 7.0 44.15 -0.53 -1
1FLV G87A Sheet_0.0 7.0 44.15 -0.09 -1
1FLV G87L Sheet_0.0 7.0 44.15 -0.21 -1
1FLV G87V Sheet_0.0 7.0 44.15 0.12 1
1FLV V18L Helix_0.2 7.0 44.15 0.09 1
1FTG A101V Helix_1.6 7.0 43.25 -0.16 -1
1FTG A84G Sheet_0.0 7.0 44.15 -1.8 -1
1FTG D126K Coil_103.2 7.0 44.15 0.55 1
1FTG D150K Turn_120.8 7.0 44.15 -0.22 -1
1FTG D43A Helix_39.8 7.0 44.15 0.1 1
1FTG D65K Helix_46.1 7.0 44.15 -0.09 -1
1FTG D75K Helix_104.9 7.0 43.25 1.01 1
1FTG E107A Helix_110.9 7.0 43.25 0.62 1
1FTG E20K Helix_72.0 7.0 43.25 1.32 1
1FTG E40K Coil_119.3 7.0 43.25 0.87 1
1FTG E61K Turn_108.5 7.0 44.15 0.24 1
1FTG E72K Coil_78.7 7.0 43.25 0.9 1
1FTG G68A Helix_49.8 7.0 43.25 0.55 1
1FTG I104V Helix_42.9 7.0 44.15 -0.56 -1
1FTG I156V Helix_1.9 7.0 44.15 -3.6 -1
1FTG I21A Helix_70.3 7.0 43.25 0.45 1
1FTG I21G Helix_70.3 7.0 43.25 -0.76 -1
1FTG I22V Helix_0.0 7.0 44.15 -1.39 -1
1FTG I51V Sheet_0.0 7.0 44.15 -1.83 -1
1FTG I52V Sheet_0.0 7.0 44.15 -1.4 -1
1FTG L143A Sheet_0.1 7.0 44.15 -0.1 -1
1FTG L50A Sheet_0.0 7.0 43.25 -2.84 -1
1FTG L6A Sheet_0.0 7.0 44.15 -2.94 -1
1FTG N97A Turn_24.5 7.0 44.15 -0.46 -1
1FTG Q111G Helix_119.9 7.0 43.25 -0.31 -1
1FTG Q99A Turn_0.1 7.0 43.25 1.72 1
1FTG S110A Helix_42.3 7.0 44.15 -0.64 -1
1FTG S71A Helix_83.7 7.0 44.15 -0.69 -1
1FTG T122S Coil_26.6 7.0 44.15 -0.31 -1
1FTG V117A Coil_15.4 7.0 44.15 -1.74 -1
1FTG V139A Turn_0.0 7.0 44.15 -0.87 -1
1FTG V160A Helix_0.6 7.0 44.15 -1.91 -1
1FTG V18I Helix_5.6 7.0 43.25 0.69 1
1FTG V31A Helix_5.0 7.0 44.15 -1.72 -1
1FTG V83I Sheet_0.5 7.0 43.25 0.1 1
1HUE A27S Helix_0.0 7.0 63.9 -1.19 -1
1HUE A56S Coil_80.0 7.0 63.9 -0.13 -1
1HUE M69I Coil_61.2 7.0 63.9 0.0 1
1HUE S31T Helix_24.2 7.0 63.9 0.41 1
1HUE V42I Sheet_0.3 7.0 63.9 -0.82 -1
1L63 A129M Helix_0.0 5.4 65.3 -1.9 -1
1L63 F104A Helix_32.0 5.4 65.3 -2.7 -1
1L63 F104M Helix_32.0 5.4 65.3 -0.4 -1
1L63 I100A Helix_9.4 5.4 65.3 -2.5 -1
1L63 I17A Sheet_16.4 5.4 65.3 -2.3 -1
1L63 I17M Sheet_16.4 5.4 65.3 -2.2 -1
1L63 I27M Sheet_0.0 5.4 65.3 -3.1 -1
1L63 I50A Helix_34.5 5.4 65.3 -1.6 -1
1L63 I50M Helix_34.5 5.4 65.3 -0.4 -1
1L63 I78A Helix_0.0 5.4 65.3 -1.2 -1
1L63 L118A Helix_10.2 5.4 65.3 -3.2 -1
1L63 L121A Helix_0.2 5.4 65.3 -2.2 -1
1L63 L33A Sheet_15.2 5.4 65.3 -2.9 -1
1L63 L33M Sheet_15.2 5.4 65.3 -2.0 -1
1L63 L66A Helix_3.9 5.4 65.3 -3.3 -1
1L63 L66M Helix_3.9 5.4 65.3 -1.0 -1
1L63 L7A Helix_0.0 5.4 65.3 -2.3 -1
1L63 L84A Helix_0.0 5.4 65.3 -3.7 -1
1L63 L91A Coil_5.3 5.4 65.3 -2.6 -1
1L63 M102A Helix_1.1 5.4 65.3 -2.9 -1
1L63 M106A Helix_52.0 5.4 65.3 -1.9 -1
1L63 M6A Helix_0.0 5.4 65.3 -1.6 -1
1L63 V103A Helix_7.5 5.4 65.3 -1.6 -1
1L63 V111A Helix_0.0 5.4 65.3 -1.0 -1
1L63 V111M Helix_0.0 5.4 65.3 -0.7 -1
1L63 V149M Helix_0.2 5.4 65.3 -2.8 -1
1L63 V87A Helix_3.8 5.4 65.3 -1.5 -1
1L63 V87M Helix_3.8 5.4 65.3 -2.3 -1
1LRP A49V Helix_35.6 8.0 51.5 -1.22 -1
1LRP A66T Helix_21.7 8.0 51.5 -2.99 -1
1LRP G46A Helix_61.1 8.0 53.4 0.66 1
1LRP G48A Helix_59.7 8.0 53.4 0.87 1
1LRP G48N Helix_59.7 8.0 53.4 0.79 1
1LRP G48S Helix_59.7 8.0 53.4 0.68 1
1LRP I84S Helix_59.9 8.0 51.5 -2.25 -1
1LRP K4Q Coil_112.0 8.0 51.5 0.43 1
1LRP Q33Y Helix_67.8 8.0 51.5 1.32 1
1LRP Q44Y Helix_80.8 8.0 51.5 -0.02 -1
1LRP Y22H Helix_46.4 8.0 51.5 -2.25 -1
1LRP Y88C Helix_55.6 8.0 60.0 2.4 1
1N0J I58T Helix_106.1 7.8 70.0 -2.7 -1
1N0J Q143N Turn_0.0 7.8 70.0 2.79 1
1N0J Y34F Helix_14.0 7.8 70.0 12.7 1
1PIN A31G Coil_8.2 7.0 40.0 -1.49 -1
1PIN E12A Sheet_73.2 7.0 40.0 -0.48 -1
1PIN E35A Coil_118.7 7.0 40.0 -0.73 -1
1PIN F25A Sheet_45.0 7.0 40.0 -2.14 -1
1PIN F25L Sheet_45.0 7.0 40.0 -1.37 -1
1PIN F25Y Sheet_45.0 7.0 40.0 0.22 1
1PIN G10A Turn_23.4 7.0 40.0 -0.85 -1
1PIN G20A Coil_54.7 7.0 40.0 -0.86 -1
1PIN H27A Turn_91.2 7.0 40.0 -0.12 -1
1PIN H27G Turn_91.2 7.0 40.0 -0.68 -1
1PIN I28A Turn_70.0 7.0 40.0 -0.36 -1
1PIN I28G Turn_70.0 7.0 40.0 -0.48 -1
1PIN K13A Sheet_122.3 7.0 40.0 -0.02 -1
1PIN K6A Coil_166.0 7.0 40.0 0.15 1
1PIN L7A Coil_40.9 7.0 40.0 -1.72 -1
1PIN L7I Coil_40.9 7.0 40.0 -0.85 -1
1PIN L7N Coil_40.9 7.0 40.0 -0.9 -1
1PIN L7V Coil_40.9 7.0 40.0 -1.26 -1
1PIN M15A Sheet_100.9 7.0 40.0 -0.59 -1
1PIN N26D Sheet_0.9 7.0 40.0 -1.88 -1
1PIN N30A Turn_45.7 7.0 40.0 -0.47 -1
1PIN N30G Turn_45.7 7.0 40.0 0.53 1
1PIN P8A Turn_25.3 7.0 40.0 -0.97 -1
1PIN P8G Turn_25.3 7.0 40.0 -0.92 -1
1PIN P9A Turn_100.4 7.0 40.0 -0.19 -1
1PIN P9G Turn_100.4 7.0 40.0 -0.49 -1
1PIN Q33A Sheet_50.7 7.0 40.0 -0.57 -1
1PIN R14A Sheet_102.7 7.0 40.0 -1.63 -1
1PIN R17A Turn_218.4 7.0 40.0 0.0 1
1PIN R17G Turn_218.4 7.0 40.0 -0.22 -1
1PIN R21A Coil_148.1 7.0 40.0 -0.65 -1
1PIN R21G Coil_148.1 7.0 40.0 -0.67 -1
1PIN R36A Coil_99.8 7.0 40.0 -0.29 -1
1PIN S16A Turn_42.5 7.0 40.0 -0.44 -1
1PIN S16G Turn_42.5 7.0 40.0 -0.92 -1
1PIN S18A Turn_125.0 7.0 40.0 0.03 1
1PIN S18G Turn_125.0 7.0 40.0 0.02 1
1PIN S19A Turn_48.7 7.0 40.0 -0.14 -1
1PIN S19G Turn_48.7 7.0 40.0 0.01 1
1PIN S32A Sheet_43.6 7.0 40.0 -0.26 -1
1PIN S32G Sheet_43.6 7.0 40.0 -0.81 -1
1PIN S38A Coil_33.6 7.0 40.0 0.05 1
1PIN S38G Coil_33.6 7.0 40.0 -0.08 -1
1PIN T29A Turn_1.3 7.0 40.0 -1.25 -1
1PIN T29D Turn_1.3 7.0 40.0 -1.33 -1
1PIN T29G Turn_1.3 7.0 40.0 -1.99 -1
1PIN T29S Turn_1.3 7.0 40.0 -0.65 -1
1PIN V22A Sheet_66.3 7.0 40.0 -0.26 -1
1PIN W11F Sheet_22.2 7.0 40.0 -1.93 -1
1PIN W34A Coil_155.6 7.0 40.0 -0.4 -1
1PIN W34F Coil_155.6 7.0 40.0 -0.1 -1
1PIN Y23A Sheet_44.3 7.0 40.0 -1.08 -1
1PIN Y23F Sheet_44.3 7.0 40.0 -0.52 -1
1PIN Y23L Sheet_44.3 7.0 40.0 -1.18 -1
1PIN Y24F Sheet_22.9 7.0 40.0 -0.66 -1
1PIN Y24W Sheet_22.9 7.0 40.0 -0.56 -1
1STN A60G Helix_60.7 7.0 20.0 -1.5 -1
1STN A60V Helix_60.7 7.0 20.0 -2.9 -1
1STN A90S Coil_0.0 7.0 20.0 -2.0 -1
1STN D77A Coil_3.6 7.0 20.0 -3.2 -1
1STN D77G Coil_3.6 7.0 20.0 -2.2 -1
1STN D83A Turn_35.6 7.0 20.0 -3.9 -1
1STN D83G Turn_35.6 7.0 20.0 -2.8 -1
1STN D95A Sheet_56.8 7.0 20.0 -3.6 -1
1STN D95G Sheet_56.8 7.0 20.0 -3.1 -1
1STN E73A Sheet_45.8 7.0 20.0 -1.6 -1
1STN F34C null 7.6 20.0 -2.8 -1
1STN F61A Helix_56.0 7.0 20.0 -2.4 -1
1STN F61G Helix_56.0 7.0 20.0 -4.7 -1
1STN F76A Coil_17.0 7.0 20.0 -4.1 -1
1STN F76G Coil_17.0 7.0 20.0 -4.7 -1
1STN G79S Coil_18.6 7.0 20.0 -2.4 -1
1STN G88V Coil_0.1 7.0 51.4 0.5 1
1STN H124L Helix_92.2 7.0 51.4 1.3 1
1STN H46Y Turn_38.3 5.38 40.0 0.0 1
1STN I18G Sheet_49.1 7.0 20.0 -2.6 -1
1STN I18M Coil_49.1 5.42 40.0 -0.2 -1
1STN L103A Helix_0.0 7.0 20.0 -4.6 -1
1STN L25A Sheet_0.0 7.0 51.4 -2.6 -1
1STN L36A Coil_0.0 7.0 20.0 -3.6 -1
1STN L36C null 7.6 20.0 -2.9 -1
1STN L36G Coil_0.0 7.0 20.0 -5.4 -1
1STN L37A Coil_13.0 7.0 20.0 -1.8 -1
1STN L37G Coil_13.0 7.0 20.0 -3.9 -1
1STN L89F Coil_25.9 5.38 40.0 -1.2 -1
1STN N118D Turn_7.3 7.0 20.0 -2.5 -1
1STN S141A Coil_104.9 7.0 40.0 -0.12 -1
1STN T33S Sheet_34.1 7.0 20.0 -1.4 -1
1STN T62A Helix_0.0 7.0 20.0 -2.4 -1
1STN T62G Helix_0.0 7.0 20.0 -3.4 -1
1STN V23F Sheet_0.2 5.35 40.0 -1.5 -1
1STN V66L Helix_2.3 7.0 51.4 0.8 1
1STN W140F Helix_54.8 7.0 20.0 -0.6 -1
1STN W140H Helix_54.8 7.0 20.0 -0.4 -1
1STN W140L Helix_54.8 7.0 20.0 -4.5 -1
1STN W140Y Helix_54.8 7.0 20.0 -1.1 -1
1STN Y91S Sheet_0.0 7.0 20.0 -5.3 -1
1TPK V65A Sheet_0.2 4.5 64.3 -2.0 -1
1TPK V65I Sheet_0.2 4.5 64.3 0.3 1
1TPK V65L Sheet_0.2 4.5 64.3 -1.9 -1
1TPK V65M Sheet_0.2 4.5 64.3 -2.2 -1
1TPK V65S Sheet_0.2 4.5 64.3 -2.4 -1
1TPK V65T Sheet_0.2 4.5 64.3 -1.0 -1
2CI2 A35G Helix_0.0 6.25 25.0 -1.09 -1
2CI2 A77G Coil_44.1 6.3 25.0 -1.88 -1
2CI2 D42A Helix_60.2 6.25 25.0 -0.96 -1
2CI2 D64A Sheet_30.6 6.25 25.0 -0.8 -1
2CI2 D71A Sheet_59.0 6.25 25.0 -3.41 -1
2CI2 E26A Turn_87.7 6.25 25.0 -0.47 -1
2CI2 E26Q Turn_87.7 6.25 25.0 -0.62 -1
2CI2 E33D Helix_99.3 6.25 25.0 -0.52 -1
2CI2 E33N Helix_99.3 6.3 46.45 -0.7 -1
2CI2 E33Q Helix_99.3 6.25 25.0 -0.29 -1
2CI2 E34D Helix_88.6 6.25 25.0 -0.74 -1
2CI2 E34N Helix_88.6 6.25 25.0 -1.07 -1
2CI2 E34Q Helix_88.6 6.25 25.0 -0.47 -1
2CI2 E45A Turn_95.2 6.25 25.0 -0.32 -1
2CI2 E60A Coil_92.3 6.3 25.0 -0.68 -1
2CI2 F69A Sheet_34.5 6.25 25.0 -3.84 -1
2CI2 F69L Sheet_34.5 6.3 46.45 -2.11 -1
2CI2 F69V Sheet_34.5 6.25 25.0 -2.39 -1
2CI2 I39V Helix_0.0 6.3 25.0 -1.27 -1
2CI2 I48A Sheet_33.8 6.3 25.0 -3.84 -1
2CI2 I48V Sheet_33.8 6.3 25.0 -1.09 -1
2CI2 I49A Sheet_75.3 6.3 25.0 -2.12 -1
2CI2 I49G Sheet_75.3 6.3 25.0 -3.52 -1
2CI2 I49T Sheet_75.3 6.3 25.0 -1.34 -1
2CI2 I49V Sheet_75.3 6.3 25.0 0.08 1
2CI2 I56A Coil_174.8 6.25 25.0 -0.03 -1
2CI2 I76A Coil_1.0 6.3 25.0 -4.25 -1
2CI2 I76V Coil_1.0 6.3 25.0 0.21 1
2CI2 K21A Coil_85.1 6.25 25.0 -0.55 -1
2CI2 K21M Coil_85.1 6.25 25.0 -0.67 -1
2CI2 K30A Turn_84.8 6.25 25.0 0.42 1
2CI2 K36A Helix_90.3 6.3 46.45 -0.49 -1
2CI2 K36G Helix_90.3 6.25 25.0 -2.32 -1
2CI2 K37A Helix_139.0 6.3 46.45 0.23 1
2CI2 K37G Helix_139.0 6.3 46.45 -0.97 -1
2CI2 K43A Coil_9.0 6.3 46.45 -0.65 -1
2CI2 K43G Helix_9.0 6.25 25.0 -3.19 -1
2CI2 K72N Turn_208.2 6.25 25.0 0.004 1
2CI2 L27A Turn_0.9 6.3 25.0 -2.64 -1
2CI2 L40A Helix_79.7 6.25 25.0 -1.33 -1
2CI2 L40G Helix_79.7 6.25 25.0 -1.38 -1
2CI2 L51A Sheet_38.9 6.3 46.45 -2.37 -1
2CI2 L51I Sheet_38.9 6.25 25.0 -0.26 -1
2CI2 L51V Sheet_38.9 6.3 46.45 -0.5 -1
2CI2 L68A Sheet_0.1 6.3 25.0 -3.82 -1
2CI2 N75A Coil_41.5 6.25 25.0 -0.83 -1
2CI2 N75D Coil_41.5 6.25 25.0 -1.21 -1
2CI2 P25A Turn_71.2 6.25 25.0 -1.57 -1
2CI2 P44A Turn_109.5 6.25 25.0 -1.76 -1
2CI2 P52A Sheet_87.1 6.25 25.0 -0.17 -1
2CI2 P80A Sheet_3.7 6.25 25.0 -3.34 -1
2CI2 Q41A Helix_139.6 6.25 25.0 -0.02 -1
2CI2 Q41G Helix_139.6 6.25 25.0 -0.6 -1
2CI2 R62A Turn_113.8 6.25 25.0 -0.58 -1
2CI2 S31A Sheet_24.0 6.3 46.45 -0.89 -1
2CI2 S31G Helix_24.0 6.25 25.0 -0.8 -1
2CI2 T22A Sheet_53.5 6.3 25.0 -0.85 -1
2CI2 T22G Sheet_53.5 6.3 25.0 -1.16 -1
2CI2 T22V Sheet_53.5 6.3 25.0 -0.32 -1
2CI2 T55A Coil_57.1 6.25 25.0 0.23 1
2CI2 T55S Coil_57.1 6.25 25.0 -0.02 -1
2CI2 T55V Coil_57.1 6.25 25.0 -0.76 -1
2CI2 T58A Coil_106.5 6.3 25.0 -0.69 -1
2CI2 T58D Coil_106.5 6.3 25.0 0.04 1
2CI2 V38A Helix_52.3 6.3 25.0 -0.46 -1
2CI2 V53A Sheet_77.9 6.3 25.0 -0.64 -1
2CI2 V53G Sheet_77.9 6.3 25.0 -2.43 -1
2CI2 V53T Sheet_77.9 6.3 25.0 -1.03 -1
2CI2 V57A Coil_61.9 6.25 25.0 -1.47 -1
2CI2 V66A Sheet_0.0 6.3 25.0 -4.88 -1
2CI2 V70A Sheet_12.1 6.3 25.0 -1.95 -1
2CI2 V79A Coil_39.4 6.3 25.0 -1.51 -1
2CI2 V79G Coil_39.4 6.3 25.0 -3.24 -1
2CI2 V79T Coil_39.4 6.3 25.0 -0.38 -1
2CI2 V82A Helix_17.8 6.3 25.0 -1.45 -1
2CI2 V82G Helix_17.8 6.3 25.0 -3.5 -1
2CI2 V82T Helix_17.8 6.3 25.0 -1.15 -1
2DRI A188C null 7.6 25.0 -1.8 -1
2DRI L62C null 7.6 25.0 -2.7 -1
2LZM A129L Helix_0.0 5.4 65.3 -1.3 -1
2LZM A129V Helix_0.0 2.8 52.1 -0.7 -1
2LZM A130S Helix_7.2 3.0 51.55 -1.0 -1
2LZM A134S Helix_29.0 3.0 51.55 -0.1 -1
2LZM A146T Helix_0.0 6.5 70.0 -1.5 -1
2LZM A160T Turn_16.4 6.0 65.5 -1.65 -1
2LZM A41D Helix_39.0 5.4 65.15 0.29 1
2LZM A41S Helix_39.0 3.0 51.55 -0.6 -1
2LZM A41V Helix_39.0 5.4 66.51 0.3 1
2LZM A42K Helix_0.0 5.45 53.0 -3.7 -1
2LZM A42S Helix_0.0 3.0 51.55 -2.3 -1
2LZM A49S Helix_47.3 3.0 51.55 -0.5 -1
2LZM A73S Helix_51.0 3.0 51.55 -0.4 -1
2LZM A74P Helix_8.6 6.5 62.9 -4.6 -1
2LZM A82P Helix_89.5 6.5 64.7 0.8 1
2LZM A82S Helix_89.5 3.0 51.55 -0.3 -1
2LZM A93P Helix_75.9 6.5 64.7 0.1 1
2LZM A93S Helix_75.9 3.0 51.55 -0.2 -1
2LZM A93T Helix_75.9 5.4 65.15 0.06 1
2LZM A98S Helix_0.0 3.0 51.55 -2.5 -1
2LZM A98V Helix_0.0 3.0 40.0 -4.9 -1
2LZM C54T Turn_3.7 6.5 70.0 0.3 1
2LZM C54V Turn_3.7 6.5 70.0 -0.7 -1
2LZM D20A Sheet_46.2 5.4 65.1 -0.3 -1
2LZM D20N Sheet_46.2 5.4 65.1 1.3 1
2LZM D20S Sheet_46.2 5.4 65.1 0.7 1
2LZM D20T Sheet_46.2 5.4 65.1 0.9 1
2LZM D47A Helix_35.6 6.7 62.2 -0.95 -1
2LZM D72P Helix_69.0 6.5 63.4 -2.7 -1
2LZM D89A Helix_71.7 5.35 58.0 -0.5 -1
2LZM D92N Coil_63.2 6.7 62.4 -1.4 -1
2LZM E108V Helix_48.8 5.4 65.2 0.7 1
2LZM E11A Helix_33.0 5.4 66.48 1.1 1
2LZM E11F Helix_33.0 5.4 66.48 1.7 1
2LZM E11H Helix_33.0 5.4 65.1 0.1 1
2LZM E11M Helix_33.0 5.4 66.48 1.6 1
2LZM E11N Helix_33.0 5.4 65.1 -0.1 -1
2LZM E128A Helix_86.7 2.02 40.75 0.16 1
2LZM E128K Helix_86.7 3.0 47.0 -1.16 -1
2LZM E22K Turn_83.8 5.4 65.15 0.57 1
2LZM E45A Helix_53.4 6.7 62.2 0.01 1
2LZM F153A Helix_0.1 5.7 64.88 -3.8 -1
2LZM F153I Helix_0.1 5.7 64.88 -0.2 -1
2LZM F153L Helix_0.1 5.7 64.88 0.3 1
2LZM F153M Helix_0.1 5.7 64.88 -0.6 -1
2LZM F153V Helix_0.1 5.7 64.88 -1.8 -1
2LZM F67A Helix_10.5 3.0 51.65 -1.9 -1
2LZM G113A Helix_58.1 6.5 64.7 0.3 1
2LZM G113E Helix_58.1 5.4 65.15 0.3 1
2LZM G156D Coil_18.0 6.5 64.7 -2.3 -1
2LZM G28A Sheet_0.2 3.02 51.6 -2.0 -1
2LZM G30A Turn_17.3 5.4 66.48 0.1 1
2LZM G30F Turn_17.3 5.4 66.48 -1.5 -1
2LZM G77A Helix_3.8 6.5 64.7 0.4 1
2LZM H31N Sheet_34.2 5.5 66.0 -4.0 -1
2LZM I100M Helix_9.0 5.42 65.3 -1.6 -1
2LZM I100V Helix_9.0 5.35 61.0 -0.4 -1
2LZM I27A Sheet_0.0 3.0 51.65 -3.1 -1
2LZM I29A Turn_3.9 3.0 51.65 -2.6 -1
2LZM I3A Helix_19.8 6.5 64.7 -0.7 -1
2LZM I3D Helix_19.8 6.5 64.7 -3.2 -1
2LZM I3E Helix_19.8 6.5 64.7 -2.0 -1
2LZM I3F Helix_19.8 6.5 64.7 -1.1 -1
2LZM I3G Helix_19.8 6.5 64.7 -2.1 -1
2LZM I3L Helix_19.8 6.5 64.7 0.4 1
2LZM I3M Helix_19.8 6.5 64.7 -0.9 -1
2LZM I3P Helix_19.8 3.0 53.56 -2.53 -1
2LZM I3S Helix_19.8 6.5 64.7 -1.7 -1
2LZM I3T Helix_19.8 6.5 64.7 -2.3 -1
2LZM I3V Helix_19.8 6.5 64.7 -0.4 -1
2LZM I3W Helix_19.8 6.5 64.7 -2.8 -1
2LZM I3Y Helix_19.8 6.5 64.7 -2.3 -1
2LZM I58A Sheet_4.1 3.0 51.65 -3.2 -1
2LZM I58T Coil_4.1 5.4 59.0 -3.4 -1
2LZM I78M Helix_0.0 5.42 65.3 -1.5 -1
2LZM I78V Helix_0.0 5.35 61.0 -0.8 -1
2LZM K124G Coil_103.9 6.5 64.7 -0.1 -1
2LZM K135E Turn_147.8 5.3 25.0 -1.0 -1
2LZM K147E Helix_90.3 5.3 25.0 -0.7 -1
2LZM K16E Sheet_120.1 5.3 66.7 0.5 1
2LZM K43A Helix_48.0 6.7 62.2 -1.03 -1
2LZM K48A Helix_151.1 6.7 62.2 -0.56 -1
2LZM K60H Helix_107.0 6.5 63.0 -0.1 -1
2LZM K60P Helix_107.7 6.5 64.7 0.0 1
2LZM K83H Helix_132.0 6.5 63.0 -0.4 -1
2LZM K85A Helix_84.1 5.35 58.0 -0.6 -1
2LZM L118I Helix_9.7 5.35 61.0 -1.2 -1
2LZM L118M Helix_9.7 5.42 65.3 -0.7 -1
2LZM L121M Helix_0.2 5.42 65.3 -0.8 -1
2LZM L133A Helix_0.8 3.01 51.8 -4.3 -1
2LZM L133D Helix_0.8 6.5 61.9 -5.7 -1
2LZM L133F Helix_0.8 5.35 61.0 -0.3 -1
2LZM L133M Helix_0.8 5.42 65.3 -0.4 -1
2LZM L39A Helix_82.2 5.45 53.0 -0.9 -1
2LZM L46A Helix_0.0 6.7 62.2 -1.86 -1
2LZM L84M Helix_0.0 5.42 65.3 -1.9 -1
2LZM L91M Coil_5.2 5.42 65.3 -0.8 -1
2LZM L99A Helix_0.0 5.7 64.88 -4.5 -1
2LZM L99F Helix_0.0 5.7 64.88 -0.3 -1
2LZM L99G Helix_0.0 5.4 65.2 -6.3 -1
2LZM L99I Helix_0.0 5.7 64.88 -1.5 -1
2LZM L99M Helix_0.0 5.7 64.88 -0.6 -1
2LZM L99V Helix_0.0 5.7 64.88 -2.0 -1
2LZM M102K Helix_0.7 5.3 65.3 -6.9 -1
2LZM M102L Helix_0.7 5.7 64.89 -0.82 -1
2LZM M102V Helix_0.7 3.0 47.0 -3.0 -1
2LZM M106I Helix_56.1 5.35 61.0 0.2 1
2LZM M106K Helix_56.1 3.0 47.0 -3.4 -1
2LZM M106L Helix_56.1 3.0 47.0 0.5 1
2LZM M120A Helix_33.0 3.01 51.65 -0.2 -1
2LZM M120K Helix_33.0 3.0 47.0 -1.6 -1
2LZM M120L Helix_33.0 3.0 47.0 0.5 1
2LZM M120Y Helix_33.0 5.35 61.0 -0.1 -1
2LZM M6I Helix_0.0 6.0 65.5 -1.38 -1
2LZM M6L Helix_0.0 3.0 47.0 -2.8 -1
2LZM N101A Helix_0.2 5.4 59.0 -1.5 -1
2LZM N116A Helix_76.7 3.01 51.65 0.17 1
2LZM N116D Helix_76.7 5.7 66.1 0.6 1
2LZM N132F Helix_41.0 5.4 66.48 1.3 1
2LZM N132I Helix_41.0 5.4 66.48 1.2 1
2LZM N132M Helix_41.0 5.4 66.48 1.5 1
2LZM N144D Helix_97.9 6.9 66.1 0.5 1
2LZM N144E Helix_97.9 6.5 64.5 0.5 1
2LZM N144H Helix_97.9 6.7 62.4 0.3 1
2LZM N163D Coil_117.8 5.4 65.15 -0.21 -1
2LZM N40A Helix_108.9 6.7 62.2 0.32 1
2LZM N40D Helix_108.9 5.4 65.15 0.44 1
2LZM N55G Turn_115.0 6.5 64.7 -0.6 -1
2LZM N68A Helix_77.4 2.5 47.8 0.05 1
2LZM Q105A Helix_58.1 5.8 66.3 -0.6 -1
2LZM Q105E Helix_58.1 5.8 66.3 -1.1 -1
2LZM Q105G Helix_58.1 5.8 66.3 -1.5 -1
2LZM Q105M Helix_58.1 5.4 59.0 -1.2 -1
2LZM Q122A Helix_75.8 3.01 51.65 -0.24 -1
2LZM Q123A Helix_92.5 3.01 51.65 -0.22 -1
2LZM Q123E Helix_92.0 6.5 64.5 0.4 1
2LZM Q69P Helix_89.4 6.5 63.2 -2.9 -1
2LZM R119A Helix_115.1 3.01 51.65 -0.18 -1
2LZM R119E Helix_115.1 5.35 66.7 -0.04 -1
2LZM R119H Helix_115.1 5.4 65.15 -0.29 -1
2LZM R119M Helix_115.0 5.7 66.1 0.1 1
2LZM R14K Sheet_118.0 5.4 65.15 -0.03 -1
2LZM R154E Helix_79.3 5.3 66.7 -1.1 -1
2LZM R80K Helix_181.6 5.4 65.15 -0.17 -1
2LZM R96A Helix_70.4 5.35 58.0 -2.0 -1
2LZM R96C Helix_70.4 5.35 58.0 -2.9 -1
2LZM R96D Helix_70.4 5.35 58.0 -3.5 -1
2LZM R96E Helix_70.4 5.35 58.0 -2.5 -1
2LZM R96F Helix_70.4 5.35 58.0 -4.2 -1
2LZM R96G Helix_70.4 5.35 58.0 -2.6 -1
2LZM R96H Helix_70.4 6.5 70.0 -2.8 -1
2LZM R96I Helix_70.4 5.35 58.0 -2.9 -1
2LZM R96K Helix_70.4 5.35 58.0 0.0 1
2LZM R96L Helix_70.4 5.35 58.0 -3.2 -1
2LZM R96M Helix_70.4 5.35 58.0 -2.7 -1
2LZM R96N Helix_70.4 5.35 58.0 -3.0 -1
2LZM R96P Helix_70.4 5.35 58.0 -5.5 -1
2LZM R96Q Helix_70.4 5.35 58.0 -0.3 -1
2LZM R96S Helix_70.4 5.35 58.0 -2.6 -1
2LZM R96T Helix_70.4 5.35 58.0 -2.8 -1
2LZM R96V Helix_70.4 5.35 58.0 -2.4 -1
2LZM R96W Helix_70.4 5.35 58.0 -4.5 -1
2LZM R96Y Helix_70.4 5.35 58.0 -4.7 -1
2LZM S117A Helix_1.0 3.01 51.65 1.27 1
2LZM S117F Helix_1.0 5.4 65.09 1.1 1
2LZM S117I Helix_1.0 5.4 66.48 1.7 1
2LZM S117V Helix_1.0 5.4 66.48 2.0 1
2LZM S38A Coil_52.1 3.0 53.4 -0.77 -1
2LZM S38D Sheet_52.1 6.9 66.1 0.6 1
2LZM S38N Coil_52.1 6.7 62.4 0.0 1
2LZM S44A Helix_67.8 6.7 62.2 0.34 1
2LZM S44C Helix_67.8 3.01 51.68 -0.11 -1
2LZM S44D Helix_67.8 3.01 51.68 -0.11 -1
2LZM S44E Helix_67.8 3.01 51.68 0.0 1
2LZM S44F Helix_67.8 3.01 51.68 0.06 1
2LZM S44G Helix_67.8 3.01 51.68 -0.53 -1
2LZM S44H Helix_67.8 3.01 51.68 0.04 1
2LZM S44I Helix_67.8 3.01 51.68 0.31 1
2LZM S44K Helix_67.8 3.01 51.68 0.2 1
2LZM S44L Helix_67.8 3.01 51.68 0.39 1
2LZM S44M Helix_67.8 3.01 51.68 0.33 1
2LZM S44N Helix_67.8 3.01 51.68 -0.14 -1
2LZM S44P Helix_67.8 3.01 51.68 -3.03 -1
2LZM S44Q Helix_67.8 3.01 51.68 0.27 1
2LZM S44R Helix_67.8 3.01 51.68 0.24 1
2LZM S44T Helix_67.8 3.01 51.68 0.01 1
2LZM S44V Helix_67.8 3.01 51.68 0.1 1
2LZM S44W Helix_67.8 3.01 51.68 0.05 1
2LZM S44Y Helix_67.8 3.01 51.68 0.19 1
2LZM S90H Helix_38.0 6.5 63.0 -1.1 -1
2LZM T109D Helix_116.8 6.7 62.4 0.6 1
2LZM T109N Helix_116.8 6.7 62.4 0.1 1
2LZM T115A Helix_87.1 3.01 51.65 -0.14 -1
2LZM T115E Helix_87.0 6.5 64.6 0.3 1
2LZM T151S Helix_31.5 5.4 65.15 0.39 1
2LZM T152A Helix_0.0 5.4 59.0 -1.5 -1
2LZM T152C Helix_0.0 5.4 59.0 -0.5 -1
2LZM T152I Helix_0.0 5.4 59.0 -0.4 -1
2LZM T152S Helix_0.0 5.4 59.0 -2.0 -1
2LZM T152V Helix_0.0 5.4 59.0 0.2 1
2LZM T157A Coil_58.0 3.0 53.6 -0.5 -1
2LZM T157C Coil_58.0 2.0 42.0 -1.3 -1
2LZM T157D Coil_58.0 2.0 42.0 -1.1 -1
2LZM T157E Coil_58.0 3.0 53.6 -0.8 -1
2LZM T157F Coil_58.0 2.0 42.0 -2.4 -1
2LZM T157G Coil_58.0 2.0 42.0 -1.1 -1
2LZM T157H Coil_58.0 2.0 42.0 -2.1 -1
2LZM T157I Coil_58.0 6.0 64.5 -1.2 -1
2LZM T157L Coil_58.0 3.0 53.6 -1.7 -1
2LZM T157N Coil_58.0 3.0 53.6 -1.2 -1
2LZM T157R Coil_58.0 3.0 53.6 0.3 1
2LZM T157S Coil_58.0 2.0 42.0 -0.66 -1
2LZM T157V Coil_58.0 3.0 53.6 -1.2 -1
2LZM T26S Sheet_6.4 5.4 65.15 0.57 1
2LZM T59A Coil_71.8 6.5 63.0 -1.5 -1
2LZM T59D Coil_71.8 6.5 63.0 -1.2 -1
2LZM T59G Coil_71.8 6.5 63.0 -1.6 -1
2LZM T59N Coil_71.8 6.5 63.0 -1.1 -1
2LZM T59S Coil_71.8 6.5 63.0 -0.2 -1
2LZM T59V Coil_71.8 6.5 63.0 -1.5 -1
2LZM V103I Helix_7.2 5.35 61.0 -0.5 -1
2LZM V103M Helix_7.2 5.42 65.3 -1.2 -1
2LZM V111F Helix_0.0 5.7 64.89 -1.69 -1
2LZM V111I Helix_0.0 5.7 64.89 -0.85 -1
2LZM V131A Helix_99.1 5.4 66.51 0.39 1
2LZM V131D Helix_99.1 3.01 53.08 0.08 1
2LZM V131E Helix_99.1 3.01 53.08 0.2 1
2LZM V131G Helix_99.1 3.01 53.08 -0.68 -1
2LZM V131I Helix_99.1 3.01 53.08 0.16 1
2LZM V131L Helix_99.1 3.01 53.08 0.09 1
2LZM V131M Helix_99.1 3.01 53.08 0.12 1
2LZM V131S Helix_99.1 3.01 53.08 -0.05 -1
2LZM V131T Helix_99.1 3.01 53.08 -0.12 -1
2LZM V149A Helix_0.1 5.4 59.0 -3.1 -1
2LZM V149C Helix_0.1 5.4 59.0 -2.0 -1
2LZM V149G Helix_0.1 5.4 59.0 -4.9 -1
2LZM V149I Helix_0.1 5.4 59.0 -0.1 -1
2LZM V149S Helix_0.1 5.4 59.0 -4.4 -1
2LZM V149T Helix_0.1 5.4 59.0 -3.0 -1
2LZM V71A Helix_6.6 3.0 51.65 -1.5 -1
2LZM V75T Helix_36.9 3.0 51.55 -1.3 -1
2LZM V87I Helix_3.4 5.35 61.0 -0.3 -1
2LZM V87T Helix_3.4 3.0 51.55 -1.6 -1
2LZM V94A Helix_32.2 3.0 51.65 -1.8 -1
2LZM W138Y Helix_10.6 2.2 -1.0 -1.71 -1
3HHR E74A Helix_52.4 8.0 20.0 -0.49 -1
3HHR E74D Helix_52.4 8.0 20.0 -0.55 -1
3HHR E74L Helix_52.4 8.0 20.0 -0.79 -1
3HHR E74Q Helix_52.4 8.0 20.0 -0.18 -1
3HHR E74S Helix_52.4 8.0 20.0 -0.91 -1
3HHR E74T Helix_52.4 8.0 20.0 -0.55 -1
3HHR S71A Coil_36.6 8.0 20.0 -0.97 -1
3HHR S71Q Coil_36.6 8.0 20.0 -1.28 -1
3HHR S71T Coil_36.6 8.0 20.0 0.33 1
3HHR S71V Coil_36.6 8.0 20.0 -1.19 -1
451C E43Y Helix_96.3 5.0 50.4 0.6 1
451C F34Y Turn_23.3 5.0 50.4 1.9 1
451C F7A Helix_18.7 5.0 50.4 1.1 1
451C Q37R Turn_101.9 5.0 50.4 0.5 1
451C V13M Helix_60.4 5.0 50.4 0.4 1
451C V78I Helix_7.6 5.0 50.4 1.0 1
CspB-TB D10K null 7.5 55.0 -2.72 -1
CspB-TB D25N null 7.5 55.0 -0.72 -1
CspB-TB E48K null 7.5 55.0 -1.34 -1
CspB-TB E48Q null 7.5 55.0 -0.45 -1
CspB-TB K12E null 7.5 55.0 0.43 1
CspB-TB K12Q null 7.5 55.0 0.53 1
CspB-TB K20E null 7.5 55.0 -1.31 -1
CspB-TB K20Q null 7.5 55.0 0.0 1
CspB-TB K20V null 7.5 55.0 2.17 1
CspB-TB K42E null 7.5 55.0 -0.22 -1
CspB-TB K42Q null 7.5 55.0 0.07 1
CspB-TB K55E null 7.5 55.0 0.81 1
CspB-TB K55Q null 7.5 55.0 0.79 1
CspB-TB R3Q null 7.5 55.0 -1.0 -1
P08821 E15G null 7.0 48.6 1.55 1
P08821 I42V null 7.0 48.6 0.52 1
P08821 S27A null 7.0 48.6 0.73 1
