# Supplementary material for: Towards sequence-based prediction of mutation-induced stability changes in unseen non-homologous proteins
Source: BMC Genomics. 2014 Jan 24;15(Suppl 1):S4. doi: 10.1186/1471-2164-15-S1-S4 (PMC4046685; doi:10.1186/1471-2164-15-S1-S4)
Supplement: Supplementary file 1 — Additional file 1: Data set S1914. The files containing the S1914 data set, as well as training, cross-validation, and test splits are available in a white-space-delimited tabular text format. All files are compressed in a single zip archive S1914.zip. (ZIP 2 MB) [file 12864_2014_5677_MOESM1_ESM.zip › S1914/unseen-protein/unseen-mutation_cross-validation/replication3/S1914.train3.fold1]

1LZ1 V110A Helix_95.1 2.7 49.2 0.07 1
1OTR K33L null 3.25 65.0 0.96 1
2RN2 D134Q Helix_50.0 5.5 53.1 1.32 1
1ROP D30S Turn_126.0 7.0 69.0 1.0 1
2AFG L44P Sheet_0.0 6.6 40.05 0.69 1
1BNI E29Q Helix_84.0 6.3 25.0 0.0 1
1SUP Q206C Sheet_64.6 8.0 58.8 1.25 1
1VQB M77C Sheet_89.7 7.0 25.0 0.0 1
4LYZ D101E Coil_94.7 6.4 74.0 0.0 1
1RGG D25H null 7.0 25.0 0.9 1
4LYZ D101F Coil_94.7 6.4 74.0 0.72 1
1WQ5 E49C Sheet_0.7 7.0 25.0 2.2 1
3MBP D55N Coil_46.7 7.6 25.0 0.0 1
1BVC Q8A Helix_81.9 4.2 4.0 0.98 1
5CRO Y26L Coil_162.9 7.0 45.0 1.1 1
1WQ5 G211V Sheet_0.0 7.8 25.0 0.5 1
1HME I38H Helix_138.6 7.0 20.0 0.0 1
1AAR H68Q Sheet_74.2 5.0 25.0 0.55 1
1RGG T5V Sheet_81.2 7.0 48.4 0.0 1
1OTR K33E null 3.25 65.0 0.05 1
2RN2 D70E Coil_54.1 9.0 47.0 0.1 1
2RN2 D134I Helix_50.0 5.5 53.1 1.27 1
1RTP H26P Helix_26.1 7.4 45.8 1.25 1
2GB1 G41C null 7.0 46.85 1.27 1
1CYO F35Y Helix_19.9 7.0 66.2 0.79 1
1HFZ L110R Helix_85.3 7.4 56.2 0.43 1
1BPI T11A Coil_65.8 7.0 39.0 0.0 1
1VQB T48V Sheet_19.2 7.0 25.0 0.0 1
5CRO Y26Q Coil_162.9 7.0 45.0 1.4 1
1AAR K6E Sheet_100.8 5.0 25.0 0.53 1
1A23 H32L Helix_57.4 7.0 30.0 5.3 1
1YCC N52I Helix_16.8 6.0 25.0 4.2 1
1PGA V21P Coil_133.0 5.5 25.0 0.5 1
1RTB H119A Sheet_70.1 6.0 25.0 0.2 1
1ZG4 G238S null 7.0 50.6 -1.25 -1
1YYX I72A null 5.0 25.0 -4.67 -1
1ROP D30T Turn_126.0 7.0 69.0 -0.4 -1
1RN1 A21Q Helix_61.1 7.0 0.0 -0.4 -1
1VQB L81T Sheet_21.2 7.0 25.0 -2.55 -1
1BNI G53A Sheet_17.6 6.3 54.1 -3.4 -1
1WQ5 G211D Sheet_0.0 7.8 25.0 -0.5 -1
1VQB V45L Sheet_49.6 7.0 25.0 -1.5 -1
4LYZ G117A Turn_80.5 2.7 65.6 -1.46 -1
1CYO V45T Helix_78.1 7.0 25.0 -0.96 -1
1W4H V163A Helix_0.0 7.0 9.85 -2.02 -1
1LZ1 G22A Turn_75.4 2.7 64.9 -1.79 -1
1RGG D17K null 7.0 25.0 -1.1 -1
1BNI W94L Coil_70.9 5.8 25.0 -1.59 -1
1BPI D50A Helix_51.9 7.0 39.0 -0.4 -1
1BVC I111A Helix_5.0 11.0 76.5 -1.8 -1
1AYF H56T Sheet_5.6 8.5 37.0 -1.19 -1
1VQB V35F Sheet_8.5 7.0 25.0 -1.58 -1
1LZ1 V93A Helix_4.4 2.7 49.2 -1.0 -1
1VQB L65P Coil_154.1 7.0 25.0 -0.75 -1
1FC1 L398A null 7.4 20.0 -0.1 -1
1LZ1 V74S Coil_93.3 2.7 64.9 -0.38 -1
1W4H L139A Helix_8.0 7.0 9.85 -3.5 -1
1RN1 D49F Coil_144.8 7.0 25.0 -0.4 -1
4LYZ M12L Helix_0.6 2.7 66.0 -0.57 -1
1LZ1 V2R Sheet_101.4 2.7 64.9 -0.38 -1
1LZ1 H78A Turn_152.1 2.7 64.9 -0.14 -1
1RTB V63G Sheet_54.7 5.0 40.0 -3.5 -1
1WQ5 E49S Sheet_0.7 7.0 25.0 -1.4 -1
1BVC Q8G Helix_81.9 4.2 4.0 -0.56 -1
1WQ5 G211E Sheet_0.0 7.8 25.0 -0.4 -1
1FC1 Q347A null 7.4 20.0 -1.1 -1
1W4H L131A Coil_51.8 7.0 9.85 -0.94 -1
1BNI R69K Coil_36.2 6.3 25.0 -3.13 -1
1VQB C33S Sheet_0.0 7.0 25.0 -2.13 -1
1PGA A23P Helix_29.5 5.5 25.0 -0.3 -1
1BPI I18A Sheet_68.4 7.0 39.0 -1.5 -1
1LZ1 E7Q Helix_54.1 4.5 65.0 -1.29 -1
1WQ5 Y175C Sheet_2.4 7.8 25.0 -0.6 -1
1RTB V118A Sheet_32.1 5.0 40.0 -1.92 -1
1OTR V17N Coil_2.8 3.75 50.0 -4.9 -1
1VQB V19T Sheet_101.0 7.0 25.0 -0.3 -1
1FC1 T394A null 7.4 20.0 -0.6 -1
1RTB V118G Sheet_32.1 5.0 40.0 -2.77 -1
1BNI I25A Coil_19.9 6.3 25.0 -3.5 -1
1WQ5 C154S Sheet_0.0 9.0 50.0 -1.72 -1
3SSI V13A Sheet_56.2 7.0 82.21 -6.78 -1
1AG2 F198S Coil_12.3 7.0 25.0 -2.46 -1
1BNI Y17S Helix_121.0 6.3 25.0 -2.57 -1
1WQ5 C118A Helix_0.0 9.0 50.0 -1.36 -1
1W4H L167A Helix_44.3 7.0 9.85 -0.57 -1
1BNI G34D Coil_38.5 6.3 25.0 -3.39 -1
1YYX L94A null 5.0 25.0 -1.73 -1
2RN2 A52P Helix_0.3 3.2 53.0 -1.6 -1
1YCC N52T Helix_16.8 5.0 26.85 -0.53 -1
1W3D E141Q Helix_120.8 5.5 51.85 -0.4 -1
2ABD K54A Helix_74.4 5.3 5.0 -0.86 -1
1RTB A4S Helix_48.7 7.0 61.7 -0.57 -1
1RN1 A21Y Helix_61.1 2.5 0.0 -0.39 -1
1PGA A48P Turn_95.2 5.5 25.0 -0.7 -1
1VQB V35L Sheet_8.5 7.0 25.0 -1.35 -1
1LZ1 K1A Coil_71.2 2.7 64.9 -0.6 -1
1BVC T51A Helix_64.0 9.6 82.2 -1.4 -1
1VQB L49T Sheet_9.0 7.0 25.0 -2.85 -1
1CDC L89V null 7.0 25.0 -0.14 -1
1RGG V36T Sheet_46.8 7.0 48.4 -1.3 -1
1IOB T9L Sheet_5.4 6.5 25.0 -0.7 -1
1LZ1 V74G Coil_93.3 2.7 64.9 -0.22 -1
1W3D L159G Coil_61.8 5.5 51.85 -1.9 -1
1RN1 A21T Helix_61.1 2.5 0.0 -0.57 -1
1IOB T9Q Sheet_5.4 6.5 25.0 -1.9 -1
1AG2 Q217R Helix_41.0 7.0 25.0 -2.13 -1
1LZ1 Y20F Turn_50.9 2.7 64.9 -0.5 -1
1PGA T53I Sheet_45.2 5.2 25.0 -0.3 -1
1BNI T6N Coil_74.5 6.3 25.0 -1.27 -1
1VQB I47M Sheet_4.5 7.0 25.0 -1.08 -1
1CAH C206S Coil_9.0 7.5 23.0 -0.6 -1
1BNI Y13A Helix_39.1 6.3 25.0 -3.5 -1
1W3D A139G Helix_0.7 5.5 51.85 -2.3 -1
1TUP R175H Coil_5.8 7.2 10.0 -3.01 -1
1CAH W5F Coil_64.6 7.5 23.0 -2.4 -1
1VQB F68V Sheet_63.0 7.0 25.0 -2.5 -1
1BNI G34T Coil_38.5 6.3 25.0 -3.37 -1
1VQB I6V Sheet_1.1 7.0 25.0 -0.35 -1
1RN1 D76N Sheet_3.4 7.0 15.0 -3.1 -1
1LZ1 V121A Turn_21.8 2.7 49.2 -1.75 -1
4LYZ G49A Coil_22.2 2.7 65.6 -1.89 -1
1LZ1 V74R Coil_93.3 2.7 64.9 -0.07 -1
1BVC L49I Coil_6.0 11.0 76.5 -0.8 -1
1BVC E18A Helix_78.4 4.0 25.0 -0.6 -1
1BNI A32D Helix_92.3 6.3 25.0 -0.7 -1
1BNI A32F Helix_92.3 6.3 25.0 -0.7 -1
1AYF Y82L Coil_134.9 8.5 37.0 -0.36 -1
1BNI A32K Helix_92.3 6.3 25.0 -0.2 -1
1BNI W94F Coil_70.9 5.8 25.0 -1.06 -1
2RN2 A52G Helix_0.3 3.2 53.0 -2.7 -1
