# Supplementary material for: Towards sequence-based prediction of mutation-induced stability changes in unseen non-homologous proteins
Source: BMC Genomics. 2014 Jan 24;15(Suppl 1):S4. doi: 10.1186/1471-2164-15-S1-S4 (PMC4046685; doi:10.1186/1471-2164-15-S1-S4)
Supplement: Supplementary file 1 — Additional file 1: Data set S1914. The files containing the S1914 data set, as well as training, cross-validation, and test splits are available in a white-space-delimited tabular text format. All files are compressed in a single zip archive S1914.zip. (ZIP 2 MB) [file 12864_2014_5677_MOESM1_ESM.zip › S1914/unseen-protein/unseen-mutation_cross-validation/replication3/S1914.train3.fold2]

1KFW G93P Coil_45.9 7.5 16.0 0.5 1
1K9Q D34T null 7.0 65.0 0.35 1
1BVC G129A Helix_29.0 9.6 82.2 1.1 1
1VQB M77V Sheet_89.7 7.0 25.0 0.6 1
2AFG L44F Sheet_0.0 7.3 39.8 0.31 1
1RN1 D49H Coil_144.8 7.0 25.0 1.1 1
1VQB F73W Turn_177.1 7.0 25.0 0.4 1
1RN1 Y42F Sheet_13.9 7.0 25.0 1.14 1
1BNI K108R Sheet_113.0 6.3 25.0 0.9 1
2RN2 E119V Sheet_57.0 5.5 52.7 0.74 1
2AFG F108Y Sheet_9.8 7.3 39.8 0.331 1
1WQ5 E49H Sheet_0.7 7.0 25.0 1.3 1
1RGG D79R Sheet_12.4 7.0 52.6 2.7 1
1LZ1 A96M Helix_0.0 2.7 64.9 0.02 1
1RX4 V88A Coil_51.9 7.2 20.0 0.2 1
4LYZ D101G Coil_94.7 6.4 74.0 0.45 1
1AYF D76E Helix_86.8 8.5 37.0 0.45 1
1LZ1 R21A Turn_145.7 2.7 64.9 1.31 1
1HFY T29V Helix_0.0 7.0 25.0 1.86 1
1LZ1 R50G Turn_141.1 2.7 64.9 0.26 1
2RN2 D134E Helix_50.0 5.5 53.1 0.86 1
2RN2 D134L Helix_50.0 5.5 53.1 1.51 1
2RN2 G23A Sheet_0.0 5.5 52.5 0.5 1
1VQB A86V Sheet_98.4 7.0 25.0 0.25 1
1AZP V30I Sheet_0.0 7.0 50.0 0.7 1
1LZ1 D120N Coil_92.7 4.5 65.0 0.05 1
4LYZ G102A Turn_64.1 2.7 65.6 0.02 1
1LZ1 N118G Turn_149.7 2.7 64.9 0.05 1
1K9Q A20R null 7.0 65.0 0.89 1
1BNI K66A Turn_130.0 6.3 25.0 0.2 1
1AAR K6Q Sheet_100.8 5.0 25.0 0.26 1
2HPR G49E Helix_18.7 7.0 25.0 1.4 1
1POH K49N Helix_91.6 7.0 25.0 0.4 1
2RN2 D134S Helix_50.0 5.5 53.1 1.08 1
4LYZ N77H Turn_123.2 6.4 74.0 -0.38 -1
1HFZ Q117A Helix_34.6 7.4 56.2 -0.96 -1
1LZ1 Y124F Turn_18.7 2.7 64.9 -0.36 -1
4LYZ T40S Sheet_0.1 6.4 74.0 -0.27 -1
3MBP P133S Helix_40.3 7.4 63.0 -2.1 -1
1BNI T26G Coil_39.5 6.3 25.0 -1.54 -1
2AFG C83S Turn_0.1 6.6 25.0 -1.91 -1
1VQB L49I Sheet_9.0 7.0 25.0 -0.95 -1
1OTR K33N null 3.25 65.0 -0.6 -1
1RTB I106A Sheet_0.0 5.0 40.0 -4.37 -1
1BNI Q15G Helix_69.7 6.3 25.0 -1.6 -1
1RTB P114A Sheet_112.1 4.2 56.05 -3.2 -1
1OTR K33S null 3.25 65.0 -0.36 -1
1RN1 H40T Sheet_66.1 6.0 25.0 -0.26 -1
1BNI G34R Coil_38.5 6.3 25.0 -2.42 -1
1AJ3 W22F Helix_79.1 7.5 25.0 -1.11 -1
1BNI T6A Coil_74.5 6.3 25.0 -2.29 -1
1BPI R53A Helix_170.4 7.0 39.0 -0.1 -1
1BNI I55A Sheet_96.0 6.3 25.0 -1.1 -1
3SSI M103I Helix_0.5 7.0 82.21 -1.89 -1
2RN2 A52H Helix_0.3 3.2 53.0 -3.6 -1
2RN2 V74A Helix_0.6 5.5 52.0 -3.4 -1
1BNI Y13F Helix_39.1 6.3 25.0 -0.41 -1
1PGA V29P Helix_65.8 5.5 25.0 -3.5 -1
1BNI I76A Sheet_0.0 6.3 25.0 -1.9 -1
1VQB V45A Sheet_49.6 7.0 25.0 -1.05 -1
1BNI V45T Helix_42.9 6.3 25.0 -2.4 -1
1BVC M131A Helix_0.0 7.8 4.0 -2.2 -1
1B5M P81A Turn_69.8 7.2 25.0 -0.65 -1
1BNI G34K Coil_38.5 6.3 25.0 -3.12 -1
1BVC V13A Helix_0.0 9.6 82.2 -0.7 -1
1MBG V103A Helix_0.0 7.5 25.0 -2.32 -1
2WSY A18V Sheet_0.5 7.8 25.0 -0.6 -1
1OTR E34H Helix_72.8 3.0 65.0 -3.08 -1
1W3D L167A Helix_83.7 5.5 51.85 -1.2 -1
2RN2 H62D Coil_131.8 5.5 52.7 -0.17 -1
1OTR E34R Helix_72.8 3.0 65.0 -3.51 -1
1RN1 A21I Helix_61.1 2.5 0.0 -0.44 -1
1VQB K69H Sheet_86.7 7.0 25.0 -0.63 -1
3SSI M73G Coil_211.3 7.0 53.36 -0.06 -1
4LYZ T40I Sheet_0.1 6.4 74.0 -2.2 -1
1RN1 N44S Turn_49.7 7.0 50.8 -1.5 -1
1LZ1 V2G Sheet_106.7 2.7 64.9 -2.29 -1
1W4H A146G Helix_5.4 7.0 9.85 -0.58 -1
1SHG K59F Sheet_108.3 7.0 24.85 -0.92 -1
1BNI H18Q Coil_102.6 6.3 25.0 -1.6 -1
1LZ1 V100T Coil_0.9 2.7 64.9 -0.29 -1
1CYO V61Y Turn_112.1 7.0 25.0 -1.34 -1
1BVC S117A Helix_75.0 9.6 82.2 -0.3 -1
1OTR E34N Helix_72.8 3.0 65.0 -0.88 -1
1OTR E34G Helix_72.8 3.0 65.0 -1.39 -1
1RGG V2T Coil_36.5 7.0 48.4 -0.9 -1
1CYO F35H Helix_19.9 7.0 66.2 -2.82 -1
1BVC L29I Helix_4.8 11.0 76.5 -1.1 -1
1LZ1 G37A Coil_39.1 2.7 64.9 -0.29 -1
1TUP C242S Coil_19.1 7.2 10.0 -2.94 -1
1BNI W94Y Coil_70.9 5.8 25.0 -1.27 -1
3SSI M103G Helix_0.5 7.0 82.21 -6.82 -1
1BNI G34A Coil_38.5 6.3 25.0 -3.12 -1
1AG2 M129V Sheet_88.8 7.0 25.0 -0.33 -1
1BNI Y17A Helix_121.0 6.3 25.0 -2.13 -1
2AFG V31I Sheet 6.6 24.85 -0.96 -1
1W3D I130G Coil_67.3 5.5 51.85 -1.4 -1
1BPI M52A Helix_125.5 7.0 39.0 -1.7 -1
1BNI Y78F Coil_9.4 6.3 25.0 -1.45 -1
1PGA T53S Sheet_29.1 5.2 60.0 -0.49 -1
1W3D L159A Coil_61.8 5.5 51.85 -2.0 -1
1CYO V61K Turn_112.1 7.0 25.0 -2.39 -1
1WQ5 P207A Coil_49.7 9.0 54.1 -1.64 -1
1RX4 V75H Sheet_12.2 6.5 15.0 -1.9 -1
1LZ1 V74A Coil_95.9 2.7 49.2 -0.43 -1
1RGG Y49F null 7.0 25.0 -0.2 -1
1RN1 V16T null 7.0 25.0 -4.1 -1
1RN1 Y57F Sheet_13.5 7.0 25.0 -0.5 -1
1LZ1 I59G Sheet_3.0 2.7 64.9 -3.83 -1
1BNI Q15A Helix_69.7 6.3 25.0 -0.2 -1
2AFG L73V Sheet_7.2 6.6 40.05 -1.46 -1
1BPI P2A Helix_67.8 7.0 39.0 -1.3 -1
1BNI N77A Coil_71.3 6.3 25.0 -1.6 -1
1OTR Q41V s_0.2 3.75 50.0 -0.05 -1
1AYF H56Q Sheet_5.6 8.5 37.0 -1.66 -1
1BNI I55V Sheet_96.0 6.3 25.0 -0.3 -1
1YCC N52Q Helix_16.8 4.6 26.85 -0.08 -1
1IOB T9A Sheet_5.4 6.5 25.0 -0.8 -1
1PGA T53R Sheet_29.1 5.2 60.0 -0.96 -1
1BNI D8G Helix_87.9 6.3 25.0 -1.17 -1
1BVC K56A Helix_120.6 4.0 25.0 -0.23 -1
2AFG V109I Coil_1.8 7.3 39.8 -0.079 -1
4LYZ S91V Helix_0.5 6.4 74.0 -0.08 -1
1BNI I76V Sheet_0.0 6.3 25.0 -0.8 -1
2RN2 A52S Helix_0.3 3.2 53.0 -1.8 -1
1WQ5 C118V Helix_0.0 9.0 50.0 -1.34 -1
1RGG T82V Sheet_1.4 7.0 48.4 -1.7 -1
1BNI R83K Coil_66.7 6.3 25.0 -4.13 -1
1CDC L95V null 7.0 25.0 -0.75 -1
