# Supplementary material for: Towards sequence-based prediction of mutation-induced stability changes in unseen non-homologous proteins
Source: BMC Genomics. 2014 Jan 24;15(Suppl 1):S4. doi: 10.1186/1471-2164-15-S1-S4 (PMC4046685; doi:10.1186/1471-2164-15-S1-S4)
Supplement: Supplementary file 1 — Additional file 1: Data set S1914. The files containing the S1914 data set, as well as training, cross-validation, and test splits are available in a white-space-delimited tabular text format. All files are compressed in a single zip archive S1914.zip. (ZIP 2 MB) [file 12864_2014_5677_MOESM1_ESM.zip › S1914/unseen-protein/unseen-mutation_cross-validation/replication3/S1914.train3.fold3]

1BPI R39A Coil_183.5 7.0 39.0 0.0 1
1LZ1 V110N Helix_92.4 2.7 64.9 0.07 1
5CRO A36S Helix_66.0 3.0 45.0 0.4 1
1HFY A30I Helix_0.0 2.0 20.0 0.3 1
1BNI T79V Coil_109.0 6.3 25.0 0.3 1
1LZ1 V2I Sheet_106.7 2.7 64.9 1.1 1
1RN1 S17A Helix_62.7 7.0 25.0 0.67 1
1YCC C102A Coil_1.2 6.0 46.5 2.9 1
1BVC I142L Helix_0.3 11.0 76.5 0.6 1
3SSI M73D Coil_211.3 7.0 53.36 1.6 1
3SSI M103L Helix_0.5 7.0 82.21 0.15 1
1POH K49D Helix_91.6 7.0 25.0 1.8 1
2RN2 D134V Helix_50.0 5.5 53.1 1.12 1
1POH K49E Helix_91.6 7.0 25.0 2.1 1
1BVC I28V Helix_1.8 11.0 76.5 0.0 1
1SHG F52Y Sheet_50.9 7.0 24.85 0.44 1
2RN2 Q76L Helix_57.3 3.0 50.1 0.24 1
1VQB L28V Sheet_62.9 7.0 25.0 0.55 1
1SUP N218S Coil_88.1 8.0 58.8 1.07 1
2RN2 R41C Coil_117.2 5.5 52.7 0.44 1
5CRO Q16L Helix_46.9 3.0 45.0 2.8 1
4LYZ R114H Coil_130.2 6.4 74.0 0.68 1
1ROP D30G Turn_126.0 7.0 69.0 2.0 1
1HFZ K114N Coil_81.7 7.4 56.2 2.65 1
3MBP P48S Helix_38.6 7.4 63.0 0.3 1
1OTR E34F Helix_72.8 3.0 65.0 0.72 1
1LZ1 V110M Turn_92.4 2.7 64.9 0.53 1
1OTR E34V Helix_72.8 3.0 65.0 0.86 1
1VQB T62V Sheet_54.6 7.0 25.0 0.65 1
2RN2 A24V Sheet_0.0 5.5 52.7 0.88 1
1HFY T29I Helix_0.0 7.0 25.0 3.23 1
1KFW G406Q Turn_30.6 7.5 16.0 0.62 1
1CDC L50V null 7.0 25.0 0.37 1
2RN2 Q80L Coil_106.5 3.0 50.1 0.3 1
1B26 R190A Helix_2.5 7.0 69.5 -0.34 -1
1VQB V70C Turn_104.6 7.0 25.0 -1.6 -1
2TRX L78R Sheet_0.3 7.0 85.32 -4.0 -1
1FC1 P395A null 7.4 20.0 -3.2 -1
1BNI A32C Helix_92.3 6.3 25.0 -1.0 -1
1OTR L67S Sheet_0.1 3.75 50.0 -3.3 -1
4LYZ Q121H Coil_107.8 6.4 74.0 -0.45 -1
1CYO V45G Helix_78.1 7.0 25.0 -1.91 -1
4LYZ I55L Turn_0.8 6.4 74.0 -0.45 -1
1RTB V108G Sheet_0.0 5.0 40.0 -7.28 -1
1VQB T48C Sheet_19.2 7.0 25.0 -0.4 -1
4LYZ C94A Helix_2.9 9.5 20.0 -4.78 -1
1LZ1 V2L Sheet_106.7 2.7 64.9 -0.05 -1
1OTR K33G null 3.25 65.0 -1.46 -1
1VQB L37T Coil_115.8 7.0 25.0 -2.6 -1
1RTB V57A Helix_0.0 5.0 40.0 -2.85 -1
1VQB V19C Sheet_101.0 7.0 25.0 -0.15 -1
1RTB I106V Sheet_0.0 5.0 40.0 -0.8 -1
2RN2 A52K Helix_0.3 3.2 53.0 -5.9 -1
1W4H I149V Coil_8.7 7.0 9.85 -0.75 -1
1BNI I55G Sheet_96.0 6.3 25.0 -3.1 -1
1BNI N5A Coil_12.7 6.3 25.0 -1.9 -1
1RTB I107L Sheet_9.9 5.0 40.0 -2.19 -1
1BPI G36A Coil_0.2 7.0 39.0 -2.1 -1
1BNI H18N Coil_102.6 6.3 25.0 -1.68 -1
2ABD K32E Helix_51.7 5.3 5.0 -1.68 -1
1RN1 A21E Helix_61.1 7.0 0.0 -0.69 -1
1BNI E29G Helix_84.2 6.3 25.0 -1.81 -1
1LZ1 Y63F Coil_112.1 2.7 64.9 -0.24 -1
1BNI A32S Helix_92.3 6.3 25.0 -0.4 -1
2AFG C117S Turn_30.1 6.6 25.0 -0.62 -1
1BNI D54N Sheet_28.4 6.3 25.0 -2.5 -1
1RTB V116G Sheet_20.4 5.0 40.0 -1.18 -1
1LZ1 V2Y Sheet_101.4 2.7 64.9 -0.36 -1
1W3D I146V Turn_12.8 5.5 51.85 -1.2 -1
1RGG Y55F null 7.0 25.0 -0.6 -1
1W3D V129A Coil_39.4 5.5 51.85 -0.7 -1
1VQB C33L Sheet_0.0 7.0 25.0 -1.3 -1
1YCC N52S Helix_16.8 5.0 26.85 -1.29 -1
1OTR V5A Sheet_0.0 3.75 50.0 -3.01 -1
1W3D D164A Helix_73.7 5.5 51.85 -2.3 -1
1RTB V47G Sheet_0.0 5.0 40.0 -7.34 -1
1BVC L137A Helix_22.0 9.6 82.2 -1.8 -1
1W4H V154G Turn_130.9 7.0 9.85 -0.84 -1
1WQ5 G211S Sheet_0.0 7.8 25.0 -0.7 -1
1RX4 V75I Sheet_12.2 7.8 15.0 -2.0 -1
1BPI L6A Helix_111.4 7.0 39.0 -0.6 -1
1ROP D30I Turn_126.0 7.0 69.0 -0.8 -1
1VQB V35M Sheet_8.5 7.0 25.0 -0.53 -1
1LZ1 V74N c_93.3 2.7 64.9 -0.33 -1
1YYX F61A null 5.0 25.0 -5.45 -1
1VQB S67T Helix_0.0 7.0 25.0 -0.8 -1
1YCC P76R Coil_100.5 4.6 25.0 -0.97 -1
1BPI I19A Sheet_107.4 7.0 39.0 -2.1 -1
3SSI V13F Sheet_56.2 7.0 82.21 -5.69 -1
1VQB I47V Sheet_4.5 7.0 25.0 -1.27 -1
1RTB P93G Coil_104.0 6.0 61.6 -2.2 -1
1BNI T100G Turn_70.4 6.3 25.0 -2.8 -1
1BNI T26A Coil_39.5 6.3 25.0 -2.05 -1
1C2R P35A Coil_24.2 7.5 30.0 -2.0 -1
1WQ5 G211R Sheet_0.0 7.8 4.0 -0.1 -1
1RN1 A21M Helix_61.1 2.5 0.0 -0.15 -1
1LZ1 V130A Coil_60.6 2.7 49.2 -1.12 -1
1PGA T53K Sheet_29.1 5.2 60.0 -1.01 -1
1RN1 Y11F Sheet_5.9 7.0 25.0 -2.11 -1
1W4H A148G Helix_58.7 7.0 9.85 -0.43 -1
1W3D V149G Turn_8.1 5.5 51.85 -4.1 -1
1LZ1 I59V Sheet_2.7 2.7 49.2 -0.93 -1
1OTR I36F Coil_28.9 3.0 50.0 -0.86 -1
1RN1 A21L Helix_61.1 2.5 0.0 -0.13 -1
1BNI A32L Helix_92.3 6.3 25.0 -0.3 -1
1VQB M77F Sheet_89.7 7.0 25.0 -0.1 -1
1FC1 Y349A null 7.4 20.0 -0.7 -1
1BVC D44A Turn_105.8 4.0 25.0 -0.17 -1
1FC1 F405A null 7.4 20.0 -2.5 -1
1RTB Y97F Sheet_6.3 5.0 63.3 -3.54 -1
1RN1 V16S null 7.0 25.0 -4.71 -1
1ZG4 R164S null 7.0 50.6 -0.61 -1
1BNI R110A Coil_71.7 6.3 25.0 -0.4 -1
1BNI T6S Coil_74.5 6.3 25.0 -0.22 -1
4LYZ G102V Coil_64.1 6.4 74.0 -0.04 -1
1VQB M77A Sheet_89.7 7.0 25.0 -1.05 -1
2AKY T77H Helix_101.3 7.5 25.0 -2.15 -1
2RN2 A52N Helix_0.3 3.2 53.0 -1.8 -1
1BNI T26V Coil_39.5 6.3 25.0 -2.31 -1
1BNI R72G Sheet_83.6 6.3 25.0 -2.5 -1
1W3D D162N Helix_23.3 5.5 51.85 -2.0 -1
1LZ1 A9S Helix_0.0 2.7 64.9 -0.02 -1
1BVC A130L Helix_0.0 7.8 4.0 -0.9 -1
1FC1 K370A null 7.4 20.0 -1.1 -1
1LZ1 C77A Turn_20.6 3.0 57.0 -4.6 -1
1VQB E40C Coil_163.5 7.0 25.0 -0.8 -1
1BPI R42A Coil_161.3 7.0 39.0 -0.5 -1
1YYX I98A null 5.0 25.0 -3.83 -1
1FC1 V397A null 7.4 20.0 -0.6 -1
