# Supplementary material for: Towards sequence-based prediction of mutation-induced stability changes in unseen non-homologous proteins
Source: BMC Genomics. 2014 Jan 24;15(Suppl 1):S4. doi: 10.1186/1471-2164-15-S1-S4 (PMC4046685; doi:10.1186/1471-2164-15-S1-S4)
Supplement: Supplementary file 1 — Additional file 1: Data set S1914. The files containing the S1914 data set, as well as training, cross-validation, and test splits are available in a white-space-delimited tabular text format. All files are compressed in a single zip archive S1914.zip. (ZIP 2 MB) [file 12864_2014_5677_MOESM1_ESM.zip › S1914/unseen-protein/unseen-mutation_cross-validation/replication3/S1914.train3.fold4]

1LZ1 V74L Coil_93.3 2.7 64.9 0.19 1
1BNI Y24F Turn_17.3 6.3 25.0 0.0 1
2RN2 H62P Coil_131.8 5.5 52.0 1.1 1
1ROP D30R Turn_126.0 7.0 69.0 0.8 1
1WQ5 E49V Sheet_0.7 7.0 25.0 3.2 1
1RGG E74K null 7.0 25.0 1.1 1
4LYZ H15L Helix_44.2 6.4 74.0 0.76 1
1LZ1 V110P Helix_92.4 2.8 68.8 0.5 1
1HFZ H32Y Helix_44.7 7.4 56.2 0.07 1
1AYF C95S Coil_66.0 8.5 37.0 0.96 1
1RGG Q38A Coil_104.3 7.0 49.0 1.0 1
2RN2 D70N Coil_54.1 9.0 47.0 1.6 1
1BVC P88A Helix_75.0 9.6 82.2 0.6 1
1RGG D79K Sheet_12.4 7.0 52.6 2.3 1
2RN2 D134N Helix_50.0 5.5 53.1 0.89 1
4LYZ A31L Helix_0.0 6.4 74.0 1.8 1
1OTR E34I Helix_72.8 3.0 65.0 1.65 1
1W4H H166A Helix_24.3 7.0 9.85 0.06 1
1SUP Y217K Sheet_69.5 8.0 58.8 0.72 1
1ROP D30Y Turn_126.0 7.0 69.0 0.2 1
1YCC N52V Helix_16.8 4.6 26.85 1.67 1
1BNI S28A Helix_78.5 6.3 25.0 0.41 1
4LYZ A31V Helix_0.0 6.4 74.0 1.2 1
3MBP T345I Helix_58.4 7.6 25.0 0.7 1
1YCC C102T Coil_1.2 6.0 57.1 0.8 1
2ABD D21A Helix_26.6 5.3 5.0 0.42 1
1G6N S128P Helix_11.8 7.9 20.0 0.14 1
1W4H P133A Helix_123.7 7.0 9.85 0.38 1
2AFG F132W Sheet_0.81 6.6 24.85 0.38 1
1VQB E30M Sheet_29.6 7.0 25.0 0.32 1
1RGG D79F Sheet_12.4 7.0 52.6 3.0 1
1ROP D30N Turn_126.0 7.0 69.0 0.8 1
2HPR G49A Helix_18.7 7.0 25.0 0.8 1
1BNI Q31S Helix_101.4 6.3 25.0 -0.22 -1
1WQ5 C81G Helix_0.0 9.0 50.0 -1.58 -1
1AM7 H31D Turn 7.0 25.0 -1.6 -1
1AG2 R208H Helix_99.0 7.0 25.0 -1.44 -1
1PGA T53L Sheet_29.1 5.2 60.0 -0.91 -1
1YYX A90G null 5.0 25.0 -2.87 -1
1BNI S92A Turn_55.4 6.3 25.0 -2.8 -1
2ABD A9G Helix_9.0 5.3 5.0 -1.81 -1
1CDC I18V null 7.0 25.0 -1.17 -1
2ABD A34G Helix_7.0 5.3 5.0 -1.57 -1
3MBP P159A Turn_2.0 7.4 63.0 -1.8 -1
1POH S46A Helix_31.8 7.0 30.0 -1.0 -1
2TRX L78K Sheet_0.3 7.0 85.32 -3.9 -1
1BNI I51A Sheet_0.2 6.3 25.0 -4.7 -1
1HFZ H107A Helix_135.6 7.4 56.2 -0.79 -1
1VQB L37C Coil_115.8 7.0 25.0 -2.3 -1
1VQB V35C Sheet_8.5 7.0 25.0 -0.7 -1
1W4H T152A Coil_103.1 7.0 9.85 -1.36 -1
1RN1 N44A Turn_49.7 7.0 25.0 -2.08 -1
2RN2 S68T Sheet_1.0 3.0 49.8 -0.2 -1
3MBP V8G Sheet_40.4 7.6 25.0 -1.1 -1
1WQ5 C81S Helix_0.0 9.0 50.0 -1.41 -1
1PGA D46A Sheet_55.4 7.0 25.0 -1.36 -1
1ROP D30P Turn_126.0 7.0 69.0 -1.6 -1
1YYX V84A null 5.0 25.0 -3.85 -1
1BNI V10A Helix_0.0 6.3 25.0 -3.4 -1
1BVC L69A Helix_1.1 11.0 76.5 -1.2 -1
1WQ5 E49G Sheet_0.7 7.0 25.0 -1.7 -1
1ROP D30L Turn_126.0 7.0 69.0 -0.1 -1
2WSY I232V Sheet_1.1 7.8 25.0 -1.2 -1
1VQB I47C Sheet_4.5 7.0 25.0 -2.63 -1
1OTR V17A Coil_2.8 3.75 50.0 -1.63 -1
1OTR L67T Sheet_0.1 3.75 50.0 -2.92 -1
1BNI V10T Helix_0.0 6.3 25.0 -2.5 -1
1VQB C33A Sheet_0.0 7.0 25.0 -0.25 -1
1BNI L89V Sheet_0.0 6.3 25.0 -0.3 -1
1BNI Y17G Helix_121.0 6.3 25.0 -4.46 -1
1VQB D36C Sheet_49.6 7.0 25.0 -1.02 -1
1BVC E4A Helix_122.4 4.0 25.0 -0.63 -1
1LZ1 V2D Sheet_101.4 2.7 64.9 -1.43 -1
1BPI G56A Helix_18.8 7.0 39.0 -0.2 -1
1VQB I47F Sheet_4.5 7.0 25.0 -0.97 -1
1YYX L76A null 5.0 25.0 -3.43 -1
1LZ1 I59S Sheet_3.0 2.7 64.9 -3.58 -1
2RN2 S68G Sheet_1.0 3.0 49.8 -2.4 -1
1VQB L37A Coil_115.8 7.0 25.0 -3.85 -1
1RTB D121N Coil_12.0 6.0 25.0 -1.9 -1
1BNI T6Q Coil_74.5 6.3 25.0 -1.87 -1
1VQB I47L Sheet_4.5 7.0 25.0 -0.32 -1
1BPI P8A Coil_108.6 7.0 39.0 -0.3 -1
1BVC L9A Helix_56.0 9.6 82.2 -0.4 -1
2ABD Y28A Helix_53.1 5.3 5.0 -2.47 -1
1RN1 A21D Helix_61.1 7.0 0.0 -0.71 -1
1HFZ I59W Coil_69.3 7.4 56.2 -0.93 -1
1RGG T56V Sheet_3.1 7.0 48.4 -1.9 -1
2AKY N169D Coil_72.7 7.5 25.0 -2.15 -1
1BNI H18R Coil_102.6 6.3 25.0 -1.17 -1
1VQB L32R Sheet_79.0 7.0 25.0 -0.8 -1
1RX4 E139K Sheet_74.0 7.8 15.0 -2.36 -1
1PGA T53G Sheet_29.1 5.2 60.0 -2.57 -1
1LZ1 P103G Turn_146.4 2.8 68.8 -0.1 -1
4LYZ M105T Helix_0.0 9.5 20.0 -0.24 -1
1W4H T159S Coil_39.6 7.0 9.85 -1.63 -1
1LZ1 A32S Helix_0.0 2.7 64.9 -0.33 -1
1W3D I146A Turn_12.8 5.5 51.85 -2.7 -1
1BNI I88A Sheet_0.0 6.3 25.0 -4.31 -1
1BNI T6G Coil_74.5 6.3 25.0 -1.27 -1
1PGA T49A Turn_98.7 7.0 25.0 -0.86 -1
4LYZ G49N Coil_22.2 9.5 20.0 -0.96 -1
1RTP A21P Turn_71.3 7.4 45.8 -1.92 -1
1BPI Y35G Sheet_14.3 2.0 25.0 -5.0 -1
1BNI I109V Coil_45.0 6.3 25.0 -0.8 -1
1W3D D164N Helix_73.7 5.5 51.85 -1.9 -1
1YYX A36G null 5.0 25.0 -2.71 -1
1W4H T152S Coil_103.1 7.0 9.85 -0.29 -1
1BNI D12G Helix_78.1 6.3 25.0 -1.25 -1
1VQB M77L Sheet_89.7 7.0 25.0 -0.6 -1
1BNI I96G Sheet_0.0 6.3 25.0 -5.7 -1
1BNI T105V Coil_86.4 6.3 25.0 -2.2 -1
1W3D L167V Helix_83.7 5.5 51.85 -0.2 -1
1BNI K27G Helix_67.8 6.3 25.0 -0.48 -1
1BNI A32E Helix_92.3 6.3 25.0 -0.6 -1
1BNI N23A Turn_13.6 6.3 25.0 -2.2 -1
1BPI R17A Coil_204.2 7.0 39.0 -0.3 -1
1RN1 Y56F Sheet_24.3 7.0 25.0 -0.78 -1
1W3D V129G Coil_39.4 5.5 51.85 -1.0 -1
1RGG V57T Coil_0.0 7.0 48.4 -4.4 -1
1RTB I81V Sheet_0.2 5.0 40.0 -0.43 -1
1YCC F82Y Coil_35.4 6.0 25.0 -0.7 -1
1RGG N39D Turn_17.1 7.0 48.4 -1.5 -1
1RN1 W59Y Sheet_1.8 6.0 25.0 -0.93 -1
1RN1 A21R Helix_61.1 2.5 0.0 -0.41 -1
1RTB Y97A Sheet_6.3 5.0 63.3 -12.0 -1
1BNI G34H Coil_38.5 6.3 25.0 -2.65 -1
1LZ1 Y38A Sheet_18.0 2.7 64.9 -2.49 -1
