# Supplementary material for: Towards sequence-based prediction of mutation-induced stability changes in unseen non-homologous proteins
Source: BMC Genomics. 2014 Jan 24;15(Suppl 1):S4. doi: 10.1186/1471-2164-15-S1-S4 (PMC4046685; doi:10.1186/1471-2164-15-S1-S4)
Supplement: Supplementary file 1 — Additional file 1: Data set S1914. The files containing the S1914 data set, as well as training, cross-validation, and test splits are available in a white-space-delimited tabular text format. All files are compressed in a single zip archive S1914.zip. (ZIP 2 MB) [file 12864_2014_5677_MOESM1_ESM.zip › S1914/unseen-protein/unseen-mutation_cross-validation/replication3/S1914.train3.fold5]

1YCC N52L Helix_16.8 4.6 26.85 2.56 1
1BNI G65S Coil_62.0 6.3 25.0 0.5 1
1POH K49A Helix_91.6 7.0 25.0 1.6 1
1BNI Y103F Coil_60.3 6.3 25.0 0.0 1
2RN2 D134T Helix_50.0 5.5 53.1 1.08 1
1ZG4 S235A null 7.0 50.6 0.58 1
1OTR E34Y Helix_72.8 3.0 65.0 0.41 1
3SSI M73K Coil_211.3 7.0 53.36 0.35 1
2RN2 A125T Turn_69.4 5.5 52.0 0.0 1
5CRO Y26D Coil_162.9 7.0 45.0 2.7 1
1LZ1 V74M Coil_93.3 2.7 64.9 0.65 1
1YCC N52M Helix_16.8 4.6 26.85 2.25 1
1RGG D79W Sheet_12.4 7.0 52.6 2.3 1
1B26 K193A Helix_15.4 7.0 69.5 0.23 1
1BNI D44E Helix_112.0 6.3 25.0 0.1 1
1BPI K26A Coil_210.3 7.0 39.0 0.0 1
1RGG Y30F null 7.0 25.0 0.4 1
1C5G E350P Coil_104.1 6.6 50.2 0.3 1
1WQ5 E49T Sheet_0.7 7.0 25.0 0.0 1
1BNI N58D Turn_23.3 6.3 25.0 0.5 1
1RGG D79Y Sheet_12.4 7.0 52.6 2.9 1
1VQB K69M Sheet_86.7 7.0 25.0 0.08 1
1YCC K73V Helix_172.0 4.5 25.0 0.1 1
1KFW N198K Turn_97.0 7.5 16.0 0.81 1
1WQ5 E49F Sheet_0.7 7.0 25.0 2.4 1
1RGG D25K Helix_126.6 7.0 25.0 0.9 1
1HFY T33I Helix_18.4 2.0 20.0 0.18 1
1VQB L32W Sheet_79.0 7.0 25.0 1.4 1
1K9Q L30Y null 7.0 65.0 0.17 1
1RGG D79A Sheet_12.4 7.0 52.6 2.75 1
1WQ5 E49L Sheet_0.7 7.0 25.0 6.2 1
1ROP D30C Turn_126.0 7.0 69.0 0.8 1
1WQ5 E49Y Sheet_0.7 7.0 25.0 0.0 1
1LZ1 D91P Helix_49.5 2.8 68.8 -0.4 -1
2ABD P44A Coil_50.6 5.3 5.0 -1.4 -1
3SSI V13L Sheet_56.2 7.0 82.21 -2.21 -1
1RN1 D49Y Coil_144.8 7.0 25.0 -0.5 -1
1BNI E29A Helix_84.2 6.3 25.0 -1.25 -1
1VQB E30N Sheet_29.6 7.0 25.0 -0.55 -1
1W4H A140G Helix_81.3 7.0 9.85 -1.02 -1
2AKY T110H Coil_42.1 7.6 25.0 -2.63 -1
1BNI V36T Coil_71.8 6.3 25.0 -1.1 -1
1BVC I28L Helix_1.8 11.0 76.5 -0.6 -1
2AKY I213F Helix_0.0 7.5 25.0 -1.91 -1
1BVC A130K Helix_0.0 7.8 4.0 -2.1 -1
1W3D I163V Helix_0.0 5.5 51.85 -0.5 -1
1LZ1 V2M Sheet_106.7 2.7 64.9 -0.31 -1
2AFG L44W Sheet_0.0 6.6 24.85 -0.81 -1
3MBP A276G Helix_53.9 7.6 25.0 -1.5 -1
2ABD Y73A Helix_3.4 5.3 5.0 -4.83 -1
1BNI E73G Sheet_11.7 6.3 25.0 -5.4 -1
1LZ1 G127A Turn_82.2 2.7 64.9 -0.55 -1
1RTB V54L Helix_0.0 5.0 40.0 -1.09 -1
1VQB L81V Sheet_21.2 7.0 25.0 -0.1 -1
1ROP D30F Turn_126.0 7.0 69.0 -0.1 -1
1BPI Y10A Coil_78.2 7.0 39.0 -1.2 -1
3SSI M73V Coil_211.3 7.0 53.36 -0.66 -1
1YYX M33A null 5.0 25.0 -3.5 -1
1BVC V114A Helix_10.0 9.6 82.2 -1.4 -1
1VQB F13T Sheet_82.8 7.0 25.0 -0.35 -1
1RN1 S12A Sheet_43.9 7.0 25.0 -1.23 -1
1CDC L16V null 7.0 25.0 -2.2 -1
1BNI I96V Sheet_0.0 6.3 25.0 -0.98 -1
1BPI P9A Coil_49.1 7.0 39.0 -0.8 -1
1C5G R30E Coil_109.6 6.6 50.2 -1.2 -1
1CYO F35L Helix_19.9 7.0 66.2 -1.87 -1
1W3D D145A Coil_61.8 5.5 51.85 -2.1 -1
1AYF H56R Sheet_5.6 8.5 37.0 -1.16 -1
1BNI L89G Sheet_0.0 6.3 25.0 -7.0 -1
1LZ1 I59F Sheet_3.0 2.7 64.9 -0.81 -1
1BNI A32V Helix_92.3 6.3 25.0 -0.9 -1
1BNI T26N Coil_39.5 6.3 25.0 -1.29 -1
1RN1 A21V Helix_61.1 2.5 0.0 -0.66 -1
1PGA T53D Sheet_29.1 5.2 60.0 -2.21 -1
1BVC D60A Helix_55.1 4.0 25.0 -0.13 -1
1BVC L69V Helix_1.1 11.0 76.5 -0.1 -1
1VQB I78C Sheet_91.6 7.0 25.0 -2.2 -1
1PGA T53M Sheet_29.1 5.2 60.0 -0.46 -1
1RTB A64G Coil_76.6 5.0 40.0 -0.43 -1
1OTR Q41T Sheet_0.2 3.75 50.0 -0.43 -1
1BNI G52A Sheet_1.3 6.3 54.1 -5.3 -1
1BNI T26Q Coil_39.5 6.3 25.0 -1.72 -1
1RN1 D76S Sheet_3.4 7.0 15.0 -3.2 -1
1BNI A32G Helix_92.3 6.3 25.0 -0.9 -1
1VQB F68L Sheet_63.0 7.0 25.0 -2.13 -1
1RRO P21A Turn_66.74 7.4 53.6 -0.74 -1
2HPR G49K h_18.7 7.0 25.0 -1.0 -1
1HME S37H Coil_70.8 7.0 20.0 -1.5 -1
1RN1 N81A Sheet_5.8 7.0 25.0 -2.87 -1
1HFZ V42G Sheet_15.7 7.4 56.2 -1.15 -1
3SSI V13G Sheet_56.2 7.0 82.21 -10.3 -1
1LZ1 I59M Sheet_3.0 2.7 64.9 -1.29 -1
1BNI H18K Helix_102.6 6.3 25.0 -1.19 -1
1RRO P26A Helix_11.13 7.4 53.6 -0.74 -1
1C5G E350R Coil_104.1 6.6 50.2 -0.3 -1
1W4H I135V Helix_4.7 7.0 9.85 -0.03 -1
1RGG E54Q Sheet_15.6 7.0 49.0 -1.7 -1
1VQB V63C Sheet_23.6 7.0 25.0 -2.05 -1
1RTB V57L Helix_0.0 5.0 40.0 -2.37 -1
2WSY Y175Q Sheet_19.4 7.8 25.0 -4.0 -1
1BVC I28M Helix_1.8 11.0 76.5 -0.6 -1
1LZ1 I23V Turn_12.3 2.7 49.2 -0.41 -1
1LZ1 V110F Turn_92.4 2.7 64.9 -0.05 -1
3SSI M103V Helix_0.5 7.0 82.21 -1.84 -1
1BNI H18G Coil_102.6 6.3 25.0 -0.7 -1
2RN2 A52D Helix_0.3 3.2 53.0 -1.9 -1
1AYF T54A Turn_57.2 8.5 37.0 -1.31 -1
1HFZ K114E Coil_81.7 7.4 56.2 -0.65 -1
1HFZ Y103A Helix_56.3 7.4 56.2 -2.39 -1
1AG2 V210I Helix_0.0 7.0 25.0 -0.26 -1
1RGG N39S Turn_17.1 7.0 48.4 -2.3 -1
1W3D I130V Coil_67.3 5.5 51.85 -0.2 -1
1VQB C33M Sheet_0.0 7.0 25.0 -1.75 -1
1BNI T99V Sheet_1.7 6.3 25.0 -2.7 -1
1BPI K41A Coil_97.9 7.0 39.0 -0.4 -1
1C2R K12D Helix_81.0 7.5 25.0 -1.3 -1
1PGA I6N Sheet_44.4 5.2 25.0 -1.53 -1
1RX4 V75A Sheet_12.2 7.8 15.0 -0.2 -1
1BPI N43G Coil_1.1 2.0 25.0 -5.7 -1
1CYO V61H Turn_112.1 7.0 25.0 -1.6 -1
1HFZ A106S Helix_90.4 7.4 56.2 -1.05 -1
1LZ1 D18N Turn_67.1 4.0 65.0 -1.7 -1
1LZ1 G105A Helix_15.3 2.7 64.9 -0.62 -1
1LZ1 V110Y Helix_92.4 2.7 64.9 -0.14 -1
1VQB V63T Sheet_23.6 7.0 25.0 -2.5 -1
1RTB A109G Sheet_6.4 5.0 40.0 -0.43 -1
1LZ1 G72A Turn_62.0 2.7 64.9 -0.36 -1
1BNI Y17F Helix_121.0 6.3 25.0 -0.3 -1
