# Supplementary material for: Towards sequence-based prediction of mutation-induced stability changes in unseen non-homologous proteins
Source: BMC Genomics. 2014 Jan 24;15(Suppl 1):S4. doi: 10.1186/1471-2164-15-S1-S4 (PMC4046685; doi:10.1186/1471-2164-15-S1-S4)
Supplement: Supplementary file 1 — Additional file 1: Data set S1914. The files containing the S1914 data set, as well as training, cross-validation, and test splits are available in a white-space-delimited tabular text format. All files are compressed in a single zip archive S1914.zip. (ZIP 2 MB) [file 12864_2014_5677_MOESM1_ESM.zip › S1914/unseen-protein/unseen-mutation_cross-validation/replication3/S1914.train3.fold6]

1OTR K33Q null 3.25 65.0 0.05 1
3SSI M73A Coil_211.3 7.0 53.36 0.55 1
1BVC V66A Helix_57.0 9.6 82.2 0.8 1
1LZ1 A92S Helix_3.0 2.7 64.9 0.81 1
4LYZ N103D Turn_96.6 9.5 20.0 0.24 1
2RN2 D70A Coil_54.1 9.0 47.0 1.1 1
1BVC L69I Helix_1.1 11.0 76.5 0.0 1
1RGG D79L Sheet_12.4 7.0 52.6 2.7 1
1RGG T16V Helix_51.3 7.0 48.4 0.3 1
1MBG V103L Helix_0.0 7.5 25.0 2.44 1
5CRO Y26C Coil_162.9 7.0 45.0 2.2 1
1LZ1 Q58G Turn_12.9 2.7 64.9 1.86 1
1WQ5 F258W Helix_27.5 7.8 23.0 0.07 1
1RN1 D49A Coil_144.8 7.0 25.0 0.5 1
1AYF T54S Turn_57.2 8.5 37.0 0.05 1
2ABD K52M Helix_74.4 5.3 5.0 0.18 1
1BPI K46A Coil_165.3 7.0 39.0 0.1 1
4LYZ A31I Helix_0.0 6.4 74.0 1.4 1
1POH S46N Helix_31.8 7.0 30.0 0.4 1
1WQ5 E49I Sheet_0.7 7.0 25.0 8.0 1
5CRO Y26H Coil_162.9 7.0 45.0 1.9 1
2RN2 H62R Coil_131.8 5.5 52.7 0.36 1
2RN2 K91R Coil_80.5 5.5 49.8 0.0 1
1RGG T67V Turn_66.7 7.0 48.4 0.0 1
4LYZ D101R Coil_94.7 6.4 74.0 0.27 1
1RN1 N36A Turn_67.8 7.0 25.0 0.03 1
2ABD Y73F Helix_3.4 5.3 5.0 0.27 1
1LZ1 R50A Coil_141.1 2.7 64.9 0.43 1
1IRO I33L Coil_1.9 9.08 107.0 0.76 1
1VQB E30F Sheet_29.6 7.0 25.0 1.02 1
1BNI T16R Helix_104.3 6.3 25.0 0.49 1
1WQ5 F139W Helix_10.8 7.8 23.0 0.02 1
2RN2 D134H Helix_50.0 5.5 52.5 1.9 1
1RX4 V75Y Sheet_12.2 7.8 15.0 -2.3 -1
1LZ1 V2S Sheet_101.4 2.7 64.9 -1.41 -1
1WQ5 C118S Helix_0.0 9.0 50.0 -2.27 -1
1AAR R72Q Sheet_117.1 5.0 25.0 -0.33 -1
1BVC I28A Helix_1.8 11.0 76.5 -1.3 -1
1LZ1 I89A Coil_5.4 2.7 64.9 -2.7 -1
1TUP R248Q Coil_194.1 7.2 10.0 -1.94 -1
1VQB V35I Sheet_8.5 7.0 25.0 -0.32 -1
1AG2 E200K Helix_138.7 7.0 25.0 -0.14 -1
1HFZ H107Y Helix_135.6 7.4 56.2 -0.19 -1
4LYZ K13D Helix_76.5 9.5 20.0 -6.69 -1
1WQ5 G211W Sheet_0.0 7.8 25.0 -1.2 -1
1B26 E231A Helix_83.5 7.0 69.5 -0.17 -1
1HFZ L110E Helix_85.3 7.4 56.2 -0.19 -1
1HFZ W104Y Coil_29.7 7.4 56.2 -2.44 -1
1RN1 A21H Helix_61.1 7.0 0.0 -0.17 -1
4LYZ D101Q Coil_94.7 6.4 74.0 -0.08 -1
1YYX M58A null 5.0 25.0 -3.61 -1
1HFZ Q54A Coil_13.3 7.4 56.2 -0.41 -1
1W3D E141A Helix_120.8 5.5 51.85 -0.7 -1
1BNI I88G Sheet_0.0 6.3 25.0 -7.4 -1
1OTR E34D Helix_72.8 3.0 65.0 -0.22 -1
1BPI E7A Helix_46.8 7.0 39.0 -1.5 -1
3MBP P133A Helix_40.3 7.4 63.0 -0.3 -1
1VQB S67C Helix_0.0 7.0 25.0 -1.85 -1
1BNI T6H Helix_74.5 8.9 25.0 -1.56 -1
1BNI D54A Sheet_28.4 6.3 25.0 -3.15 -1
1W3D A168G Helix_86.9 5.5 51.85 -0.3 -1
1BNI A32Q Helix_92.3 6.3 25.0 -0.5 -1
1CDC I57V null 7.0 25.0 -0.43 -1
1RTB I106L Sheet_0.0 5.0 40.0 -1.79 -1
1ROP L41V Helix_85.2 6.0 25.0 -2.53 -1
1BPI F4A Helix_21.9 7.0 39.0 -3.0 -1
1BNI E29S Helix_84.2 6.3 25.0 -1.23 -1
1VQB C33V Sheet_0.0 7.0 25.0 -0.1 -1
1VQB C33T Sheet_0.0 7.0 25.0 -2.3 -1
1BVC I111M Helix_5.0 11.0 76.5 -1.1 -1
1BNI T6E Coil_74.5 6.3 25.0 -0.27 -1
2WSY A18G Sheet_0.5 7.8 25.0 -1.3 -1
2ABD Y28N Helix_53.1 5.3 5.0 -2.23 -1
1W4H L138A Helix_30.5 7.0 9.85 -1.67 -1
1RN1 S64A Turn_84.4 7.0 25.0 -1.44 -1
1BNI L95G Coil_49.8 6.3 25.0 -4.7 -1
1IOB K97G Helix_91.5 6.5 25.0 -1.2 -1
2RN2 G77A Helix_0.0 3.0 49.8 -0.9 -1
1BNI V45A Helix_42.9 6.3 25.0 -1.8 -1
1RGG N39A Turn_17.1 7.0 48.4 -2.2 -1
1AAR K29N Helix_66.7 5.0 25.0 -1.48 -1
1AM7 H48N Coil_13.7 7.0 25.0 -5.0 -1
1PGA T53W Sheet_29.1 5.2 60.0 -0.32 -1
1RTB V63A Sheet_54.7 5.0 40.0 -2.02 -1
1ANK D84H Coil_11.9 7.2 51.8 -1.4 -1
1RGG D33A Turn_16.5 7.0 52.6 -6.1 -1
1BPI T32A Sheet_79.0 7.0 39.0 -0.1 -1
1BNI S91A Sheet_1.1 6.3 25.0 -1.9 -1
1RN1 A21F Helix_61.1 2.5 0.0 -0.57 -1
1VQB V43C Sheet_55.5 7.0 25.0 -1.05 -1
1BNI I88V Sheet_0.0 6.3 25.0 -1.43 -1
1FC1 Y407A null 7.4 20.0 -2.1 -1
1FC1 D399A null 7.4 20.0 -0.7 -1
1WQ5 E49D Sheet_0.7 7.0 25.0 -0.3 -1
1LZ1 I106A Turn_4.7 2.7 64.9 -0.93 -1
1RTP K80S Helix_114.1 7.4 45.8 -0.29 -1
1BNI I4V Coil_63.0 6.3 25.0 -0.6 -1
1RX4 V75C Sheet_12.2 7.8 15.0 -0.2 -1
1WQ5 C154A Sheet_0.0 9.0 50.0 -1.03 -1
1VQB V35A Sheet_8.5 7.0 25.0 -1.1 -1
1BNI N58A Turn_23.3 6.3 25.0 -2.7 -1
1RGG E41K null 7.0 25.0 -1.2 -1
1W3D A131G Sheet_13.3 5.5 51.85 -1.7 -1
1BNI E73A Sheet_11.7 6.3 25.0 -2.5 -1
1RN1 A21C Helix_61.1 2.5 0.0 -0.74 -1
1PGA G9P Turn_2.5 5.5 25.0 -2.4 -1
1RGG Y80F null 7.0 25.0 -1.5 -1
3SSI M103A Helix_0.5 7.0 82.21 -2.32 -1
1BNI D93N Coil_68.9 6.3 25.0 -4.11 -1
1FC1 K392A null 7.4 20.0 -0.4 -1
1CYO V45Y Helix_78.1 7.0 66.7 -1.53 -1
1AAR F45W Sheet_37.1 5.0 25.0 -0.32 -1
1W4H H166G Helix_24.3 7.0 9.85 -1.58 -1
1RN1 N9A Sheet_44.0 7.0 25.0 -0.9 -1
2AFG C117V Sheet 6.6 24.85 -0.29 -1
1RGG Y86F null 7.0 25.0 -0.3 -1
P01051 V54A null 7.0 25.0 -2.37 -1
1RX4 V75S Sheet_12.2 7.8 15.0 -1.9 -1
1RN1 Y68F Coil_8.0 7.0 25.0 -1.36 -1
1KFW G254P Turn_5.0 7.5 16.0 -0.65 -1
1OTR I36V Coil_28.9 3.0 50.0 -0.79 -1
1BVC V68T Helix_31.2 7.8 4.0 -0.6 -1
1BPI K15A Coil_186.2 7.0 39.0 -0.4 -1
2AFG C117I Sheet 6.6 24.85 -0.36 -1
1YCC K73W Helix_172.0 4.5 25.0 -1.6 -1
1W4H A168G Helix_88.4 7.0 9.85 -0.07 -1
1BVC K77A Helix_100.8 4.0 25.0 -0.04 -1
2ABD Y31N Helix_56.0 5.3 5.0 -1.52 -1
