# Supplementary material for: Towards sequence-based prediction of mutation-induced stability changes in unseen non-homologous proteins
Source: BMC Genomics. 2014 Jan 24;15(Suppl 1):S4. doi: 10.1186/1471-2164-15-S1-S4 (PMC4046685; doi:10.1186/1471-2164-15-S1-S4)
Supplement: Supplementary file 1 — Additional file 1: Data set S1914. The files containing the S1914 data set, as well as training, cross-validation, and test splits are available in a white-space-delimited tabular text format. All files are compressed in a single zip archive S1914.zip. (ZIP 2 MB) [file 12864_2014_5677_MOESM1_ESM.zip › S1914/unseen-protein/unseen-mutation_cross-validation/replication3/S1914.train3.fold7]

1BPI L29A Sheet_110.9 7.0 39.0 0.0 1
1LZ1 V74I Coil_93.3 2.7 64.9 0.45 1
1ZG4 E104K null 7.0 50.6 0.64 1
1OTR E34T Helix_72.8 3.0 65.0 1.51 1
1OTR E34L Helix_72.8 3.0 65.0 1.36 1
1BVC E109A Helix_99.3 4.2 4.0 0.27 1
1A23 H32S Helix_57.4 7.0 30.0 5.2 1
1OTR E34W Helix_72.8 3.0 65.0 1.31 1
1BVC K140A Helix_131.6 4.2 4.0 0.47 1
5CRO Y26V Coil_162.9 7.0 45.0 0.9 1
1POH K49G Helix_91.6 7.0 25.0 1.2 1
2AFG H21Y Sheet_6.5 7.3 39.8 0.754 1
2AFG F85W Sheet_0.3 6.6 24.85 0.1 1
1BTA C82A Coil_39.2 7.4 25.0 0.48 1
2RN2 V74L Helix_0.6 5.5 52.0 0.9 1
2ABD K54M Helix_74.4 5.3 5.0 0.27 1
1RTB S123A Sheet_27.6 7.0 61.7 0.46 1
1IGV E26Q Helix_128.5 7.0 25.0 0.09 1
1RN1 Y24W Helix_35.6 6.0 25.0 1.24 1
4LYZ G102R Coil_64.1 6.4 74.0 0.38 1
1HFZ L110H Helix_85.3 7.4 56.2 1.39 1
1LZ1 V110D Helix_92.4 2.7 64.9 0.17 1
1PGA T53F Sheet_45.2 5.2 25.0 1.01 1
2RN2 D10N Sheet_18.4 9.0 47.0 2.0 1
1BNI S28E Helix_78.5 6.3 25.0 0.4 1
1BNI Q31A Helix_101.4 6.3 25.0 0.1 1
1LZ1 I59L Sheet_3.0 2.7 64.9 0.0 1
1B5M D60R Turn_124.9 7.2 25.0 0.33 1
1POH K49Q Helix_91.6 7.0 25.0 1.5 1
2RN2 D10S Sheet_18.4 9.0 47.0 2.7 1
1C2R K32E Coil_142.0 7.5 25.0 0.2 1
1LZ1 V110R Helix_92.4 2.7 64.9 0.88 1
2RN2 V74I Helix_0.6 5.5 52.0 0.6 1
1W4H D162N Helix_16.2 7.0 9.85 -3.1 -1
2ABD P19A Coil_6.4 5.3 5.0 -1.07 -1
1RGG T18V Helix_6.4 7.0 48.4 -1.4 -1
1BNI R69S Coil_36.2 6.3 25.0 -2.72 -1
1ONC M23L Turn_0.0 7.0 25.0 -2.22 -1
1BNI A32H Helix_92.3 6.3 25.0 -0.8 -1
1VQB D50H Turn_41.1 7.0 25.0 -0.78 -1
1WQ5 C81A Helix_0.0 9.0 50.0 -0.69 -1
2ABD T35A Helix_50.9 5.3 5.0 -1.09 -1
1BNI T26D Coil_39.5 6.3 25.0 -0.08 -1
1BNI N41D Helix_27.7 6.3 25.0 -2.5 -1
1AAR K27Q Helix_16.1 5.0 25.0 -1.91 -1
1BVC L29V Helix_4.8 11.0 76.5 -1.7 -1
1BPI V34A Sheet_61.9 7.0 39.0 -1.2 -1
1BNI L33Q Helix_95.4 6.3 25.0 -1.3 -1
1VQB L49C Sheet_9.0 7.0 25.0 -2.05 -1
1BNI I51V Sheet_0.2 6.3 25.0 -1.8 -1
1RN1 E58A Sheet_8.2 7.0 25.0 -0.77 -1
1OTR I36L Coil_28.9 3.0 50.0 -1.31 -1
1BPI Y23A Sheet_9.0 2.0 25.0 -5.9 -1
1LZ1 E35L Helix_35.0 2.7 64.9 -0.53 -1
1RTB V54A Helix_0.0 5.0 40.0 -2.58 -1
1RGG T59V Coil_33.3 7.0 48.4 -1.7 -1
1ROP D30W Turn_126.0 7.0 69.0 -0.4 -1
1HFZ K114Q Coil_81.7 7.4 56.2 -0.6 -1
1RGG Y51F null 7.0 25.0 -2.3 -1
1LZ1 D67N Coil_34.6 4.5 65.0 -1.7 -1
1PGA D36P Helix_114.1 5.5 25.0 -3.1 -1
2AKY V8I Sheet_0.6 7.5 25.0 -1.19 -1
1OTR Q41L Sheet_0.2 3.75 50.0 -0.26 -1
1BPI N44A Coil_21.5 7.0 39.0 -3.3 -1
1HFZ V42N Sheet_15.7 7.4 56.2 -0.24 -1
1RTB V108A Sheet_0.0 5.0 40.0 -4.2 -1
1ZG4 R164H null 7.0 49.9 -0.17 -1
1LZ1 G19A Turn_44.4 2.7 64.9 -1.77 -1
4LYZ S91D Helix_0.5 6.4 74.0 -2.31 -1
1LZ1 V93T Helix_3.8 2.7 64.9 -0.67 -1
1BNI Y13G Helix_39.1 6.3 25.0 -6.4 -1
1BVC E109G Helix_99.3 4.2 4.0 -0.93 -1
2RN2 E135K Turn_105.9 5.5 52.7 -0.22 -1
1PGA K50A Turn_117.6 7.0 25.0 -0.45 -1
2ABD V77A Helix_3.6 5.3 5.0 -1.14 -1
1CAH W16F Helix_3.8 7.5 23.0 -6.0 -1
1OTR E34Q Helix_72.8 3.0 65.0 -1.46 -1
1WQ5 P57A null 9.0 54.1 -0.04 -1
1LZ1 I59T Sheet_3.0 2.7 64.9 -2.22 -1
2RN2 Q113P Helix_97.3 5.5 52.0 -0.6 -1
1ANK G85V Coil_7.5 7.2 51.8 -2.4 -1
1VQB I78V Sheet_91.6 7.0 25.0 -0.65 -1
1BNI A32M Helix_92.3 6.3 25.0 -0.3 -1
3BLS Y150F Coil_18.5 6.8 54.6 -0.7 -1
1BNI T16G Helix_104.3 6.3 25.0 -1.66 -1
1RN1 Y42W Sheet_13.9 6.0 25.0 -0.14 -1
4LYZ R21Q Turn_142.7 6.4 74.0 -0.15 -1
1BNI I25V Coil_19.9 6.3 25.0 -1.1 -1
1RN1 D76A Sheet_3.4 7.0 15.0 -3.75 -1
1RTB F46V Sheet_0.0 6.0 24.85 -4.54 -1
1RTB P93A Coil_104.0 4.2 56.05 -2.7 -1
2RN2 E48D Helix_19.0 9.0 47.0 -0.2 -1
1RTB V57G Helix_0.0 5.0 40.0 -5.52 -1
1BNI A32I Helix_92.3 6.3 25.0 -0.8 -1
1YYX L68A null 5.0 25.0 -4.03 -1
1TUP R273H Sheet_73.4 7.2 10.0 -0.35 -1
1IOB K97R Helix_91.5 6.5 25.0 -0.5 -1
2ABD L25A Helix_16.0 5.3 5.0 -1.02 -1
1AKK L94V Helix_4.5 2.0 83.0 -1.2 -1
1BPI G36S Coil_0.6 4.6 72.6 -0.7 -1
1BNI D12S Helix_78.1 6.3 25.0 -0.65 -1
1EL1 V109K Helix_10.9 4.5 66.4 -0.43 -1
1RN1 A21K Helix_61.1 2.5 0.0 -0.51 -1
1OTR V5T Sheet_0.0 3.75 50.0 -3.73 -1
1LZ1 V100A Turn_0.9 2.7 49.2 -0.57 -1
1RN1 V78T null 7.0 25.0 -3.1 -1
1RTB D121A Coil_12.0 6.0 25.0 -2.2 -1
1VQB I78T Sheet_91.6 7.0 25.0 -3.3 -1
1BNI I55T Sheet_96.0 6.3 25.0 -0.6 -1
1VQB I47A Sheet_4.5 7.0 25.0 -3.52 -1
1HFZ W118Y Helix_13.2 7.4 56.2 -1.17 -1
2WSY L209V Sheet_0.9 7.8 25.0 -1.0 -1
1RGG V43T Coil_38.1 7.0 48.4 -0.5 -1
1VQB T62C Sheet_54.6 7.0 25.0 -0.35 -1
2AKY Q48E Helix_139.4 7.7 25.0 -0.96 -1
1RX4 E139Q Sheet_74.0 7.8 15.0 -1.36 -1
1VQB E40T Coil_163.5 7.0 25.0 -0.2 -1
1HFZ V42A Sheet_15.7 7.4 56.2 -0.93 -1
1VQB V70T Sheet_104.6 7.0 25.0 -1.75 -1
4LYZ S91A Helix_0.5 6.4 74.0 -0.15 -1
1LZ1 L8T Helix_0.0 2.7 64.9 -3.73 -1
2ABD K32A Helix_51.7 5.3 5.0 -1.02 -1
1PGA T53V Sheet_45.2 5.2 25.0 -0.8 -1
1RTB F46A Sheet_0.0 6.0 24.85 -6.36 -1
1RTB V57I Helix_0.0 5.0 40.0 -1.3 -1
1WQ5 E49Q Sheet_0.7 7.0 25.0 -2.5 -1
1RN1 A21S Helix_61.1 7.0 0.0 -0.4 -1
4LYZ P70N Coil_129.3 9.5 20.0 -2.15 -1
