# Supplementary material for: Towards sequence-based prediction of mutation-induced stability changes in unseen non-homologous proteins
Source: BMC Genomics. 2014 Jan 24;15(Suppl 1):S4. doi: 10.1186/1471-2164-15-S1-S4 (PMC4046685; doi:10.1186/1471-2164-15-S1-S4)
Supplement: Supplementary file 1 — Additional file 1: Data set S1914. The files containing the S1914 data set, as well as training, cross-validation, and test splits are available in a white-space-delimited tabular text format. All files are compressed in a single zip archive S1914.zip. (ZIP 2 MB) [file 12864_2014_5677_MOESM1_ESM.zip › S1914/unseen-protein/unseen-mutation_cross-validation/replication3/S1914.train3.fold8]

1VQB K24V Sheet_157.9 7.0 25.0 0.4 1
1ROP D30E Turn_126.0 7.0 69.0 1.0 1
1WQ5 E49M Sheet_0.7 7.0 25.0 4.5 1
1SHG D48G Turn_104.3 3.5 24.85 1.05 1
1ROP D30H Turn_126.0 7.0 69.0 0.9 1
1BVC H116A Helix_90.0 9.6 82.2 0.2 1
1BNI K19R Coil_72.0 6.3 25.0 0.2 1
4LYZ R73K Coil_154.3 6.4 74.0 0.23 1
1POH K49S Helix_91.6 7.0 25.0 1.2 1
1OTR K33F null 3.25 65.0 0.17 1
2RN2 D134A Helix_50.0 5.5 53.1 1.51 1
4LYZ D101N Coil_94.7 6.4 74.0 0.04 1
2RN2 K117R Sheet_118.0 5.5 52.7 0.03 1
1RGG D79N Sheet_12.4 7.0 52.6 1.8 1
1LZ1 R21G Turn_145.7 2.7 64.9 1.15 1
1LZ1 V110L Turn_92.4 2.7 64.9 0.07 1
3MBP P48A Helix_38.6 7.4 63.0 0.5 1
4LYZ D101S Coil_94.7 6.4 74.0 0.87 1
1RN1 A21N Helix_61.1 2.5 0.0 0.34 1
2RN2 K95G Coil_137.0 5.5 49.8 1.9 1
1SUP G169A Coil_0.7 8.0 58.8 0.3 1
1OTR K33I null 3.25 65.0 1.55 1
1LZ1 V110I Turn_92.4 2.7 64.9 0.86 1
1POH S46D Helix_31.8 7.0 30.0 1.45 1
1ROP D30M Turn_126.0 7.0 69.0 0.6 1
P00782 Q40L null 5.0 20.0 1.1 1
1LZ1 G48A Turn_82.2 2.7 64.9 0.45 1
1RN1 Q25K Helix_94.8 7.0 25.0 0.94 1
2RN2 K95A Coil_137.0 5.5 49.8 0.1 1
1HME G39H Helix_36.6 7.0 20.0 0.47 1
1WQ5 E49W Sheet_0.7 7.0 25.0 1.1 1
1BVC I142M Helix_0.3 11.0 76.5 0.9 1
1RGG D79I Sheet_12.4 7.0 52.6 2.85 1
1RTB A5S Helix_30.3 7.0 61.7 -0.37 -1
1BNI T26S Coil_39.5 6.3 25.0 -0.56 -1
1WQ5 P96A Coil_1.5 9.0 54.1 -2.0 -1
1BNI G34S Coil_38.5 6.3 25.0 -3.2 -1
1RTB V108L Sheet_0.0 5.0 40.0 -0.7 -1
1W3D D164G Helix_73.7 5.5 51.85 -3.7 -1
1WQ5 E49A Sheet_0.7 7.0 25.0 -0.3 -1
1BNI A32Y Helix_92.3 6.3 25.0 -0.8 -1
1BNI D22M Coil_135.5 4.4 25.0 -0.27 -1
1RN1 V16A null 7.0 25.0 -2.19 -1
1LZ1 V100F Turn_0.9 2.7 64.9 -1.65 -1
1BNI L14A Helix_0.0 6.3 25.0 -4.63 -1
1BNI H18D Coil_102.6 6.3 25.0 -2.56 -1
2ABD D21H Helix_26.6 5.3 5.0 -0.56 -1
1ROP D30V Turn_126.0 7.0 69.0 -0.4 -1
1VQB L37I Coil_115.8 7.0 25.0 -0.7 -1
1BPI S47A Helix_35.7 7.0 39.0 -1.6 -1
1RGG Y81F null 7.0 25.0 -1.2 -1
1LZ1 V99T Helix_2.6 2.7 64.9 -0.5 -1
1LZ1 I106V Turn_13.0 2.7 49.2 -0.98 -1
1LZ1 I23A Turn_15.3 2.7 64.9 -2.54 -1
1CYO V45H Helix_78.1 7.0 25.0 -1.65 -1
1RN1 V16C null 7.0 25.0 -4.68 -1
1BPI Y35A Sheet_14.3 7.0 39.0 -1.1 -1
1BNI G52V Sheet_1.3 6.3 54.1 -8.4 -1
1OTR V5N Sheet_0.0 3.75 50.0 -5.38 -1
1AG2 T190V Helix_72.9 7.0 25.0 -0.17 -1
1WQ5 P62A null 9.0 54.1 -0.52 -1
1PGA K10P Turn_167.6 5.5 25.0 -0.2 -1
1W3D I130A Coil_67.3 5.5 51.85 -0.7 -1
1W4H L144A Coil_41.7 7.0 9.85 -1.9 -1
1PGA T53E Sheet_29.1 5.2 60.0 -1.13 -1
1W3D Y138F Helix_39.6 5.5 51.85 -2.0 -1
P08505 H31A null 7.4 25.0 -0.3 -1
1BNI D75N Sheet_0.5 6.3 25.0 -4.9 -1
1VQB V45C Sheet_49.6 7.0 25.0 -0.05 -1
1BVC G23A Helix_16.0 9.6 82.2 -1.1 -1
1PGA I6T Sheet_44.4 5.2 25.0 -1.6 -1
1BNI S85A Sheet_28.0 6.3 25.0 -0.12 -1
1RTB F46L Sheet_0.0 6.0 24.85 -3.2 -1
1LZ1 V74Y c_93.3 2.7 64.9 -0.24 -1
5CRO Y26W Coil_162.9 7.0 45.0 -0.1 -1
4LYZ R68K Coil_117.8 6.4 74.0 -0.04 -1
2ABD L80A Helix_3.3 5.3 5.0 -3.7 -1
1W4H I135A Helix_4.7 7.0 9.85 -1.63 -1
1BNI S28G Helix_78.5 6.3 25.0 -0.45 -1
1BPI E49A Helix_115.0 7.0 39.0 -0.2 -1
1RTB V108I Sheet_0.0 5.0 40.0 -0.43 -1
1BNI T16S Helix_104.3 6.3 25.0 -1.79 -1
1RTB V54I Helix_0.0 5.0 40.0 -1.95 -1
1VQB M77T Sheet_89.7 7.0 25.0 -0.4 -1
1W3D D145N Coil_61.8 5.5 51.85 -0.9 -1
1BVC I142V Helix_0.3 11.0 76.5 -0.1 -1
1LZ1 G16A Turn_43.8 2.7 64.9 -1.39 -1
1OTR L67N Sheet_0.1 3.75 50.0 -3.39 -1
1HFY T38A Turn_0.4 7.0 58.85 -1.6 -1
1BPI N44G Coil_20.5 2.0 25.0 -4.7 -1
2RN2 A52T Helix_0.3 3.2 53.0 -0.8 -1
1LZ1 D49N Turn_72.8 4.0 65.0 -1.0 -1
1VQB C33I Sheet_0.0 7.0 25.0 -0.45 -1
1CDC V30A null 7.0 25.0 -4.88 -1
3SSI M73I Coil_211.3 7.0 53.36 -0.94 -1
1RTB Y97G Sheet_6.3 5.0 63.3 -11.7 -1
1ANK R88G Coil_67.2 7.4 51.8 -0.2 -1
3SSI V13I Sheet_56.2 7.0 82.21 -0.84 -1
1PGA T53A Sheet_29.1 5.2 60.0 -1.36 -1
1C2R G34S Coil_12.4 7.5 30.0 -2.2 -1
1LZ1 A96S Helix_0.0 2.7 64.9 -1.0 -1
1AG2 T183A Helix_3.4 7.0 25.0 -4.62 -1
2RN2 E48A Helix_19.0 9.0 47.0 -0.3 -1
1BVC F123K Coil_1.0 7.8 4.0 -2.1 -1
1PGA T2P Sheet_86.6 5.5 25.0 -2.7 -1
1RTB V47A Sheet_0.0 5.0 40.0 -3.8 -1
1AYF Y82W Coil_134.9 8.5 37.0 -0.21 -1
1LZ1 I59Y Sheet_3.0 2.7 64.9 -3.78 -1
1FC1 K409A null 7.4 20.0 -2.4 -1
1VQB Y26R Sheet_81.9 7.0 25.0 -0.2 -1
1BNI I88L Sheet_0.0 6.3 25.0 -0.3 -1
1RN1 D49W Coil_144.8 7.0 25.0 -0.9 -1
1RTB I107A Sheet_9.9 5.0 40.0 -2.84 -1
1RTB S75T Turn_0.0 7.4 61.1 -2.8 -1
1WQ5 E49N Sheet_0.7 7.0 25.0 -0.6 -1
1BNI H18A Coil_102.6 6.3 25.0 -1.85 -1
1BVC H36Q Helix_43.6 7.8 4.0 -0.8 -1
1EL1 H21G Turn_104.6 4.5 66.4 -0.48 -1
1RGG D79E Sheet_12.4 7.0 52.6 -0.3 -1
P08505 W34A null 4.0 25.0 -2.0 -1
P01051 V14A null 7.0 25.0 -1.67 -1
1CDC A40G null 7.0 25.0 -1.71 -1
1PGA T53H Sheet_29.1 5.2 60.0 -0.99 -1
1BVC I142A Helix_0.0 9.6 82.2 -1.9 -1
1RTB P93S Coil_104.0 4.2 56.05 -2.1 -1
1W4H A130G Coil_42.0 7.0 9.85 -0.04 -1
3MBP P159S Turn_2.0 7.4 63.0 -2.1 -1
1BVC L149A Coil_59.0 9.6 82.2 -1.6 -1
