# Supplementary material for: Towards sequence-based prediction of mutation-induced stability changes in unseen non-homologous proteins
Source: BMC Genomics. 2014 Jan 24;15(Suppl 1):S4. doi: 10.1186/1471-2164-15-S1-S4 (PMC4046685; doi:10.1186/1471-2164-15-S1-S4)
Supplement: Supplementary file 1 — Additional file 1: Data set S1914. The files containing the S1914 data set, as well as training, cross-validation, and test splits are available in a white-space-delimited tabular text format. All files are compressed in a single zip archive S1914.zip. (ZIP 2 MB) [file 12864_2014_5677_MOESM1_ESM.zip › S1914/unseen-protein/unseen-mutation_cross-validation/replication3/S1914.train3.fold9]

1RX4 L28R Helix_124.0 7.8 15.0 0.5 1
2RN2 A52C Helix_0.3 3.2 53.0 0.8 1
2RN2 D10E Sheet_18.4 9.0 47.0 1.0 1
1BVC L29M Helix_4.8 11.0 76.5 0.1 1
1ROP D30K Turn_126.0 7.0 69.0 0.9 1
1SUP N76D Coil_90.0 8.0 58.8 0.45 1
1BVC L69M Helix_1.1 11.0 76.5 0.0 1
1BNI T6D Coil_74.5 6.3 25.0 0.11 1
2RN2 A52V Helix_0.3 3.2 53.0 1.7 1
2RN2 A52I Helix_0.3 3.2 53.0 1.9 1
2RN2 A52F Helix_0.3 3.2 53.0 0.5 1
1RGG D79H Sheet_12.4 7.0 52.6 1.8 1
1SUP M50F Coil_34.1 8.0 58.8 0.48 1
1AAR R42E Sheet_84.1 5.0 25.0 1.63 1
4LYZ M12F Helix_0.6 2.7 66.0 0.28 1
2RN2 E48Q Helix_19.0 9.0 47.0 0.3 1
2AFG H93G Turn_125.1 6.6 25.0 0.55 1
2RN2 D10A Sheet_18.4 9.0 47.0 4.0 1
1IRO V24I Sheet_4.5 9.08 107.0 0.36 1
1IOB K97V Helix_91.5 6.5 25.0 0.8 1
1YCC N52A Helix_16.8 4.6 26.85 0.63 1
1LZ1 Y45F Sheet_125.5 2.7 64.9 0.07 1
2RN2 D10H Sheet_18.4 9.0 47.0 2.4 1
1MBG V103I Helix_0.0 7.5 25.0 0.69 1
1A23 H32Y Helix_57.4 7.0 30.0 6.8 1
1OTR E34A Helix_72.8 3.0 65.0 0.07 1
5CRO Y26F Coil_162.9 7.0 45.0 0.4 1
1LZ1 A47P Coil_84.3 2.8 68.8 0.1 1
2AFG H102Y Turn_7.3 7.3 39.8 0.399 1
1LZ1 G129A Coil_79.4 2.7 64.9 0.14 1
1RN1 Y45W Turn_127.5 6.0 25.0 0.74 1
P00782 K57E null 5.0 20.0 1.0 1
2RN2 A52M Helix_0.3 3.2 53.0 0.5 1
1BNI A32W Helix_92.3 6.3 25.0 -1.0 -1
1EL1 A93S Helix_63.1 4.5 66.4 -0.26 -1
1BNI G53V Sheet_17.6 6.3 54.1 -7.8 -1
3SSI M73L Coil_211.3 7.0 53.36 -0.25 -1
1BPI Q31A Sheet_65.0 7.0 39.0 -1.0 -1
1CYO V45E Helix_78.1 7.0 66.7 -2.68 -1
3SSI V13M Sheet_56.2 7.0 82.21 -5.92 -1
1BPI R1A Coil_144.3 7.0 39.0 -0.5 -1
1BNI N84A Coil_50.8 6.3 25.0 -2.0 -1
1HFZ W118H Helix_13.2 7.4 56.2 -0.6 -1
1BPI P13A Coil_74.3 7.0 39.0 -1.2 -1
1RGG T72V Sheet_19.2 7.0 48.4 -0.2 -1
1VQB Y41A Coil_170.1 7.0 25.0 -0.2 -1
1HFZ Y103P Helix_56.3 7.4 56.2 -0.22 -1
4LYZ I55M Turn_0.8 6.4 74.0 -2.27 -1
1RTB V116A Sheet_20.4 5.0 40.0 -0.66 -1
1WQ5 P132A Coil_60.7 9.0 54.1 -0.92 -1
1BPI F45A Sheet_20.3 2.0 25.0 -6.9 -1
1LZ1 V74D Coil_93.3 2.7 64.9 -0.43 -1
1BVC L135M Helix_1.9 11.0 76.5 -0.8 -1
1VQB L49V Sheet_9.0 7.0 25.0 -1.45 -1
4LYZ F3Y Sheet_15.5 6.4 74.0 -0.45 -1
4LYZ I55A Turn_0.8 6.4 74.0 -4.4 -1
1YCC P76V Coil_100.5 4.6 25.0 -1.07 -1
1BNI Y97G Sheet_29.7 6.3 25.0 -6.6 -1
1LZ1 V74F Coil_93.3 2.7 64.9 -0.29 -1
1W3D A165G Helix_55.1 5.5 51.85 -0.9 -1
1LZ1 I59A Sheet_3.0 2.7 49.2 -1.31 -1
1LZ1 V99A Helix_3.4 2.7 49.2 -0.89 -1
2ABD K32R Helix_51.7 5.3 5.0 -1.83 -1
2ABD Q33A Helix_1.3 5.3 5.0 -3.66 -1
1W3D L159V Coil_61.8 5.5 51.85 -0.6 -1
1AYF Y82S Coil_134.9 8.5 37.0 -0.33 -1
2ABD L15A Coil_0.6 5.3 5.0 -3.1 -1
1FC1 L368A null 7.4 20.0 -2.2 -1
1PGA V54A Sheet_0.1 7.0 25.0 -0.1 -1
1YCC K73I Helix_172.0 4.5 25.0 -0.4 -1
1BPI F22A Sheet_23.2 7.0 39.0 -2.0 -1
1LZ1 Y38F Sheet_18.0 2.7 64.9 -0.19 -1
1FC1 L351A null 7.4 20.0 -1.3 -1
1VQB D36N Sheet_49.6 7.0 25.0 -0.5 -1
1BNI D8A Helix_87.9 6.3 25.0 -0.9 -1
1PGA T25P Helix_55.4 5.5 25.0 -2.8 -1
1LZ1 V2F Sheet_106.7 2.7 64.9 -0.86 -1
1LZ1 P71G Turn_76.7 2.8 68.8 -1.6 -1
1BNI Q104A Coil_92.0 6.3 25.0 -0.2 -1
1BNI Q31G Helix_101.4 6.3 25.0 -0.98 -1
1POH K49R Helix_91.6 7.0 25.0 -0.2 -1
1RN1 N44D Turn_49.7 7.0 50.8 -1.6 -1
1RTB I81A Sheet_0.2 5.0 40.0 -2.99 -1
1LZ1 G37Q Sheet_39.1 2.7 64.9 -0.26 -1
1OTR Q41N Sheet_0.2 3.75 50.0 -2.56 -1
1LZ1 G68A Turn_69.7 2.7 64.9 -0.12 -1
1BPI G37A Coil_34.4 7.0 39.0 -2.3 -1
1PGA T53C Sheet_29.1 5.2 60.0 -0.58 -1
1LZ1 K1M Coil_71.2 2.7 64.9 -0.12 -1
4LYZ I55T Turn_0.8 6.4 74.0 -4.96 -1
1BNI I96A Sheet_0.0 6.3 25.0 -3.54 -1
1VQB V70P Turn_104.6 7.0 25.0 -2.52 -1
1SSO I30V Sheet_1.9 7.0 50.0 -0.4 -1
1BPI G57A Coil_42.9 7.0 39.0 -0.2 -1
1BNI R69M Coil_36.2 6.3 25.0 -2.12 -1
1BNI K62R Coil_87.0 6.3 25.0 -0.45 -1
1RTB I81G Sheet_0.2 5.0 40.0 -4.8 -1
1YCC P76S Coil_100.5 4.6 25.0 -1.89 -1
1BNI D8S Helix_87.9 6.3 25.0 -0.97 -1
1W3D V144A Coil_3.5 5.5 51.85 -2.0 -1
1VQB R82C Sheet_50.7 7.0 25.0 -0.75 -1
1RN1 H92A Coil_38.8 6.0 25.0 -0.62 -1
1RN1 A21G Helix_61.1 2.5 0.0 -0.9 -1
4LYZ I55F Turn_0.8 6.4 74.0 -2.46 -1
1W4H S132G Coil_19.9 7.0 9.85 -0.47 -1
1WQ5 C154V Sheet_0.0 9.0 50.0 -1.12 -1
1LZ1 I89V Coil_5.3 2.7 49.2 -0.35 -1
1BVC W14F Helix_2.6 7.8 4.0 -1.1 -1
1LZ1 V125A Turn_31.4 2.7 49.2 -1.6 -1
2RN2 A52Y Helix_0.3 3.2 53.0 -2.3 -1
1BVC L135V Helix_1.9 11.0 76.5 -2.2 -1
1BPI T54A Helix_50.1 7.0 39.0 -0.1 -1
1AYF Y82F Coil_134.9 8.5 37.0 -0.01 -1
1VQB V35T Sheet_8.5 7.0 25.0 -2.65 -1
1ROP L41A Helix_85.2 6.0 25.0 -6.12 -1
1RTB P114G Sheet_112.1 6.0 61.6 -3.3 -1
1YCC P76W Coil_100.5 4.6 25.0 -2.38 -1
1BVC L135I Helix_1.9 11.0 76.5 -1.5 -1
1YCC P76G Coil_100.5 4.6 25.0 -0.78 -1
1VQB L37V Coil_115.8 7.0 25.0 -1.75 -1
1YYX L48A null 5.0 25.0 -4.23 -1
1LZ1 Y54F Sheet_17.5 2.7 64.9 -0.96 -1
1OTR V17T Coil_2.8 3.75 50.0 -1.89 -1
1YCC L85A Coil_8.8 6.0 25.0 -2.8 -1
1VQB L32H Sheet_79.0 7.0 25.0 -0.45 -1
1LZ1 A32L Helix_0.0 2.7 64.9 -0.1 -1
1BNI A32P Helix_92.3 6.3 25.0 -4.1 -1
1BNI T16A Helix_104.3 6.3 25.0 -0.27 -1
