# Supplementary material for: Towards sequence-based prediction of mutation-induced stability changes in unseen non-homologous proteins
Source: BMC Genomics. 2014 Jan 24;15(Suppl 1):S4. doi: 10.1186/1471-2164-15-S1-S4 (PMC4046685; doi:10.1186/1471-2164-15-S1-S4)
Supplement: Supplementary file 1 — Additional file 1: Data set S1914. The files containing the S1914 data set, as well as training, cross-validation, and test splits are available in a white-space-delimited tabular text format. All files are compressed in a single zip archive S1914.zip. (ZIP 2 MB) [file 12864_2014_5677_MOESM1_ESM.zip › S1914/unseen-protein/unseen-mutation_cross-validation/replication3/S1914.train3.fold10]

1PGA D47A Turn_114.0 7.0 25.0 0.36 1
4LYZ D101K Coil_94.7 6.4 74.0 0.19 1
1OTR K33A null 3.25 65.0 0.43 1
P43305 C72S null 7.4 53.6 0.72 1
1IGV D19N Coil_68.5 7.0 25.0 0.74 1
1RGG H85Q Turn_94.3 7.0 49.0 0.0 1
1POH K49M Helix_91.6 7.0 25.0 1.0 1
1OTR K33V null 3.25 65.0 0.93 1
1LZ1 V110G Turn_92.4 2.7 64.9 0.48 1
1VQB H64C Coil_78.3 7.0 25.0 0.25 1
1LZ1 N118A Turn_149.7 2.7 64.9 0.19 1
1ROP D30Q Turn_126.0 7.0 69.0 1.8 1
4LYZ F34Y Helix_71.8 6.4 74.0 0.19 1
4LYZ S91T Helix_0.5 6.4 74.0 0.99 1
2RN2 S68V Sheet_1.0 3.0 49.8 0.6 1
1ROP D30A Turn_126.0 7.0 69.0 0.3 1
1OTR E34S Helix_72.8 3.0 65.0 0.12 1
1OTR E34C Helix_72.8 3.0 65.0 0.91 1
2RN2 K95N Turn_137.0 5.5 49.8 0.9 1
4LYZ D101A Coil_94.7 6.4 74.0 0.76 1
3SSI M73E Coil_211.3 7.0 53.36 1.05 1
1YCC C102S Coil_1.2 6.0 46.5 2.8 1
1VQB L32Y Sheet_79.0 7.0 25.0 0.5 1
1ARR P8L Sheet_46.3 7.5 25.0 2.49 1
1VQB M77I Sheet_89.7 7.0 25.0 0.8 1
1BNI Q15I Helix_69.0 6.3 25.0 1.0 1
1BPI D3A Helix_114.8 7.0 39.0 0.2 1
1PGA T53Y Sheet_45.2 5.2 25.0 0.5 1
1RGG Q94K Coil_74.9 7.0 52.6 0.3 1
1AAR H68E Sheet_74.2 5.0 25.0 0.76 1
1OTR K33M null 3.25 65.0 0.53 1
1IGV E17Q Turn_111.4 7.0 25.0 0.38 1
2RN2 A52L Helix_0.3 3.2 53.0 1.3 1
1YYX F65A null 5.0 25.0 -2.5 -1
1G6N S128A Helix_11.8 7.9 20.0 -0.26 -1
2RN2 A52Q Helix_0.3 3.2 53.0 -1.2 -1
1BPI G12A Coil_17.1 7.0 39.0 -1.8 -1
1WQ5 P132G Coil_60.7 9.0 54.1 -0.78 -1
2RN2 S68A Sheet_1.0 3.0 49.8 -0.5 -1
1BNI F7L Helix_28.9 6.15 25.0 -4.6 -1
1YCC N52H Helix_16.8 4.6 26.85 -1.27 -1
1C2R K14E Helix_97.0 7.5 25.0 -1.3 -1
1OTR E34P Helix_72.8 3.0 65.0 -2.13 -1
4LYZ S91Y Helix_0.5 6.4 74.0 -3.07 -1
1MGR Y11F null 7.0 25.0 -0.6 -1
1OTR L67A Sheet_0.1 3.75 50.0 -2.82 -1
1ANK F86L Coil_3.1 7.2 51.8 -0.8 -1
1W3D V149A Turn_8.1 5.5 51.85 -2.8 -1
1LZ1 V2A Sheet_106.5 2.7 49.2 -1.51 -1
1BPI N24A Sheet_34.9 7.0 39.0 -2.2 -1
1VQB L49A Sheet_9.0 7.0 25.0 -3.05 -1
1IOB T9G Sheet_5.4 6.5 25.0 -2.6 -1
1FC1 T366A null 7.4 20.0 -2.3 -1
2RN2 D94E Coil_99.6 5.5 49.8 -0.4 -1
1BVC W7F Helix_17.5 7.8 4.0 -0.9 -1
1OTR K33T null 3.25 65.0 -0.12 -1
1RTB I107V Sheet_9.9 5.0 40.0 -0.08 -1
1BNI G34N Coil_38.5 6.3 25.0 -2.75 -1
2RN2 A52E Helix_0.3 3.2 53.0 -1.5 -1
1RX4 V88I Coil_51.9 7.2 20.0 -1.73 -1
1BVC I111L Helix_5.0 11.0 76.5 -0.6 -1
1LZ1 V2N s_101.4 2.7 64.9 -1.34 -1
1RGG Y52F null 7.0 25.0 -3.6 -1
1AAR K29Q Helix_66.7 5.0 25.0 -1.67 -1
1BNI V36A Coil_71.8 6.3 25.0 -1.3 -1
2ABD Y28F Helix_53.1 5.3 5.0 -1.06 -1
1RX4 V75R Sheet_12.2 7.8 15.0 -2.8 -1
1AG2 V180I Helix_41.5 7.0 25.0 -0.5 -1
1BPI R20A Sheet_35.4 7.0 39.0 -1.8 -1
3MBP Y283D Turn_56.5 7.6 25.0 -3.2 -1
2RN2 S68L Sheet_1.0 3.0 49.8 -0.5 -1
1W4H A134G Helix_44.7 7.0 9.85 -0.37 -1
1HFY A30T Helix_0.0 2.0 20.0 -0.06 -1
1BNI T26E Coil_39.5 6.3 25.0 -0.05 -1
1RTB V54G Helix_0.0 5.0 40.0 -4.87 -1
1PGA T53Q Sheet_29.1 5.2 60.0 -0.98 -1
1BNI A32N Helix_92.3 6.3 25.0 -0.7 -1
1BPI G28A Coil_42.2 7.0 39.0 -1.0 -1
1W3D V158A Sheet_1.3 5.5 51.85 -3.2 -1
1VQB Y41F Coil_170.1 7.0 25.0 -0.3 -1
2AFG V109L Coil_0.5 6.6 40.05 -0.57 -1
1BNI A32R Helix_92.3 6.3 25.0 -0.1 -1
1HFZ H32A Helix_44.7 7.4 56.2 -2.13 -1
1YCC P76Y Coil_100.5 4.6 25.0 -2.07 -1
1OTR Q41S Sheet_0.2 3.75 50.0 -1.27 -1
1OTR E34K Helix_72.8 3.0 65.0 -2.15 -1
1BNI I109A Coil_45.0 6.3 25.0 -2.1 -1
1FC1 T350A null 7.4 20.0 -0.1 -1
1CDC V78A null 7.0 25.0 -3.01 -1
1RN1 A21W Helix_61.1 2.5 0.0 -0.3 -1
1BVC L11A Helix_44.0 9.6 82.2 -0.4 -1
4LYZ N19K Turn_95.0 6.4 74.0 -1.06 -1
1BVC T67A Helix_92.0 9.6 82.2 -0.3 -1
1VQB V45T Sheet_49.6 7.0 25.0 -1.75 -1
1BNI I4A Coil_63.0 6.3 25.0 -1.4 -1
1W3D V135A Helix_1.3 5.5 51.85 -1.5 -1
4LYZ I55V Turn_0.8 6.4 74.0 -0.91 -1
1VQB I47T Sheet_4.5 7.0 25.0 -3.7 -1
1WQ5 E49P Sheet_0.7 7.0 25.0 -0.6 -1
1YYX A87G null 5.0 25.0 -3.03 -1
P00912 S212C null 6.5 23.0 -1.0 -1
1WQ5 C81V Helix_0.0 9.0 50.0 -1.32 -1
1BNI R83Q Coil_66.7 6.3 25.0 -2.05 -1
1VQB V43T Sheet_55.5 7.0 25.0 -0.8 -1
1VQB A86T Sheet_98.4 7.0 25.0 -0.35 -1
1OTR I30L Helix_0.0 3.0 50.0 -1.96 -1
1PGA T53N Sheet_29.1 5.2 60.0 -0.84 -1
2ABD E67A Helix_97.3 5.3 5.0 -0.36 -1
1SHG K59Y Sheet_108.3 7.0 24.85 -0.84 -1
2ABD F5A Helix_0.0 5.3 5.0 -2.52 -1
1PGA A24P Helix_59.5 5.5 25.0 -0.5 -1
1BNI T6P Coil_74.5 6.3 25.0 -3.08 -1
1BVC L29A Helix_4.8 11.0 76.5 -2.4 -1
1BNI A32T Helix_92.3 6.3 25.0 -0.8 -1
1WQ5 E49K Sheet_0.7 7.0 25.0 -0.9 -1
3MBP G19C Helix_18.2 7.6 25.0 -2.3 -1
2ABD V12A Helix_7.9 5.3 5.0 -1.69 -1
1VQB L81C Sheet_21.2 7.0 25.0 -1.85 -1
1LZ1 Y38G Sheet_18.0 2.7 64.9 -2.32 -1
1LZ1 H78G Turn_152.1 2.7 64.9 -0.12 -1
1HFZ H107W Helix_135.6 7.4 56.2 -1.72 -1
1TUP R249S Coil_26.3 7.2 10.0 -1.95 -1
1W4H L158A Coil_10.2 7.0 9.85 -2.12 -1
1BNI H18S Coil_102.6 6.3 25.0 -2.28 -1
1BNI L89T Sheet_0.0 6.3 25.0 -2.5 -1
1CYO V61E Turn_112.1 7.0 25.0 -1.05 -1
1RTB S75A Turn_0.0 7.4 61.1 -2.5 -1
1RGG R65A Coil_31.3 7.0 49.0 -1.0 -1
