# Supplementary material for: Towards sequence-based prediction of mutation-induced stability changes in unseen non-homologous proteins
Source: BMC Genomics. 2014 Jan 24;15(Suppl 1):S4. doi: 10.1186/1471-2164-15-S1-S4 (PMC4046685; doi:10.1186/1471-2164-15-S1-S4)
Supplement: Supplementary file 1 — Additional file 1: Data set S1914. The files containing the S1914 data set, as well as training, cross-validation, and test splits are available in a white-space-delimited tabular text format. All files are compressed in a single zip archive S1914.zip. (ZIP 2 MB) [file 12864_2014_5677_MOESM1_ESM.zip › S1914/unseen-protein/unseen-mutation_cross-validation/replication4/S1914.train4.fold1]

2RN2 R41C Coil_117.2 5.5 52.7 0.44 1
2RN2 K95G Coil_137.0 5.5 49.8 1.9 1
1VQB L28V Sheet_62.9 7.0 25.0 0.55 1
1BNI K108R Sheet_113.0 6.3 25.0 0.9 1
1RX4 L28R Helix_124.0 7.8 15.0 0.5 1
1LRP Y88C Helix_55.6 8.0 60.0 2.4 1
1BNI K66A Turn_130.0 6.3 25.0 0.2 1
1RN1 D49A Coil_144.8 7.0 25.0 0.5 1
1OTR K33F null 3.25 65.0 0.17 1
2CI2 K30A Turn_84.8 6.25 25.0 0.42 1
1OTR E34S Helix_72.8 3.0 65.0 0.12 1
1BVC L69I Helix_1.1 11.0 76.5 0.0 1
1BVC I142L Helix_0.3 11.0 76.5 0.6 1
1N0J Y34F Helix_14.0 7.8 70.0 12.7 1
1RTB H119A Sheet_70.1 6.0 25.0 0.2 1
1PGA T53Y Sheet_45.2 5.2 25.0 0.5 1
P00782 Q40L null 5.0 20.0 1.1 1
2RN2 D134E Helix_50.0 5.5 53.1 0.86 1
1LZ1 G48A Turn_82.2 2.7 64.9 0.45 1
1VQB M77I Sheet_89.7 7.0 25.0 0.8 1
1OTR K33L null 3.25 65.0 0.96 1
2RN2 A52F Helix_0.3 3.2 53.0 0.5 1
4LYZ R73K Coil_154.3 6.4 74.0 0.23 1
1ARR P8L Sheet_46.3 7.5 25.0 2.49 1
1VQB H64C Coil_78.3 7.0 25.0 0.25 1
1RN1 Y42F Sheet_13.9 7.0 25.0 1.14 1
1C9O N55K Turn_150.1 7.0 75.0 0.1 1
1BNI K19R Coil_72.0 6.3 25.0 0.2 1
1FTG V18I Helix_5.6 7.0 43.25 0.69 1
1CSP S48E Sheet_26.4 7.5 55.0 0.1 1
1AAR H68E Sheet_74.2 5.0 25.0 0.76 1
2CI2 I49V Sheet_75.3 6.3 25.0 0.08 1
1BVC E109A Helix_99.3 4.2 4.0 0.27 1
2RN2 D70E Coil_54.1 9.0 47.0 0.1 1
1BNI A32L Helix_92.3 6.3 25.0 -0.3 -1
4LYZ D101Q Coil_94.7 6.4 74.0 -0.08 -1
1C9O E12K Helix_162.3 7.0 75.0 -0.43 -1
2AKY Q48E Helix_139.4 7.7 25.0 -0.96 -1
1AM7 H31D Turn 7.0 25.0 -1.6 -1
4LYZ I55L Turn_0.8 6.4 74.0 -0.45 -1
1RN1 S64A Turn_84.4 7.0 25.0 -1.44 -1
1VQB L81C Sheet_21.2 7.0 25.0 -1.85 -1
1RN1 A21K Helix_61.1 2.5 0.0 -0.51 -1
1BNI D8S Helix_87.9 6.3 25.0 -0.97 -1
1CDC L16V null 7.0 25.0 -2.2 -1
1RX4 E139K Sheet_74.0 7.8 15.0 -2.36 -1
1W3D E141Q Helix_120.8 5.5 51.85 -0.4 -1
1W3D V158A Sheet_1.3 5.5 51.85 -3.2 -1
1LZ1 V74D Coil_93.3 2.7 64.9 -0.43 -1
1HFZ H107W Helix_135.6 7.4 56.2 -1.72 -1
3HHR E74L Helix_52.4 8.0 20.0 -0.79 -1
CspB-TB E48Q null 7.5 55.0 -0.45 -1
1OTR V5A Sheet_0.0 3.75 50.0 -3.01 -1
1OTR Q41N Sheet_0.2 3.75 50.0 -2.56 -1
1BNI S85A Sheet_28.0 6.3 25.0 -0.12 -1
1W3D D145A Coil_61.8 5.5 51.85 -2.1 -1
1CSP E19Q Sheet_79.8 7.5 55.0 -0.19 -1
2CI2 V82T Helix_17.8 6.3 25.0 -1.15 -1
1PGA T53S Sheet_29.1 5.2 60.0 -0.49 -1
1RX4 V75A Sheet_12.2 7.8 15.0 -0.2 -1
2DRI L62C null 7.6 25.0 -2.7 -1
2CI2 I49T Sheet_75.3 6.3 25.0 -1.34 -1
1VQB L37V Coil_115.8 7.0 25.0 -1.75 -1
3SSI M73L Coil_211.3 7.0 53.36 -0.25 -1
1BNI V36A Coil_71.8 6.3 25.0 -1.3 -1
2CI2 E33N Helix_99.3 6.3 46.45 -0.7 -1
4LYZ R68K Coil_117.8 6.4 74.0 -0.04 -1
1LZ1 L8T Helix_0.0 2.7 64.9 -3.73 -1
1LZ1 K1A Coil_71.2 2.7 64.9 -0.6 -1
1BNI L89T Sheet_0.0 6.3 25.0 -2.5 -1
1VQB C33I Sheet_0.0 7.0 25.0 -0.45 -1
1OTR L67T Sheet_0.1 3.75 50.0 -2.92 -1
1LZ1 V2F Sheet_106.7 2.7 64.9 -0.86 -1
1YCC P76Y Coil_100.5 4.6 25.0 -2.07 -1
4LYZ S91Y Helix_0.5 6.4 74.0 -3.07 -1
1FC1 T394A null 7.4 20.0 -0.6 -1
1BNI W94L Coil_70.9 5.8 25.0 -1.59 -1
4LYZ F3Y Sheet_15.5 6.4 74.0 -0.45 -1
2CI2 Q41A Helix_139.6 6.25 25.0 -0.02 -1
1BNI R69M Coil_36.2 6.3 25.0 -2.12 -1
1RN1 V16A null 7.0 25.0 -2.19 -1
1LZ1 V2A Sheet_106.5 2.7 49.2 -1.51 -1
1HFZ V42G Sheet_15.7 7.4 56.2 -1.15 -1
2CI2 E26A Turn_87.7 6.25 25.0 -0.47 -1
1LZ1 V99T Helix_2.6 2.7 64.9 -0.5 -1
1BNI D12S Helix_78.1 6.3 25.0 -0.65 -1
1BNI H18K Helix_102.6 6.3 25.0 -1.19 -1
1PGA T53E Sheet_29.1 5.2 60.0 -1.13 -1
1ZG4 R164H null 7.0 49.9 -0.17 -1
1BNI Y13F Helix_39.1 6.3 25.0 -0.41 -1
1CSP F17A Sheet_59.3 7.0 45.0 -1.52 -1
1BNI D22M Coil_135.5 4.4 25.0 -0.27 -1
1BNI H18N Coil_102.6 6.3 25.0 -1.68 -1
1CSP K5Q Sheet_100.2 7.5 55.0 -1.96 -1
1PGA T53R Sheet_29.1 5.2 60.0 -0.96 -1
1CYO V61H Turn_112.1 7.0 25.0 -1.6 -1
3SSI V13M Sheet_56.2 7.0 82.21 -5.92 -1
3SSI V13I Sheet_56.2 7.0 82.21 -0.84 -1
1W3D V144A Coil_3.5 5.5 51.85 -2.0 -1
2CI2 R62A Turn_113.8 6.25 25.0 -0.58 -1
1BNI H18S Coil_102.6 6.3 25.0 -2.28 -1
1RN1 A21L Helix_61.1 2.5 0.0 -0.13 -1
1PGA G9P Turn_2.5 5.5 25.0 -2.4 -1
3MBP V8G Sheet_40.4 7.6 25.0 -1.1 -1
1G6N S128A Helix_11.8 7.9 20.0 -0.26 -1
1C9O V64T Sheet_62.0 7.0 70.0 -0.26 -1
2CI2 S31A Sheet_24.0 6.3 46.45 -0.89 -1
1TUP R273H Sheet_73.4 7.2 10.0 -0.35 -1
1HFZ Q117A Helix_34.6 7.4 56.2 -0.96 -1
1RN1 N9A Sheet_44.0 7.0 25.0 -0.9 -1
2CI2 T22A Sheet_53.5 6.3 25.0 -0.85 -1
1LRP A49V Helix_35.6 8.0 51.5 -1.22 -1
1BNI E29G Helix_84.2 6.3 25.0 -1.81 -1
1OTR V17T Coil_2.8 3.75 50.0 -1.89 -1
1FLV G87A Sheet_0.0 7.0 44.15 -0.09 -1
P08505 H31A null 7.4 25.0 -0.3 -1
1YCC F82Y Coil_35.4 6.0 25.0 -0.7 -1
1BNI G53A Sheet_17.6 6.3 54.1 -3.4 -1
1VQB D36N Sheet_49.6 7.0 25.0 -0.5 -1
1BVC K77A Helix_100.8 4.0 25.0 -0.04 -1
1HFZ K114Q Coil_81.7 7.4 56.2 -0.6 -1
1RN1 D76N Sheet_3.4 7.0 15.0 -3.1 -1
1YCC P76R Coil_100.5 4.6 25.0 -0.97 -1
1BVC L49I Coil_6.0 11.0 76.5 -0.8 -1
1CSP K7E Sheet 7.5 55.0 -3.59 -1
1BNI S91A Sheet_1.1 6.3 25.0 -1.9 -1
2AKY T77H Helix_101.3 7.5 25.0 -2.15 -1
1FTG N97A Turn_24.5 7.0 44.15 -0.46 -1
1VQB V63C Sheet_23.6 7.0 25.0 -2.05 -1
