# Supplementary material for: Towards sequence-based prediction of mutation-induced stability changes in unseen non-homologous proteins
Source: BMC Genomics. 2014 Jan 24;15(Suppl 1):S4. doi: 10.1186/1471-2164-15-S1-S4 (PMC4046685; doi:10.1186/1471-2164-15-S1-S4)
Supplement: Supplementary file 1 — Additional file 1: Data set S1914. The files containing the S1914 data set, as well as training, cross-validation, and test splits are available in a white-space-delimited tabular text format. All files are compressed in a single zip archive S1914.zip. (ZIP 2 MB) [file 12864_2014_5677_MOESM1_ESM.zip › S1914/unseen-protein/unseen-mutation_cross-validation/replication4/S1914.train4.fold2]

1CSP S48K Sheet_26.4 7.5 55.0 0.74 1
1LRP G46A Helix_61.1 8.0 53.4 0.66 1
1MBG V103L Helix_0.0 7.5 25.0 2.44 1
1BNI Y103F Coil_60.3 6.3 25.0 0.0 1
1CSP E3R Sheet_78.4 7.0 70.0 2.65 1
1VQB A86V Sheet_98.4 7.0 25.0 0.25 1
1C2R K32E Coil_142.0 7.5 25.0 0.2 1
5CRO A36S Helix_66.0 3.0 45.0 0.4 1
1FTG E107A Helix_110.9 7.0 43.25 0.62 1
1SHG D48G Turn_104.3 3.5 24.85 1.05 1
1FTG E61K Turn_108.5 7.0 44.15 0.24 1
1BNI Y24F Turn_17.3 6.3 25.0 0.0 1
1VQB E30M Sheet_29.6 7.0 25.0 0.32 1
2RN2 A52V Helix_0.3 3.2 53.0 1.7 1
1CSP S48R Sheet_26.4 7.0 70.0 1.58 1
1YCC C102S Coil_1.2 6.0 46.5 2.8 1
1A23 H32L Helix_57.4 7.0 30.0 5.3 1
2RN2 A52L Helix_0.3 3.2 53.0 1.3 1
451C Q37R Turn_101.9 5.0 50.4 0.5 1
1OTR K33A null 3.25 65.0 0.43 1
1IGV E26Q Helix_128.5 7.0 25.0 0.09 1
1OTR E34A Helix_72.8 3.0 65.0 0.07 1
1LZ1 G129A Coil_79.4 2.7 64.9 0.14 1
CspB-TB K12E null 7.5 55.0 0.43 1
1A23 H32S Helix_57.4 7.0 30.0 5.2 1
1VQB L32W Sheet_79.0 7.0 25.0 1.4 1
1CSP N55D Turn_160.4 7.5 55.0 0.5 1
1BVC L69M Helix_1.1 11.0 76.5 0.0 1
1BVC K140A Helix_131.6 4.2 4.0 0.47 1
1RX4 V88A Coil_51.9 7.2 20.0 0.2 1
1LZ1 Q58G Turn_12.9 2.7 64.9 1.86 1
4LYZ R114H Coil_130.2 6.4 74.0 0.68 1
1CSP K65I Sheet_94.3 7.0 70.0 1.53 1
1N0J Q143N Turn_0.0 7.8 70.0 2.79 1
2CI2 Q41G Helix_139.6 6.25 25.0 -0.6 -1
1RN1 A21C Helix_61.1 2.5 0.0 -0.74 -1
1VQB V43T Sheet_55.5 7.0 25.0 -0.8 -1
1HFZ I59W Coil_69.3 7.4 56.2 -0.93 -1
1BNI G52A Sheet_1.3 6.3 54.1 -5.3 -1
3MBP G19C Helix_18.2 7.6 25.0 -2.3 -1
CspB-TB R3Q null 7.5 55.0 -1.0 -1
1LZ1 I59F Sheet_3.0 2.7 64.9 -0.81 -1
1AYF T54A Turn_57.2 8.5 37.0 -1.31 -1
1OTR K33S null 3.25 65.0 -0.36 -1
1C9O R3K Sheet_154.1 7.0 70.0 -0.19 -1
1LZ1 V2S Sheet_101.4 2.7 64.9 -1.41 -1
1W3D I130V Coil_67.3 5.5 51.85 -0.2 -1
1RN1 A21V Helix_61.1 2.5 0.0 -0.66 -1
2CI2 I56A Coil_174.8 6.25 25.0 -0.03 -1
3HHR E74S Helix_52.4 8.0 20.0 -0.91 -1
1LZ1 V2M Sheet_106.7 2.7 64.9 -0.31 -1
1OTR Q41L Sheet_0.2 3.75 50.0 -0.26 -1
1VQB L49C Sheet_9.0 7.0 25.0 -2.05 -1
1C2R K12D Helix_81.0 7.5 25.0 -1.3 -1
1RTB V63A Sheet_54.7 5.0 40.0 -2.02 -1
4LYZ S91A Helix_0.5 6.4 74.0 -0.15 -1
1PGA I6N Sheet_44.4 5.2 25.0 -1.53 -1
1BVC I111L Helix_5.0 11.0 76.5 -0.6 -1
CspB-TB E48K null 7.5 55.0 -1.34 -1
1YCC K73I Helix_172.0 4.5 25.0 -0.4 -1
1BNI E73G Sheet_11.7 6.3 25.0 -5.4 -1
1LZ1 C77A Turn_20.6 3.0 57.0 -4.6 -1
1VQB Y26R Sheet_81.9 7.0 25.0 -0.2 -1
1AYF H56Q Sheet_5.6 8.5 37.0 -1.66 -1
1BNI T16A Helix_104.3 6.3 25.0 -0.27 -1
1RN1 A21G Helix_61.1 2.5 0.0 -0.9 -1
4LYZ I55T Turn_0.8 6.4 74.0 -4.96 -1
1BVC I28L Helix_1.8 11.0 76.5 -0.6 -1
1FTG L143A Sheet_0.1 7.0 44.15 -0.1 -1
1LZ1 D18N Turn_67.1 4.0 65.0 -1.7 -1
1AYF Y82L Coil_134.9 8.5 37.0 -0.36 -1
1C9O R3L Sheet_154.1 7.0 70.0 -0.93 -1
1CYO V61K Turn_112.1 7.0 25.0 -2.39 -1
4LYZ C94A Helix_2.9 9.5 20.0 -4.78 -1
1LZ1 V100A Turn_0.9 2.7 49.2 -0.57 -1
1RTB V108I Sheet_0.0 5.0 40.0 -0.43 -1
2CI2 V53G Sheet_77.9 6.3 25.0 -2.43 -1
1CSP D24N Coil_124.8 7.5 55.0 -0.72 -1
1W3D V129A Coil_39.4 5.5 51.85 -0.7 -1
1BVC Q8G Helix_81.9 4.2 4.0 -0.56 -1
1CYO V45E Helix_78.1 7.0 66.7 -2.68 -1
P01051 V14A null 7.0 25.0 -1.67 -1
1CLW R382S Sheet_59.4 7.4 88.4 -17.4 -1
1HFZ K114E Coil_81.7 7.4 56.2 -0.65 -1
1RTB A109G Sheet_6.4 5.0 40.0 -0.43 -1
1BNI Y17A Helix_121.0 6.3 25.0 -2.13 -1
1BVC A130K Helix_0.0 7.8 4.0 -2.1 -1
1CYO F35H Helix_19.9 7.0 66.2 -2.82 -1
1OTR Q41S Sheet_0.2 3.75 50.0 -1.27 -1
1RGG Y49F null 7.0 25.0 -0.2 -1
1C9O G23Q Coil_46.1 7.0 70.0 -0.29 -1
1OTR K33G null 3.25 65.0 -1.46 -1
1RTB F46V Sheet_0.0 6.0 24.85 -4.54 -1
1YCC P76S Coil_100.5 4.6 25.0 -1.89 -1
5CRO Y26W Coil_162.9 7.0 45.0 -0.1 -1
1VQB C33S Sheet_0.0 7.0 25.0 -2.13 -1
1RGG V36T Sheet_46.8 7.0 48.4 -1.3 -1
1FTG I21G Helix_70.3 7.0 43.25 -0.76 -1
3SSI M103A Helix_0.5 7.0 82.21 -2.32 -1
1CLW G244R Coil_40.8 7.4 88.4 -4.0 -1
3MBP Y283D Turn_56.5 7.6 25.0 -3.2 -1
1VQB D50H Turn_41.1 7.0 25.0 -0.78 -1
1RGG D33A Turn_16.5 7.0 52.6 -6.1 -1
1LZ1 I59V Sheet_2.7 2.7 49.2 -0.93 -1
2CI2 L51A Sheet_38.9 6.3 46.45 -2.37 -1
1RTB D121N Coil_12.0 6.0 25.0 -1.9 -1
1LZ1 G105A Helix_15.3 2.7 64.9 -0.62 -1
1OTR E34Q Helix_72.8 3.0 65.0 -1.46 -1
1RN1 H40T Sheet_66.1 6.0 25.0 -0.26 -1
1CSP K13E Turn_143.1 7.5 55.0 -0.29 -1
1YCC N52T Helix_16.8 5.0 26.85 -0.53 -1
1BNI G34T Coil_38.5 6.3 25.0 -3.37 -1
4LYZ M12L Helix_0.6 2.7 66.0 -0.57 -1
1EL1 H21G Turn_104.6 4.5 66.4 -0.48 -1
1BNI G34R Coil_38.5 6.3 25.0 -2.42 -1
1BNI I96V Sheet_0.0 6.3 25.0 -0.98 -1
1RTB Y97A Sheet_6.3 5.0 63.3 -12.0 -1
1OTR K33T null 3.25 65.0 -0.12 -1
2CI2 K43G Helix_9.0 6.25 25.0 -3.19 -1
1OTR I36V Coil_28.9 3.0 50.0 -0.79 -1
1LZ1 V2L Sheet_106.7 2.7 64.9 -0.05 -1
2RN2 A52D Helix_0.3 3.2 53.0 -1.9 -1
1RGG D79E Sheet_12.4 7.0 52.6 -0.3 -1
1RTB V108L Sheet_0.0 5.0 40.0 -0.7 -1
2CI2 V70A Sheet_12.1 6.3 25.0 -1.95 -1
1OTR I36F Coil_28.9 3.0 50.0 -0.86 -1
1BNI I55T Sheet_96.0 6.3 25.0 -0.6 -1
1CYO V45G Helix_78.1 7.0 25.0 -1.91 -1
1BNI T26N Coil_39.5 6.3 25.0 -1.29 -1
