# Supplementary material for: Towards sequence-based prediction of mutation-induced stability changes in unseen non-homologous proteins
Source: BMC Genomics. 2014 Jan 24;15(Suppl 1):S4. doi: 10.1186/1471-2164-15-S1-S4 (PMC4046685; doi:10.1186/1471-2164-15-S1-S4)
Supplement: Supplementary file 1 — Additional file 1: Data set S1914. The files containing the S1914 data set, as well as training, cross-validation, and test splits are available in a white-space-delimited tabular text format. All files are compressed in a single zip archive S1914.zip. (ZIP 2 MB) [file 12864_2014_5677_MOESM1_ESM.zip › S1914/unseen-protein/unseen-mutation_cross-validation/replication4/S1914.train4.fold3]

2RN2 K95A Coil_137.0 5.5 49.8 0.1 1
1VQB E30F Sheet_29.6 7.0 25.0 1.02 1
1CYO F35Y Helix_19.9 7.0 66.2 0.79 1
1PGA T53F Sheet_45.2 5.2 25.0 1.01 1
451C V13M Helix_60.4 5.0 50.4 0.4 1
2RN2 G23A Sheet_0.0 5.5 52.5 0.5 1
1LRP Q33Y Helix_67.8 8.0 51.5 1.32 1
1HFY T29I Helix_0.0 7.0 25.0 3.23 1
1BVC I28V Helix_1.8 11.0 76.5 0.0 1
1YCC K73V Helix_172.0 4.5 25.0 0.1 1
2RN2 V74I Helix_0.6 5.5 52.0 0.6 1
1YCC N52V Helix_16.8 4.6 26.85 1.67 1
1ZG4 S235A null 7.0 50.6 0.58 1
1RGG H85Q Turn_94.3 7.0 49.0 0.0 1
1RGG D79I Sheet_12.4 7.0 52.6 2.85 1
1RGG T16V Helix_51.3 7.0 48.4 0.3 1
451C F34Y Turn_23.3 5.0 50.4 1.9 1
1BNI E29Q Helix_84.0 6.3 25.0 0.0 1
5CRO Y26L Coil_162.9 7.0 45.0 1.1 1
1LZ1 R21G Turn_145.7 2.7 64.9 1.15 1
1FTG D43A Helix_39.8 7.0 44.15 0.1 1
1VQB M77V Sheet_89.7 7.0 25.0 0.6 1
1CSP R56Q Turn_232.1 7.5 55.0 0.38 1
1VQB T62V Sheet_54.6 7.0 25.0 0.65 1
1BNI T79V Coil_109.0 6.3 25.0 0.3 1
1LZ1 V74I Coil_93.3 2.7 64.9 0.45 1
4LYZ D101R Coil_94.7 6.4 74.0 0.27 1
1RGG D79H Sheet_12.4 7.0 52.6 1.8 1
1RN1 N36A Turn_67.8 7.0 25.0 0.03 1
1VQB M77C Sheet_89.7 7.0 25.0 0.0 1
1RN1 S17A Helix_62.7 7.0 25.0 0.67 1
1OTR K33M null 3.25 65.0 0.53 1
1HME I38H Helix_138.6 7.0 20.0 0.0 1
1LZ1 G127A Turn_82.2 2.7 64.9 -0.55 -1
2RN2 E135K Turn_105.9 5.5 52.7 -0.22 -1
1VQB V35M Sheet_8.5 7.0 25.0 -0.53 -1
1AKK L94V Helix_4.5 2.0 83.0 -1.2 -1
1CSP K65Q Sheet_94.3 7.5 55.0 -0.76 -1
1PGA T53V Sheet_45.2 5.2 25.0 -0.8 -1
1BNI T6S Coil_74.5 6.3 25.0 -0.22 -1
2RN2 A52E Helix_0.3 3.2 53.0 -1.5 -1
1RN1 N44D Turn_49.7 7.0 50.8 -1.6 -1
1CAH W5F Coil_64.6 7.5 23.0 -2.4 -1
3SSI M73V Coil_211.3 7.0 53.36 -0.66 -1
1VQB D36C Sheet_49.6 7.0 25.0 -1.02 -1
1HFZ Y103A Helix_56.3 7.4 56.2 -2.39 -1
1C9O E46K Sheet_56.0 7.0 75.0 -0.65 -1
1AG2 V180I Helix_41.5 7.0 25.0 -0.5 -1
1RN1 A21W Helix_61.1 2.5 0.0 -0.3 -1
1VQB V35F Sheet_8.5 7.0 25.0 -1.58 -1
1VQB V19T Sheet_101.0 7.0 25.0 -0.3 -1
1AAR F45W Sheet_37.1 5.0 25.0 -0.32 -1
1LZ1 Y20F Turn_50.9 2.7 64.9 -0.5 -1
1RN1 N81A Sheet_5.8 7.0 25.0 -2.87 -1
1C9O E21A Sheet_151.4 7.0 70.0 -0.29 -1
1BNI K27G Helix_67.8 6.3 25.0 -0.48 -1
1RTB P114A Sheet_112.1 4.2 56.05 -3.2 -1
1LZ1 G16A Turn_43.8 2.7 64.9 -1.39 -1
1RGG Y80F null 7.0 25.0 -1.5 -1
1LZ1 I23A Turn_15.3 2.7 64.9 -2.54 -1
1VQB L49V Sheet_9.0 7.0 25.0 -1.45 -1
1ZG4 R164S null 7.0 50.6 -0.61 -1
1BNI A32T Helix_92.3 6.3 25.0 -0.8 -1
1VQB L81V Sheet_21.2 7.0 25.0 -0.1 -1
1BVC I111M Helix_5.0 11.0 76.5 -1.1 -1
1BNI I4A Coil_63.0 6.3 25.0 -1.4 -1
1VQB M77L Sheet_89.7 7.0 25.0 -0.6 -1
1BNI A32P Helix_92.3 6.3 25.0 -4.1 -1
1CLW T235I Coil_16.1 7.4 88.4 -1.6 -1
4LYZ G49N Coil_22.2 9.5 20.0 -0.96 -1
1LZ1 I59M Sheet_3.0 2.7 64.9 -1.29 -1
1C9O E36K Coil_142.9 7.0 75.0 -0.19 -1
1OTR E34D Helix_72.8 3.0 65.0 -0.22 -1
1BNI I55V Sheet_96.0 6.3 25.0 -0.3 -1
1LZ1 V2Y Sheet_101.4 2.7 64.9 -0.36 -1
1LRP Y22H Helix_46.4 8.0 51.5 -2.25 -1
1RX4 V75C Sheet_12.2 7.8 15.0 -0.2 -1
1VQB V35T Sheet_8.5 7.0 25.0 -2.65 -1
1BNI A32W Helix_92.3 6.3 25.0 -1.0 -1
1RTB V47A Sheet_0.0 5.0 40.0 -3.8 -1
1AG2 F198S Coil_12.3 7.0 25.0 -2.46 -1
1LZ1 Y38F Sheet_18.0 2.7 64.9 -0.19 -1
1BNI Q31G Helix_101.4 6.3 25.0 -0.98 -1
1VQB I47A Sheet_4.5 7.0 25.0 -3.52 -1
1W3D A168G Helix_86.9 5.5 51.85 -0.3 -1
1CYO V61E Turn_112.1 7.0 25.0 -1.05 -1
1BNI R69S Coil_36.2 6.3 25.0 -2.72 -1
1BNI Q15G Helix_69.7 6.3 25.0 -1.6 -1
1BNI G34K Coil_38.5 6.3 25.0 -3.12 -1
1W3D I163V Helix_0.0 5.5 51.85 -0.5 -1
1PGA T53W Sheet_29.1 5.2 60.0 -0.32 -1
1OTR Q41T Sheet_0.2 3.75 50.0 -0.43 -1
1FTG I104V Helix_42.9 7.0 44.15 -0.56 -1
1LZ1 A32S Helix_0.0 2.7 64.9 -0.33 -1
2CI2 A35G Helix_0.0 6.25 25.0 -1.09 -1
1VQB V19C Sheet_101.0 7.0 25.0 -0.15 -1
1YCC P76G Coil_100.5 4.6 25.0 -0.78 -1
3SSI M73G Coil_211.3 7.0 53.36 -0.06 -1
2CI2 K36A Helix_90.3 6.3 46.45 -0.49 -1
1BNI Y17F Helix_121.0 6.3 25.0 -0.3 -1
1CSP E50Q Sheet_68.0 7.5 55.0 -1.22 -1
1LZ1 V74S Coil_93.3 2.7 64.9 -0.38 -1
1CLW G323D Coil_13.9 7.4 88.4 -0.4 -1
P08505 W34A null 4.0 25.0 -2.0 -1
1BVC F123K Coil_1.0 7.8 4.0 -2.1 -1
1SHG K59F Sheet_108.3 7.0 24.85 -0.92 -1
1BNI A32V Helix_92.3 6.3 25.0 -0.9 -1
1CDC A40G null 7.0 25.0 -1.71 -1
1RGG V43T Coil_38.1 7.0 48.4 -0.5 -1
1FTG V117A Coil_15.4 7.0 44.15 -1.74 -1
1VQB C33T Sheet_0.0 7.0 25.0 -2.3 -1
1RN1 D49Y Coil_144.8 7.0 25.0 -0.5 -1
1RTB V54L Helix_0.0 5.0 40.0 -1.09 -1
4LYZ G117A Turn_80.5 2.7 65.6 -1.46 -1
1ANK F86L Coil_3.1 7.2 51.8 -0.8 -1
1VQB M77A Sheet_89.7 7.0 25.0 -1.05 -1
3MBP P159S Turn_2.0 7.4 63.0 -2.1 -1
1AYF H56T Sheet_5.6 8.5 37.0 -1.19 -1
1FTG I52V Sheet_0.0 7.0 44.15 -1.4 -1
1BVC L135V Helix_1.9 11.0 76.5 -2.2 -1
2CI2 L27A Turn_0.9 6.3 25.0 -2.64 -1
1W3D A139G Helix_0.7 5.5 51.85 -2.3 -1
1PGA T53C Sheet_29.1 5.2 60.0 -0.58 -1
1BVC E109G Helix_99.3 4.2 4.0 -0.93 -1
4LYZ N19K Turn_95.0 6.4 74.0 -1.06 -1
1CSP E53K Sheet_115.9 7.5 55.0 -0.19 -1
1FTG L6A Sheet_0.0 7.0 44.15 -2.94 -1
1BNI T6N Coil_74.5 6.3 25.0 -1.27 -1
