# Supplementary material for: Towards sequence-based prediction of mutation-induced stability changes in unseen non-homologous proteins
Source: BMC Genomics. 2014 Jan 24;15(Suppl 1):S4. doi: 10.1186/1471-2164-15-S1-S4 (PMC4046685; doi:10.1186/1471-2164-15-S1-S4)
Supplement: Supplementary file 1 — Additional file 1: Data set S1914. The files containing the S1914 data set, as well as training, cross-validation, and test splits are available in a white-space-delimited tabular text format. All files are compressed in a single zip archive S1914.zip. (ZIP 2 MB) [file 12864_2014_5677_MOESM1_ESM.zip › S1914/unseen-protein/unseen-mutation_cross-validation/replication4/S1914.train4.fold4]

1CSP E3Q Sheet_78.4 7.5 55.0 1.31 1
2RN2 D134H Helix_50.0 5.5 52.5 1.9 1
4LYZ D101A Coil_94.7 6.4 74.0 0.76 1
1A23 H32Y Helix_57.4 7.0 30.0 6.8 1
2RN2 D134I Helix_50.0 5.5 53.1 1.27 1
1C9O Q2L Sheet_69.1 7.0 70.0 0.55 1
3SSI M73D Coil_211.3 7.0 53.36 1.6 1
1BNI Q15I Helix_69.0 6.3 25.0 1.0 1
1RGG D79W Sheet_12.4 7.0 52.6 2.3 1
1C9O S24D Coil_97.1 7.0 70.0 0.22 1
1PGA D47A Turn_114.0 7.0 25.0 0.36 1
2CI2 I76V Coil_1.0 6.3 25.0 0.21 1
1VQB F73W Turn_177.1 7.0 25.0 0.4 1
2RN2 S68V Sheet_1.0 3.0 49.8 0.6 1
1FLV V18L Helix_0.2 7.0 44.15 0.09 1
1CSP E43Q Turn_131.6 7.5 55.0 0.05 1
1OTR K33V null 3.25 65.0 0.93 1
2RN2 D134V Helix_50.0 5.5 53.1 1.12 1
1LZ1 V110L Turn_92.4 2.7 64.9 0.07 1
4LYZ H15L Helix_44.2 6.4 74.0 0.76 1
1AYF D76E Helix_86.8 8.5 37.0 0.45 1
2RN2 D70N Coil_54.1 9.0 47.0 1.6 1
1HFZ L110H Helix_85.3 7.4 56.2 1.39 1
1OTR E34L Helix_72.8 3.0 65.0 1.36 1
1HFZ H32Y Helix_44.7 7.4 56.2 0.07 1
1CSP E42K Turn_126.1 7.5 55.0 0.02 1
3MBP D55N Coil_46.7 7.6 25.0 0.0 1
1OTR E34V Helix_72.8 3.0 65.0 0.86 1
1LZ1 R50A Coil_141.1 2.7 64.9 0.43 1
1HFY T33I Helix_18.4 2.0 20.0 0.18 1
1HFZ L110R Helix_85.3 7.4 56.2 0.43 1
2RN2 E48Q Helix_19.0 9.0 47.0 0.3 1
1YCC N52A Helix_16.8 4.6 26.85 0.63 1
1RGG Y55F null 7.0 25.0 -0.6 -1
1PGA T53D Sheet_29.1 5.2 60.0 -2.21 -1
1FTG Q111G Helix_119.9 7.0 43.25 -0.31 -1
1BVC V68T Helix_31.2 7.8 4.0 -0.6 -1
1C2R K14E Helix_97.0 7.5 25.0 -1.3 -1
1BVC L29I Helix_4.8 11.0 76.5 -1.1 -1
1BNI T105V Coil_86.4 6.3 25.0 -2.2 -1
1HFZ H107Y Helix_135.6 7.4 56.2 -0.19 -1
1B5M P81A Turn_69.8 7.2 25.0 -0.65 -1
1RTB P114G Sheet_112.1 6.0 61.6 -3.3 -1
1RTB I81A Sheet_0.2 5.0 40.0 -2.99 -1
1FTG I156V Helix_1.9 7.0 44.15 -3.6 -1
1AAR K29Q Helix_66.7 5.0 25.0 -1.67 -1
1HFZ Q54A Coil_13.3 7.4 56.2 -0.41 -1
1BVC K56A Helix_120.6 4.0 25.0 -0.23 -1
2CI2 T58A Coil_106.5 6.3 25.0 -0.69 -1
1RTB F46L Sheet_0.0 6.0 24.85 -3.2 -1
1BVC W7F Helix_17.5 7.8 4.0 -0.9 -1
1BNI Y13A Helix_39.1 6.3 25.0 -3.5 -1
1BNI I109A Coil_45.0 6.3 25.0 -2.1 -1
1EL1 A93S Helix_63.1 4.5 66.4 -0.26 -1
1BNI L95G Coil_49.8 6.3 25.0 -4.7 -1
2CI2 L68A Sheet_0.1 6.3 25.0 -3.82 -1
1W3D I146A Turn_12.8 5.5 51.85 -2.7 -1
1BNI G34H Coil_38.5 6.3 25.0 -2.65 -1
1W3D L159G Coil_61.8 5.5 51.85 -1.9 -1
1AG2 R208H Helix_99.0 7.0 25.0 -1.44 -1
P01051 V54A null 7.0 25.0 -2.37 -1
1RTB V118G Sheet_32.1 5.0 40.0 -2.77 -1
1OTR E34G Helix_72.8 3.0 65.0 -1.39 -1
1RN1 A21S Helix_61.1 7.0 0.0 -0.4 -1
2AKY T110H Coil_42.1 7.6 25.0 -2.63 -1
2RN2 A52Y Helix_0.3 3.2 53.0 -2.3 -1
1LZ1 G22A Turn_75.4 2.7 64.9 -1.79 -1
2CI2 E34N Helix_88.6 6.25 25.0 -1.07 -1
1VQB C33L Sheet_0.0 7.0 25.0 -1.3 -1
1PGA V29P Helix_65.8 5.5 25.0 -3.5 -1
1BNI K62R Coil_87.0 6.3 25.0 -0.45 -1
1FTG V31A Helix_5.0 7.0 44.15 -1.72 -1
2CI2 T22G Sheet_53.5 6.3 25.0 -1.16 -1
1BNI R83Q Coil_66.7 6.3 25.0 -2.05 -1
1RGG Y51F null 7.0 25.0 -2.3 -1
1C2R G34S Coil_12.4 7.5 30.0 -2.2 -1
1FC1 Y407A null 7.4 20.0 -2.1 -1
1LZ1 V100T Coil_0.9 2.7 64.9 -0.29 -1
1VQB S67C Helix_0.0 7.0 25.0 -1.85 -1
1CAH C206S Coil_9.0 7.5 23.0 -0.6 -1
1BVC D60A Helix_55.1 4.0 25.0 -0.13 -1
1BVC V114A Helix_10.0 9.6 82.2 -1.4 -1
1RX4 V75Y Sheet_12.2 7.8 15.0 -2.3 -1
1OTR I36L Coil_28.9 3.0 50.0 -1.31 -1
1AG2 V210I Helix_0.0 7.0 25.0 -0.26 -1
1BNI T6G Coil_74.5 6.3 25.0 -1.27 -1
3SSI M103G Helix_0.5 7.0 82.21 -6.82 -1
1AG2 T183A Helix_3.4 7.0 25.0 -4.62 -1
1BNI Y13G Helix_39.1 6.3 25.0 -6.4 -1
2RN2 S68L Sheet_1.0 3.0 49.8 -0.5 -1
2CI2 I48V Sheet_33.8 6.3 25.0 -1.09 -1
1RTB P93S Coil_104.0 4.2 56.05 -2.1 -1
2CI2 L40A Helix_79.7 6.25 25.0 -1.33 -1
1BNI D8A Helix_87.9 6.3 25.0 -0.9 -1
1CDC L95V null 7.0 25.0 -0.75 -1
1RGG T18V Helix_6.4 7.0 48.4 -1.4 -1
1BNI Q15A Helix_69.7 6.3 25.0 -0.2 -1
1VQB F68V Sheet_63.0 7.0 25.0 -2.5 -1
1LZ1 V2G Sheet_106.7 2.7 64.9 -2.29 -1
1RN1 V16S null 7.0 25.0 -4.71 -1
1BVC T51A Helix_64.0 9.6 82.2 -1.4 -1
2RN2 A52K Helix_0.3 3.2 53.0 -5.9 -1
1VQB E40C Coil_163.5 7.0 25.0 -0.8 -1
1RTB V116G Sheet_20.4 5.0 40.0 -1.18 -1
1BNI S28G Helix_78.5 6.3 25.0 -0.45 -1
1YCC N52Q Helix_16.8 4.6 26.85 -0.08 -1
1BNI G34D Coil_38.5 6.3 25.0 -3.39 -1
2AKY V8I Sheet_0.6 7.5 25.0 -1.19 -1
2CI2 V57A Coil_61.9 6.25 25.0 -1.47 -1
1PGA A48P Turn_95.2 5.5 25.0 -0.7 -1
1PGA K10P Turn_167.6 5.5 25.0 -0.2 -1
1LZ1 I59T Sheet_3.0 2.7 64.9 -2.22 -1
1FC1 L368A null 7.4 20.0 -2.2 -1
1VQB F13T Sheet_82.8 7.0 25.0 -0.35 -1
1C9O E46A Sheet_56.0 7.0 70.0 -0.22 -1
1VQB V35I Sheet_8.5 7.0 25.0 -0.32 -1
1LZ1 I59G Sheet_3.0 2.7 64.9 -3.83 -1
CspB-TB K20E null 7.5 55.0 -1.31 -1
1LZ1 V99A Helix_3.4 2.7 49.2 -0.89 -1
2CI2 T55S Coil_57.1 6.25 25.0 -0.02 -1
1BNI G34N Coil_38.5 6.3 25.0 -2.75 -1
1LRP I84S Helix_59.9 8.0 51.5 -2.25 -1
1RTB I106A Sheet_0.0 5.0 40.0 -4.37 -1
1VQB L32R Sheet_79.0 7.0 25.0 -0.8 -1
4LYZ N77H Turn_123.2 6.4 74.0 -0.38 -1
1BVC E18A Helix_78.4 4.0 25.0 -0.6 -1
1AG2 E200K Helix_138.7 7.0 25.0 -0.14 -1
1VQB E30N Sheet_29.6 7.0 25.0 -0.55 -1
