# Supplementary material for: Towards sequence-based prediction of mutation-induced stability changes in unseen non-homologous proteins
Source: BMC Genomics. 2014 Jan 24;15(Suppl 1):S4. doi: 10.1186/1471-2164-15-S1-S4 (PMC4046685; doi:10.1186/1471-2164-15-S1-S4)
Supplement: Supplementary file 1 — Additional file 1: Data set S1914. The files containing the S1914 data set, as well as training, cross-validation, and test splits are available in a white-space-delimited tabular text format. All files are compressed in a single zip archive S1914.zip. (ZIP 2 MB) [file 12864_2014_5677_MOESM1_ESM.zip › S1914/unseen-protein/unseen-mutation_cross-validation/replication4/S1914.train4.fold5]

1CSP M1R Coil_139.1 7.0 70.0 1.74 1
1RN1 Q25K Helix_94.8 7.0 25.0 0.94 1
2RN2 D10E Sheet_18.4 9.0 47.0 1.0 1
1YCC N52M Helix_16.8 4.6 26.85 2.25 1
CspB-TB K55Q null 7.5 55.0 0.79 1
1RGG T5V Sheet_81.2 7.0 48.4 0.0 1
1OTR E34Y Helix_72.8 3.0 65.0 0.41 1
1FTG E20K Helix_72.0 7.0 43.25 1.32 1
1C9O R56E Turn_213.1 7.0 75.0 0.76 1
4LYZ D101K Coil_94.7 6.4 74.0 0.19 1
1BNI G65S Coil_62.0 6.3 25.0 0.5 1
1RN1 D49H Coil_144.8 7.0 25.0 1.1 1
1RGG D79R Sheet_12.4 7.0 52.6 2.7 1
2CI2 K72N Turn_208.2 6.25 25.0 0.004 1
1RGG D79F Sheet_12.4 7.0 52.6 3.0 1
1G6N S128P Helix_11.8 7.9 20.0 0.14 1
2RN2 D10S Sheet_18.4 9.0 47.0 2.7 1
2RN2 D70A Coil_54.1 9.0 47.0 1.1 1
1BVC L29M Helix_4.8 11.0 76.5 0.1 1
1VQB K24V Sheet_157.9 7.0 25.0 0.4 1
3MBP T345I Helix_58.4 7.6 25.0 0.7 1
1LZ1 R50G Turn_141.1 2.7 64.9 0.26 1
2RN2 D10H Sheet_18.4 9.0 47.0 2.4 1
4LYZ M12F Helix_0.6 2.7 66.0 0.28 1
1LZ1 V74M Coil_93.3 2.7 64.9 0.65 1
1BVC P88A Helix_75.0 9.6 82.2 0.6 1
2RN2 A52I Helix_0.3 3.2 53.0 1.9 1
1B5M D60R Turn_124.9 7.2 25.0 0.33 1
1RTB S123A Sheet_27.6 7.0 61.7 0.46 1
5CRO Y26D Coil_162.9 7.0 45.0 2.7 1
2RN2 Q76L Helix_57.3 3.0 50.1 0.24 1
5CRO Y26F Coil_162.9 7.0 45.0 0.4 1
1RGG E74K null 7.0 25.0 1.1 1
1BNI T26D Coil_39.5 6.3 25.0 -0.08 -1
1ANK G85V Coil_7.5 7.2 51.8 -2.4 -1
1BNI R83K Coil_66.7 6.3 25.0 -4.13 -1
2CI2 I49A Sheet_75.3 6.3 25.0 -2.12 -1
2CI2 F69A Sheet_34.5 6.25 25.0 -3.84 -1
3HHR S71V Coil_36.6 8.0 20.0 -1.19 -1
1SSO I30V Sheet_1.9 7.0 50.0 -0.4 -1
1BNI I76A Sheet_0.0 6.3 25.0 -1.9 -1
1RGG T72V Sheet_19.2 7.0 48.4 -0.2 -1
1RN1 W59Y Sheet_1.8 6.0 25.0 -0.93 -1
1OTR V5T Sheet_0.0 3.75 50.0 -3.73 -1
1N0J I58T Helix_106.1 7.8 70.0 -2.7 -1
1LZ1 I59A Sheet_3.0 2.7 49.2 -1.31 -1
1VQB V45T Sheet_49.6 7.0 25.0 -1.75 -1
1BNI T16G Helix_104.3 6.3 25.0 -1.66 -1
1BNI A32I Helix_92.3 6.3 25.0 -0.8 -1
1FLV A101L Helix_0.1 7.0 44.15 -0.53 -1
CspB-TB D25N null 7.5 55.0 -0.72 -1
1W3D Y138F Helix_39.6 5.5 51.85 -2.0 -1
1PGA V54A Sheet_0.1 7.0 25.0 -0.1 -1
1LZ1 V2N s_101.4 2.7 64.9 -1.34 -1
1BNI I88A Sheet_0.0 6.3 25.0 -4.31 -1
1CSP K65E Sheet_94.3 7.5 55.0 -1.7 -1
2CI2 L40G Helix_79.7 6.25 25.0 -1.38 -1
1PGA T49A Turn_98.7 7.0 25.0 -0.86 -1
1LZ1 V74R Coil_93.3 2.7 64.9 -0.07 -1
2CI2 V82A Helix_17.8 6.3 25.0 -1.45 -1
1BVC G23A Helix_16.0 9.6 82.2 -1.1 -1
1LZ1 V93T Helix_3.8 2.7 64.9 -0.67 -1
4LYZ T40I Sheet_0.1 6.4 74.0 -2.2 -1
1VQB L81T Sheet_21.2 7.0 25.0 -2.55 -1
1W3D E141A Helix_120.8 5.5 51.85 -0.7 -1
3MBP P133A Helix_40.3 7.4 63.0 -0.3 -1
1HFZ Y103P Helix_56.3 7.4 56.2 -0.22 -1
1W3D L159A Coil_61.8 5.5 51.85 -2.0 -1
1CDC V30A null 7.0 25.0 -4.88 -1
1PGA D36P Helix_114.1 5.5 25.0 -3.1 -1
1BNI V10T Helix_0.0 6.3 25.0 -2.5 -1
1BNI A32F Helix_92.3 6.3 25.0 -0.7 -1
1FC1 K392A null 7.4 20.0 -0.4 -1
1BNI L89V Sheet_0.0 6.3 25.0 -0.3 -1
1RN1 D76S Sheet_3.4 7.0 15.0 -3.2 -1
1RTB V57L Helix_0.0 5.0 40.0 -2.37 -1
1BVC M131A Helix_0.0 7.8 4.0 -2.2 -1
1CSP D25Q Coil_56.3 7.5 55.0 -0.81 -1
1RGG V2T Coil_36.5 7.0 48.4 -0.9 -1
1VQB L37A Coil_115.8 7.0 25.0 -3.85 -1
1BVC V13A Helix_0.0 9.6 82.2 -0.7 -1
1BNI D12G Helix_78.1 6.3 25.0 -1.25 -1
4LYZ G102V Coil_64.1 6.4 74.0 -0.04 -1
2CI2 I48A Sheet_33.8 6.3 25.0 -3.84 -1
1VQB M77T Sheet_89.7 7.0 25.0 -0.4 -1
1RTB V47G Sheet_0.0 5.0 40.0 -7.34 -1
1PGA T53A Sheet_29.1 5.2 60.0 -1.36 -1
2CI2 E26Q Turn_87.7 6.25 25.0 -0.62 -1
1PGA K50A Turn_117.6 7.0 25.0 -0.45 -1
1FTG V160A Helix_0.6 7.0 44.15 -1.91 -1
1VQB C33V Sheet_0.0 7.0 25.0 -0.1 -1
2CI2 F69V Sheet_34.5 6.25 25.0 -2.39 -1
1BNI L14A Helix_0.0 6.3 25.0 -4.63 -1
1BNI T6H Helix_74.5 8.9 25.0 -1.56 -1
1CSP V20Q Turn_20.0 7.5 55.0 -1.82 -1
1RGG E41K null 7.0 25.0 -1.2 -1
3MBP P133S Helix_40.3 7.4 63.0 -2.1 -1
1VQB I47V Sheet_4.5 7.0 25.0 -1.27 -1
1RN1 D49W Coil_144.8 7.0 25.0 -0.9 -1
1RGG N39S Turn_17.1 7.0 48.4 -2.3 -1
1BNI A32Y Helix_92.3 6.3 25.0 -0.8 -1
2CI2 V79G Coil_39.4 6.3 25.0 -3.24 -1
1LZ1 G37A Coil_39.1 2.7 64.9 -0.29 -1
2CI2 E60A Coil_92.3 6.3 25.0 -0.68 -1
1CYO V45T Helix_78.1 7.0 25.0 -0.96 -1
2CI2 I76A Coil_1.0 6.3 25.0 -4.25 -1
1BNI I25V Coil_19.9 6.3 25.0 -1.1 -1
1C9O E50K Sheet_54.3 7.0 75.0 -0.5 -1
1CLW G177R Sheet_28.4 7.4 88.4 -2.1 -1
1VQB L37C Coil_115.8 7.0 25.0 -2.3 -1
1CDC I57V null 7.0 25.0 -0.43 -1
1RN1 A21R Helix_61.1 2.5 0.0 -0.41 -1
1VQB I47M Sheet_4.5 7.0 25.0 -1.08 -1
1LZ1 I59S Sheet_3.0 2.7 64.9 -3.58 -1
1RGG T59V Coil_33.3 7.0 48.4 -1.7 -1
1LRP A66T Helix_21.7 8.0 51.5 -2.99 -1
1FTG V139A Turn_0.0 7.0 44.15 -0.87 -1
1TUP R248Q Coil_194.1 7.2 10.0 -1.94 -1
1BNI T16S Helix_104.3 6.3 25.0 -1.79 -1
1LZ1 V2D Sheet_101.4 2.7 64.9 -1.43 -1
3HHR E74Q Helix_52.4 8.0 20.0 -0.18 -1
1AYF Y82S Coil_134.9 8.5 37.0 -0.33 -1
2CI2 E33D Helix_99.3 6.25 25.0 -0.52 -1
1RX4 V88I Coil_51.9 7.2 20.0 -1.73 -1
1W3D D145N Coil_61.8 5.5 51.85 -0.9 -1
1VQB S67T Helix_0.0 7.0 25.0 -0.8 -1
1AAR R72Q Sheet_117.1 5.0 25.0 -0.33 -1
1RN1 S12A Sheet_43.9 7.0 25.0 -1.23 -1
