# Supplementary material for: Towards sequence-based prediction of mutation-induced stability changes in unseen non-homologous proteins
Source: BMC Genomics. 2014 Jan 24;15(Suppl 1):S4. doi: 10.1186/1471-2164-15-S1-S4 (PMC4046685; doi:10.1186/1471-2164-15-S1-S4)
Supplement: Supplementary file 1 — Additional file 1: Data set S1914. The files containing the S1914 data set, as well as training, cross-validation, and test splits are available in a white-space-delimited tabular text format. All files are compressed in a single zip archive S1914.zip. (ZIP 2 MB) [file 12864_2014_5677_MOESM1_ESM.zip › S1914/unseen-protein/unseen-mutation_cross-validation/replication4/S1914.train4.fold6]

4LYZ G102A Turn_64.1 2.7 65.6 0.02 1
4LYZ D101S Coil_94.7 6.4 74.0 0.87 1
1YCC C102A Coil_1.2 6.0 46.5 2.9 1
1CSP E53Q Sheet_115.9 7.5 55.0 0.19 1
2RN2 A125T Turn_69.4 5.5 52.0 0.0 1
1CSP E66L Coil_46.8 7.0 70.0 2.1 1
1YCC C102T Coil_1.2 6.0 57.1 0.8 1
1LZ1 A47P Coil_84.3 2.8 68.8 0.1 1
1LZ1 V74L Coil_93.3 2.7 64.9 0.19 1
1CSP E3K Sheet_78.4 7.0 70.0 2.75 1
1BNI S28A Helix_78.5 6.3 25.0 0.41 1
1CSP N10D Sheet_52.1 7.5 55.0 0.31 1
1RGG D79L Sheet_12.4 7.0 52.6 2.7 1
4LYZ D101E Coil_94.7 6.4 74.0 0.0 1
3SSI M73E Coil_211.3 7.0 53.36 1.05 1
2RN2 K91R Coil_80.5 5.5 49.8 0.0 1
1RGG D79A Sheet_12.4 7.0 52.6 2.75 1
1CSP E66K Coil_46.8 7.0 70.0 2.17 1
CspB-TB K20V null 7.5 55.0 2.17 1
2RN2 D134A Helix_50.0 5.5 53.1 1.51 1
1VQB L32Y Sheet_79.0 7.0 25.0 0.5 1
1K9Q D34T null 7.0 65.0 0.35 1
1RGG Q94K Coil_74.9 7.0 52.6 0.3 1
2RN2 Q80L Coil_106.5 3.0 50.1 0.3 1
5CRO Q16L Helix_46.9 3.0 45.0 2.8 1
1RGG D79K Sheet_12.4 7.0 52.6 2.3 1
1LZ1 V110M Turn_92.4 2.7 64.9 0.53 1
2RN2 K95N Turn_137.0 5.5 49.8 0.9 1
CspB-TB K55E null 7.5 55.0 0.81 1
2RN2 V74L Helix_0.6 5.5 52.0 0.9 1
4LYZ S91T Helix_0.5 6.4 74.0 0.99 1
CspB-TB K20Q null 7.5 55.0 0.0 1
1AAR K6E Sheet_100.8 5.0 25.0 0.53 1
1BNI A32N Helix_92.3 6.3 25.0 -0.7 -1
1BVC L135M Helix_1.9 11.0 76.5 -0.8 -1
2CI2 N75D Coil_41.5 6.25 25.0 -1.21 -1
1LZ1 V93A Helix_4.4 2.7 49.2 -1.0 -1
1RTB V57I Helix_0.0 5.0 40.0 -1.3 -1
2CI2 F69L Sheet_34.5 6.3 46.45 -2.11 -1
1HME S37H Coil_70.8 7.0 20.0 -1.5 -1
1BNI T6E Coil_74.5 6.3 25.0 -0.27 -1
2CI2 A77G Coil_44.1 6.3 25.0 -1.88 -1
1RN1 A21Q Helix_61.1 7.0 0.0 -0.4 -1
1RN1 N44A Turn_49.7 7.0 25.0 -2.08 -1
1RTB I107V Sheet_9.9 5.0 40.0 -0.08 -1
2CI2 V79A Coil_39.4 6.3 25.0 -1.51 -1
1RX4 V75H Sheet_12.2 6.5 15.0 -1.9 -1
2CI2 E34D Helix_88.6 6.25 25.0 -0.74 -1
1RN1 D49F Coil_144.8 7.0 25.0 -0.4 -1
1BNI W94Y Coil_70.9 5.8 25.0 -1.27 -1
1RN1 A21I Helix_61.1 2.5 0.0 -0.44 -1
1RN1 V16C null 7.0 25.0 -4.68 -1
1LZ1 H78G Turn_152.1 2.7 64.9 -0.12 -1
1RTB V57G Helix_0.0 5.0 40.0 -5.52 -1
1CSP D25K Coil_56.3 7.5 55.0 -1.39 -1
4LYZ S91V Helix_0.5 6.4 74.0 -0.08 -1
1LZ1 A32L Helix_0.0 2.7 64.9 -0.1 -1
1CSP K13Q Turn_143.1 7.5 55.0 -0.14 -1
1VQB V45C Sheet_49.6 7.0 25.0 -0.05 -1
1CSP K7Q Sheet 7.5 55.0 -3.59 -1
3SSI V13A Sheet_56.2 7.0 82.21 -6.78 -1
1BNI D54N Sheet_28.4 6.3 25.0 -2.5 -1
1C2R P35A Coil_24.2 7.5 30.0 -2.0 -1
1SHG K59Y Sheet_108.3 7.0 24.85 -0.84 -1
3HHR E74D Helix_52.4 8.0 20.0 -0.55 -1
1RGG N39D Turn_17.1 7.0 48.4 -1.5 -1
1CDC I18V null 7.0 25.0 -1.17 -1
1PGA A23P Helix_29.5 5.5 25.0 -0.3 -1
1CDC V78A null 7.0 25.0 -3.01 -1
1RN1 N44S Turn_49.7 7.0 50.8 -1.5 -1
1BNI T6A Coil_74.5 6.3 25.0 -2.29 -1
1AYF Y82W Coil_134.9 8.5 37.0 -0.21 -1
1RTB I81G Sheet_0.2 5.0 40.0 -4.8 -1
1RTB S75A Turn_0.0 7.4 61.1 -2.5 -1
1BNI T26A Coil_39.5 6.3 25.0 -2.05 -1
1OTR E34N Helix_72.8 3.0 65.0 -0.88 -1
1RGG D17K null 7.0 25.0 -1.1 -1
2CI2 V79T Coil_39.4 6.3 25.0 -0.38 -1
1VQB L32H Sheet_79.0 7.0 25.0 -0.45 -1
1LZ1 A9S Helix_0.0 2.7 64.9 -0.02 -1
1LZ1 V121A Turn_21.8 2.7 49.2 -1.75 -1
2RN2 E48A Helix_19.0 9.0 47.0 -0.3 -1
1RTB I107L Sheet_9.9 5.0 40.0 -2.19 -1
1FTG A84G Sheet_0.0 7.0 44.15 -1.8 -1
1CDC L89V null 7.0 25.0 -0.14 -1
1C9O R3E Sheet_154.1 7.0 70.0 -2.75 -1
1RTB I106V Sheet_0.0 5.0 40.0 -0.8 -1
1LZ1 I106A Turn_4.7 2.7 64.9 -0.93 -1
3SSI V13L Sheet_56.2 7.0 82.21 -2.21 -1
1FTG S71A Helix_83.7 7.0 44.15 -0.69 -1
1CYO V45Y Helix_78.1 7.0 66.7 -1.53 -1
1FC1 Q347A null 7.4 20.0 -1.1 -1
2CI2 N75A Coil_41.5 6.25 25.0 -0.83 -1
3HHR S71Q Coil_36.6 8.0 20.0 -1.28 -1
1BNI I4V Coil_63.0 6.3 25.0 -0.6 -1
3MBP P159A Turn_2.0 7.4 63.0 -1.8 -1
3HHR E74A Helix_52.4 8.0 20.0 -0.49 -1
1ANK D84H Coil_11.9 7.2 51.8 -1.4 -1
1BNI E29A Helix_84.2 6.3 25.0 -1.25 -1
1BVC I111A Helix_5.0 11.0 76.5 -1.8 -1
1HFZ W118Y Helix_13.2 7.4 56.2 -1.17 -1
1BNI Q31S Helix_101.4 6.3 25.0 -0.22 -1
1OTR V17N Coil_2.8 3.75 50.0 -4.9 -1
2CI2 D42A Helix_60.2 6.25 25.0 -0.96 -1
1BNI Y97G Sheet_29.7 6.3 25.0 -6.6 -1
1FTG S110A Helix_42.3 7.0 44.15 -0.64 -1
1RN1 V78T null 7.0 25.0 -3.1 -1
1RN1 Y42W Sheet_13.9 6.0 25.0 -0.14 -1
1BVC W14F Helix_2.6 7.8 4.0 -1.1 -1
1LZ1 P71G Turn_76.7 2.8 68.8 -1.6 -1
1BVC L29A Helix_4.8 11.0 76.5 -2.4 -1
1LZ1 D67N Coil_34.6 4.5 65.0 -1.7 -1
2CI2 P44A Turn_109.5 6.25 25.0 -1.76 -1
1BNI F7L Helix_28.9 6.15 25.0 -4.6 -1
1YCC N52S Helix_16.8 5.0 26.85 -1.29 -1
1LZ1 V74F Coil_93.3 2.7 64.9 -0.29 -1
2CI2 K36G Helix_90.3 6.25 25.0 -2.32 -1
1BNI R69K Coil_36.2 6.3 25.0 -3.13 -1
4LYZ R21Q Turn_142.7 6.4 74.0 -0.15 -1
1OTR L67A Sheet_0.1 3.75 50.0 -2.82 -1
2DRI A188C null 7.6 25.0 -1.8 -1
4LYZ I55A Turn_0.8 6.4 74.0 -4.4 -1
1CYO F35L Helix_19.9 7.0 66.2 -1.87 -1
1FC1 T350A null 7.4 20.0 -0.1 -1
1OTR E34R Helix_72.8 3.0 65.0 -3.51 -1
1C9O H29E Sheet_64.6 7.0 75.0 -0.76 -1
1RTB A4S Helix_48.7 7.0 61.7 -0.57 -1
2RN2 A52H Helix_0.3 3.2 53.0 -3.6 -1
