# Supplementary material for: Towards sequence-based prediction of mutation-induced stability changes in unseen non-homologous proteins
Source: BMC Genomics. 2014 Jan 24;15(Suppl 1):S4. doi: 10.1186/1471-2164-15-S1-S4 (PMC4046685; doi:10.1186/1471-2164-15-S1-S4)
Supplement: Supplementary file 1 — Additional file 1: Data set S1914. The files containing the S1914 data set, as well as training, cross-validation, and test splits are available in a white-space-delimited tabular text format. All files are compressed in a single zip archive S1914.zip. (ZIP 2 MB) [file 12864_2014_5677_MOESM1_ESM.zip › S1914/unseen-protein/unseen-mutation_cross-validation/replication4/S1914.train4.fold7]

2RN2 D10N Sheet_18.4 9.0 47.0 2.0 1
2CI2 K37A Helix_139.0 6.3 46.45 0.23 1
2CI2 T58D Coil_106.5 6.3 25.0 0.04 1
1CDC L50V null 7.0 25.0 0.37 1
1HFY A30I Helix_0.0 2.0 20.0 0.3 1
2RN2 K117R Sheet_118.0 5.5 52.7 0.03 1
451C F7A Helix_18.7 5.0 50.4 1.1 1
1PGA V21P Coil_133.0 5.5 25.0 0.5 1
1OTR E34F Helix_72.8 3.0 65.0 0.72 1
1LRP G48A Helix_59.7 8.0 53.4 0.87 1
1BNI Q31A Helix_101.4 6.3 25.0 0.1 1
1LZ1 V110A Helix_95.1 2.7 49.2 0.07 1
1LRP G48N Helix_59.7 8.0 53.4 0.79 1
1LZ1 D120N Coil_92.7 4.5 65.0 0.05 1
1LZ1 Y45F Sheet_125.5 2.7 64.9 0.07 1
1LZ1 V110P Helix_92.4 2.8 68.8 0.5 1
1MBG V103I Helix_0.0 7.5 25.0 0.69 1
1C9O T31S Helix_30.7 7.0 70.0 0.17 1
1FTG V83I Sheet_0.5 7.0 43.25 0.1 1
1C9O N11S Turn_74.5 7.0 70.0 0.33 1
1CSP E43S Turn_131.6 7.0 70.0 0.29 1
2RN2 E119V Sheet_57.0 5.5 52.7 0.74 1
1HME G39H Helix_36.6 7.0 20.0 0.47 1
1BNI D44E Helix_112.0 6.3 25.0 0.1 1
1FTG D75K Helix_104.9 7.0 43.25 1.01 1
1LZ1 V110I Turn_92.4 2.7 64.9 0.86 1
4LYZ A31I Helix_0.0 6.4 74.0 1.4 1
3SSI M103L Helix_0.5 7.0 82.21 0.15 1
1FTG E40K Coil_119.3 7.0 43.25 0.87 1
4LYZ A31L Helix_0.0 6.4 74.0 1.8 1
2RN2 D134Q Helix_50.0 5.5 53.1 1.32 1
1OTR K33E null 3.25 65.0 0.05 1
1BVC Q8A Helix_81.9 4.2 4.0 0.98 1
1CSP V20K Turn_20.0 7.5 55.0 -1.94 -1
1AM7 H48N Coil_13.7 7.0 25.0 -5.0 -1
1VQB V63T Sheet_23.6 7.0 25.0 -2.5 -1
1LZ1 I89A Coil_5.4 2.7 64.9 -2.7 -1
1LZ1 P103G Turn_146.4 2.8 68.8 -0.1 -1
1RTB D121A Coil_12.0 6.0 25.0 -2.2 -1
1RTB A5S Helix_30.3 7.0 61.7 -0.37 -1
1VQB V70C Turn_104.6 7.0 25.0 -1.6 -1
1CSP F15A Sheet_55.0 7.0 45.0 -2.05 -1
1BNI A32Q Helix_92.3 6.3 25.0 -0.5 -1
1RN1 A21D Helix_61.1 7.0 0.0 -0.71 -1
1BNI I88V Sheet_0.0 6.3 25.0 -1.43 -1
1LZ1 I106V Turn_13.0 2.7 49.2 -0.98 -1
1LZ1 V74A Coil_95.9 2.7 49.2 -0.43 -1
1HFZ A106S Helix_90.4 7.4 56.2 -1.05 -1
1W3D D164N Helix_73.7 5.5 51.85 -1.9 -1
1OTR L67N Sheet_0.1 3.75 50.0 -3.39 -1
3HHR E74T Helix_52.4 8.0 20.0 -0.55 -1
1VQB F68L Sheet_63.0 7.0 25.0 -2.13 -1
1VQB V35A Sheet_8.5 7.0 25.0 -1.1 -1
1LZ1 V100F Turn_0.9 2.7 64.9 -1.65 -1
1BVC L11A Helix_44.0 9.6 82.2 -0.4 -1
1CHK W101F Helix_0.0 7.0 43.2 -4.27 -1
1RGG V57T Coil_0.0 7.0 48.4 -4.4 -1
1RTB S75T Turn_0.0 7.4 61.1 -2.8 -1
1VQB L49T Sheet_9.0 7.0 25.0 -2.85 -1
1PGA T53G Sheet_29.1 5.2 60.0 -2.57 -1
1CSP V20E Turn_20.0 7.5 55.0 -3.59 -1
1BVC L9A Helix_56.0 9.6 82.2 -0.4 -1
1BVC L149A Coil_59.0 9.6 82.2 -1.6 -1
1C9O E21K Turn_160.9 7.0 75.0 -0.26 -1
4LYZ G49A Coil_22.2 2.7 65.6 -1.89 -1
1BNI T26G Coil_39.5 6.3 25.0 -1.54 -1
2CI2 D71A Sheet_59.0 6.25 25.0 -3.41 -1
1VQB L37I Coil_115.8 7.0 25.0 -0.7 -1
1LZ1 Y38A Sheet_18.0 2.7 64.9 -2.49 -1
2CI2 S31G Helix_24.0 6.25 25.0 -0.8 -1
1AYF H56R Sheet_5.6 8.5 37.0 -1.16 -1
2RN2 A52S Helix_0.3 3.2 53.0 -1.8 -1
1C9O R3A Sheet_154.1 7.0 70.0 -1.89 -1
1W3D D164A Helix_73.7 5.5 51.85 -2.3 -1
1BNI A32K Helix_92.3 6.3 25.0 -0.2 -1
2RN2 S68G Sheet_1.0 3.0 49.8 -2.4 -1
1FTG T122S Coil_26.6 7.0 44.15 -0.31 -1
1RGG E54Q Sheet_15.6 7.0 49.0 -1.7 -1
1CLW E309V Sheet_28.8 7.4 88.4 -2.3 -1
1W3D D164G Helix_73.7 5.5 51.85 -3.7 -1
2CI2 T55V Coil_57.1 6.25 25.0 -0.76 -1
1BNI Y17S Helix_121.0 6.3 25.0 -2.57 -1
1RTB V63G Sheet_54.7 5.0 40.0 -3.5 -1
1RN1 A21E Helix_61.1 7.0 0.0 -0.69 -1
1BNI A32E Helix_92.3 6.3 25.0 -0.6 -1
1RTB F46A Sheet_0.0 6.0 24.85 -6.36 -1
1BNI E73A Sheet_11.7 6.3 25.0 -2.5 -1
1AG2 T190V Helix_72.9 7.0 25.0 -0.17 -1
1PGA T53H Sheet_29.1 5.2 60.0 -0.99 -1
1VQB L37T Coil_115.8 7.0 25.0 -2.6 -1
1BNI V36T Coil_71.8 6.3 25.0 -1.1 -1
1W3D V149G Turn_8.1 5.5 51.85 -4.1 -1
1LZ1 E7Q Helix_54.1 4.5 65.0 -1.29 -1
1FC1 L351A null 7.4 20.0 -1.3 -1
2RN2 A52Q Helix_0.3 3.2 53.0 -1.2 -1
2CI2 E34Q Helix_88.6 6.25 25.0 -0.47 -1
1VQB V43C Sheet_55.5 7.0 25.0 -1.05 -1
1CSP A46E Sheet_26.9 7.0 70.0 -0.6 -1
2RN2 A52P Helix_0.3 3.2 53.0 -1.6 -1
1LZ1 V2R Sheet_101.4 2.7 64.9 -0.38 -1
1BNI I55A Sheet_96.0 6.3 25.0 -1.1 -1
1HFZ W118H Helix_13.2 7.4 56.2 -0.6 -1
1BNI T26S Coil_39.5 6.3 25.0 -0.56 -1
1LZ1 V74G Coil_93.3 2.7 64.9 -0.22 -1
1CSP F27A Sheet_71.7 7.0 45.0 -0.89 -1
CspB-TB K42E null 7.5 55.0 -0.22 -1
2CI2 K37G Helix_139.0 6.3 46.45 -0.97 -1
1BNI I88L Sheet_0.0 6.3 25.0 -0.3 -1
1CSP K39E Coil_75.3 7.5 55.0 -0.26 -1
1VQB K69H Sheet_86.7 7.0 25.0 -0.63 -1
1BVC E4A Helix_122.4 4.0 25.0 -0.63 -1
1BNI D93N Coil_68.9 6.3 25.0 -4.11 -1
1LZ1 G37Q Sheet_39.1 2.7 64.9 -0.26 -1
1YCC L85A Coil_8.8 6.0 25.0 -2.8 -1
1OTR V17A Coil_2.8 3.75 50.0 -1.63 -1
1C9O Q53E Sheet_105.1 7.0 70.0 -0.1 -1
1FTG I51V Sheet_0.0 7.0 44.15 -1.83 -1
4LYZ I55M Turn_0.8 6.4 74.0 -2.27 -1
1BVC L135I Helix_1.9 11.0 76.5 -1.5 -1
1CSP K5E Sheet_100.2 7.5 55.0 -3.11 -1
1RTB V108A Sheet_0.0 5.0 40.0 -4.2 -1
1VQB I78T Sheet_91.6 7.0 25.0 -3.3 -1
2CI2 E33Q Helix_99.3 6.25 25.0 -0.29 -1
1OTR E34K Helix_72.8 3.0 65.0 -2.15 -1
1CSP D24K Coil_124.8 7.5 55.0 -0.48 -1
1BNI I55G Sheet_96.0 6.3 25.0 -3.1 -1
3MBP A276G Helix_53.9 7.6 25.0 -1.5 -1
2RN2 G77A Helix_0.0 3.0 49.8 -0.9 -1
