# Supplementary material for: Towards sequence-based prediction of mutation-induced stability changes in unseen non-homologous proteins
Source: BMC Genomics. 2014 Jan 24;15(Suppl 1):S4. doi: 10.1186/1471-2164-15-S1-S4 (PMC4046685; doi:10.1186/1471-2164-15-S1-S4)
Supplement: Supplementary file 1 — Additional file 1: Data set S1914. The files containing the S1914 data set, as well as training, cross-validation, and test splits are available in a white-space-delimited tabular text format. All files are compressed in a single zip archive S1914.zip. (ZIP 2 MB) [file 12864_2014_5677_MOESM1_ESM.zip › S1914/unseen-protein/unseen-mutation_cross-validation/replication4/S1914.train4.fold8]

1FLV G87V Sheet_0.0 7.0 44.15 0.12 1
2RN2 D134T Helix_50.0 5.5 53.1 1.08 1
CspB-TB K42Q null 7.5 55.0 0.07 1
1OTR E34C Helix_72.8 3.0 65.0 0.91 1
3HHR S71T Coil_36.6 8.0 20.0 0.33 1
1LZ1 N118A Turn_149.7 2.7 64.9 0.19 1
1FTG G68A Helix_49.8 7.0 43.25 0.55 1
1AAR H68Q Sheet_74.2 5.0 25.0 0.55 1
1RGG Y30F null 7.0 25.0 0.4 1
1LZ1 A92S Helix_3.0 2.7 64.9 0.81 1
1FTG Q99A Turn_0.1 7.0 43.25 1.72 1
1LZ1 V110R Helix_92.4 2.7 64.9 0.88 1
1LZ1 N118G Turn_149.7 2.7 64.9 0.05 1
1RN1 A21N Helix_61.1 2.5 0.0 0.34 1
1LZ1 V110N Helix_92.4 2.7 64.9 0.07 1
1SHG F52Y Sheet_50.9 7.0 24.85 0.44 1
3SSI M73K Coil_211.3 7.0 53.36 0.35 1
1RN1 Y45W Turn_127.5 6.0 25.0 0.74 1
5CRO Y26V Coil_162.9 7.0 45.0 0.9 1
2GB1 G41C null 7.0 46.85 1.27 1
1HFZ K114N Coil_81.7 7.4 56.2 2.65 1
5CRO Y26C Coil_162.9 7.0 45.0 2.2 1
1HFY T29V Helix_0.0 7.0 25.0 1.86 1
2RN2 D134N Helix_50.0 5.5 53.1 0.89 1
3MBP P48S Helix_38.6 7.4 63.0 0.3 1
2RN2 D134S Helix_50.0 5.5 53.1 1.08 1
1CSP E43K Turn_131.6 7.5 55.0 0.17 1
1AAR K6Q Sheet_100.8 5.0 25.0 0.26 1
1CSP E3L Sheet_78.4 7.0 70.0 1.6 1
4LYZ N103D Turn_96.6 9.5 20.0 0.24 1
2RN2 A52M Helix_0.3 3.2 53.0 0.5 1
1OTR E34W Helix_72.8 3.0 65.0 1.31 1
3SSI M73A Coil_211.3 7.0 53.36 0.55 1
1BVC I28A Helix_1.8 11.0 76.5 -1.3 -1
1BNI I25A Coil_19.9 6.3 25.0 -3.5 -1
1LZ1 I59Y Sheet_3.0 2.7 64.9 -3.78 -1
1BNI T100G Turn_70.4 6.3 25.0 -2.8 -1
1LZ1 V74N c_93.3 2.7 64.9 -0.33 -1
1TUP C242S Coil_19.1 7.2 10.0 -2.94 -1
1HFZ L110E Helix_85.3 7.4 56.2 -0.19 -1
1BNI N77A Coil_71.3 6.3 25.0 -1.6 -1
1BVC A130L Helix_0.0 7.8 4.0 -0.9 -1
1VQB I47F Sheet_4.5 7.0 25.0 -0.97 -1
1LZ1 D49N Turn_72.8 4.0 65.0 -1.0 -1
1FTG I22V Helix_0.0 7.0 44.15 -1.39 -1
1CSP E42Q Turn_126.1 7.5 55.0 -0.12 -1
1FC1 V397A null 7.4 20.0 -0.6 -1
1HFZ V42N Sheet_15.7 7.4 56.2 -0.24 -1
1RN1 D76A Sheet_3.4 7.0 15.0 -3.75 -1
1BNI G34A Coil_38.5 6.3 25.0 -3.12 -1
1LZ1 Y38G Sheet_18.0 2.7 64.9 -2.32 -1
2CI2 P52A Sheet_87.1 6.25 25.0 -0.17 -1
1RGG T82V Sheet_1.4 7.0 48.4 -1.7 -1
1BNI G53V Sheet_17.6 6.3 54.1 -7.8 -1
1C9O Y15F Sheet_66.4 7.0 70.0 -0.05 -1
1FC1 T366A null 7.4 20.0 -2.3 -1
1VQB V45A Sheet_49.6 7.0 25.0 -1.05 -1
1BNI A32M Helix_92.3 6.3 25.0 -0.3 -1
1CAH W16F Helix_3.8 7.5 23.0 -6.0 -1
1LZ1 E35L Helix_35.0 2.7 64.9 -0.53 -1
1FTG D65K Helix_46.1 7.0 44.15 -0.09 -1
1CSP E21Q Turn_103.8 7.5 55.0 -0.31 -1
1BNI L33Q Helix_95.4 6.3 25.0 -1.3 -1
2CI2 I39V Helix_0.0 6.3 25.0 -1.27 -1
1W3D V135A Helix_1.3 5.5 51.85 -1.5 -1
1BVC H36Q Helix_43.6 7.8 4.0 -0.8 -1
1LZ1 D91P Helix_49.5 2.8 68.8 -0.4 -1
1RN1 A21M Helix_61.1 2.5 0.0 -0.15 -1
1LRP Q44Y Helix_80.8 8.0 51.5 -0.02 -1
2CI2 P25A Turn_71.2 6.25 25.0 -1.57 -1
1FC1 K409A null 7.4 20.0 -2.4 -1
1FC1 F405A null 7.4 20.0 -2.5 -1
2CI2 L51V Sheet_38.9 6.3 46.45 -0.5 -1
2RN2 V74A Helix_0.6 5.5 52.0 -3.4 -1
1OTR E34P Helix_72.8 3.0 65.0 -2.13 -1
1BNI V10A Helix_0.0 6.3 25.0 -3.4 -1
2CI2 D64A Sheet_30.6 6.25 25.0 -0.8 -1
1W3D L159V Coil_61.8 5.5 51.85 -0.6 -1
1LZ1 Y124F Turn_18.7 2.7 64.9 -0.36 -1
1AYF Y82F Coil_134.9 8.5 37.0 -0.01 -1
1W3D V149A Turn_8.1 5.5 51.85 -2.8 -1
1VQB E40T Coil_163.5 7.0 25.0 -0.2 -1
1BVC T67A Helix_92.0 9.6 82.2 -0.3 -1
1RTB I81V Sheet_0.2 5.0 40.0 -0.43 -1
1RX4 V75R Sheet_12.2 7.8 15.0 -2.8 -1
1CHK W227F Sheet_8.7 7.0 43.2 -2.51 -1
2CI2 K43A Coil_9.0 6.3 46.45 -0.65 -1
1CSP E19K Sheet_79.8 7.5 55.0 -0.57 -1
1LZ1 G68A Turn_69.7 2.7 64.9 -0.12 -1
1RTB V57A Helix_0.0 5.0 40.0 -2.85 -1
2CI2 V82G Helix_17.8 6.3 25.0 -3.5 -1
1BNI S92A Turn_55.4 6.3 25.0 -2.8 -1
1BNI L89G Sheet_0.0 6.3 25.0 -7.0 -1
1BNI D8G Helix_87.9 6.3 25.0 -1.17 -1
1RTB V54G Helix_0.0 5.0 40.0 -4.87 -1
1BNI I109V Coil_45.0 6.3 25.0 -0.8 -1
2RN2 D94E Coil_99.6 5.5 49.8 -0.4 -1
1BNI Q104A Coil_92.0 6.3 25.0 -0.2 -1
3SSI M103I Helix_0.5 7.0 82.21 -1.89 -1
1BNI N58A Turn_23.3 6.3 25.0 -2.7 -1
1RGG N39A Turn_17.1 7.0 48.4 -2.2 -1
1LZ1 V125A Turn_31.4 2.7 49.2 -1.6 -1
1HFZ H107A Helix_135.6 7.4 56.2 -0.79 -1
1BNI I88G Sheet_0.0 6.3 25.0 -7.4 -1
1VQB L65P Coil_154.1 7.0 25.0 -0.75 -1
1FC1 D399A null 7.4 20.0 -0.7 -1
1LZ1 Y54F Sheet_17.5 2.7 64.9 -0.96 -1
1LZ1 A96S Helix_0.0 2.7 64.9 -1.0 -1
2CI2 K21A Coil_85.1 6.25 25.0 -0.55 -1
1BNI V45A Helix_42.9 6.3 25.0 -1.8 -1
4LYZ S91D Helix_0.5 6.4 74.0 -2.31 -1
1BNI R110A Coil_71.7 6.3 25.0 -0.4 -1
1BNI I96G Sheet_0.0 6.3 25.0 -5.7 -1
1FC1 P395A null 7.4 20.0 -3.2 -1
4LYZ I55F Turn_0.8 6.4 74.0 -2.46 -1
1OTR K33N null 3.25 65.0 -0.6 -1
1VQB V70T Sheet_104.6 7.0 25.0 -1.75 -1
2CI2 V53A Sheet_77.9 6.3 25.0 -0.64 -1
1BNI A32C Helix_92.3 6.3 25.0 -1.0 -1
1EL1 V109K Helix_10.9 4.5 66.4 -0.43 -1
1W3D I130G Coil_67.3 5.5 51.85 -1.4 -1
1BNI D75N Sheet_0.5 6.3 25.0 -4.9 -1
2CI2 K21M Coil_85.1 6.25 25.0 -0.67 -1
1BNI N84A Coil_50.8 6.3 25.0 -2.0 -1
1W3D V129G Coil_39.4 5.5 51.85 -1.0 -1
1BNI Y17G Helix_121.0 6.3 25.0 -4.46 -1
4LYZ K13D Helix_76.5 9.5 20.0 -6.69 -1
1RTB Y97G Sheet_6.3 5.0 63.3 -11.7 -1
