# Supplementary material for: Towards sequence-based prediction of mutation-induced stability changes in unseen non-homologous proteins
Source: BMC Genomics. 2014 Jan 24;15(Suppl 1):S4. doi: 10.1186/1471-2164-15-S1-S4 (PMC4046685; doi:10.1186/1471-2164-15-S1-S4)
Supplement: Supplementary file 1 — Additional file 1: Data set S1914. The files containing the S1914 data set, as well as training, cross-validation, and test splits are available in a white-space-delimited tabular text format. All files are compressed in a single zip archive S1914.zip. (ZIP 2 MB) [file 12864_2014_5677_MOESM1_ESM.zip › S1914/unseen-protein/unseen-mutation_cross-validation/replication4/S1914.train4.fold9]

1VQB T48V Sheet_19.2 7.0 25.0 0.0 1
1BVC G129A Helix_29.0 9.6 82.2 1.1 1
1BTA C82A Coil_39.2 7.4 25.0 0.48 1
1IGV E17Q Turn_111.4 7.0 25.0 0.38 1
1LRP K4Q Coil_112.0 8.0 51.5 0.43 1
2RN2 H62P Coil_131.8 5.5 52.0 1.1 1
1BNI T16R Helix_104.3 6.3 25.0 0.49 1
1FTG D126K Coil_103.2 7.0 44.15 0.55 1
1LZ1 V110D Helix_92.4 2.7 64.9 0.17 1
5CRO Y26H Coil_162.9 7.0 45.0 1.9 1
1FTG E72K Coil_78.7 7.0 43.25 0.9 1
1BNI S28E Helix_78.5 6.3 25.0 0.4 1
1AAR R42E Sheet_84.1 5.0 25.0 1.63 1
1CSP A46K Sheet_26.9 7.0 70.0 1.41 1
1RN1 Y24W Helix_35.6 6.0 25.0 1.24 1
1CSP F38A Coil_161.6 7.0 60.0 0.31 1
4LYZ A31V Helix_0.0 6.4 74.0 1.2 1
1RGG D79Y Sheet_12.4 7.0 52.6 2.9 1
4LYZ D101G Coil_94.7 6.4 74.0 0.45 1
1LZ1 A96M Helix_0.0 2.7 64.9 0.02 1
1IGV D19N Coil_68.5 7.0 25.0 0.74 1
4LYZ F34Y Helix_71.8 6.4 74.0 0.19 1
3MBP P48A Helix_38.6 7.4 63.0 0.5 1
2CI2 T55A Coil_57.1 6.25 25.0 0.23 1
451C E43Y Helix_96.3 5.0 50.4 0.6 1
1RGG D25K Helix_126.6 7.0 25.0 0.9 1
1YCC N52I Helix_16.8 6.0 25.0 4.2 1
2RN2 H62R Coil_131.8 5.5 52.7 0.36 1
1RGG Q38A Coil_104.3 7.0 49.0 1.0 1
1LZ1 R21A Turn_145.7 2.7 64.9 1.31 1
1LZ1 I59L Sheet_3.0 2.7 64.9 0.0 1
1BNI N58D Turn_23.3 6.3 25.0 0.5 1
P00782 K57E null 5.0 20.0 1.0 1
1VQB I47C Sheet_4.5 7.0 25.0 -2.63 -1
1BNI G34S Coil_38.5 6.3 25.0 -3.2 -1
1LZ1 H78A Turn_152.1 2.7 64.9 -0.14 -1
1FC1 L398A null 7.4 20.0 -0.1 -1
1BNI T26V Coil_39.5 6.3 25.0 -2.31 -1
1CYO V45H Helix_78.1 7.0 25.0 -1.65 -1
1BVC S117A Helix_75.0 9.6 82.2 -0.3 -1
1OTR Q41V s_0.2 3.75 50.0 -0.05 -1
1BNI A32R Helix_92.3 6.3 25.0 -0.1 -1
1RTB A64G Coil_76.6 5.0 40.0 -0.43 -1
1LZ1 K1M Coil_71.2 2.7 64.9 -0.12 -1
1ANK R88G Coil_67.2 7.4 51.8 -0.2 -1
1AG2 M129V Sheet_88.8 7.0 25.0 -0.33 -1
1RGG Y86F null 7.0 25.0 -0.3 -1
3SSI M103V Helix_0.5 7.0 82.21 -1.84 -1
3SSI V13F Sheet_56.2 7.0 82.21 -5.69 -1
1RN1 A21F Helix_61.1 2.5 0.0 -0.57 -1
1BNI W94F Coil_70.9 5.8 25.0 -1.06 -1
1VQB T62C Sheet_54.6 7.0 25.0 -0.35 -1
1BNI A32G Helix_92.3 6.3 25.0 -0.9 -1
1BNI N23A Turn_13.6 6.3 25.0 -2.2 -1
1OTR E34H Helix_72.8 3.0 65.0 -3.08 -1
1BNI N5A Coil_12.7 6.3 25.0 -1.9 -1
1RTB V54I Helix_0.0 5.0 40.0 -1.95 -1
1VQB I78V Sheet_91.6 7.0 25.0 -0.65 -1
1YCC K73W Helix_172.0 4.5 25.0 -1.6 -1
4LYZ Q121H Coil_107.8 6.4 74.0 -0.45 -1
1TUP R249S Coil_26.3 7.2 10.0 -1.95 -1
1BNI A32S Helix_92.3 6.3 25.0 -0.4 -1
CspB-TB D10K null 7.5 55.0 -2.72 -1
1PGA T53N Sheet_29.1 5.2 60.0 -0.84 -1
1CLW R285K Sheet_80.6 7.4 88.4 -10.3 -1
1FTG D150K Turn_120.8 7.0 44.15 -0.22 -1
1RN1 Y11F Sheet_5.9 7.0 25.0 -2.11 -1
1OTR V5N Sheet_0.0 3.75 50.0 -5.38 -1
1BNI T99V Sheet_1.7 6.3 25.0 -2.7 -1
1VQB C33A Sheet_0.0 7.0 25.0 -0.25 -1
1BNI D54A Sheet_28.4 6.3 25.0 -3.15 -1
1RX4 E139Q Sheet_74.0 7.8 15.0 -1.36 -1
1VQB Y41F Coil_170.1 7.0 25.0 -0.3 -1
1PGA I6T Sheet_44.4 5.2 25.0 -1.6 -1
1BNI H18D Coil_102.6 6.3 25.0 -2.56 -1
1RTB P93A Coil_104.0 4.2 56.05 -2.7 -1
1LZ1 V110F Turn_92.4 2.7 64.9 -0.05 -1
1PGA T53K Sheet_29.1 5.2 60.0 -1.01 -1
1PGA T53M Sheet_29.1 5.2 60.0 -0.46 -1
1BVC L29V Helix_4.8 11.0 76.5 -1.7 -1
1BVC D44A Turn_105.8 4.0 25.0 -0.17 -1
1RN1 Y57F Sheet_13.5 7.0 25.0 -0.5 -1
1RTB I106L Sheet_0.0 5.0 40.0 -1.79 -1
1BNI H18R Coil_102.6 6.3 25.0 -1.17 -1
4LYZ M105T Helix_0.0 9.5 20.0 -0.24 -1
1VQB A86T Sheet_98.4 7.0 25.0 -0.35 -1
1VQB I6V Sheet_1.1 7.0 25.0 -0.35 -1
1VQB V35C Sheet_8.5 7.0 25.0 -0.7 -1
1C9O L66E Coil_112.1 7.0 70.0 -1.24 -1
1BNI V45T Helix_42.9 6.3 25.0 -2.4 -1
1HFZ H32A Helix_44.7 7.4 56.2 -2.13 -1
2CI2 P80A Sheet_3.7 6.25 25.0 -3.34 -1
1RTB P93G Coil_104.0 6.0 61.6 -2.2 -1
1BNI N41D Helix_27.7 6.3 25.0 -2.5 -1
1BNI I51V Sheet_0.2 6.3 25.0 -1.8 -1
1RN1 Y68F Coil_8.0 7.0 25.0 -1.36 -1
1PGA T53L Sheet_29.1 5.2 60.0 -0.91 -1
2CI2 I49G Sheet_75.3 6.3 25.0 -3.52 -1
1VQB V70P Turn_104.6 7.0 25.0 -2.52 -1
1VQB Y41A Coil_170.1 7.0 25.0 -0.2 -1
1FTG L50A Sheet_0.0 7.0 43.25 -2.84 -1
1BNI H18A Coil_102.6 6.3 25.0 -1.85 -1
1PGA T2P Sheet_86.6 5.5 25.0 -2.7 -1
1YCC N52H Helix_16.8 4.6 26.85 -1.27 -1
1FC1 Y349A null 7.4 20.0 -0.7 -1
1W3D I130A Coil_67.3 5.5 51.85 -0.7 -1
1AG2 Q217R Helix_41.0 7.0 25.0 -2.13 -1
1LZ1 G19A Turn_44.4 2.7 64.9 -1.77 -1
2RN2 S68T Sheet_1.0 3.0 49.8 -0.2 -1
1W3D A131G Sheet_13.3 5.5 51.85 -1.7 -1
1CSP N10K Sheet_52.1 7.5 55.0 -1.51 -1
2RN2 E48D Helix_19.0 9.0 47.0 -0.2 -1
2CI2 T22V Sheet_53.5 6.3 25.0 -0.32 -1
2RN2 S68A Sheet_1.0 3.0 49.8 -0.5 -1
1PGA A24P Helix_59.5 5.5 25.0 -0.5 -1
1RN1 H92A Coil_38.8 6.0 25.0 -0.62 -1
1RN1 V16T null 7.0 25.0 -4.1 -1
P00912 S212C null 6.5 23.0 -1.0 -1
2CI2 L51I Sheet_38.9 6.25 25.0 -0.26 -1
4LYZ I55V Turn_0.8 6.4 74.0 -0.91 -1
1BVC L137A Helix_22.0 9.6 82.2 -1.8 -1
2AKY N169D Coil_72.7 7.5 25.0 -2.15 -1
1VQB I47L Sheet_4.5 7.0 25.0 -0.32 -1
1W3D A165G Helix_55.1 5.5 51.85 -0.9 -1
1RX4 V75S Sheet_12.2 7.8 15.0 -1.9 -1
1VQB L49A Sheet_9.0 7.0 25.0 -3.05 -1
1BNI G52V Sheet_1.3 6.3 54.1 -8.4 -1
1BNI T26Q Coil_39.5 6.3 25.0 -1.72 -1
