# Supplementary material for: Towards sequence-based prediction of mutation-induced stability changes in unseen non-homologous proteins
Source: BMC Genomics. 2014 Jan 24;15(Suppl 1):S4. doi: 10.1186/1471-2164-15-S1-S4 (PMC4046685; doi:10.1186/1471-2164-15-S1-S4)
Supplement: Supplementary file 1 — Additional file 1: Data set S1914. The files containing the S1914 data set, as well as training, cross-validation, and test splits are available in a white-space-delimited tabular text format. All files are compressed in a single zip archive S1914.zip. (ZIP 2 MB) [file 12864_2014_5677_MOESM1_ESM.zip › S1914/unseen-protein/unseen-mutation_cross-validation/replication4/S1914.train4.fold10]

CspB-TB K12Q null 7.5 55.0 0.53 1
2RN2 A52C Helix_0.3 3.2 53.0 0.8 1
1LRP G48S Helix_59.7 8.0 53.4 0.68 1
1VQB K69M Sheet_86.7 7.0 25.0 0.08 1
1OTR K33Q null 3.25 65.0 0.05 1
1AZP V30I Sheet_0.0 7.0 50.0 0.7 1
2RN2 D10A Sheet_18.4 9.0 47.0 4.0 1
1FTG I21A Helix_70.3 7.0 43.25 0.45 1
1RGG T67V Turn_66.7 7.0 48.4 0.0 1
1LZ1 V2I Sheet_106.7 2.7 64.9 1.1 1
2RN2 A24V Sheet_0.0 5.5 52.7 0.88 1
5CRO Y26Q Coil_162.9 7.0 45.0 1.4 1
1BVC H116A Helix_90.0 9.6 82.2 0.2 1
2RN2 D134L Helix_50.0 5.5 53.1 1.51 1
1OTR K33I null 3.25 65.0 1.55 1
4LYZ D101F Coil_94.7 6.4 74.0 0.72 1
1AYF T54S Turn_57.2 8.5 37.0 0.05 1
1BVC V66A Helix_57.0 9.6 82.2 0.8 1
1ZG4 E104K null 7.0 50.6 0.64 1
1RGG D79N Sheet_12.4 7.0 52.6 1.8 1
1OTR E34T Helix_72.8 3.0 65.0 1.51 1
451C V78I Helix_7.6 5.0 50.4 1.0 1
1LZ1 V110G Turn_92.4 2.7 64.9 0.48 1
1OTR E34I Helix_72.8 3.0 65.0 1.65 1
1K9Q A20R null 7.0 65.0 0.89 1
4LYZ G102R Coil_64.1 6.4 74.0 0.38 1
4LYZ D101N Coil_94.7 6.4 74.0 0.04 1
1AYF C95S Coil_66.0 8.5 37.0 0.96 1
1YCC N52L Helix_16.8 4.6 26.85 2.56 1
1BNI T6D Coil_74.5 6.3 25.0 0.11 1
1BVC I142M Helix_0.3 11.0 76.5 0.9 1
1K9Q L30Y null 7.0 65.0 0.17 1
1RGG D25H null 7.0 25.0 0.9 1
1W3D D162N Helix_23.3 5.5 51.85 -2.0 -1
1RTB V108G Sheet_0.0 5.0 40.0 -7.28 -1
1FTG A101V Helix_1.6 7.0 43.25 -0.16 -1
2RN2 H62D Coil_131.8 5.5 52.7 -0.17 -1
1BVC I142V Helix_0.3 11.0 76.5 -0.1 -1
1W3D L167V Helix_83.7 5.5 51.85 -0.2 -1
1RTB V54A Helix_0.0 5.0 40.0 -2.58 -1
1RN1 Y56F Sheet_24.3 7.0 25.0 -0.78 -1
1LZ1 G72A Turn_62.0 2.7 64.9 -0.36 -1
1RGG Y81F null 7.0 25.0 -1.2 -1
1VQB I47T Sheet_4.5 7.0 25.0 -3.7 -1
1BNI A32H Helix_92.3 6.3 25.0 -0.8 -1
1RTB I107A Sheet_9.9 5.0 40.0 -2.84 -1
1RGG Y52F null 7.0 25.0 -3.6 -1
1PGA T53Q Sheet_29.1 5.2 60.0 -0.98 -1
1BNI I76V Sheet_0.0 6.3 25.0 -0.8 -1
1VQB C33M Sheet_0.0 7.0 25.0 -1.75 -1
1VQB T48C Sheet_19.2 7.0 25.0 -0.4 -1
1FC1 K370A null 7.4 20.0 -1.1 -1
1BNI A32D Helix_92.3 6.3 25.0 -0.7 -1
1TUP R175H Coil_5.8 7.2 10.0 -3.01 -1
1LZ1 V130A Coil_60.6 2.7 49.2 -1.12 -1
1LZ1 Y63F Coil_112.1 2.7 64.9 -0.24 -1
1BNI E29S Helix_84.2 6.3 25.0 -1.23 -1
1VQB V45L Sheet_49.6 7.0 25.0 -1.5 -1
2RN2 A52G Helix_0.3 3.2 53.0 -2.7 -1
1VQB I78C Sheet_91.6 7.0 25.0 -2.2 -1
1VQB V35L Sheet_8.5 7.0 25.0 -1.35 -1
3SSI M73I Coil_211.3 7.0 53.36 -0.94 -1
1MBG V103A Helix_0.0 7.5 25.0 -2.32 -1
1RGG T56V Sheet_3.1 7.0 48.4 -1.9 -1
3HHR S71A Coil_36.6 8.0 20.0 -0.97 -1
1CHK W28F Helix_25.2 7.0 43.2 -4.43 -1
1YCC P76W Coil_100.5 4.6 25.0 -2.38 -1
4LYZ P70N Coil_129.3 9.5 20.0 -2.15 -1
2RN2 A52N Helix_0.3 3.2 53.0 -1.8 -1
2CI2 V53T Sheet_77.9 6.3 25.0 -1.03 -1
1PGA D46A Sheet_55.4 7.0 25.0 -1.36 -1
3SSI V13G Sheet_56.2 7.0 82.21 -10.3 -1
1VQB M77F Sheet_89.7 7.0 25.0 -0.1 -1
1BVC L69A Helix_1.1 11.0 76.5 -1.2 -1
1YCC P76V Coil_100.5 4.6 25.0 -1.07 -1
1BNI T6P Coil_74.5 6.3 25.0 -3.08 -1
1CYO V61Y Turn_112.1 7.0 25.0 -1.34 -1
1BNI R72G Sheet_83.6 6.3 25.0 -2.5 -1
1BNI H18G Coil_102.6 6.3 25.0 -0.7 -1
1RX4 V75I Sheet_12.2 7.8 15.0 -2.0 -1
1AJ3 W22F Helix_79.1 7.5 25.0 -1.11 -1
4LYZ T40S Sheet_0.1 6.4 74.0 -0.27 -1
1RN1 E58A Sheet_8.2 7.0 25.0 -0.77 -1
1AAR K29N Helix_66.7 5.0 25.0 -1.48 -1
1RTB Y97F Sheet_6.3 5.0 63.3 -3.54 -1
1RN1 A21T Helix_61.1 2.5 0.0 -0.57 -1
1BNI I51A Sheet_0.2 6.3 25.0 -4.7 -1
1LZ1 I89V Coil_5.3 2.7 49.2 -0.35 -1
1VQB R82C Sheet_50.7 7.0 25.0 -0.75 -1
2RN2 A52T Helix_0.3 3.2 53.0 -0.8 -1
1RTB V118A Sheet_32.1 5.0 40.0 -1.92 -1
1CSP K39Q Coil_75.3 7.5 55.0 -0.02 -1
1LZ1 I23V Turn_12.3 2.7 49.2 -0.41 -1
1BNI H18Q Coil_102.6 6.3 25.0 -1.6 -1
1LZ1 V74Y c_93.3 2.7 64.9 -0.24 -1
1W3D I146V Turn_12.8 5.5 51.85 -1.2 -1
1RGG R65A Coil_31.3 7.0 49.0 -1.0 -1
2CI2 V66A Sheet_0.0 6.3 25.0 -4.88 -1
1PGA T53I Sheet_45.2 5.2 25.0 -0.3 -1
1BVC I28M Helix_1.8 11.0 76.5 -0.6 -1
1PGA T25P Helix_55.4 5.5 25.0 -2.8 -1
1RN1 A21H Helix_61.1 7.0 0.0 -0.17 -1
1BNI T26E Coil_39.5 6.3 25.0 -0.05 -1
1RN1 A21Y Helix_61.1 2.5 0.0 -0.39 -1
2CI2 E45A Turn_95.2 6.25 25.0 -0.32 -1
1W3D L167A Helix_83.7 5.5 51.85 -1.2 -1
1OTR I30L Helix_0.0 3.0 50.0 -1.96 -1
2CI2 V38A Helix_52.3 6.3 25.0 -0.46 -1
1BNI T6Q Coil_74.5 6.3 25.0 -1.87 -1
1HFY T38A Turn_0.4 7.0 58.85 -1.6 -1
1RTB V116A Sheet_20.4 5.0 40.0 -0.66 -1
2AKY I213F Helix_0.0 7.5 25.0 -1.91 -1
1ZG4 G238S null 7.0 50.6 -1.25 -1
1BNI I96A Sheet_0.0 6.3 25.0 -3.54 -1
1HFZ V42A Sheet_15.7 7.4 56.2 -0.93 -1
1HFZ W104Y Coil_29.7 7.4 56.2 -2.44 -1
1VQB L49I Sheet_9.0 7.0 25.0 -0.95 -1
1FLV G87L Sheet_0.0 7.0 44.15 -0.21 -1
1OTR L67S Sheet_0.1 3.75 50.0 -3.3 -1
1MGR Y11F null 7.0 25.0 -0.6 -1
1AAR K27Q Helix_16.1 5.0 25.0 -1.91 -1
1BVC I142A Helix_0.0 9.6 82.2 -1.9 -1
1LZ1 V110Y Helix_92.4 2.7 64.9 -0.14 -1
1HFY A30T Helix_0.0 2.0 20.0 -0.06 -1
1BVC L69V Helix_1.1 11.0 76.5 -0.1 -1
1BNI Y78F Coil_9.4 6.3 25.0 -1.45 -1
2RN2 Q113P Helix_97.3 5.5 52.0 -0.6 -1
