# Supplementary material for: Towards sequence-based prediction of mutation-induced stability changes in unseen non-homologous proteins
Source: BMC Genomics. 2014 Jan 24;15(Suppl 1):S4. doi: 10.1186/1471-2164-15-S1-S4 (PMC4046685; doi:10.1186/1471-2164-15-S1-S4)
Supplement: Supplementary file 1 — Additional file 1: Data set S1914. The files containing the S1914 data set, as well as training, cross-validation, and test splits are available in a white-space-delimited tabular text format. All files are compressed in a single zip archive S1914.zip. (ZIP 2 MB) [file 12864_2014_5677_MOESM1_ESM.zip › S1914/unseen-protein/unseen-mutation_cross-validation/replication5/S1914.test5]

1AAR F45W Sheet_37.1 5.0 25.0 -0.32 -1
1AAR H68E Sheet_74.2 5.0 25.0 0.76 1
1AAR H68Q Sheet_74.2 5.0 25.0 0.55 1
1AAR K27Q Helix_16.1 5.0 25.0 -1.91 -1
1AAR K29N Helix_66.7 5.0 25.0 -1.48 -1
1AAR K29Q Helix_66.7 5.0 25.0 -1.67 -1
1AAR K6E Sheet_100.8 5.0 25.0 0.53 1
1AAR K6Q Sheet_100.8 5.0 25.0 0.26 1
1AAR R42E Sheet_84.1 5.0 25.0 1.63 1
1AAR R72Q Sheet_117.1 5.0 25.0 -0.33 -1
1ANK D84H Coil_11.9 7.2 51.8 -1.4 -1
1ANK F86L Coil_3.1 7.2 51.8 -0.8 -1
1ANK G85V Coil_7.5 7.2 51.8 -2.4 -1
1ANK R88G Coil_67.2 7.4 51.8 -0.2 -1
1AYF C95S Coil_66.0 8.5 37.0 0.96 1
1AYF D76E Helix_86.8 8.5 37.0 0.45 1
1AYF H56Q Sheet_5.6 8.5 37.0 -1.66 -1
1AYF H56R Sheet_5.6 8.5 37.0 -1.16 -1
1AYF H56T Sheet_5.6 8.5 37.0 -1.19 -1
1AYF T54A Turn_57.2 8.5 37.0 -1.31 -1
1AYF T54S Turn_57.2 8.5 37.0 0.05 1
1AYF Y82F Coil_134.9 8.5 37.0 -0.01 -1
1AYF Y82L Coil_134.9 8.5 37.0 -0.36 -1
1AYF Y82S Coil_134.9 8.5 37.0 -0.33 -1
1AYF Y82W Coil_134.9 8.5 37.0 -0.21 -1
1BPI D3A Helix_114.8 7.0 39.0 0.2 1
1BPI D50A Helix_51.9 7.0 39.0 -0.4 -1
1BPI E49A Helix_115.0 7.0 39.0 -0.2 -1
1BPI E7A Helix_46.8 7.0 39.0 -1.5 -1
1BPI F22A Sheet_23.2 7.0 39.0 -2.0 -1
1BPI F45A Sheet_20.3 2.0 25.0 -6.9 -1
1BPI F4A Helix_21.9 7.0 39.0 -3.0 -1
1BPI G12A Coil_17.1 7.0 39.0 -1.8 -1
1BPI G28A Coil_42.2 7.0 39.0 -1.0 -1
1BPI G36A Coil_0.2 7.0 39.0 -2.1 -1
1BPI G36S Coil_0.6 4.6 72.6 -0.7 -1
1BPI G37A Coil_34.4 7.0 39.0 -2.3 -1
1BPI G56A Helix_18.8 7.0 39.0 -0.2 -1
1BPI G57A Coil_42.9 7.0 39.0 -0.2 -1
1BPI I18A Sheet_68.4 7.0 39.0 -1.5 -1
1BPI I19A Sheet_107.4 7.0 39.0 -2.1 -1
1BPI K15A Coil_186.2 7.0 39.0 -0.4 -1
1BPI K26A Coil_210.3 7.0 39.0 0.0 1
1BPI K41A Coil_97.9 7.0 39.0 -0.4 -1
1BPI K46A Coil_165.3 7.0 39.0 0.1 1
1BPI L29A Sheet_110.9 7.0 39.0 0.0 1
1BPI L6A Helix_111.4 7.0 39.0 -0.6 -1
1BPI M52A Helix_125.5 7.0 39.0 -1.7 -1
1BPI N24A Sheet_34.9 7.0 39.0 -2.2 -1
1BPI N43G Coil_1.1 2.0 25.0 -5.7 -1
1BPI N44A Coil_21.5 7.0 39.0 -3.3 -1
1BPI N44G Coil_20.5 2.0 25.0 -4.7 -1
1BPI P13A Coil_74.3 7.0 39.0 -1.2 -1
1BPI P2A Helix_67.8 7.0 39.0 -1.3 -1
1BPI P8A Coil_108.6 7.0 39.0 -0.3 -1
1BPI P9A Coil_49.1 7.0 39.0 -0.8 -1
1BPI Q31A Sheet_65.0 7.0 39.0 -1.0 -1
1BPI R17A Coil_204.2 7.0 39.0 -0.3 -1
1BPI R1A Coil_144.3 7.0 39.0 -0.5 -1
1BPI R20A Sheet_35.4 7.0 39.0 -1.8 -1
1BPI R39A Coil_183.5 7.0 39.0 0.0 1
1BPI R42A Coil_161.3 7.0 39.0 -0.5 -1
1BPI R53A Helix_170.4 7.0 39.0 -0.1 -1
1BPI S47A Helix_35.7 7.0 39.0 -1.6 -1
1BPI T11A Coil_65.8 7.0 39.0 0.0 1
1BPI T32A Sheet_79.0 7.0 39.0 -0.1 -1
1BPI T54A Helix_50.1 7.0 39.0 -0.1 -1
1BPI V34A Sheet_61.9 7.0 39.0 -1.2 -1
1BPI Y10A Coil_78.2 7.0 39.0 -1.2 -1
1BPI Y23A Sheet_9.0 2.0 25.0 -5.9 -1
1BPI Y35A Sheet_14.3 7.0 39.0 -1.1 -1
1BPI Y35G Sheet_14.3 2.0 25.0 -5.0 -1
1BVC A130K Helix_0.0 7.8 4.0 -2.1 -1
1BVC A130L Helix_0.0 7.8 4.0 -0.9 -1
1BVC D44A Turn_105.8 4.0 25.0 -0.17 -1
1BVC D60A Helix_55.1 4.0 25.0 -0.13 -1
1BVC E109A Helix_99.3 4.2 4.0 0.27 1
1BVC E109G Helix_99.3 4.2 4.0 -0.93 -1
1BVC E18A Helix_78.4 4.0 25.0 -0.6 -1
1BVC E4A Helix_122.4 4.0 25.0 -0.63 -1
1BVC F123K Coil_1.0 7.8 4.0 -2.1 -1
1BVC G129A Helix_29.0 9.6 82.2 1.1 1
1BVC G23A Helix_16.0 9.6 82.2 -1.1 -1
1BVC H116A Helix_90.0 9.6 82.2 0.2 1
1BVC H36Q Helix_43.6 7.8 4.0 -0.8 -1
1BVC I111A Helix_5.0 11.0 76.5 -1.8 -1
1BVC I111L Helix_5.0 11.0 76.5 -0.6 -1
1BVC I111M Helix_5.0 11.0 76.5 -1.1 -1
1BVC I142A Helix_0.0 9.6 82.2 -1.9 -1
1BVC I142L Helix_0.3 11.0 76.5 0.6 1
1BVC I142M Helix_0.3 11.0 76.5 0.9 1
1BVC I142V Helix_0.3 11.0 76.5 -0.1 -1
1BVC I28A Helix_1.8 11.0 76.5 -1.3 -1
1BVC I28L Helix_1.8 11.0 76.5 -0.6 -1
1BVC I28M Helix_1.8 11.0 76.5 -0.6 -1
1BVC I28V Helix_1.8 11.0 76.5 0.0 1
1BVC K140A Helix_131.6 4.2 4.0 0.47 1
1BVC K56A Helix_120.6 4.0 25.0 -0.23 -1
1BVC K77A Helix_100.8 4.0 25.0 -0.04 -1
1BVC L11A Helix_44.0 9.6 82.2 -0.4 -1
1BVC L135I Helix_1.9 11.0 76.5 -1.5 -1
1BVC L135M Helix_1.9 11.0 76.5 -0.8 -1
1BVC L135V Helix_1.9 11.0 76.5 -2.2 -1
1BVC L137A Helix_22.0 9.6 82.2 -1.8 -1
1BVC L149A Coil_59.0 9.6 82.2 -1.6 -1
1BVC L29A Helix_4.8 11.0 76.5 -2.4 -1
1BVC L29I Helix_4.8 11.0 76.5 -1.1 -1
1BVC L29M Helix_4.8 11.0 76.5 0.1 1
1BVC L29V Helix_4.8 11.0 76.5 -1.7 -1
1BVC L49I Coil_6.0 11.0 76.5 -0.8 -1
1BVC L69A Helix_1.1 11.0 76.5 -1.2 -1
1BVC L69I Helix_1.1 11.0 76.5 0.0 1
1BVC L69M Helix_1.1 11.0 76.5 0.0 1
1BVC L69V Helix_1.1 11.0 76.5 -0.1 -1
1BVC L9A Helix_56.0 9.6 82.2 -0.4 -1
1BVC M131A Helix_0.0 7.8 4.0 -2.2 -1
1BVC P88A Helix_75.0 9.6 82.2 0.6 1
1BVC Q8A Helix_81.9 4.2 4.0 0.98 1
1BVC Q8G Helix_81.9 4.2 4.0 -0.56 -1
1BVC S117A Helix_75.0 9.6 82.2 -0.3 -1
1BVC T51A Helix_64.0 9.6 82.2 -1.4 -1
1BVC T67A Helix_92.0 9.6 82.2 -0.3 -1
1BVC V114A Helix_10.0 9.6 82.2 -1.4 -1
1BVC V13A Helix_0.0 9.6 82.2 -0.7 -1
1BVC V66A Helix_57.0 9.6 82.2 0.8 1
1BVC V68T Helix_31.2 7.8 4.0 -0.6 -1
1BVC W14F Helix_2.6 7.8 4.0 -1.1 -1
1BVC W7F Helix_17.5 7.8 4.0 -0.9 -1
1C5G E350P Coil_104.1 6.6 50.2 0.3 1
1C5G E350R Coil_104.1 6.6 50.2 -0.3 -1
1C5G R30E Coil_109.6 6.6 50.2 -1.2 -1
1CAH C206S Coil_9.0 7.5 23.0 -0.6 -1
1CAH W16F Helix_3.8 7.5 23.0 -6.0 -1
1CAH W5F Coil_64.6 7.5 23.0 -2.4 -1
1CDC A40G null 7.0 25.0 -1.71 -1
1CDC I18V null 7.0 25.0 -1.17 -1
1CDC I57V null 7.0 25.0 -0.43 -1
1CDC L16V null 7.0 25.0 -2.2 -1
1CDC L50V null 7.0 25.0 0.37 1
1CDC L89V null 7.0 25.0 -0.14 -1
1CDC L95V null 7.0 25.0 -0.75 -1
1CDC V30A null 7.0 25.0 -4.88 -1
1CDC V78A null 7.0 25.0 -3.01 -1
1FC1 D399A null 7.4 20.0 -0.7 -1
1FC1 F405A null 7.4 20.0 -2.5 -1
1FC1 K370A null 7.4 20.0 -1.1 -1
1FC1 K392A null 7.4 20.0 -0.4 -1
1FC1 K409A null 7.4 20.0 -2.4 -1
1FC1 L351A null 7.4 20.0 -1.3 -1
1FC1 L368A null 7.4 20.0 -2.2 -1
1FC1 L398A null 7.4 20.0 -0.1 -1
1FC1 P395A null 7.4 20.0 -3.2 -1
1FC1 Q347A null 7.4 20.0 -1.1 -1
1FC1 T350A null 7.4 20.0 -0.1 -1
1FC1 T366A null 7.4 20.0 -2.3 -1
1FC1 T394A null 7.4 20.0 -0.6 -1
1FC1 V397A null 7.4 20.0 -0.6 -1
1FC1 Y349A null 7.4 20.0 -0.7 -1
1FC1 Y407A null 7.4 20.0 -2.1 -1
1G6N S128A Helix_11.8 7.9 20.0 -0.26 -1
1G6N S128P Helix_11.8 7.9 20.0 0.14 1
1HUE A27S Helix_0.0 7.0 63.9 -1.19 -1
1HUE A56S Coil_80.0 7.0 63.9 -0.13 -1
1HUE M69I Coil_61.2 7.0 63.9 0.0 1
1HUE S31T Helix_24.2 7.0 63.9 0.41 1
1HUE V42I Sheet_0.3 7.0 63.9 -0.82 -1
1IOB K97G Helix_91.5 6.5 25.0 -1.2 -1
1IOB K97R Helix_91.5 6.5 25.0 -0.5 -1
1IOB K97V Helix_91.5 6.5 25.0 0.8 1
1IOB T9A Sheet_5.4 6.5 25.0 -0.8 -1
1IOB T9G Sheet_5.4 6.5 25.0 -2.6 -1
1IOB T9L Sheet_5.4 6.5 25.0 -0.7 -1
1IOB T9Q Sheet_5.4 6.5 25.0 -1.9 -1
1N0J I58T Helix_106.1 7.8 70.0 -2.7 -1
1N0J Q143N Turn_0.0 7.8 70.0 2.79 1
1N0J Y34F Helix_14.0 7.8 70.0 12.7 1
1ONC M23L Turn_0.0 7.0 25.0 -2.22 -1
1OTR E34A Helix_72.8 3.0 65.0 0.07 1
1OTR E34C Helix_72.8 3.0 65.0 0.91 1
1OTR E34D Helix_72.8 3.0 65.0 -0.22 -1
1OTR E34F Helix_72.8 3.0 65.0 0.72 1
1OTR E34G Helix_72.8 3.0 65.0 -1.39 -1
1OTR E34H Helix_72.8 3.0 65.0 -3.08 -1
1OTR E34I Helix_72.8 3.0 65.0 1.65 1
1OTR E34K Helix_72.8 3.0 65.0 -2.15 -1
1OTR E34L Helix_72.8 3.0 65.0 1.36 1
1OTR E34N Helix_72.8 3.0 65.0 -0.88 -1
1OTR E34P Helix_72.8 3.0 65.0 -2.13 -1
1OTR E34Q Helix_72.8 3.0 65.0 -1.46 -1
1OTR E34R Helix_72.8 3.0 65.0 -3.51 -1
1OTR E34S Helix_72.8 3.0 65.0 0.12 1
1OTR E34T Helix_72.8 3.0 65.0 1.51 1
1OTR E34V Helix_72.8 3.0 65.0 0.86 1
1OTR E34W Helix_72.8 3.0 65.0 1.31 1
1OTR E34Y Helix_72.8 3.0 65.0 0.41 1
1OTR I30L Helix_0.0 3.0 50.0 -1.96 -1
1OTR I36F Coil_28.9 3.0 50.0 -0.86 -1
1OTR I36L Coil_28.9 3.0 50.0 -1.31 -1
1OTR I36V Coil_28.9 3.0 50.0 -0.79 -1
1OTR K33A null 3.25 65.0 0.43 1
1OTR K33E null 3.25 65.0 0.05 1
1OTR K33F null 3.25 65.0 0.17 1
1OTR K33G null 3.25 65.0 -1.46 -1
1OTR K33I null 3.25 65.0 1.55 1
1OTR K33L null 3.25 65.0 0.96 1
1OTR K33M null 3.25 65.0 0.53 1
1OTR K33N null 3.25 65.0 -0.6 -1
1OTR K33Q null 3.25 65.0 0.05 1
1OTR K33S null 3.25 65.0 -0.36 -1
1OTR K33T null 3.25 65.0 -0.12 -1
1OTR K33V null 3.25 65.0 0.93 1
1OTR L67A Sheet_0.1 3.75 50.0 -2.82 -1
1OTR L67N Sheet_0.1 3.75 50.0 -3.39 -1
1OTR L67S Sheet_0.1 3.75 50.0 -3.3 -1
1OTR L67T Sheet_0.1 3.75 50.0 -2.92 -1
1OTR Q41L Sheet_0.2 3.75 50.0 -0.26 -1
1OTR Q41N Sheet_0.2 3.75 50.0 -2.56 -1
1OTR Q41S Sheet_0.2 3.75 50.0 -1.27 -1
1OTR Q41T Sheet_0.2 3.75 50.0 -0.43 -1
1OTR Q41V s_0.2 3.75 50.0 -0.05 -1
1OTR V17A Coil_2.8 3.75 50.0 -1.63 -1
1OTR V17N Coil_2.8 3.75 50.0 -4.9 -1
1OTR V17T Coil_2.8 3.75 50.0 -1.89 -1
1OTR V5A Sheet_0.0 3.75 50.0 -3.01 -1
1OTR V5N Sheet_0.0 3.75 50.0 -5.38 -1
1OTR V5T Sheet_0.0 3.75 50.0 -3.73 -1
1RN1 A21C Helix_61.1 2.5 0.0 -0.74 -1
1RN1 A21D Helix_61.1 7.0 0.0 -0.71 -1
1RN1 A21E Helix_61.1 7.0 0.0 -0.69 -1
1RN1 A21F Helix_61.1 2.5 0.0 -0.57 -1
1RN1 A21G Helix_61.1 2.5 0.0 -0.9 -1
1RN1 A21H Helix_61.1 7.0 0.0 -0.17 -1
1RN1 A21I Helix_61.1 2.5 0.0 -0.44 -1
1RN1 A21K Helix_61.1 2.5 0.0 -0.51 -1
1RN1 A21L Helix_61.1 2.5 0.0 -0.13 -1
1RN1 A21M Helix_61.1 2.5 0.0 -0.15 -1
1RN1 A21N Helix_61.1 2.5 0.0 0.34 1
1RN1 A21Q Helix_61.1 7.0 0.0 -0.4 -1
1RN1 A21R Helix_61.1 2.5 0.0 -0.41 -1
1RN1 A21S Helix_61.1 7.0 0.0 -0.4 -1
1RN1 A21T Helix_61.1 2.5 0.0 -0.57 -1
1RN1 A21V Helix_61.1 2.5 0.0 -0.66 -1
1RN1 A21W Helix_61.1 2.5 0.0 -0.3 -1
1RN1 A21Y Helix_61.1 2.5 0.0 -0.39 -1
1RN1 D49A Coil_144.8 7.0 25.0 0.5 1
1RN1 D49F Coil_144.8 7.0 25.0 -0.4 -1
1RN1 D49H Coil_144.8 7.0 25.0 1.1 1
1RN1 D49W Coil_144.8 7.0 25.0 -0.9 -1
1RN1 D49Y Coil_144.8 7.0 25.0 -0.5 -1
1RN1 D76A Sheet_3.4 7.0 15.0 -3.75 -1
1RN1 D76N Sheet_3.4 7.0 15.0 -3.1 -1
1RN1 D76S Sheet_3.4 7.0 15.0 -3.2 -1
1RN1 E58A Sheet_8.2 7.0 25.0 -0.77 -1
1RN1 H40T Sheet_66.1 6.0 25.0 -0.26 -1
1RN1 H92A Coil_38.8 6.0 25.0 -0.62 -1
1RN1 N36A Turn_67.8 7.0 25.0 0.03 1
1RN1 N44A Turn_49.7 7.0 25.0 -2.08 -1
1RN1 N44D Turn_49.7 7.0 50.8 -1.6 -1
1RN1 N44S Turn_49.7 7.0 50.8 -1.5 -1
1RN1 N81A Sheet_5.8 7.0 25.0 -2.87 -1
1RN1 N9A Sheet_44.0 7.0 25.0 -0.9 -1
1RN1 Q25K Helix_94.8 7.0 25.0 0.94 1
1RN1 S12A Sheet_43.9 7.0 25.0 -1.23 -1
1RN1 S17A Helix_62.7 7.0 25.0 0.67 1
1RN1 S64A Turn_84.4 7.0 25.0 -1.44 -1
1RN1 V16A null 7.0 25.0 -2.19 -1
1RN1 V16C null 7.0 25.0 -4.68 -1
1RN1 V16S null 7.0 25.0 -4.71 -1
1RN1 V16T null 7.0 25.0 -4.1 -1
1RN1 V78T null 7.0 25.0 -3.1 -1
1RN1 W59Y Sheet_1.8 6.0 25.0 -0.93 -1
1RN1 Y11F Sheet_5.9 7.0 25.0 -2.11 -1
1RN1 Y24W Helix_35.6 6.0 25.0 1.24 1
1RN1 Y42F Sheet_13.9 7.0 25.0 1.14 1
1RN1 Y42W Sheet_13.9 6.0 25.0 -0.14 -1
1RN1 Y45W Turn_127.5 6.0 25.0 0.74 1
1RN1 Y56F Sheet_24.3 7.0 25.0 -0.78 -1
1RN1 Y57F Sheet_13.5 7.0 25.0 -0.5 -1
1RN1 Y68F Coil_8.0 7.0 25.0 -1.36 -1
1ROP D30A Turn_126.0 7.0 69.0 0.3 1
1ROP D30C Turn_126.0 7.0 69.0 0.8 1
1ROP D30E Turn_126.0 7.0 69.0 1.0 1
1ROP D30F Turn_126.0 7.0 69.0 -0.1 -1
1ROP D30G Turn_126.0 7.0 69.0 2.0 1
1ROP D30H Turn_126.0 7.0 69.0 0.9 1
1ROP D30I Turn_126.0 7.0 69.0 -0.8 -1
1ROP D30K Turn_126.0 7.0 69.0 0.9 1
1ROP D30L Turn_126.0 7.0 69.0 -0.1 -1
1ROP D30M Turn_126.0 7.0 69.0 0.6 1
1ROP D30N Turn_126.0 7.0 69.0 0.8 1
1ROP D30P Turn_126.0 7.0 69.0 -1.6 -1
1ROP D30Q Turn_126.0 7.0 69.0 1.8 1
1ROP D30R Turn_126.0 7.0 69.0 0.8 1
1ROP D30S Turn_126.0 7.0 69.0 1.0 1
1ROP D30T Turn_126.0 7.0 69.0 -0.4 -1
1ROP D30V Turn_126.0 7.0 69.0 -0.4 -1
1ROP D30W Turn_126.0 7.0 69.0 -0.4 -1
1ROP D30Y Turn_126.0 7.0 69.0 0.2 1
1ROP L41A Helix_85.2 6.0 25.0 -6.12 -1
1ROP L41V Helix_85.2 6.0 25.0 -2.53 -1
1STN A60G Helix_60.7 7.0 20.0 -1.5 -1
1STN A60V Helix_60.7 7.0 20.0 -2.9 -1
1STN A90S Coil_0.0 7.0 20.0 -2.0 -1
1STN D77A Coil_3.6 7.0 20.0 -3.2 -1
1STN D77G Coil_3.6 7.0 20.0 -2.2 -1
1STN D83A Turn_35.6 7.0 20.0 -3.9 -1
1STN D83G Turn_35.6 7.0 20.0 -2.8 -1
1STN D95A Sheet_56.8 7.0 20.0 -3.6 -1
1STN D95G Sheet_56.8 7.0 20.0 -3.1 -1
1STN E73A Sheet_45.8 7.0 20.0 -1.6 -1
1STN F34C null 7.6 20.0 -2.8 -1
1STN F61A Helix_56.0 7.0 20.0 -2.4 -1
1STN F61G Helix_56.0 7.0 20.0 -4.7 -1
1STN F76A Coil_17.0 7.0 20.0 -4.1 -1
1STN F76G Coil_17.0 7.0 20.0 -4.7 -1
1STN G79S Coil_18.6 7.0 20.0 -2.4 -1
1STN G88V Coil_0.1 7.0 51.4 0.5 1
1STN H124L Helix_92.2 7.0 51.4 1.3 1
1STN H46Y Turn_38.3 5.38 40.0 0.0 1
1STN I18G Sheet_49.1 7.0 20.0 -2.6 -1
1STN I18M Coil_49.1 5.42 40.0 -0.2 -1
1STN L103A Helix_0.0 7.0 20.0 -4.6 -1
1STN L25A Sheet_0.0 7.0 51.4 -2.6 -1
1STN L36A Coil_0.0 7.0 20.0 -3.6 -1
1STN L36C null 7.6 20.0 -2.9 -1
1STN L36G Coil_0.0 7.0 20.0 -5.4 -1
1STN L37A Coil_13.0 7.0 20.0 -1.8 -1
1STN L37G Coil_13.0 7.0 20.0 -3.9 -1
1STN L89F Coil_25.9 5.38 40.0 -1.2 -1
1STN N118D Turn_7.3 7.0 20.0 -2.5 -1
1STN S141A Coil_104.9 7.0 40.0 -0.12 -1
1STN T33S Sheet_34.1 7.0 20.0 -1.4 -1
1STN T62A Helix_0.0 7.0 20.0 -2.4 -1
1STN T62G Helix_0.0 7.0 20.0 -3.4 -1
1STN V23F Sheet_0.2 5.35 40.0 -1.5 -1
1STN V66L Helix_2.3 7.0 51.4 0.8 1
1STN W140F Helix_54.8 7.0 20.0 -0.6 -1
1STN W140H Helix_54.8 7.0 20.0 -0.4 -1
1STN W140L Helix_54.8 7.0 20.0 -4.5 -1
1STN W140Y Helix_54.8 7.0 20.0 -1.1 -1
1STN Y91S Sheet_0.0 7.0 20.0 -5.3 -1
1TUP C242S Coil_19.1 7.2 10.0 -2.94 -1
1TUP R175H Coil_5.8 7.2 10.0 -3.01 -1
1TUP R248Q Coil_194.1 7.2 10.0 -1.94 -1
1TUP R249S Coil_26.3 7.2 10.0 -1.95 -1
1TUP R273H Sheet_73.4 7.2 10.0 -0.35 -1
1VQB A86T Sheet_98.4 7.0 25.0 -0.35 -1
1VQB A86V Sheet_98.4 7.0 25.0 0.25 1
1VQB C33A Sheet_0.0 7.0 25.0 -0.25 -1
1VQB C33I Sheet_0.0 7.0 25.0 -0.45 -1
1VQB C33L Sheet_0.0 7.0 25.0 -1.3 -1
1VQB C33M Sheet_0.0 7.0 25.0 -1.75 -1
1VQB C33S Sheet_0.0 7.0 25.0 -2.13 -1
1VQB C33T Sheet_0.0 7.0 25.0 -2.3 -1
1VQB C33V Sheet_0.0 7.0 25.0 -0.1 -1
1VQB D36C Sheet_49.6 7.0 25.0 -1.02 -1
1VQB D36N Sheet_49.6 7.0 25.0 -0.5 -1
1VQB D50H Turn_41.1 7.0 25.0 -0.78 -1
1VQB E30F Sheet_29.6 7.0 25.0 1.02 1
1VQB E30M Sheet_29.6 7.0 25.0 0.32 1
1VQB E30N Sheet_29.6 7.0 25.0 -0.55 -1
1VQB E40C Coil_163.5 7.0 25.0 -0.8 -1
1VQB E40T Coil_163.5 7.0 25.0 -0.2 -1
1VQB F13T Sheet_82.8 7.0 25.0 -0.35 -1
1VQB F68L Sheet_63.0 7.0 25.0 -2.13 -1
1VQB F68V Sheet_63.0 7.0 25.0 -2.5 -1
1VQB F73W Turn_177.1 7.0 25.0 0.4 1
1VQB H64C Coil_78.3 7.0 25.0 0.25 1
1VQB I47A Sheet_4.5 7.0 25.0 -3.52 -1
1VQB I47C Sheet_4.5 7.0 25.0 -2.63 -1
1VQB I47F Sheet_4.5 7.0 25.0 -0.97 -1
1VQB I47L Sheet_4.5 7.0 25.0 -0.32 -1
1VQB I47M Sheet_4.5 7.0 25.0 -1.08 -1
1VQB I47T Sheet_4.5 7.0 25.0 -3.7 -1
1VQB I47V Sheet_4.5 7.0 25.0 -1.27 -1
1VQB I6V Sheet_1.1 7.0 25.0 -0.35 -1
1VQB I78C Sheet_91.6 7.0 25.0 -2.2 -1
1VQB I78T Sheet_91.6 7.0 25.0 -3.3 -1
1VQB I78V Sheet_91.6 7.0 25.0 -0.65 -1
1VQB K24V Sheet_157.9 7.0 25.0 0.4 1
1VQB K69H Sheet_86.7 7.0 25.0 -0.63 -1
1VQB K69M Sheet_86.7 7.0 25.0 0.08 1
1VQB L28V Sheet_62.9 7.0 25.0 0.55 1
1VQB L32H Sheet_79.0 7.0 25.0 -0.45 -1
1VQB L32R Sheet_79.0 7.0 25.0 -0.8 -1
1VQB L32W Sheet_79.0 7.0 25.0 1.4 1
1VQB L32Y Sheet_79.0 7.0 25.0 0.5 1
1VQB L37A Coil_115.8 7.0 25.0 -3.85 -1
1VQB L37C Coil_115.8 7.0 25.0 -2.3 -1
1VQB L37I Coil_115.8 7.0 25.0 -0.7 -1
1VQB L37T Coil_115.8 7.0 25.0 -2.6 -1
1VQB L37V Coil_115.8 7.0 25.0 -1.75 -1
1VQB L49A Sheet_9.0 7.0 25.0 -3.05 -1
1VQB L49C Sheet_9.0 7.0 25.0 -2.05 -1
1VQB L49I Sheet_9.0 7.0 25.0 -0.95 -1
1VQB L49T Sheet_9.0 7.0 25.0 -2.85 -1
1VQB L49V Sheet_9.0 7.0 25.0 -1.45 -1
1VQB L65P Coil_154.1 7.0 25.0 -0.75 -1
1VQB L81C Sheet_21.2 7.0 25.0 -1.85 -1
1VQB L81T Sheet_21.2 7.0 25.0 -2.55 -1
1VQB L81V Sheet_21.2 7.0 25.0 -0.1 -1
1VQB M77A Sheet_89.7 7.0 25.0 -1.05 -1
1VQB M77C Sheet_89.7 7.0 25.0 0.0 1
1VQB M77F Sheet_89.7 7.0 25.0 -0.1 -1
1VQB M77I Sheet_89.7 7.0 25.0 0.8 1
1VQB M77L Sheet_89.7 7.0 25.0 -0.6 -1
1VQB M77T Sheet_89.7 7.0 25.0 -0.4 -1
1VQB M77V Sheet_89.7 7.0 25.0 0.6 1
1VQB R82C Sheet_50.7 7.0 25.0 -0.75 -1
1VQB S67C Helix_0.0 7.0 25.0 -1.85 -1
1VQB S67T Helix_0.0 7.0 25.0 -0.8 -1
1VQB T48C Sheet_19.2 7.0 25.0 -0.4 -1
1VQB T48V Sheet_19.2 7.0 25.0 0.0 1
1VQB T62C Sheet_54.6 7.0 25.0 -0.35 -1
1VQB T62V Sheet_54.6 7.0 25.0 0.65 1
1VQB V19C Sheet_101.0 7.0 25.0 -0.15 -1
1VQB V19T Sheet_101.0 7.0 25.0 -0.3 -1
1VQB V35A Sheet_8.5 7.0 25.0 -1.1 -1
1VQB V35C Sheet_8.5 7.0 25.0 -0.7 -1
1VQB V35F Sheet_8.5 7.0 25.0 -1.58 -1
1VQB V35I Sheet_8.5 7.0 25.0 -0.32 -1
1VQB V35L Sheet_8.5 7.0 25.0 -1.35 -1
1VQB V35M Sheet_8.5 7.0 25.0 -0.53 -1
1VQB V35T Sheet_8.5 7.0 25.0 -2.65 -1
1VQB V43C Sheet_55.5 7.0 25.0 -1.05 -1
1VQB V43T Sheet_55.5 7.0 25.0 -0.8 -1
1VQB V45A Sheet_49.6 7.0 25.0 -1.05 -1
1VQB V45C Sheet_49.6 7.0 25.0 -0.05 -1
1VQB V45L Sheet_49.6 7.0 25.0 -1.5 -1
1VQB V45T Sheet_49.6 7.0 25.0 -1.75 -1
1VQB V63C Sheet_23.6 7.0 25.0 -2.05 -1
1VQB V63T Sheet_23.6 7.0 25.0 -2.5 -1
1VQB V70C Turn_104.6 7.0 25.0 -1.6 -1
1VQB V70P Turn_104.6 7.0 25.0 -2.52 -1
1VQB V70T Sheet_104.6 7.0 25.0 -1.75 -1
1VQB Y26R Sheet_81.9 7.0 25.0 -0.2 -1
1VQB Y41A Coil_170.1 7.0 25.0 -0.2 -1
1VQB Y41F Coil_170.1 7.0 25.0 -0.3 -1
1W3D A131G Sheet_13.3 5.5 51.85 -1.7 -1
1W3D A139G Helix_0.7 5.5 51.85 -2.3 -1
1W3D A165G Helix_55.1 5.5 51.85 -0.9 -1
1W3D A168G Helix_86.9 5.5 51.85 -0.3 -1
1W3D D145A Coil_61.8 5.5 51.85 -2.1 -1
1W3D D145N Coil_61.8 5.5 51.85 -0.9 -1
1W3D D162N Helix_23.3 5.5 51.85 -2.0 -1
1W3D D164A Helix_73.7 5.5 51.85 -2.3 -1
1W3D D164G Helix_73.7 5.5 51.85 -3.7 -1
1W3D D164N Helix_73.7 5.5 51.85 -1.9 -1
1W3D E141A Helix_120.8 5.5 51.85 -0.7 -1
1W3D E141Q Helix_120.8 5.5 51.85 -0.4 -1
1W3D I130A Coil_67.3 5.5 51.85 -0.7 -1
1W3D I130G Coil_67.3 5.5 51.85 -1.4 -1
1W3D I130V Coil_67.3 5.5 51.85 -0.2 -1
1W3D I146A Turn_12.8 5.5 51.85 -2.7 -1
1W3D I146V Turn_12.8 5.5 51.85 -1.2 -1
1W3D I163V Helix_0.0 5.5 51.85 -0.5 -1
1W3D L159A Coil_61.8 5.5 51.85 -2.0 -1
1W3D L159G Coil_61.8 5.5 51.85 -1.9 -1
1W3D L159V Coil_61.8 5.5 51.85 -0.6 -1
1W3D L167A Helix_83.7 5.5 51.85 -1.2 -1
1W3D L167V Helix_83.7 5.5 51.85 -0.2 -1
1W3D V129A Coil_39.4 5.5 51.85 -0.7 -1
1W3D V129G Coil_39.4 5.5 51.85 -1.0 -1
1W3D V135A Helix_1.3 5.5 51.85 -1.5 -1
1W3D V144A Coil_3.5 5.5 51.85 -2.0 -1
1W3D V149A Turn_8.1 5.5 51.85 -2.8 -1
1W3D V149G Turn_8.1 5.5 51.85 -4.1 -1
1W3D V158A Sheet_1.3 5.5 51.85 -3.2 -1
1W3D Y138F Helix_39.6 5.5 51.85 -2.0 -1
1W4H A130G Coil_42.0 7.0 9.85 -0.04 -1
1W4H A134G Helix_44.7 7.0 9.85 -0.37 -1
1W4H A140G Helix_81.3 7.0 9.85 -1.02 -1
1W4H A146G Helix_5.4 7.0 9.85 -0.58 -1
1W4H A148G Helix_58.7 7.0 9.85 -0.43 -1
1W4H A168G Helix_88.4 7.0 9.85 -0.07 -1
1W4H D162N Helix_16.2 7.0 9.85 -3.1 -1
1W4H H166A Helix_24.3 7.0 9.85 0.06 1
1W4H H166G Helix_24.3 7.0 9.85 -1.58 -1
1W4H I135A Helix_4.7 7.0 9.85 -1.63 -1
1W4H I135V Helix_4.7 7.0 9.85 -0.03 -1
1W4H I149V Coil_8.7 7.0 9.85 -0.75 -1
1W4H L131A Coil_51.8 7.0 9.85 -0.94 -1
1W4H L138A Helix_30.5 7.0 9.85 -1.67 -1
1W4H L139A Helix_8.0 7.0 9.85 -3.5 -1
1W4H L144A Coil_41.7 7.0 9.85 -1.9 -1
1W4H L158A Coil_10.2 7.0 9.85 -2.12 -1
1W4H L167A Helix_44.3 7.0 9.85 -0.57 -1
1W4H P133A Helix_123.7 7.0 9.85 0.38 1
1W4H S132G Coil_19.9 7.0 9.85 -0.47 -1
1W4H T152A Coil_103.1 7.0 9.85 -1.36 -1
1W4H T152S Coil_103.1 7.0 9.85 -0.29 -1
1W4H T159S Coil_39.6 7.0 9.85 -1.63 -1
1W4H V154G Turn_130.9 7.0 9.85 -0.84 -1
1W4H V163A Helix_0.0 7.0 9.85 -2.02 -1
1YYX A36G null 5.0 25.0 -2.71 -1
1YYX A87G null 5.0 25.0 -3.03 -1
1YYX A90G null 5.0 25.0 -2.87 -1
1YYX F61A null 5.0 25.0 -5.45 -1
1YYX F65A null 5.0 25.0 -2.5 -1
1YYX I72A null 5.0 25.0 -4.67 -1
1YYX I98A null 5.0 25.0 -3.83 -1
1YYX L48A null 5.0 25.0 -4.23 -1
1YYX L68A null 5.0 25.0 -4.03 -1
1YYX L76A null 5.0 25.0 -3.43 -1
1YYX L94A null 5.0 25.0 -1.73 -1
1YYX M33A null 5.0 25.0 -3.5 -1
1YYX M58A null 5.0 25.0 -3.61 -1
1YYX V84A null 5.0 25.0 -3.85 -1
2AFG C117I Sheet 6.6 24.85 -0.36 -1
2AFG C117S Turn_30.1 6.6 25.0 -0.62 -1
2AFG C117V Sheet 6.6 24.85 -0.29 -1
2AFG C83S Turn_0.1 6.6 25.0 -1.91 -1
2AFG F108Y Sheet_9.8 7.3 39.8 0.331 1
2AFG F132W Sheet_0.81 6.6 24.85 0.38 1
2AFG F85W Sheet_0.3 6.6 24.85 0.1 1
2AFG H102Y Turn_7.3 7.3 39.8 0.399 1
2AFG H21Y Sheet_6.5 7.3 39.8 0.754 1
2AFG H93G Turn_125.1 6.6 25.0 0.55 1
2AFG L44F Sheet_0.0 7.3 39.8 0.31 1
2AFG L44P Sheet_0.0 6.6 40.05 0.69 1
2AFG L44W Sheet_0.0 6.6 24.85 -0.81 -1
2AFG L73V Sheet_7.2 6.6 40.05 -1.46 -1
2AFG V109I Coil_1.8 7.3 39.8 -0.079 -1
2AFG V109L Coil_0.5 6.6 40.05 -0.57 -1
2AFG V31I Sheet 6.6 24.85 -0.96 -1
2AKY I213F Helix_0.0 7.5 25.0 -1.91 -1
2AKY N169D Coil_72.7 7.5 25.0 -2.15 -1
2AKY Q48E Helix_139.4 7.7 25.0 -0.96 -1
2AKY T110H Coil_42.1 7.6 25.0 -2.63 -1
2AKY T77H Helix_101.3 7.5 25.0 -2.15 -1
2AKY V8I Sheet_0.6 7.5 25.0 -1.19 -1
2RN2 A125T Turn_69.4 5.5 52.0 0.0 1
2RN2 A24V Sheet_0.0 5.5 52.7 0.88 1
2RN2 A52C Helix_0.3 3.2 53.0 0.8 1
2RN2 A52D Helix_0.3 3.2 53.0 -1.9 -1
2RN2 A52E Helix_0.3 3.2 53.0 -1.5 -1
2RN2 A52F Helix_0.3 3.2 53.0 0.5 1
2RN2 A52G Helix_0.3 3.2 53.0 -2.7 -1
2RN2 A52H Helix_0.3 3.2 53.0 -3.6 -1
2RN2 A52I Helix_0.3 3.2 53.0 1.9 1
2RN2 A52K Helix_0.3 3.2 53.0 -5.9 -1
2RN2 A52L Helix_0.3 3.2 53.0 1.3 1
2RN2 A52M Helix_0.3 3.2 53.0 0.5 1
2RN2 A52N Helix_0.3 3.2 53.0 -1.8 -1
2RN2 A52P Helix_0.3 3.2 53.0 -1.6 -1
2RN2 A52Q Helix_0.3 3.2 53.0 -1.2 -1
2RN2 A52S Helix_0.3 3.2 53.0 -1.8 -1
2RN2 A52T Helix_0.3 3.2 53.0 -0.8 -1
2RN2 A52V Helix_0.3 3.2 53.0 1.7 1
2RN2 A52Y Helix_0.3 3.2 53.0 -2.3 -1
2RN2 D10A Sheet_18.4 9.0 47.0 4.0 1
2RN2 D10E Sheet_18.4 9.0 47.0 1.0 1
2RN2 D10H Sheet_18.4 9.0 47.0 2.4 1
2RN2 D10N Sheet_18.4 9.0 47.0 2.0 1
2RN2 D10S Sheet_18.4 9.0 47.0 2.7 1
2RN2 D134A Helix_50.0 5.5 53.1 1.51 1
2RN2 D134E Helix_50.0 5.5 53.1 0.86 1
2RN2 D134H Helix_50.0 5.5 52.5 1.9 1
2RN2 D134I Helix_50.0 5.5 53.1 1.27 1
2RN2 D134L Helix_50.0 5.5 53.1 1.51 1
2RN2 D134N Helix_50.0 5.5 53.1 0.89 1
2RN2 D134Q Helix_50.0 5.5 53.1 1.32 1
2RN2 D134S Helix_50.0 5.5 53.1 1.08 1
2RN2 D134T Helix_50.0 5.5 53.1 1.08 1
2RN2 D134V Helix_50.0 5.5 53.1 1.12 1
2RN2 D70A Coil_54.1 9.0 47.0 1.1 1
2RN2 D70E Coil_54.1 9.0 47.0 0.1 1
2RN2 D70N Coil_54.1 9.0 47.0 1.6 1
2RN2 D94E Coil_99.6 5.5 49.8 -0.4 -1
2RN2 E119V Sheet_57.0 5.5 52.7 0.74 1
2RN2 E135K Turn_105.9 5.5 52.7 -0.22 -1
2RN2 E48A Helix_19.0 9.0 47.0 -0.3 -1
2RN2 E48D Helix_19.0 9.0 47.0 -0.2 -1
2RN2 E48Q Helix_19.0 9.0 47.0 0.3 1
2RN2 G23A Sheet_0.0 5.5 52.5 0.5 1
2RN2 G77A Helix_0.0 3.0 49.8 -0.9 -1
2RN2 H62D Coil_131.8 5.5 52.7 -0.17 -1
2RN2 H62P Coil_131.8 5.5 52.0 1.1 1
2RN2 H62R Coil_131.8 5.5 52.7 0.36 1
2RN2 K117R Sheet_118.0 5.5 52.7 0.03 1
2RN2 K91R Coil_80.5 5.5 49.8 0.0 1
2RN2 K95A Coil_137.0 5.5 49.8 0.1 1
2RN2 K95G Coil_137.0 5.5 49.8 1.9 1
2RN2 K95N Turn_137.0 5.5 49.8 0.9 1
2RN2 Q113P Helix_97.3 5.5 52.0 -0.6 -1
2RN2 Q76L Helix_57.3 3.0 50.1 0.24 1
2RN2 Q80L Coil_106.5 3.0 50.1 0.3 1
2RN2 R41C Coil_117.2 5.5 52.7 0.44 1
2RN2 S68A Sheet_1.0 3.0 49.8 -0.5 -1
2RN2 S68G Sheet_1.0 3.0 49.8 -2.4 -1
2RN2 S68L Sheet_1.0 3.0 49.8 -0.5 -1
2RN2 S68T Sheet_1.0 3.0 49.8 -0.2 -1
2RN2 S68V Sheet_1.0 3.0 49.8 0.6 1
2RN2 V74A Helix_0.6 5.5 52.0 -3.4 -1
2RN2 V74I Helix_0.6 5.5 52.0 0.6 1
2RN2 V74L Helix_0.6 5.5 52.0 0.9 1
3SSI M103A Helix_0.5 7.0 82.21 -2.32 -1
3SSI M103G Helix_0.5 7.0 82.21 -6.82 -1
3SSI M103I Helix_0.5 7.0 82.21 -1.89 -1
3SSI M103L Helix_0.5 7.0 82.21 0.15 1
3SSI M103V Helix_0.5 7.0 82.21 -1.84 -1
3SSI M73A Coil_211.3 7.0 53.36 0.55 1
3SSI M73D Coil_211.3 7.0 53.36 1.6 1
3SSI M73E Coil_211.3 7.0 53.36 1.05 1
3SSI M73G Coil_211.3 7.0 53.36 -0.06 -1
3SSI M73I Coil_211.3 7.0 53.36 -0.94 -1
3SSI M73K Coil_211.3 7.0 53.36 0.35 1
3SSI M73L Coil_211.3 7.0 53.36 -0.25 -1
3SSI M73V Coil_211.3 7.0 53.36 -0.66 -1
3SSI V13A Sheet_56.2 7.0 82.21 -6.78 -1
3SSI V13F Sheet_56.2 7.0 82.21 -5.69 -1
3SSI V13G Sheet_56.2 7.0 82.21 -10.3 -1
3SSI V13I Sheet_56.2 7.0 82.21 -0.84 -1
3SSI V13L Sheet_56.2 7.0 82.21 -2.21 -1
3SSI V13M Sheet_56.2 7.0 82.21 -5.92 -1
5CRO A36S Helix_66.0 3.0 45.0 0.4 1
5CRO Q16L Helix_46.9 3.0 45.0 2.8 1
5CRO Y26C Coil_162.9 7.0 45.0 2.2 1
5CRO Y26D Coil_162.9 7.0 45.0 2.7 1
5CRO Y26F Coil_162.9 7.0 45.0 0.4 1
5CRO Y26H Coil_162.9 7.0 45.0 1.9 1
5CRO Y26L Coil_162.9 7.0 45.0 1.1 1
5CRO Y26Q Coil_162.9 7.0 45.0 1.4 1
5CRO Y26V Coil_162.9 7.0 45.0 0.9 1
5CRO Y26W Coil_162.9 7.0 45.0 -0.1 -1
P00782 K57E null 5.0 20.0 1.0 1
P00782 Q40L null 5.0 20.0 1.1 1
P08821 E15G null 7.0 48.6 1.55 1
P08821 I42V null 7.0 48.6 0.52 1
P08821 S27A null 7.0 48.6 0.73 1
