# Supplementary material for: Towards sequence-based prediction of mutation-induced stability changes in unseen non-homologous proteins
Source: BMC Genomics. 2014 Jan 24;15(Suppl 1):S4. doi: 10.1186/1471-2164-15-S1-S4 (PMC4046685; doi:10.1186/1471-2164-15-S1-S4)
Supplement: Supplementary file 1 — Additional file 1: Data set S1914. The files containing the S1914 data set, as well as training, cross-validation, and test splits are available in a white-space-delimited tabular text format. All files are compressed in a single zip archive S1914.zip. (ZIP 2 MB) [file 12864_2014_5677_MOESM1_ESM.zip › S1914/unseen-protein/unseen-mutation_cross-validation/replication5/S1914.train5.fold1]

1SUP Y217K Sheet_69.5 8.0 58.8 0.72 1
4LYZ D101A Coil_94.7 6.4 74.0 0.76 1
1TPK V65I Sheet_0.2 4.5 64.3 0.3 1
1WQ5 E49Y Sheet_0.7 7.0 25.0 0.0 1
2LZM S117I Helix_1.0 5.4 66.48 1.7 1
1LRP G48S Helix_59.7 8.0 53.4 0.68 1
1WQ5 E49I Sheet_0.7 7.0 25.0 8.0 1
1WQ5 E49C Sheet_0.7 7.0 25.0 2.2 1
2LZM S44E Helix_67.8 3.01 51.68 0.0 1
2LZM D20S Sheet_46.2 5.4 65.1 0.7 1
CspB-TB K55E null 7.5 55.0 0.81 1
1PIN S19G Turn_48.7 7.0 40.0 0.01 1
2LZM E45A Helix_53.4 6.7 62.2 0.01 1
1IRO I33L Coil_1.9 9.08 107.0 0.76 1
451C Q37R Turn_101.9 5.0 50.4 0.5 1
4LYZ A31V Helix_0.0 6.4 74.0 1.2 1
2CI2 I49V Sheet_75.3 6.3 25.0 0.08 1
P43305 C72S null 7.4 53.6 0.72 1
4LYZ D101N Coil_94.7 6.4 74.0 0.04 1
2LZM E108V Helix_48.8 5.4 65.2 0.7 1
1LRP Y88C Helix_55.6 8.0 60.0 2.4 1
1RGG D79I Sheet_12.4 7.0 52.6 2.85 1
1BNI Y103F Coil_60.3 6.3 25.0 0.0 1
1WQ5 E49W Sheet_0.7 7.0 25.0 1.1 1
2LZM S44K Helix_67.8 3.01 51.68 0.2 1
2GB1 G41C null 7.0 46.85 1.27 1
2LZM Q123E Helix_92.0 6.5 64.5 0.4 1
4LYZ D101G Coil_94.7 6.4 74.0 0.45 1
1HFZ K114N Coil_81.7 7.4 56.2 2.65 1
2LZM G77A Helix_3.8 6.5 64.7 0.4 1
1LZ1 V110P Helix_92.4 2.8 68.8 0.5 1
1CSP E53Q Sheet_115.9 7.5 55.0 0.19 1
1C9O T31S Helix_30.7 7.0 70.0 0.17 1
2LZM N144H Helix_97.9 6.7 62.4 0.3 1
2LZM T157G Coil_58.0 2.0 42.0 -1.1 -1
1FTG I156V Helix_1.9 7.0 44.15 -3.6 -1
2LZM R96S Helix_70.4 5.35 58.0 -2.6 -1
1LZ1 L8T Helix_0.0 2.7 64.9 -3.73 -1
1PIN P8A Turn_25.3 7.0 40.0 -0.97 -1
2WSY I232V Sheet_1.1 7.8 25.0 -1.2 -1
2LZM V149C Helix_0.1 5.4 59.0 -2.0 -1
1RX4 V75R Sheet_12.2 7.8 15.0 -2.8 -1
1BNI A32I Helix_92.3 6.3 25.0 -0.8 -1
1C9O V64T Sheet_62.0 7.0 70.0 -0.26 -1
1BNI E29A Helix_84.2 6.3 25.0 -1.25 -1
1AG2 E200K Helix_138.7 7.0 25.0 -0.14 -1
1PIN Y23A Sheet_44.3 7.0 40.0 -1.08 -1
3MBP P133A Helix_40.3 7.4 63.0 -0.3 -1
1BNI S92A Turn_55.4 6.3 25.0 -2.8 -1
1LZ1 D67N Coil_34.6 4.5 65.0 -1.7 -1
1C9O R3K Sheet_154.1 7.0 70.0 -0.19 -1
1PGA T53L Sheet_29.1 5.2 60.0 -0.91 -1
2CI2 K36G Helix_90.3 6.25 25.0 -2.32 -1
2LZM D20A Sheet_46.2 5.4 65.1 -0.3 -1
2CI2 N75A Coil_41.5 6.25 25.0 -0.83 -1
1BNI Q15G Helix_69.7 6.3 25.0 -1.6 -1
1BNI G34R Coil_38.5 6.3 25.0 -2.42 -1
2LZM T157L Coil_58.0 3.0 53.6 -1.7 -1
2LZM T152I Helix_0.0 5.4 59.0 -0.4 -1
1RTP A21P Turn_71.3 7.4 45.8 -1.92 -1
1RTB D121N Coil_12.0 6.0 25.0 -1.9 -1
2CI2 E45A Turn_95.2 6.25 25.0 -0.32 -1
1BNI I76V Sheet_0.0 6.3 25.0 -0.8 -1
1RTB P93A Coil_104.0 4.2 56.05 -2.7 -1
1BNI N41D Helix_27.7 6.3 25.0 -2.5 -1
1RGG Y52F null 7.0 25.0 -3.6 -1
2CI2 I48V Sheet_33.8 6.3 25.0 -1.09 -1
1FTG V31A Helix_5.0 7.0 44.15 -1.72 -1
1C2R P35A Coil_24.2 7.5 30.0 -2.0 -1
1PGA I6T Sheet_44.4 5.2 25.0 -1.6 -1
2ABD L80A Helix_3.3 5.3 5.0 -3.7 -1
1BNI H18S Coil_102.6 6.3 25.0 -2.28 -1
1AM7 H31D Turn 7.0 25.0 -1.6 -1
1C9O E46K Sheet_56.0 7.0 75.0 -0.65 -1
1PIN S16G Turn_42.5 7.0 40.0 -0.92 -1
1YCC F82Y Coil_35.4 6.0 25.0 -0.7 -1
1BNI T100G Turn_70.4 6.3 25.0 -2.8 -1
2LZM V103I Helix_7.2 5.35 61.0 -0.5 -1
1PIN F25L Sheet_45.0 7.0 40.0 -1.37 -1
1L63 M6A Helix_0.0 5.4 65.3 -1.6 -1
2CI2 K43G Helix_9.0 6.25 25.0 -3.19 -1
1PIN W11F Sheet_22.2 7.0 40.0 -1.93 -1
1LZ1 Y38A Sheet_18.0 2.7 64.9 -2.49 -1
1L63 L66A Helix_3.9 5.4 65.3 -3.3 -1
2LZM L91M Coil_5.2 5.42 65.3 -0.8 -1
2ABD D21H Helix_26.6 5.3 5.0 -0.56 -1
1RTB V47G Sheet_0.0 5.0 40.0 -7.34 -1
1BNI G34S Coil_38.5 6.3 25.0 -3.2 -1
2LZM E128K Helix_86.7 3.0 47.0 -1.16 -1
1PIN Y23L Sheet_44.3 7.0 40.0 -1.18 -1
2LZM T59S Coil_71.8 6.5 63.0 -0.2 -1
2LZM H31N Sheet_34.2 5.5 66.0 -4.0 -1
1WQ5 C81A Helix_0.0 9.0 50.0 -0.69 -1
1HFZ W104Y Coil_29.7 7.4 56.2 -2.44 -1
2LZM G156D Coil_18.0 6.5 64.7 -2.3 -1
2LZM S38A Coil_52.1 3.0 53.4 -0.77 -1
1RGG T82V Sheet_1.4 7.0 48.4 -1.7 -1
2CI2 L51A Sheet_38.9 6.3 46.45 -2.37 -1
1LZ1 I59F Sheet_3.0 2.7 64.9 -0.81 -1
2LZM I100M Helix_9.0 5.42 65.3 -1.6 -1
1WQ5 C118V Helix_0.0 9.0 50.0 -1.34 -1
1BNI A32N Helix_92.3 6.3 25.0 -0.7 -1
1L63 L33M Sheet_15.2 5.4 65.3 -2.0 -1
1BNI K27G Helix_67.8 6.3 25.0 -0.48 -1
1WQ5 E49K Sheet_0.7 7.0 25.0 -0.9 -1
1WQ5 G211E Sheet_0.0 7.8 25.0 -0.4 -1
4LYZ R21Q Turn_142.7 6.4 74.0 -0.15 -1
1C9O E21K Turn_160.9 7.0 75.0 -0.26 -1
1RX4 V75Y Sheet_12.2 7.8 15.0 -2.3 -1
1BNI A32S Helix_92.3 6.3 25.0 -0.4 -1
1L63 I78A Helix_0.0 5.4 65.3 -1.2 -1
1RTB V118G Sheet_32.1 5.0 40.0 -2.77 -1
P08505 H31A null 7.4 25.0 -0.3 -1
2LZM L99M Helix_0.0 5.7 64.88 -0.6 -1
1BNI N77A Coil_71.3 6.3 25.0 -1.6 -1
2ABD P19A Coil_6.4 5.3 5.0 -1.07 -1
1LZ1 V74D Coil_93.3 2.7 64.9 -0.43 -1
1BNI Q31G Helix_101.4 6.3 25.0 -0.98 -1
1HFZ H107Y Helix_135.6 7.4 56.2 -0.19 -1
2LZM I3F Helix_19.8 6.5 64.7 -1.1 -1
1CHK W28F Helix_25.2 7.0 43.2 -4.43 -1
1LZ1 V110Y Helix_92.4 2.7 64.9 -0.14 -1
1HFZ Y103P Helix_56.3 7.4 56.2 -0.22 -1
1WQ5 G211W Sheet_0.0 7.8 25.0 -1.2 -1
2LZM T157I Coil_58.0 6.0 64.5 -1.2 -1
1C9O Q53E Sheet_105.1 7.0 70.0 -0.1 -1
2LZM I29A Turn_3.9 3.0 51.65 -2.6 -1
1ZG4 R164H null 7.0 49.9 -0.17 -1
2LZM T152S Helix_0.0 5.4 59.0 -2.0 -1
