# Supplementary material for: Towards sequence-based prediction of mutation-induced stability changes in unseen non-homologous proteins
Source: BMC Genomics. 2014 Jan 24;15(Suppl 1):S4. doi: 10.1186/1471-2164-15-S1-S4 (PMC4046685; doi:10.1186/1471-2164-15-S1-S4)
Supplement: Supplementary file 1 — Additional file 1: Data set S1914. The files containing the S1914 data set, as well as training, cross-validation, and test splits are available in a white-space-delimited tabular text format. All files are compressed in a single zip archive S1914.zip. (ZIP 2 MB) [file 12864_2014_5677_MOESM1_ESM.zip › S1914/unseen-protein/unseen-mutation_cross-validation/replication5/S1914.train5.fold2]

2LZM S44M Helix_67.8 3.01 51.68 0.33 1
1SUP G169A Coil_0.7 8.0 58.8 0.3 1
1WQ5 E49F Sheet_0.7 7.0 25.0 2.4 1
1SUP N76D Coil_90.0 8.0 58.8 0.45 1
2LZM S44I Helix_67.8 3.01 51.68 0.31 1
2LZM V131A Helix_99.1 5.4 66.51 0.39 1
1LRP G46A Helix_61.1 8.0 53.4 0.66 1
2LZM S44L Helix_67.8 3.01 51.68 0.39 1
451C V13M Helix_60.4 5.0 50.4 0.4 1
1LZ1 V2I Sheet_106.7 2.7 64.9 1.1 1
1POH K49Q Helix_91.6 7.0 25.0 1.5 1
4LYZ G102R Coil_64.1 6.4 74.0 0.38 1
1SHG F52Y Sheet_50.9 7.0 24.85 0.44 1
1YCC N52M Helix_16.8 4.6 26.85 2.25 1
2LZM E22K Turn_83.8 5.4 65.15 0.57 1
2LZM V131D Helix_99.1 3.01 53.08 0.08 1
2CI2 I76V Coil_1.0 6.3 25.0 0.21 1
2LZM E11A Helix_33.0 5.4 66.48 1.1 1
2LZM N144E Helix_97.9 6.5 64.5 0.5 1
1LZ1 V110N Helix_92.4 2.7 64.9 0.07 1
1HME I38H Helix_138.6 7.0 20.0 0.0 1
CspB-TB K42Q null 7.5 55.0 0.07 1
2LZM N144D Helix_97.9 6.9 66.1 0.5 1
1YCC N52V Helix_16.8 4.6 26.85 1.67 1
2LZM M106I Helix_56.1 5.35 61.0 0.2 1
4LYZ F34Y Helix_71.8 6.4 74.0 0.19 1
1PIN N30G Turn_45.7 7.0 40.0 0.53 1
CspB-TB K20Q null 7.5 55.0 0.0 1
1POH K49M Helix_91.6 7.0 25.0 1.0 1
1CSP R56Q Turn_232.1 7.5 55.0 0.38 1
1LRP K4Q Coil_112.0 8.0 51.5 0.43 1
451C V78I Helix_7.6 5.0 50.4 1.0 1
1FLV V18L Helix_0.2 7.0 44.15 0.09 1
2LZM S44F Helix_67.8 3.01 51.68 0.06 1
1RGG D79E Sheet_12.4 7.0 52.6 -0.3 -1
2LZM V75T Helix_36.9 3.0 51.55 -1.3 -1
1FTG S110A Helix_42.3 7.0 44.15 -0.64 -1
1BNI T26V Coil_39.5 6.3 25.0 -2.31 -1
2ABD L25A Helix_16.0 5.3 5.0 -1.02 -1
2LZM S44N Helix_67.8 3.01 51.68 -0.14 -1
2LZM E11N Helix_33.0 5.4 65.1 -0.1 -1
2LZM R96T Helix_70.4 5.35 58.0 -2.8 -1
2CI2 I48A Sheet_33.8 6.3 25.0 -3.84 -1
1RTB V47A Sheet_0.0 5.0 40.0 -3.8 -1
2LZM A73S Helix_51.0 3.0 51.55 -0.4 -1
2CI2 I39V Helix_0.0 6.3 25.0 -1.27 -1
3HHR S71V Coil_36.6 8.0 20.0 -1.19 -1
1RTB I106A Sheet_0.0 5.0 40.0 -4.37 -1
1CSP V20K Turn_20.0 7.5 55.0 -1.94 -1
2LZM T157F Coil_58.0 2.0 42.0 -2.4 -1
2LZM L99I Helix_0.0 5.7 64.88 -1.5 -1
1RGG T56V Sheet_3.1 7.0 48.4 -1.9 -1
2LZM I3E Helix_19.8 6.5 64.7 -2.0 -1
1CYO V45E Helix_78.1 7.0 66.7 -2.68 -1
CspB-TB R3Q null 7.5 55.0 -1.0 -1
1BNI L89T Sheet_0.0 6.3 25.0 -2.5 -1
1FTG V139A Turn_0.0 7.0 44.15 -0.87 -1
2LZM A160T Turn_16.4 6.0 65.5 -1.65 -1
2CI2 K36A Helix_90.3 6.3 46.45 -0.49 -1
2LZM R96M Helix_70.4 5.35 58.0 -2.7 -1
1PGA A23P Helix_29.5 5.5 25.0 -0.3 -1
1WQ5 G211D Sheet_0.0 7.8 25.0 -0.5 -1
2CI2 K43A Coil_9.0 6.3 46.45 -0.65 -1
1FTG A84G Sheet_0.0 7.0 44.15 -1.8 -1
2LZM R96P Helix_70.4 5.35 58.0 -5.5 -1
2CI2 V53A Sheet_77.9 6.3 25.0 -0.64 -1
1LZ1 E7Q Helix_54.1 4.5 65.0 -1.29 -1
P08505 W34A null 4.0 25.0 -2.0 -1
1L63 V87M Helix_3.8 5.4 65.3 -2.3 -1
2LZM I3D Helix_19.8 6.5 64.7 -3.2 -1
1AG2 V180I Helix_41.5 7.0 25.0 -0.5 -1
1PIN L7I Coil_40.9 7.0 40.0 -0.85 -1
2LZM I3Y Helix_19.8 6.5 64.7 -2.3 -1
1PGA T53H Sheet_29.1 5.2 60.0 -0.99 -1
2CI2 E34D Helix_88.6 6.25 25.0 -0.74 -1
1CHK W227F Sheet_8.7 7.0 43.2 -2.51 -1
1PGA A24P Helix_59.5 5.5 25.0 -0.5 -1
1BNI A32R Helix_92.3 6.3 25.0 -0.1 -1
1BNI T16S Helix_104.3 6.3 25.0 -1.79 -1
2LZM V87I Helix_3.4 5.35 61.0 -0.3 -1
2LZM I100V Helix_9.0 5.35 61.0 -0.4 -1
1BNI R69M Coil_36.2 6.3 25.0 -2.12 -1
2LZM V94A Helix_32.2 3.0 51.65 -1.8 -1
P01051 V14A null 7.0 25.0 -1.67 -1
2LZM Q105E Helix_58.1 5.8 66.3 -1.1 -1
1MGR Y11F null 7.0 25.0 -0.6 -1
2ABD V12A Helix_7.9 5.3 5.0 -1.69 -1
1L63 V111M Helix_0.0 5.4 65.3 -0.7 -1
2LZM S90H Helix_38.0 6.5 63.0 -1.1 -1
2ABD L15A Coil_0.6 5.3 5.0 -3.1 -1
2CI2 V82T Helix_17.8 6.3 25.0 -1.15 -1
1BNI H18A Coil_102.6 6.3 25.0 -1.85 -1
1PIN R21A Coil_148.1 7.0 40.0 -0.65 -1
1PIN T29G Turn_1.3 7.0 40.0 -1.99 -1
2LZM K135E Turn_147.8 5.3 25.0 -1.0 -1
3BLS Y150F Coil_18.5 6.8 54.6 -0.7 -1
1CYO V45H Helix_78.1 7.0 25.0 -1.65 -1
1HFZ H107A Helix_135.6 7.4 56.2 -0.79 -1
1LZ1 G72A Turn_62.0 2.7 64.9 -0.36 -1
1WQ5 C118A Helix_0.0 9.0 50.0 -1.36 -1
1LZ1 V100A Turn_0.9 2.7 49.2 -0.57 -1
1RTB D121A Coil_12.0 6.0 25.0 -2.2 -1
1RTB S75A Turn_0.0 7.4 61.1 -2.5 -1
2LZM R96D Helix_70.4 5.35 58.0 -3.5 -1
1BNI I88A Sheet_0.0 6.3 25.0 -4.31 -1
1PGA T2P Sheet_86.6 5.5 25.0 -2.7 -1
1PIN T29S Turn_1.3 7.0 40.0 -0.65 -1
2CI2 D42A Helix_60.2 6.25 25.0 -0.96 -1
2DRI L62C null 7.6 25.0 -2.7 -1
2CI2 R62A Turn_113.8 6.25 25.0 -0.58 -1
1WQ5 C154S Sheet_0.0 9.0 50.0 -1.72 -1
1ZG4 R164S null 7.0 50.6 -0.61 -1
2ABD Y28F Helix_53.1 5.3 5.0 -1.06 -1
3HHR E74A Helix_52.4 8.0 20.0 -0.49 -1
2LZM L133M Helix_0.8 5.42 65.3 -0.4 -1
2CI2 L40G Helix_79.7 6.25 25.0 -1.38 -1
1FTG L6A Sheet_0.0 7.0 44.15 -2.94 -1
2LZM T157S Coil_58.0 2.0 42.0 -0.66 -1
CspB-TB E48Q null 7.5 55.0 -0.45 -1
1RGG T18V Helix_6.4 7.0 48.4 -1.4 -1
1FTG A101V Helix_1.6 7.0 43.25 -0.16 -1
1BNI T26S Coil_39.5 6.3 25.0 -0.56 -1
1PIN S16A Turn_42.5 7.0 40.0 -0.44 -1
1PGA D36P Helix_114.1 5.5 25.0 -3.1 -1
1LZ1 A32L Helix_0.0 2.7 64.9 -0.1 -1
1PGA T53D Sheet_29.1 5.2 60.0 -2.21 -1
2LZM V131T Helix_99.1 3.01 53.08 -0.12 -1
1BNI A32Q Helix_92.3 6.3 25.0 -0.5 -1
1LZ1 A32S Helix_0.0 2.7 64.9 -0.33 -1
