# Supplementary material for: Towards sequence-based prediction of mutation-induced stability changes in unseen non-homologous proteins
Source: BMC Genomics. 2014 Jan 24;15(Suppl 1):S4. doi: 10.1186/1471-2164-15-S1-S4 (PMC4046685; doi:10.1186/1471-2164-15-S1-S4)
Supplement: Supplementary file 1 — Additional file 1: Data set S1914. The files containing the S1914 data set, as well as training, cross-validation, and test splits are available in a white-space-delimited tabular text format. All files are compressed in a single zip archive S1914.zip. (ZIP 2 MB) [file 12864_2014_5677_MOESM1_ESM.zip › S1914/unseen-protein/unseen-mutation_cross-validation/replication5/S1914.train5.fold3]

1K9Q L30Y null 7.0 65.0 0.17 1
1FTG D126K Coil_103.2 7.0 44.15 0.55 1
1RGG Q38A Coil_104.3 7.0 49.0 1.0 1
1PIN S18A Turn_125.0 7.0 40.0 0.03 1
1FTG V18I Helix_5.6 7.0 43.25 0.69 1
1LZ1 G48A Turn_82.2 2.7 64.9 0.45 1
1RX4 V88A Coil_51.9 7.2 20.0 0.2 1
1K9Q D34T null 7.0 65.0 0.35 1
1RGG D79N Sheet_12.4 7.0 52.6 1.8 1
2LZM A93P Helix_75.9 6.5 64.7 0.1 1
2LZM K16E Sheet_120.1 5.3 66.7 0.5 1
1LZ1 V74L Coil_93.3 2.7 64.9 0.19 1
1RGG D25H null 7.0 25.0 0.9 1
1YCC C102A Coil_1.2 6.0 46.5 2.9 1
2HPR G49E Helix_18.7 7.0 25.0 1.4 1
1LZ1 A47P Coil_84.3 2.8 68.8 0.1 1
1POH S46N Helix_31.8 7.0 30.0 0.4 1
1RGG T16V Helix_51.3 7.0 48.4 0.3 1
CspB-TB K12Q null 7.5 55.0 0.53 1
2LZM S44W Helix_67.8 3.01 51.68 0.05 1
1PGA T53Y Sheet_45.2 5.2 25.0 0.5 1
1HFY T29I Helix_0.0 7.0 25.0 3.23 1
1LZ1 D120N Coil_92.7 4.5 65.0 0.05 1
3MBP T345I Helix_58.4 7.6 25.0 0.7 1
1CSP S48K Sheet_26.4 7.5 55.0 0.74 1
1FTG E20K Helix_72.0 7.0 43.25 1.32 1
1POH K49E Helix_91.6 7.0 25.0 2.1 1
2LZM V131E Helix_99.1 3.01 53.08 0.2 1
1PGA T53F Sheet_45.2 5.2 25.0 1.01 1
2LZM M106L Helix_56.1 3.0 47.0 0.5 1
1A23 H32S Helix_57.4 7.0 30.0 5.2 1
1RGG D79L Sheet_12.4 7.0 52.6 2.7 1
1RGG D79H Sheet_12.4 7.0 52.6 1.8 1
3MBP P48S Helix_38.6 7.4 63.0 0.3 1
1BNI G34T Coil_38.5 6.3 25.0 -3.37 -1
1HFZ V42N Sheet_15.7 7.4 56.2 -0.24 -1
1PIN H27A Turn_91.2 7.0 40.0 -0.12 -1
1BNI Y13G Helix_39.1 6.3 25.0 -6.4 -1
1L63 V111A Helix_0.0 5.4 65.3 -1.0 -1
1PIN T29A Turn_1.3 7.0 40.0 -1.25 -1
2ABD K54A Helix_74.4 5.3 5.0 -0.86 -1
2LZM I3A Helix_19.8 6.5 64.7 -0.7 -1
4LYZ S91Y Helix_0.5 6.4 74.0 -3.07 -1
1FTG I104V Helix_42.9 7.0 44.15 -0.56 -1
1BNI T26E Coil_39.5 6.3 25.0 -0.05 -1
3MBP P159S Turn_2.0 7.4 63.0 -2.1 -1
1BNI R83Q Coil_66.7 6.3 25.0 -2.05 -1
1FTG T122S Coil_26.6 7.0 44.15 -0.31 -1
1BNI V45A Helix_42.9 6.3 25.0 -1.8 -1
1MBG V103A Helix_0.0 7.5 25.0 -2.32 -1
1LZ1 D49N Turn_72.8 4.0 65.0 -1.0 -1
2CI2 L68A Sheet_0.1 6.3 25.0 -3.82 -1
1BNI T6A Coil_74.5 6.3 25.0 -2.29 -1
4LYZ I55L Turn_0.8 6.4 74.0 -0.45 -1
1RGG V36T Sheet_46.8 7.0 48.4 -1.3 -1
1BNI T26D Coil_39.5 6.3 25.0 -0.08 -1
1BNI A32L Helix_92.3 6.3 25.0 -0.3 -1
1C9O E21A Sheet_151.4 7.0 70.0 -0.29 -1
1BNI T6S Coil_74.5 6.3 25.0 -0.22 -1
4LYZ R68K Coil_117.8 6.4 74.0 -0.04 -1
4LYZ G49A Coil_22.2 2.7 65.6 -1.89 -1
1C9O Y15F Sheet_66.4 7.0 70.0 -0.05 -1
2ABD Y31N Helix_56.0 5.3 5.0 -1.52 -1
1PIN S38G Coil_33.6 7.0 40.0 -0.08 -1
1RTB P114A Sheet_112.1 4.2 56.05 -3.2 -1
2LZM Q105M Helix_58.1 5.4 59.0 -1.2 -1
1PIN M15A Sheet_100.9 7.0 40.0 -0.59 -1
1LZ1 V99T Helix_2.6 2.7 64.9 -0.5 -1
1BNI T26Q Coil_39.5 6.3 25.0 -1.72 -1
1CSP K5E Sheet_100.2 7.5 55.0 -3.11 -1
2LZM V149G Helix_0.1 5.4 59.0 -4.9 -1
2LZM Q105A Helix_58.1 5.8 66.3 -0.6 -1
1PIN G20A Coil_54.7 7.0 40.0 -0.86 -1
4LYZ T40S Sheet_0.1 6.4 74.0 -0.27 -1
1LZ1 V74F Coil_93.3 2.7 64.9 -0.29 -1
1BNI T26A Coil_39.5 6.3 25.0 -2.05 -1
2LZM T157E Coil_58.0 3.0 53.6 -0.8 -1
1C2R K12D Helix_81.0 7.5 25.0 -1.3 -1
1BNI E29G Helix_84.2 6.3 25.0 -1.81 -1
2LZM I58A Sheet_4.1 3.0 51.65 -3.2 -1
1PIN R14A Sheet_102.7 7.0 40.0 -1.63 -1
3HHR E74D Helix_52.4 8.0 20.0 -0.55 -1
2CI2 V53G Sheet_77.9 6.3 25.0 -2.43 -1
1BNI T105V Coil_86.4 6.3 25.0 -2.2 -1
1YCC P76Y Coil_100.5 4.6 25.0 -2.07 -1
1RTB V63A Sheet_54.7 5.0 40.0 -2.02 -1
1HFZ W118Y Helix_13.2 7.4 56.2 -1.17 -1
1LZ1 V121A Turn_21.8 2.7 49.2 -1.75 -1
2LZM A146T Helix_0.0 6.5 70.0 -1.5 -1
1RTB V57G Helix_0.0 5.0 40.0 -5.52 -1
1PGA T53R Sheet_29.1 5.2 60.0 -0.96 -1
1C9O E46A Sheet_56.0 7.0 70.0 -0.22 -1
1BNI Y17G Helix_121.0 6.3 25.0 -4.46 -1
CspB-TB D10K null 7.5 55.0 -2.72 -1
3HHR S71A Coil_36.6 8.0 20.0 -0.97 -1
1RTB V116G Sheet_20.4 5.0 40.0 -1.18 -1
2ABD K32E Helix_51.7 5.3 5.0 -1.68 -1
2CI2 T22A Sheet_53.5 6.3 25.0 -0.85 -1
4LYZ G102V Coil_64.1 6.4 74.0 -0.04 -1
1AG2 M129V Sheet_88.8 7.0 25.0 -0.33 -1
1BNI T6H Helix_74.5 8.9 25.0 -1.56 -1
1WQ5 E49Q Sheet_0.7 7.0 25.0 -2.5 -1
1BNI H18D Coil_102.6 6.3 25.0 -2.56 -1
1RTP K80S Helix_114.1 7.4 45.8 -0.29 -1
1PGA T53S Sheet_29.1 5.2 60.0 -0.49 -1
1BNI A32C Helix_92.3 6.3 25.0 -1.0 -1
1AKK L94V Helix_4.5 2.0 83.0 -1.2 -1
1LZ1 V74A Coil_95.9 2.7 49.2 -0.43 -1
1PIN S32A Sheet_43.6 7.0 40.0 -0.26 -1
1L63 F104M Helix_32.0 5.4 65.3 -0.4 -1
1CSP K65Q Sheet_94.3 7.5 55.0 -0.76 -1
4LYZ I55T Turn_0.8 6.4 74.0 -4.96 -1
2ABD K32R Helix_51.7 5.3 5.0 -1.83 -1
1LZ1 V74G Coil_93.3 2.7 64.9 -0.22 -1
1BNI D22M Coil_135.5 4.4 25.0 -0.27 -1
1PIN L7N Coil_40.9 7.0 40.0 -0.9 -1
1RTB I107V Sheet_9.9 5.0 40.0 -0.08 -1
2LZM M120A Helix_33.0 3.01 51.65 -0.2 -1
2LZM A49S Helix_47.3 3.0 51.55 -0.5 -1
1LZ1 V93T Helix_3.8 2.7 64.9 -0.67 -1
1LRP A49V Helix_35.6 8.0 51.5 -1.22 -1
4LYZ Q121H Coil_107.8 6.4 74.0 -0.45 -1
4LYZ S91D Helix_0.5 6.4 74.0 -2.31 -1
2LZM V149T Helix_0.1 5.4 59.0 -3.0 -1
1L63 A129M Helix_0.0 5.4 65.3 -1.9 -1
2LZM I3M Helix_19.8 6.5 64.7 -0.9 -1
1TPK V65S Sheet_0.2 4.5 64.3 -2.4 -1
2CI2 I49T Sheet_75.3 6.3 25.0 -1.34 -1
1LZ1 V125A Turn_31.4 2.7 49.2 -1.6 -1
