# Supplementary material for: Towards sequence-based prediction of mutation-induced stability changes in unseen non-homologous proteins
Source: BMC Genomics. 2014 Jan 24;15(Suppl 1):S4. doi: 10.1186/1471-2164-15-S1-S4 (PMC4046685; doi:10.1186/1471-2164-15-S1-S4)
Supplement: Supplementary file 1 — Additional file 1: Data set S1914. The files containing the S1914 data set, as well as training, cross-validation, and test splits are available in a white-space-delimited tabular text format. All files are compressed in a single zip archive S1914.zip. (ZIP 2 MB) [file 12864_2014_5677_MOESM1_ESM.zip › S1914/unseen-protein/unseen-mutation_cross-validation/replication5/S1914.train5.fold4]

4LYZ R73K Coil_154.3 6.4 74.0 0.23 1
1CSP E3K Sheet_78.4 7.0 70.0 2.75 1
2LZM F153L Helix_0.1 5.7 64.88 0.3 1
1SHG D48G Turn_104.3 3.5 24.85 1.05 1
1LZ1 R21G Turn_145.7 2.7 64.9 1.15 1
CspB-TB K20V null 7.5 55.0 2.17 1
1PIN S18G Turn_125.0 7.0 40.0 0.02 1
2LZM A41V Helix_39.0 5.4 66.51 0.3 1
2LZM N68A Helix_77.4 2.5 47.8 0.05 1
2LZM V131I Helix_99.1 3.01 53.08 0.16 1
1HFY T33I Helix_18.4 2.0 20.0 0.18 1
2LZM N40A Helix_108.9 6.7 62.2 0.32 1
2LZM T109D Helix_116.8 6.7 62.4 0.6 1
1IGV E26Q Helix_128.5 7.0 25.0 0.09 1
1FTG E72K Coil_78.7 7.0 43.25 0.9 1
1LZ1 Q58G Turn_12.9 2.7 64.9 1.86 1
2ABD K52M Helix_74.4 5.3 5.0 0.18 1
2LZM G30A Turn_17.3 5.4 66.48 0.1 1
1LZ1 R21A Turn_145.7 2.7 64.9 1.31 1
1C2R K32E Coil_142.0 7.5 25.0 0.2 1
1LZ1 A96M Helix_0.0 2.7 64.9 0.02 1
2LZM T115E Helix_87.0 6.5 64.6 0.3 1
2CI2 T55A Coil_57.1 6.25 25.0 0.23 1
1LZ1 V110M Turn_92.4 2.7 64.9 0.53 1
1B26 K193A Helix_15.4 7.0 69.5 0.23 1
1BNI T79V Coil_109.0 6.3 25.0 0.3 1
1LZ1 G129A Coil_79.4 2.7 64.9 0.14 1
1LZ1 V74I Coil_93.3 2.7 64.9 0.45 1
1CSP N55D Turn_160.4 7.5 55.0 0.5 1
2CI2 K37A Helix_139.0 6.3 46.45 0.23 1
2ABD Y73F Helix_3.4 5.3 5.0 0.27 1
1BNI Y24F Turn_17.3 6.3 25.0 0.0 1
1B5M D60R Turn_124.9 7.2 25.0 0.33 1
1RGG D79A Sheet_12.4 7.0 52.6 2.75 1
1FTG Q111G Helix_119.9 7.0 43.25 -0.31 -1
1BNI H18Q Coil_102.6 6.3 25.0 -1.6 -1
1RX4 V75S Sheet_12.2 7.8 15.0 -1.9 -1
1BNI I51V Sheet_0.2 6.3 25.0 -1.8 -1
1PGA D46A Sheet_55.4 7.0 25.0 -1.36 -1
1RRO P26A Helix_11.13 7.4 53.6 -0.74 -1
1BNI H18R Coil_102.6 6.3 25.0 -1.17 -1
1BNI Y17F Helix_121.0 6.3 25.0 -0.3 -1
2CI2 P44A Turn_109.5 6.25 25.0 -1.76 -1
1LZ1 G105A Helix_15.3 2.7 64.9 -0.62 -1
4LYZ D101Q Coil_94.7 6.4 74.0 -0.08 -1
2LZM R154E Helix_79.3 5.3 66.7 -1.1 -1
1BNI E73G Sheet_11.7 6.3 25.0 -5.4 -1
1HFZ K114E Coil_81.7 7.4 56.2 -0.65 -1
1PGA T53C Sheet_29.1 5.2 60.0 -0.58 -1
2LZM L84M Helix_0.0 5.42 65.3 -1.9 -1
1RTB V118A Sheet_32.1 5.0 40.0 -1.92 -1
1CLW E309V Sheet_28.8 7.4 88.4 -2.3 -1
2LZM C54V Turn_3.7 6.5 70.0 -0.7 -1
2LZM F153I Helix_0.1 5.7 64.88 -0.2 -1
1LZ1 V74S Coil_93.3 2.7 64.9 -0.38 -1
1LZ1 G68A Turn_69.7 2.7 64.9 -0.12 -1
2ABD Y28A Helix_53.1 5.3 5.0 -2.47 -1
4LYZ G49N Coil_22.2 9.5 20.0 -0.96 -1
1LZ1 Y63F Coil_112.1 2.7 64.9 -0.24 -1
1PGA K10P Turn_167.6 5.5 25.0 -0.2 -1
1PGA T49A Turn_98.7 7.0 25.0 -0.86 -1
1LRP Y22H Helix_46.4 8.0 51.5 -2.25 -1
2LZM G28A Sheet_0.2 3.02 51.6 -2.0 -1
1HFZ Q117A Helix_34.6 7.4 56.2 -0.96 -1
2LZM F153M Helix_0.1 5.7 64.88 -0.6 -1
1BNI L33Q Helix_95.4 6.3 25.0 -1.3 -1
1BNI T26G Coil_39.5 6.3 25.0 -1.54 -1
1L63 V103A Helix_7.5 5.4 65.3 -1.6 -1
1PIN I28G Turn_70.0 7.0 40.0 -0.48 -1
1TPK V65T Sheet_0.2 4.5 64.3 -1.0 -1
1LZ1 C77A Turn_20.6 3.0 57.0 -4.6 -1
1PIN P9G Turn_100.4 7.0 40.0 -0.49 -1
1LZ1 Y20F Turn_50.9 2.7 64.9 -0.5 -1
1BNI A32M Helix_92.3 6.3 25.0 -0.3 -1
1BNI D93N Coil_68.9 6.3 25.0 -4.11 -1
2LZM R96V Helix_70.4 5.35 58.0 -2.4 -1
1CSP K39Q Coil_75.3 7.5 55.0 -0.02 -1
1BNI G53A Sheet_17.6 6.3 54.1 -3.4 -1
2CI2 L40A Helix_79.7 6.25 25.0 -1.33 -1
1YCC P76R Coil_100.5 4.6 25.0 -0.97 -1
2LZM R96Y Helix_70.4 5.35 58.0 -4.7 -1
2LZM K85A Helix_84.1 5.35 58.0 -0.6 -1
1LZ1 V100T Coil_0.9 2.7 64.9 -0.29 -1
2LZM R96G Helix_70.4 5.35 58.0 -2.6 -1
1WQ5 P132G Coil_60.7 9.0 54.1 -0.78 -1
CspB-TB E48K null 7.5 55.0 -1.34 -1
3MBP V8G Sheet_40.4 7.6 25.0 -1.1 -1
1RGG E54Q Sheet_15.6 7.0 49.0 -1.7 -1
1BNI Q31S Helix_101.4 6.3 25.0 -0.22 -1
2LZM I78V Helix_0.0 5.35 61.0 -0.8 -1
1LZ1 A96S Helix_0.0 2.7 64.9 -1.0 -1
1TPK V65L Sheet_0.2 4.5 64.3 -1.9 -1
2CI2 P25A Turn_71.2 6.25 25.0 -1.57 -1
2LZM L39A Helix_82.2 5.45 53.0 -0.9 -1
3HHR S71Q Coil_36.6 8.0 20.0 -1.28 -1
1L63 I17A Sheet_16.4 5.4 65.3 -2.3 -1
2ABD T35A Helix_50.9 5.3 5.0 -1.09 -1
1WQ5 E49N Sheet_0.7 7.0 25.0 -0.6 -1
2ABD V77A Helix_3.6 5.3 5.0 -1.14 -1
1BNI R72G Sheet_83.6 6.3 25.0 -2.5 -1
2LZM K83H Helix_132.0 6.5 63.0 -0.4 -1
2LZM V149A Helix_0.1 5.4 59.0 -3.1 -1
2LZM R96H Helix_70.4 6.5 70.0 -2.8 -1
1LZ1 G22A Turn_75.4 2.7 64.9 -1.79 -1
1PIN K13A Sheet_122.3 7.0 40.0 -0.02 -1
2LZM V149I Helix_0.1 5.4 59.0 -0.1 -1
2LZM A130S Helix_7.2 3.0 51.55 -1.0 -1
1LZ1 I89V Coil_5.3 2.7 49.2 -0.35 -1
1PIN F25A Sheet_45.0 7.0 40.0 -2.14 -1
3HHR E74S Helix_52.4 8.0 20.0 -0.91 -1
1LZ1 P103G Turn_146.4 2.8 68.8 -0.1 -1
1LZ1 V93A Helix_4.4 2.7 49.2 -1.0 -1
1PIN W34F Coil_155.6 7.0 40.0 -0.1 -1
1BNI N5A Coil_12.7 6.3 25.0 -1.9 -1
1YCC L85A Coil_8.8 6.0 25.0 -2.8 -1
2DRI A188C null 7.6 25.0 -1.8 -1
2LZM K43A Helix_48.0 6.7 62.2 -1.03 -1
1L63 M102A Helix_1.1 5.4 65.3 -2.9 -1
1CSP V20Q Turn_20.0 7.5 55.0 -1.82 -1
1PIN L7V Coil_40.9 7.0 40.0 -1.26 -1
1RX4 V75C Sheet_12.2 7.8 15.0 -0.2 -1
2CI2 L27A Turn_0.9 6.3 25.0 -2.64 -1
2CI2 E33Q Helix_99.3 6.25 25.0 -0.29 -1
1AJ3 W22F Helix_79.1 7.5 25.0 -1.11 -1
1LZ1 Y38F Sheet_18.0 2.7 64.9 -0.19 -1
1ZG4 G238S null 7.0 50.6 -1.25 -1
1B5M P81A Turn_69.8 7.2 25.0 -0.65 -1
1CSP F27A Sheet_71.7 7.0 45.0 -0.89 -1
2LZM V71A Helix_6.6 3.0 51.65 -1.5 -1
