# Supplementary material for: Towards sequence-based prediction of mutation-induced stability changes in unseen non-homologous proteins
Source: BMC Genomics. 2014 Jan 24;15(Suppl 1):S4. doi: 10.1186/1471-2164-15-S1-S4 (PMC4046685; doi:10.1186/1471-2164-15-S1-S4)
Supplement: Supplementary file 1 — Additional file 1: Data set S1914. The files containing the S1914 data set, as well as training, cross-validation, and test splits are available in a white-space-delimited tabular text format. All files are compressed in a single zip archive S1914.zip. (ZIP 2 MB) [file 12864_2014_5677_MOESM1_ESM.zip › S1914/unseen-protein/unseen-mutation_cross-validation/replication5/S1914.train5.fold5]

1RGG D79W Sheet_12.4 7.0 52.6 2.3 1
1CSP A46K Sheet_26.9 7.0 70.0 1.41 1
2LZM N116A Helix_76.7 3.01 51.65 0.17 1
1BNI D44E Helix_112.0 6.3 25.0 0.1 1
1BNI K108R Sheet_113.0 6.3 25.0 0.9 1
2LZM N132M Helix_41.0 5.4 66.48 1.5 1
2LZM N40D Helix_108.9 5.4 65.15 0.44 1
1BNI S28E Helix_78.5 6.3 25.0 0.4 1
1CSP F38A Coil_161.6 7.0 60.0 0.31 1
2LZM S117V Helix_1.0 5.4 66.48 2.0 1
1PIN F25Y Sheet_45.0 7.0 40.0 0.22 1
1IRO V24I Sheet_4.5 9.08 107.0 0.36 1
1WQ5 F139W Helix_10.8 7.8 23.0 0.02 1
3MBP P48A Helix_38.6 7.4 63.0 0.5 1
1LZ1 V110L Turn_92.4 2.7 64.9 0.07 1
1BNI Q15I Helix_69.0 6.3 25.0 1.0 1
2LZM S44T Helix_67.8 3.01 51.68 0.01 1
1FLV G87V Sheet_0.0 7.0 44.15 0.12 1
2HPR G49A Helix_18.7 7.0 25.0 0.8 1
1PGA V21P Coil_133.0 5.5 25.0 0.5 1
2LZM S38N Coil_52.1 6.7 62.4 0.0 1
1WQ5 E49H Sheet_0.7 7.0 25.0 1.3 1
2LZM G113A Helix_58.1 6.5 64.7 0.3 1
2LZM T26S Sheet_6.4 5.4 65.15 0.57 1
1ZG4 S235A null 7.0 50.6 0.58 1
2LZM R119M Helix_115.0 5.7 66.1 0.1 1
1YCC N52I Helix_16.8 6.0 25.0 4.2 1
CspB-TB K55Q null 7.5 55.0 0.79 1
1K9Q A20R null 7.0 65.0 0.89 1
1KFW G93P Coil_45.9 7.5 16.0 0.5 1
451C F34Y Turn_23.3 5.0 50.4 1.9 1
1CYO F35Y Helix_19.9 7.0 66.2 0.79 1
1MBG V103L Helix_0.0 7.5 25.0 2.44 1
1BNI W94L Coil_70.9 5.8 25.0 -1.59 -1
2CI2 T58A Coil_106.5 6.3 25.0 -0.69 -1
1LZ1 G16A Turn_43.8 2.7 64.9 -1.39 -1
1BNI N23A Turn_13.6 6.3 25.0 -2.2 -1
2LZM Q122A Helix_75.8 3.01 51.65 -0.24 -1
1CSP E19K Sheet_79.8 7.5 55.0 -0.57 -1
2CI2 T55V Coil_57.1 6.25 25.0 -0.76 -1
CspB-TB K20E null 7.5 55.0 -1.31 -1
2LZM R96W Helix_70.4 5.35 58.0 -4.5 -1
1RGG Y80F null 7.0 25.0 -1.5 -1
1C9O E12K Helix_162.3 7.0 75.0 -0.43 -1
1PGA A48P Turn_95.2 5.5 25.0 -0.7 -1
1HME S37H Coil_70.8 7.0 20.0 -1.5 -1
1BNI Y17S Helix_121.0 6.3 25.0 -2.57 -1
1CSP E19Q Sheet_79.8 7.5 55.0 -0.19 -1
2LZM T59A Coil_71.8 6.5 63.0 -1.5 -1
1LZ1 D18N Turn_67.1 4.0 65.0 -1.7 -1
1BNI A32E Helix_92.3 6.3 25.0 -0.6 -1
2CI2 I76A Coil_1.0 6.3 25.0 -4.25 -1
1LZ1 D91P Helix_49.5 2.8 68.8 -0.4 -1
1HFZ Y103A Helix_56.3 7.4 56.2 -2.39 -1
1PGA T25P Helix_55.4 5.5 25.0 -2.8 -1
1L63 I27M Sheet_0.0 5.4 65.3 -3.1 -1
1LZ1 Y124F Turn_18.7 2.7 64.9 -0.36 -1
1YCC N52H Helix_16.8 4.6 26.85 -1.27 -1
1BNI R69S Coil_36.2 6.3 25.0 -2.72 -1
1BNI G34H Coil_38.5 6.3 25.0 -2.65 -1
2CI2 P80A Sheet_3.7 6.25 25.0 -3.34 -1
2LZM A93S Helix_75.9 3.0 51.55 -0.2 -1
2LZM A42K Helix_0.0 5.45 53.0 -3.7 -1
1LZ1 V2A Sheet_106.5 2.7 49.2 -1.51 -1
2LZM A129V Helix_0.0 2.8 52.1 -0.7 -1
1RTB Y97F Sheet_6.3 5.0 63.3 -3.54 -1
1BNI N84A Coil_50.8 6.3 25.0 -2.0 -1
2CI2 V79G Coil_39.4 6.3 25.0 -3.24 -1
1BNI Y13F Helix_39.1 6.3 25.0 -0.41 -1
1FTG N97A Turn_24.5 7.0 44.15 -0.46 -1
2LZM Q105G Helix_58.1 5.8 66.3 -1.5 -1
2LZM L133A Helix_0.8 3.01 51.8 -4.3 -1
1BNI Y17A Helix_121.0 6.3 25.0 -2.13 -1
1CSP D25K Coil_56.3 7.5 55.0 -1.39 -1
1RTB I106V Sheet_0.0 5.0 40.0 -0.8 -1
2CI2 V82G Helix_17.8 6.3 25.0 -3.5 -1
1LZ1 G19A Turn_44.4 2.7 64.9 -1.77 -1
1BNI D75N Sheet_0.5 6.3 25.0 -4.9 -1
1RTB V63G Sheet_54.7 5.0 40.0 -3.5 -1
2LZM M102L Helix_0.7 5.7 64.89 -0.82 -1
1WQ5 E49P Sheet_0.7 7.0 25.0 -0.6 -1
1RTB V57I Helix_0.0 5.0 40.0 -1.3 -1
2LZM R80K Helix_181.6 5.4 65.15 -0.17 -1
1FTG S71A Helix_83.7 7.0 44.15 -0.69 -1
1CSP D24N Coil_124.8 7.5 55.0 -0.72 -1
1CYO F35H Helix_19.9 7.0 66.2 -2.82 -1
2LZM I3V Helix_19.8 6.5 64.7 -0.4 -1
1RTB V108G Sheet_0.0 5.0 40.0 -7.28 -1
2LZM A41S Helix_39.0 3.0 51.55 -0.6 -1
1RTB I106L Sheet_0.0 5.0 40.0 -1.79 -1
1FTG V160A Helix_0.6 7.0 44.15 -1.91 -1
2CI2 F69V Sheet_34.5 6.25 25.0 -2.39 -1
1PGA T53W Sheet_29.1 5.2 60.0 -0.32 -1
1HFY T38A Turn_0.4 7.0 58.85 -1.6 -1
2LZM S44P Helix_67.8 3.01 51.68 -3.03 -1
2ABD Y28N Helix_53.1 5.3 5.0 -2.23 -1
2LZM M102V Helix_0.7 3.0 47.0 -3.0 -1
1RTB I107A Sheet_9.9 5.0 40.0 -2.84 -1
1L63 V149M Helix_0.2 5.4 65.3 -2.8 -1
1BNI I4A Coil_63.0 6.3 25.0 -1.4 -1
1PIN S19A Turn_48.7 7.0 40.0 -0.14 -1
1WQ5 C154A Sheet_0.0 9.0 50.0 -1.03 -1
1LZ1 K1M Coil_71.2 2.7 64.9 -0.12 -1
1SHG K59Y Sheet_108.3 7.0 24.85 -0.84 -1
1PGA T53G Sheet_29.1 5.2 60.0 -2.57 -1
2CI2 E33N Helix_99.3 6.3 46.45 -0.7 -1
1AG2 Q217R Helix_41.0 7.0 25.0 -2.13 -1
1BNI L95G Coil_49.8 6.3 25.0 -4.7 -1
1FLV G87L Sheet_0.0 7.0 44.15 -0.21 -1
2LZM L99F Helix_0.0 5.7 64.88 -0.3 -1
1L63 M106A Helix_52.0 5.4 65.3 -1.9 -1
1WQ5 P57A null 9.0 54.1 -0.04 -1
1RTB Y97A Sheet_6.3 5.0 63.3 -12.0 -1
1LZ1 V2L Sheet_106.7 2.7 64.9 -0.05 -1
1LZ1 I59T Sheet_3.0 2.7 64.9 -2.22 -1
1RTB I81V Sheet_0.2 5.0 40.0 -0.43 -1
2CI2 I49A Sheet_75.3 6.3 25.0 -2.12 -1
2LZM M6I Helix_0.0 6.0 65.5 -1.38 -1
2CI2 K37G Helix_139.0 6.3 46.45 -0.97 -1
2CI2 L51I Sheet_38.9 6.25 25.0 -0.26 -1
3HHR E74T Helix_52.4 8.0 20.0 -0.55 -1
1BNI T6N Coil_74.5 6.3 25.0 -1.27 -1
2CI2 E60A Coil_92.3 6.3 25.0 -0.68 -1
1BNI I88V Sheet_0.0 6.3 25.0 -1.43 -1
1CSP K5Q Sheet_100.2 7.5 55.0 -1.96 -1
1SHG K59F Sheet_108.3 7.0 24.85 -0.92 -1
2CI2 V70A Sheet_12.1 6.3 25.0 -1.95 -1
1BNI K62R Coil_87.0 6.3 25.0 -0.45 -1
