# Supplementary material for: Towards sequence-based prediction of mutation-induced stability changes in unseen non-homologous proteins
Source: BMC Genomics. 2014 Jan 24;15(Suppl 1):S4. doi: 10.1186/1471-2164-15-S1-S4 (PMC4046685; doi:10.1186/1471-2164-15-S1-S4)
Supplement: Supplementary file 1 — Additional file 1: Data set S1914. The files containing the S1914 data set, as well as training, cross-validation, and test splits are available in a white-space-delimited tabular text format. All files are compressed in a single zip archive S1914.zip. (ZIP 2 MB) [file 12864_2014_5677_MOESM1_ESM.zip › S1914/unseen-protein/unseen-mutation_cross-validation/replication5/S1914.train5.fold6]

3MBP D55N Coil_46.7 7.6 25.0 0.0 1
1LZ1 Y45F Sheet_125.5 2.7 64.9 0.07 1
2LZM N132F Helix_41.0 5.4 66.48 1.3 1
1BNI E29Q Helix_84.0 6.3 25.0 0.0 1
2LZM S117A Helix_1.0 3.01 51.65 1.27 1
1RGG T5V Sheet_81.2 7.0 48.4 0.0 1
1RGG D79R Sheet_12.4 7.0 52.6 2.7 1
1POH K49S Helix_91.6 7.0 25.0 1.2 1
1LZ1 A92S Helix_3.0 2.7 64.9 0.81 1
2LZM E11M Helix_33.0 5.4 66.48 1.6 1
1RGG D79K Sheet_12.4 7.0 52.6 2.3 1
1C9O S24D Coil_97.1 7.0 70.0 0.22 1
2LZM S44R Helix_67.8 3.01 51.68 0.24 1
1RGG E74K null 7.0 25.0 1.1 1
1BNI G65S Coil_62.0 6.3 25.0 0.5 1
1RTB S123A Sheet_27.6 7.0 61.7 0.46 1
1HFZ L110H Helix_85.3 7.4 56.2 1.39 1
4LYZ H15L Helix_44.2 6.4 74.0 0.76 1
1CSP E42K Turn_126.1 7.5 55.0 0.02 1
1CSP E43Q Turn_131.6 7.5 55.0 0.05 1
1FTG I21A Helix_70.3 7.0 43.25 0.45 1
1RGG D25K Helix_126.6 7.0 25.0 0.9 1
1CSP K65I Sheet_94.3 7.0 70.0 1.53 1
1RTB H119A Sheet_70.1 6.0 25.0 0.2 1
1FTG E107A Helix_110.9 7.0 43.25 0.62 1
1LZ1 V110R Helix_92.4 2.7 64.9 0.88 1
2LZM A93T Helix_75.9 5.4 65.15 0.06 1
2LZM T151S Helix_31.5 5.4 65.15 0.39 1
1BNI N58D Turn_23.3 6.3 25.0 0.5 1
1FTG V83I Sheet_0.5 7.0 43.25 0.1 1
2LZM D20N Sheet_46.2 5.4 65.1 1.3 1
1SUP M50F Coil_34.1 8.0 58.8 0.48 1
1CSP E3L Sheet_78.4 7.0 70.0 1.6 1
1BNI D8A Helix_87.9 6.3 25.0 -0.9 -1
1FTG D150K Turn_120.8 7.0 44.15 -0.22 -1
1BNI N58A Turn_23.3 6.3 25.0 -2.7 -1
1BNI V45T Helix_42.9 6.3 25.0 -2.4 -1
2LZM R96N Helix_70.4 5.35 58.0 -3.0 -1
2LZM T157V Coil_58.0 3.0 53.6 -1.2 -1
1LZ1 V2N s_101.4 2.7 64.9 -1.34 -1
2CI2 T22G Sheet_53.5 6.3 25.0 -1.16 -1
1PGA T53V Sheet_45.2 5.2 25.0 -0.8 -1
1HFZ H32A Helix_44.7 7.4 56.2 -2.13 -1
1BNI T6P Coil_74.5 6.3 25.0 -3.08 -1
1BNI I25V Coil_19.9 6.3 25.0 -1.1 -1
2LZM L99G Helix_0.0 5.4 65.2 -6.3 -1
2LZM T157D Coil_58.0 2.0 42.0 -1.1 -1
1RX4 E139K Sheet_74.0 7.8 15.0 -2.36 -1
1CSP E53K Sheet_115.9 7.5 55.0 -0.19 -1
1BNI S91A Sheet_1.1 6.3 25.0 -1.9 -1
1BNI I55V Sheet_96.0 6.3 25.0 -0.3 -1
2LZM N55G Turn_115.0 6.5 64.7 -0.6 -1
1L63 L66M Helix_3.9 5.4 65.3 -1.0 -1
2LZM T59G Coil_71.8 6.5 63.0 -1.6 -1
1AG2 R208H Helix_99.0 7.0 25.0 -1.44 -1
2CI2 V79T Coil_39.4 6.3 25.0 -0.38 -1
1LZ1 V100F Turn_0.9 2.7 64.9 -1.65 -1
2ABD Y73A Helix_3.4 5.3 5.0 -4.83 -1
1BNI Y13A Helix_39.1 6.3 25.0 -3.5 -1
2LZM I3G Helix_19.8 6.5 64.7 -2.1 -1
1RGG Y51F null 7.0 25.0 -2.3 -1
2CI2 E34Q Helix_88.6 6.25 25.0 -0.47 -1
1RGG V43T Coil_38.1 7.0 48.4 -0.5 -1
1CHK W101F Helix_0.0 7.0 43.2 -4.27 -1
2LZM R96E Helix_70.4 5.35 58.0 -2.5 -1
1RGG Y49F null 7.0 25.0 -0.2 -1
2LZM Q123A Helix_92.5 3.01 51.65 -0.22 -1
1RGG V57T Coil_0.0 7.0 48.4 -4.4 -1
1CYO V45T Helix_78.1 7.0 25.0 -0.96 -1
1EL1 A93S Helix_63.1 4.5 66.4 -0.26 -1
1BNI T26N Coil_39.5 6.3 25.0 -1.29 -1
1RTB V54I Helix_0.0 5.0 40.0 -1.95 -1
1WQ5 E49D Sheet_0.7 7.0 25.0 -0.3 -1
2LZM T152C Helix_0.0 5.4 59.0 -0.5 -1
1BNI Y78F Coil_9.4 6.3 25.0 -1.45 -1
2TRX L78K Sheet_0.3 7.0 85.32 -3.9 -1
1LZ1 V2D Sheet_101.4 2.7 64.9 -1.43 -1
1YCC P76S Coil_100.5 4.6 25.0 -1.89 -1
1CLW G177R Sheet_28.4 7.4 88.4 -2.1 -1
2CI2 V38A Helix_52.3 6.3 25.0 -0.46 -1
1LZ1 V2F Sheet_106.7 2.7 64.9 -0.86 -1
1BNI V10A Helix_0.0 6.3 25.0 -3.4 -1
1BNI T16G Helix_104.3 6.3 25.0 -1.66 -1
CspB-TB K42E null 7.5 55.0 -0.22 -1
1HFZ Q54A Coil_13.3 7.4 56.2 -0.41 -1
2LZM T115A Helix_87.1 3.01 51.65 -0.14 -1
2CI2 I49G Sheet_75.3 6.3 25.0 -3.52 -1
2LZM G30F Turn_17.3 5.4 66.48 -1.5 -1
1BNI G34K Coil_38.5 6.3 25.0 -3.12 -1
1WQ5 C118S Helix_0.0 9.0 50.0 -2.27 -1
1BNI V10T Helix_0.0 6.3 25.0 -2.5 -1
2CI2 V82A Helix_17.8 6.3 25.0 -1.45 -1
1L63 L7A Helix_0.0 5.4 65.3 -2.3 -1
1CSP A46E Sheet_26.9 7.0 70.0 -0.6 -1
4LYZ I55M Turn_0.8 6.4 74.0 -2.27 -1
2LZM R96A Helix_70.4 5.35 58.0 -2.0 -1
2LZM L133F Helix_0.8 5.35 61.0 -0.3 -1
1BNI I96V Sheet_0.0 6.3 25.0 -0.98 -1
2WSY A18G Sheet_0.5 7.8 25.0 -1.3 -1
2LZM M106K Helix_56.1 3.0 47.0 -3.4 -1
1BNI T16A Helix_104.3 6.3 25.0 -0.27 -1
1RGG D33A Turn_16.5 7.0 52.6 -6.1 -1
1CSP E50Q Sheet_68.0 7.5 55.0 -1.22 -1
2LZM D72P Helix_69.0 6.5 63.4 -2.7 -1
4LYZ N77H Turn_123.2 6.4 74.0 -0.38 -1
2LZM R119E Helix_115.1 5.35 66.7 -0.04 -1
1RGG V2T Coil_36.5 7.0 48.4 -0.9 -1
2LZM F153V Helix_0.1 5.7 64.88 -1.8 -1
1BNI A32D Helix_92.3 6.3 25.0 -0.7 -1
1BNI D12S Helix_78.1 6.3 25.0 -0.65 -1
1TPK V65M Sheet_0.2 4.5 64.3 -2.2 -1
1BNI T6G Coil_74.5 6.3 25.0 -1.27 -1
2CI2 F69A Sheet_34.5 6.25 25.0 -3.84 -1
2CI2 E26Q Turn_87.7 6.25 25.0 -0.62 -1
2LZM T157A Coil_58.0 3.0 53.6 -0.5 -1
1CSP E21Q Turn_103.8 7.5 55.0 -0.31 -1
2CI2 A35G Helix_0.0 6.25 25.0 -1.09 -1
2LZM A82S Helix_89.5 3.0 51.55 -0.3 -1
1BNI S85A Sheet_28.0 6.3 25.0 -0.12 -1
2CI2 S31G Helix_24.0 6.25 25.0 -0.8 -1
1POH S46A Helix_31.8 7.0 30.0 -1.0 -1
1BNI D54A Sheet_28.4 6.3 25.0 -3.15 -1
1LRP A66T Helix_21.7 8.0 51.5 -2.99 -1
1YCC P76W Coil_100.5 4.6 25.0 -2.38 -1
1RTB I81A Sheet_0.2 5.0 40.0 -2.99 -1
2LZM K147E Helix_90.3 5.3 25.0 -0.7 -1
1PGA T53N Sheet_29.1 5.2 60.0 -0.84 -1
2WSY L209V Sheet_0.9 7.8 25.0 -1.0 -1
