# Supplementary material for: Towards sequence-based prediction of mutation-induced stability changes in unseen non-homologous proteins
Source: BMC Genomics. 2014 Jan 24;15(Suppl 1):S4. doi: 10.1186/1471-2164-15-S1-S4 (PMC4046685; doi:10.1186/1471-2164-15-S1-S4)
Supplement: Supplementary file 1 — Additional file 1: Data set S1914. The files containing the S1914 data set, as well as training, cross-validation, and test splits are available in a white-space-delimited tabular text format. All files are compressed in a single zip archive S1914.zip. (ZIP 2 MB) [file 12864_2014_5677_MOESM1_ESM.zip › S1914/unseen-protein/unseen-mutation_cross-validation/replication5/S1914.train5.fold7]

1HFZ H32Y Helix_44.7 7.4 56.2 0.07 1
2LZM S44V Helix_67.8 3.01 51.68 0.1 1
2LZM K60P Helix_107.7 6.5 64.7 0.0 1
1A23 H32Y Helix_57.4 7.0 30.0 6.8 1
1SUP Q206C Sheet_64.6 8.0 58.8 1.25 1
1LRP G48A Helix_59.7 8.0 53.4 0.87 1
1CSP E3R Sheet_78.4 7.0 70.0 2.65 1
2LZM S44A Helix_67.8 6.7 62.2 0.34 1
1RGG H85Q Turn_94.3 7.0 49.0 0.0 1
1MBG V103I Helix_0.0 7.5 25.0 0.69 1
1C9O R56E Turn_213.1 7.0 75.0 0.76 1
1POH S46D Helix_31.8 7.0 30.0 1.45 1
2LZM C54T Turn_3.7 6.5 70.0 0.3 1
CspB-TB K12E null 7.5 55.0 0.43 1
1LZ1 N118G Turn_149.7 2.7 64.9 0.05 1
1YCC C102T Coil_1.2 6.0 57.1 0.8 1
1ZG4 E104K null 7.0 50.6 0.64 1
1C9O N55K Turn_150.1 7.0 75.0 0.1 1
1WQ5 E49V Sheet_0.7 7.0 25.0 3.2 1
1LZ1 R50A Coil_141.1 2.7 64.9 0.43 1
1LZ1 V110A Helix_95.1 2.7 49.2 0.07 1
1A23 H32L Helix_57.4 7.0 30.0 5.3 1
1RGG Y30F null 7.0 25.0 0.4 1
1C9O Q2L Sheet_69.1 7.0 70.0 0.55 1
1YCC N52A Helix_16.8 4.6 26.85 0.63 1
1PGA D47A Turn_114.0 7.0 25.0 0.36 1
2LZM N116D Helix_76.7 5.7 66.1 0.6 1
1FTG D75K Helix_104.9 7.0 43.25 1.01 1
1FTG Q99A Turn_0.1 7.0 43.25 1.72 1
2LZM S117F Helix_1.0 5.4 65.09 1.1 1
1LZ1 V110G Turn_92.4 2.7 64.9 0.48 1
3HHR S71T Coil_36.6 8.0 20.0 0.33 1
1IGV E17Q Turn_111.4 7.0 25.0 0.38 1
2CI2 K21A Coil_85.1 6.25 25.0 -0.55 -1
1BNI I55A Sheet_96.0 6.3 25.0 -1.1 -1
1PGA T53A Sheet_29.1 5.2 60.0 -1.36 -1
1RGG T59V Coil_33.3 7.0 48.4 -1.7 -1
1LZ1 E35L Helix_35.0 2.7 64.9 -0.53 -1
1PGA I6N Sheet_44.4 5.2 25.0 -1.53 -1
1BNI H18G Coil_102.6 6.3 25.0 -0.7 -1
2TRX L78R Sheet_0.3 7.0 85.32 -4.0 -1
2LZM S44G Helix_67.8 3.01 51.68 -0.53 -1
1C9O G23Q Coil_46.1 7.0 70.0 -0.29 -1
1CSP F15A Sheet_55.0 7.0 45.0 -2.05 -1
1PIN E35A Coil_118.7 7.0 40.0 -0.73 -1
4LYZ M12L Helix_0.6 2.7 66.0 -0.57 -1
1LZ1 G37Q Sheet_39.1 2.7 64.9 -0.26 -1
1FTG I22V Helix_0.0 7.0 44.15 -1.39 -1
1RTB A64G Coil_76.6 5.0 40.0 -0.43 -1
1PIN N30A Turn_45.7 7.0 40.0 -0.47 -1
2CI2 P52A Sheet_87.1 6.25 25.0 -0.17 -1
1BNI A32P Helix_92.3 6.3 25.0 -4.1 -1
1RGG N39S Turn_17.1 7.0 48.4 -2.3 -1
1RTB V54L Helix_0.0 5.0 40.0 -1.09 -1
2LZM L133D Helix_0.8 6.5 61.9 -5.7 -1
4LYZ I55A Turn_0.8 6.4 74.0 -4.4 -1
1C9O E50K Sheet_54.3 7.0 75.0 -0.5 -1
1BNI G53V Sheet_17.6 6.3 54.1 -7.8 -1
1YCC P76V Coil_100.5 4.6 25.0 -1.07 -1
1LZ1 Y54F Sheet_17.5 2.7 64.9 -0.96 -1
2LZM L99V Helix_0.0 5.7 64.88 -2.0 -1
1RX4 V75I Sheet_12.2 7.8 15.0 -2.0 -1
1RGG D17K null 7.0 25.0 -1.1 -1
1CSP N10K Sheet_52.1 7.5 55.0 -1.51 -1
2WSY Y175Q Sheet_19.4 7.8 25.0 -4.0 -1
1BNI G34A Coil_38.5 6.3 25.0 -3.12 -1
1PIN A31G Coil_8.2 7.0 40.0 -1.49 -1
1BNI A32W Helix_92.3 6.3 25.0 -1.0 -1
1L63 I50A Helix_34.5 5.4 65.3 -1.6 -1
1LRP Q44Y Helix_80.8 8.0 51.5 -0.02 -1
1LZ1 V74Y c_93.3 2.7 64.9 -0.24 -1
1CSP D24K Coil_124.8 7.5 55.0 -0.48 -1
2ABD F5A Helix_0.0 5.3 5.0 -2.52 -1
2LZM A134S Helix_29.0 3.0 51.55 -0.1 -1
2LZM V103M Helix_7.2 5.42 65.3 -1.2 -1
1C9O H29E Sheet_64.6 7.0 75.0 -0.76 -1
2CI2 V66A Sheet_0.0 6.3 25.0 -4.88 -1
1HFZ A106S Helix_90.4 7.4 56.2 -1.05 -1
1LZ1 H78G Turn_152.1 2.7 64.9 -0.12 -1
2LZM I58T Coil_4.1 5.4 59.0 -3.4 -1
1BNI W94Y Coil_70.9 5.8 25.0 -1.27 -1
4LYZ C94A Helix_2.9 9.5 20.0 -4.78 -1
1WQ5 P62A null 9.0 54.1 -0.52 -1
2HPR G49K h_18.7 7.0 25.0 -1.0 -1
1AM7 H48N Coil_13.7 7.0 25.0 -5.0 -1
1LZ1 V2Y Sheet_101.4 2.7 64.9 -0.36 -1
3MBP A276G Helix_53.9 7.6 25.0 -1.5 -1
P00912 S212C null 6.5 23.0 -1.0 -1
1RX4 V75A Sheet_12.2 7.8 15.0 -0.2 -1
2LZM T157H Coil_58.0 2.0 42.0 -2.1 -1
1C2R G34S Coil_12.4 7.5 30.0 -2.2 -1
1FLV G87A Sheet_0.0 7.0 44.15 -0.09 -1
2LZM L118M Helix_9.7 5.42 65.3 -0.7 -1
1BNI D12G Helix_78.1 6.3 25.0 -1.25 -1
1RGG N39A Turn_17.1 7.0 48.4 -2.2 -1
1LZ1 P71G Turn_76.7 2.8 68.8 -1.6 -1
1L63 L84A Helix_0.0 5.4 65.3 -3.7 -1
2CI2 K21M Coil_85.1 6.25 25.0 -0.67 -1
1RTB P93G Coil_104.0 6.0 61.6 -2.2 -1
1RTB F46V Sheet_0.0 6.0 24.85 -4.54 -1
2LZM T59V Coil_71.8 6.5 63.0 -1.5 -1
2LZM V87T Helix_3.4 3.0 51.55 -1.6 -1
1PIN Q33A Sheet_50.7 7.0 40.0 -0.57 -1
1BNI A32T Helix_92.3 6.3 25.0 -0.8 -1
2LZM T59D Coil_71.8 6.5 63.0 -1.2 -1
1C9O L66E Coil_112.1 7.0 70.0 -1.24 -1
1PIN R36A Coil_99.8 7.0 40.0 -0.29 -1
1RTB I81G Sheet_0.2 5.0 40.0 -4.8 -1
1HFZ I59W Coil_69.3 7.4 56.2 -0.93 -1
2LZM I3W Helix_19.8 6.5 64.7 -2.8 -1
2LZM L46A Helix_0.0 6.7 62.2 -1.86 -1
1LZ1 V130A Coil_60.6 2.7 49.2 -1.12 -1
2LZM D89A Helix_71.7 5.35 58.0 -0.5 -1
2LZM M120Y Helix_33.0 5.35 61.0 -0.1 -1
1LZ1 I59A Sheet_3.0 2.7 49.2 -1.31 -1
1PIN L7A Coil_40.9 7.0 40.0 -1.72 -1
1PIN Y24W Sheet_22.9 7.0 40.0 -0.56 -1
1HFY A30T Helix_0.0 2.0 20.0 -0.06 -1
1LZ1 V2M Sheet_106.7 2.7 64.9 -0.31 -1
1RTB P93S Coil_104.0 4.2 56.05 -2.1 -1
2LZM S44C Helix_67.8 3.01 51.68 -0.11 -1
1BNI T6E Coil_74.5 6.3 25.0 -0.27 -1
4LYZ P70N Coil_129.3 9.5 20.0 -2.15 -1
1CSP K13Q Turn_143.1 7.5 55.0 -0.14 -1
2LZM V111I Helix_0.0 5.7 64.89 -0.85 -1
1EL1 H21G Turn_104.6 4.5 66.4 -0.48 -1
1BNI R69K Coil_36.2 6.3 25.0 -3.13 -1
1L63 L91A Coil_5.3 5.4 65.3 -2.6 -1
