# Supplementary material for: Towards sequence-based prediction of mutation-induced stability changes in unseen non-homologous proteins
Source: BMC Genomics. 2014 Jan 24;15(Suppl 1):S4. doi: 10.1186/1471-2164-15-S1-S4 (PMC4046685; doi:10.1186/1471-2164-15-S1-S4)
Supplement: Supplementary file 1 — Additional file 1: Data set S1914. The files containing the S1914 data set, as well as training, cross-validation, and test splits are available in a white-space-delimited tabular text format. All files are compressed in a single zip archive S1914.zip. (ZIP 2 MB) [file 12864_2014_5677_MOESM1_ESM.zip › S1914/unseen-protein/unseen-mutation_cross-validation/replication5/S1914.train5.fold8]

1BNI K19R Coil_72.0 6.3 25.0 0.2 1
4LYZ A31I Helix_0.0 6.4 74.0 1.4 1
1HFY T29V Helix_0.0 7.0 25.0 1.86 1
2LZM S44Q Helix_67.8 3.01 51.68 0.27 1
1CSP E43K Turn_131.6 7.5 55.0 0.17 1
1BNI Q31A Helix_101.4 6.3 25.0 0.1 1
1LZ1 I59L Sheet_3.0 2.7 64.9 0.0 1
1RGG D79F Sheet_12.4 7.0 52.6 3.0 1
1FTG E40K Coil_119.3 7.0 43.25 0.87 1
2LZM E11F Helix_33.0 5.4 66.48 1.7 1
1YCC C102S Coil_1.2 6.0 46.5 2.8 1
1POH K49G Helix_91.6 7.0 25.0 1.2 1
1ARR P8L Sheet_46.3 7.5 25.0 2.49 1
2LZM V131L Helix_99.1 3.01 53.08 0.09 1
1YCC N52L Helix_16.8 4.6 26.85 2.56 1
2LZM S44H Helix_67.8 3.01 51.68 0.04 1
1CSP S48R Sheet_26.4 7.0 70.0 1.58 1
2ABD D21A Helix_26.6 5.3 5.0 0.42 1
1BNI K66A Turn_130.0 6.3 25.0 0.2 1
2LZM A82P Helix_89.5 6.5 64.7 0.8 1
1CSP E3Q Sheet_78.4 7.5 55.0 1.31 1
1LRP G48N Helix_59.7 8.0 53.4 0.79 1
2ABD K54M Helix_74.4 5.3 5.0 0.27 1
1HFZ L110R Helix_85.3 7.4 56.2 0.43 1
1LZ1 V110I Turn_92.4 2.7 64.9 0.86 1
1RTP H26P Helix_26.1 7.4 45.8 1.25 1
1FTG G68A Helix_49.8 7.0 43.25 0.55 1
1POH K49D Helix_91.6 7.0 25.0 1.8 1
2LZM T109N Helix_116.8 6.7 62.4 0.1 1
1CSP E66K Coil_46.8 7.0 70.0 2.17 1
1KFW G406Q Turn_30.6 7.5 16.0 0.62 1
4LYZ D101K Coil_94.7 6.4 74.0 0.19 1
4LYZ D101R Coil_94.7 6.4 74.0 0.27 1
1RGG R65A Coil_31.3 7.0 49.0 -1.0 -1
2LZM W138Y Helix_10.6 2.2 -1.0 -1.71 -1
1C9O E36K Coil_142.9 7.0 75.0 -0.19 -1
1L63 I100A Helix_9.4 5.4 65.3 -2.5 -1
1RGG Y55F null 7.0 25.0 -0.6 -1
1CLW T235I Coil_16.1 7.4 88.4 -1.6 -1
2CI2 N75D Coil_41.5 6.25 25.0 -1.21 -1
1L63 I50M Helix_34.5 5.4 65.3 -0.4 -1
2CI2 E34N Helix_88.6 6.25 25.0 -1.07 -1
2LZM R119A Helix_115.1 3.01 51.65 -0.18 -1
2LZM R96I Helix_70.4 5.35 58.0 -2.9 -1
1RTB A109G Sheet_6.4 5.0 40.0 -0.43 -1
2LZM A98V Helix_0.0 3.0 40.0 -4.9 -1
2LZM L121M Helix_0.2 5.42 65.3 -0.8 -1
1B26 E231A Helix_83.5 7.0 69.5 -0.17 -1
2LZM R14K Sheet_118.0 5.4 65.15 -0.03 -1
1CLW G244R Coil_40.8 7.4 88.4 -4.0 -1
1HFZ W118H Helix_13.2 7.4 56.2 -0.6 -1
2LZM L99A Helix_0.0 5.7 64.88 -4.5 -1
2LZM R96F Helix_70.4 5.35 58.0 -4.2 -1
1RX4 V75H Sheet_12.2 6.5 15.0 -1.9 -1
1RGG Y86F null 7.0 25.0 -0.3 -1
1BNI D8G Helix_87.9 6.3 25.0 -1.17 -1
1FLV A101L Helix_0.1 7.0 44.15 -0.53 -1
1AG2 F198S Coil_12.3 7.0 25.0 -2.46 -1
1KFW G254P Turn_5.0 7.5 16.0 -0.65 -1
1CSP K7Q Sheet 7.5 55.0 -3.59 -1
1CSP V20E Turn_20.0 7.5 55.0 -3.59 -1
1RTB F46L Sheet_0.0 6.0 24.85 -3.2 -1
1PIN P9A Turn_100.4 7.0 40.0 -0.19 -1
P01051 V54A null 7.0 25.0 -2.37 -1
1FTG I21G Helix_70.3 7.0 43.25 -0.76 -1
1BNI Y97G Sheet_29.7 6.3 25.0 -6.6 -1
1WQ5 Y175C Sheet_2.4 7.8 25.0 -0.6 -1
3MBP Y283D Turn_56.5 7.6 25.0 -3.2 -1
1WQ5 P207A Coil_49.7 9.0 54.1 -1.64 -1
2CI2 D64A Sheet_30.6 6.25 25.0 -0.8 -1
1C2R K14E Helix_97.0 7.5 25.0 -1.3 -1
1BNI F7L Helix_28.9 6.15 25.0 -4.6 -1
1BNI S28G Helix_78.5 6.3 25.0 -0.45 -1
1FTG L143A Sheet_0.1 7.0 44.15 -0.1 -1
1CSP K65E Sheet_94.3 7.5 55.0 -1.7 -1
1CYO V61H Turn_112.1 7.0 25.0 -1.6 -1
1LZ1 G37A Coil_39.1 2.7 64.9 -0.29 -1
1PGA T53E Sheet_29.1 5.2 60.0 -1.13 -1
1BNI V36T Coil_71.8 6.3 25.0 -1.1 -1
1BNI E29S Helix_84.2 6.3 25.0 -1.23 -1
3MBP P133S Helix_40.3 7.4 63.0 -2.1 -1
1RTB P114G Sheet_112.1 6.0 61.6 -3.3 -1
1BNI T6Q Coil_74.5 6.3 25.0 -1.87 -1
CspB-TB D25N null 7.5 55.0 -0.72 -1
2LZM D47A Helix_35.6 6.7 62.2 -0.95 -1
2LZM I27A Sheet_0.0 3.0 51.65 -3.1 -1
1HFZ V42A Sheet_15.7 7.4 56.2 -0.93 -1
1CLW G323D Coil_13.9 7.4 88.4 -0.4 -1
1L63 L33A Sheet_15.2 5.4 65.3 -2.9 -1
1C9O R3L Sheet_154.1 7.0 70.0 -0.93 -1
1PIN G10A Turn_23.4 7.0 40.0 -0.85 -1
1WQ5 G211S Sheet_0.0 7.8 25.0 -0.7 -1
2CI2 L51V Sheet_38.9 6.3 46.45 -0.5 -1
1C9O R3A Sheet_154.1 7.0 70.0 -1.89 -1
2LZM I78M Helix_0.0 5.42 65.3 -1.5 -1
1B26 R190A Helix_2.5 7.0 69.5 -0.34 -1
1PGA T53I Sheet_45.2 5.2 25.0 -0.3 -1
1WQ5 G211R Sheet_0.0 7.8 4.0 -0.1 -1
1WQ5 P96A Coil_1.5 9.0 54.1 -2.0 -1
2WSY A18V Sheet_0.5 7.8 25.0 -0.6 -1
1YCC K73I Helix_172.0 4.5 25.0 -0.4 -1
2CI2 V79A Coil_39.4 6.3 25.0 -1.51 -1
4LYZ T40I Sheet_0.1 6.4 74.0 -2.2 -1
2LZM V111F Helix_0.0 5.7 64.89 -1.69 -1
1BNI A32V Helix_92.3 6.3 25.0 -0.9 -1
1BNI I4V Coil_63.0 6.3 25.0 -0.6 -1
4LYZ I55F Turn_0.8 6.4 74.0 -2.46 -1
1LZ1 H78A Turn_152.1 2.7 64.9 -0.14 -1
2LZM V131G Helix_99.1 3.01 53.08 -0.68 -1
1BNI I51A Sheet_0.2 6.3 25.0 -4.7 -1
2LZM L118I Helix_9.7 5.35 61.0 -1.2 -1
2LZM N163D Coil_117.8 5.4 65.15 -0.21 -1
2LZM R119H Helix_115.1 5.4 65.15 -0.29 -1
1LZ1 G127A Turn_82.2 2.7 64.9 -0.55 -1
2CI2 V53T Sheet_77.9 6.3 25.0 -1.03 -1
1LZ1 K1A Coil_71.2 2.7 64.9 -0.6 -1
1RGG T72V Sheet_19.2 7.0 48.4 -0.2 -1
1RTB V108L Sheet_0.0 5.0 40.0 -0.7 -1
1LZ1 V2G Sheet_106.7 2.7 64.9 -2.29 -1
1PIN V22A Sheet_66.3 7.0 40.0 -0.26 -1
1RTB S75T Turn_0.0 7.4 61.1 -2.8 -1
2LZM M6L Helix_0.0 3.0 47.0 -2.8 -1
2LZM T152A Helix_0.0 5.4 59.0 -1.5 -1
1TPK V65A Sheet_0.2 4.5 64.3 -2.0 -1
3HHR E74L Helix_52.4 8.0 20.0 -0.79 -1
1RGG N39D Turn_17.1 7.0 48.4 -1.5 -1
2LZM I3P Helix_19.8 3.0 53.56 -2.53 -1
1PGA T53K Sheet_29.1 5.2 60.0 -1.01 -1
