# Supplementary material for: Towards sequence-based prediction of mutation-induced stability changes in unseen non-homologous proteins
Source: BMC Genomics. 2014 Jan 24;15(Suppl 1):S4. doi: 10.1186/1471-2164-15-S1-S4 (PMC4046685; doi:10.1186/1471-2164-15-S1-S4)
Supplement: Supplementary file 1 — Additional file 1: Data set S1914. The files containing the S1914 data set, as well as training, cross-validation, and test splits are available in a white-space-delimited tabular text format. All files are compressed in a single zip archive S1914.zip. (ZIP 2 MB) [file 12864_2014_5677_MOESM1_ESM.zip › S1914/unseen-protein/unseen-mutation_cross-validation/replication5/S1914.train5.fold9]

4LYZ G102A Turn_64.1 2.7 65.6 0.02 1
1LZ1 V110D Helix_92.4 2.7 64.9 0.17 1
2LZM S44Y Helix_67.8 3.01 51.68 0.19 1
451C E43Y Helix_96.3 5.0 50.4 0.6 1
2LZM E11H Helix_33.0 5.4 65.1 0.1 1
1WQ5 F258W Helix_27.5 7.8 23.0 0.07 1
4LYZ M12F Helix_0.6 2.7 66.0 0.28 1
2LZM E128A Helix_86.7 2.02 40.75 0.16 1
2LZM A41D Helix_39.0 5.4 65.15 0.29 1
1WQ5 E49T Sheet_0.7 7.0 25.0 0.0 1
2LZM D20T Sheet_46.2 5.4 65.1 0.9 1
1CSP E43S Turn_131.6 7.0 70.0 0.29 1
1HFY A30I Helix_0.0 2.0 20.0 0.3 1
1CSP N10D Sheet_52.1 7.5 55.0 0.31 1
2LZM I3L Helix_19.8 6.5 64.7 0.4 1
4LYZ N103D Turn_96.6 9.5 20.0 0.24 1
4LYZ A31L Helix_0.0 6.4 74.0 1.8 1
2LZM G113E Helix_58.1 5.4 65.15 0.3 1
1C9O N11S Turn_74.5 7.0 70.0 0.33 1
1WQ5 G211V Sheet_0.0 7.8 25.0 0.5 1
1BNI S28A Helix_78.5 6.3 25.0 0.41 1
1HME G39H Helix_36.6 7.0 20.0 0.47 1
1CSP M1R Coil_139.1 7.0 70.0 1.74 1
2LZM T157R Coil_58.0 3.0 53.6 0.3 1
2CI2 K72N Turn_208.2 6.25 25.0 0.004 1
1RGG D79Y Sheet_12.4 7.0 52.6 2.9 1
1AZP V30I Sheet_0.0 7.0 50.0 0.7 1
1POH K49A Helix_91.6 7.0 25.0 1.6 1
1LZ1 R50G Turn_141.1 2.7 64.9 0.26 1
1PIN K6A Coil_166.0 7.0 40.0 0.15 1
1LRP Q33Y Helix_67.8 8.0 51.5 1.32 1
2LZM R96K Helix_70.4 5.35 58.0 0.0 1
2CI2 T58D Coil_106.5 6.3 25.0 0.04 1
2LZM T59N Coil_71.8 6.5 63.0 -1.1 -1
1FTG D65K Helix_46.1 7.0 44.15 -0.09 -1
1RTB V108I Sheet_0.0 5.0 40.0 -0.43 -1
1PGA T53M Sheet_29.1 5.2 60.0 -0.46 -1
4LYZ M105T Helix_0.0 9.5 20.0 -0.24 -1
4LYZ S91A Helix_0.5 6.4 74.0 -0.15 -1
2LZM R96C Helix_70.4 5.35 58.0 -2.9 -1
1WQ5 E49A Sheet_0.7 7.0 25.0 -0.3 -1
1YCC N52Q Helix_16.8 4.6 26.85 -0.08 -1
1BNI V36A Coil_71.8 6.3 25.0 -1.3 -1
1RTB V108A Sheet_0.0 5.0 40.0 -4.2 -1
1RTB V116A Sheet_20.4 5.0 40.0 -0.66 -1
1PIN N26D Sheet_0.9 7.0 40.0 -1.88 -1
2CI2 I56A Coil_174.8 6.25 25.0 -0.03 -1
1BNI Q15A Helix_69.7 6.3 25.0 -0.2 -1
1RTB V57L Helix_0.0 5.0 40.0 -2.37 -1
1PIN E12A Sheet_73.2 7.0 40.0 -0.48 -1
1LZ1 V2S Sheet_101.4 2.7 64.9 -1.41 -1
1RRO P21A Turn_66.74 7.4 53.6 -0.74 -1
2LZM K60H Helix_107.0 6.5 63.0 -0.1 -1
1LZ1 I59M Sheet_3.0 2.7 64.9 -1.29 -1
2LZM N101A Helix_0.2 5.4 59.0 -1.5 -1
1BNI H18N Coil_102.6 6.3 25.0 -1.68 -1
2LZM I3T Helix_19.8 6.5 64.7 -2.3 -1
1BNI L89V Sheet_0.0 6.3 25.0 -0.3 -1
1LZ1 Y38G Sheet_18.0 2.7 64.9 -2.32 -1
2CI2 Q41A Helix_139.6 6.25 25.0 -0.02 -1
2CI2 E26A Turn_87.7 6.25 25.0 -0.47 -1
1WQ5 P132A Coil_60.7 9.0 54.1 -0.92 -1
1C9O R3E Sheet_154.1 7.0 70.0 -2.75 -1
1BNI I55G Sheet_96.0 6.3 25.0 -3.1 -1
1L63 L121A Helix_0.2 5.4 65.3 -2.2 -1
1BNI I88G Sheet_0.0 6.3 25.0 -7.4 -1
1BNI I109A Coil_45.0 6.3 25.0 -2.1 -1
1BNI W94F Coil_70.9 5.8 25.0 -1.06 -1
1RTB V54G Helix_0.0 5.0 40.0 -4.87 -1
2ABD K32A Helix_51.7 5.3 5.0 -1.02 -1
2CI2 A77G Coil_44.1 6.3 25.0 -1.88 -1
1BNI A32H Helix_92.3 6.3 25.0 -0.8 -1
1LZ1 I59S Sheet_3.0 2.7 64.9 -3.58 -1
1CSP E42Q Turn_126.1 7.5 55.0 -0.12 -1
1BNI G34N Coil_38.5 6.3 25.0 -2.75 -1
1BNI I25A Coil_19.9 6.3 25.0 -3.5 -1
1PIN Y23F Sheet_44.3 7.0 40.0 -0.52 -1
2CI2 D71A Sheet_59.0 6.25 25.0 -3.41 -1
1WQ5 C81G Helix_0.0 9.0 50.0 -1.58 -1
2CI2 T55S Coil_57.1 6.25 25.0 -0.02 -1
1PGA V54A Sheet_0.1 7.0 25.0 -0.1 -1
1CSP F17A Sheet_59.3 7.0 45.0 -1.52 -1
2CI2 F69L Sheet_34.5 6.3 46.45 -2.11 -1
4LYZ S91V Helix_0.5 6.4 74.0 -0.08 -1
1BNI I96A Sheet_0.0 6.3 25.0 -3.54 -1
2LZM T157N Coil_58.0 3.0 53.6 -1.2 -1
1LZ1 I59V Sheet_2.7 2.7 49.2 -0.93 -1
1EL1 V109K Helix_10.9 4.5 66.4 -0.43 -1
1HFZ L110E Helix_85.3 7.4 56.2 -0.19 -1
2LZM A129L Helix_0.0 5.4 65.3 -1.3 -1
1BNI I55T Sheet_96.0 6.3 25.0 -0.6 -1
2LZM F67A Helix_10.5 3.0 51.65 -1.9 -1
1LZ1 I106V Turn_13.0 2.7 49.2 -0.98 -1
1YCC P76G Coil_100.5 4.6 25.0 -0.78 -1
1HFZ K114Q Coil_81.7 7.4 56.2 -0.6 -1
1BNI A32G Helix_92.3 6.3 25.0 -0.9 -1
1LZ1 I89A Coil_5.4 2.7 64.9 -2.7 -1
2ABD E67A Helix_97.3 5.3 5.0 -0.36 -1
1BNI A32Y Helix_92.3 6.3 25.0 -0.8 -1
1PIN R17G Turn_218.4 7.0 40.0 -0.22 -1
1PGA T53Q Sheet_29.1 5.2 60.0 -0.98 -1
1HFZ V42G Sheet_15.7 7.4 56.2 -1.15 -1
1LZ1 I106A Turn_4.7 2.7 64.9 -0.93 -1
1LZ1 V110F Turn_92.4 2.7 64.9 -0.05 -1
1PGA V29P Helix_65.8 5.5 25.0 -3.5 -1
1POH K49R Helix_91.6 7.0 25.0 -0.2 -1
1CYO F35L Helix_19.9 7.0 66.2 -1.87 -1
1BNI G52A Sheet_1.3 6.3 54.1 -5.3 -1
2ABD Q33A Helix_1.3 5.3 5.0 -3.66 -1
1CYO V45G Helix_78.1 7.0 25.0 -1.91 -1
1RTB A5S Helix_30.3 7.0 61.7 -0.37 -1
1BNI A32F Helix_92.3 6.3 25.0 -0.7 -1
1L63 V87A Helix_3.8 5.4 65.3 -1.5 -1
1WQ5 C154V Sheet_0.0 9.0 50.0 -1.12 -1
1AG2 T183A Helix_3.4 7.0 25.0 -4.62 -1
2LZM M102K Helix_0.7 5.3 65.3 -6.9 -1
1PGA G9P Turn_2.5 5.5 25.0 -2.4 -1
1RX4 V88I Coil_51.9 7.2 20.0 -1.73 -1
3MBP G19C Helix_18.2 7.6 25.0 -2.3 -1
1FTG L50A Sheet_0.0 7.0 43.25 -2.84 -1
2LZM V149S Helix_0.1 5.4 59.0 -4.4 -1
1CSP K39E Coil_75.3 7.5 55.0 -0.26 -1
2LZM A74P Helix_8.6 6.5 62.9 -4.6 -1
1BNI G52V Sheet_1.3 6.3 54.1 -8.4 -1
1RGG E41K null 7.0 25.0 -1.2 -1
1PIN P8G Turn_25.3 7.0 40.0 -0.92 -1
1PIN S32G Sheet_43.6 7.0 40.0 -0.81 -1
1WQ5 C81S Helix_0.0 9.0 50.0 -1.41 -1
