# Supplementary material for: Towards sequence-based prediction of mutation-induced stability changes in unseen non-homologous proteins
Source: BMC Genomics. 2014 Jan 24;15(Suppl 1):S4. doi: 10.1186/1471-2164-15-S1-S4 (PMC4046685; doi:10.1186/1471-2164-15-S1-S4)
Supplement: Supplementary file 1 — Additional file 1: Data set S1914. The files containing the S1914 data set, as well as training, cross-validation, and test splits are available in a white-space-delimited tabular text format. All files are compressed in a single zip archive S1914.zip. (ZIP 2 MB) [file 12864_2014_5677_MOESM1_ESM.zip › S1914/unseen-protein/unseen-mutation_cross-validation/replication5/S1914.train5.fold10]

1LZ1 N118A Turn_149.7 2.7 64.9 0.19 1
2CI2 K30A Turn_84.8 6.25 25.0 0.42 1
1YCC K73V Helix_172.0 4.5 25.0 0.1 1
1KFW N198K Turn_97.0 7.5 16.0 0.81 1
1CSP E66L Coil_46.8 7.0 70.0 2.1 1
1CSP S48E Sheet_26.4 7.5 55.0 0.1 1
2LZM T152V Helix_0.0 5.4 59.0 0.2 1
4LYZ D101F Coil_94.7 6.4 74.0 0.72 1
2LZM S38D Sheet_52.1 6.9 66.1 0.6 1
1RGG Q94K Coil_74.9 7.0 52.6 0.3 1
1WQ5 E49L Sheet_0.7 7.0 25.0 6.2 1
1FTG E61K Turn_108.5 7.0 44.15 0.24 1
1POH K49N Helix_91.6 7.0 25.0 0.4 1
1BNI T6D Coil_74.5 6.3 25.0 0.11 1
1PIN S38A Coil_33.6 7.0 40.0 0.05 1
2LZM M120L Helix_33.0 3.0 47.0 0.5 1
4LYZ S91T Helix_0.5 6.4 74.0 0.99 1
1PIN R17A Turn_218.4 7.0 40.0 0.0 1
4LYZ R114H Coil_130.2 6.4 74.0 0.68 1
1RX4 L28R Helix_124.0 7.8 15.0 0.5 1
1BNI T16R Helix_104.3 6.3 25.0 0.49 1
451C F7A Helix_18.7 5.0 50.4 1.1 1
1LZ1 V74M Coil_93.3 2.7 64.9 0.65 1
1RGG T67V Turn_66.7 7.0 48.4 0.0 1
4LYZ D101E Coil_94.7 6.4 74.0 0.0 1
2LZM N132I Helix_41.0 5.4 66.48 1.2 1
1BTA C82A Coil_39.2 7.4 25.0 0.48 1
2LZM V131M Helix_99.1 3.01 53.08 0.12 1
1FTG D43A Helix_39.8 7.0 44.15 0.1 1
4LYZ D101S Coil_94.7 6.4 74.0 0.87 1
1SUP N218S Coil_88.1 8.0 58.8 1.07 1
1WQ5 E49M Sheet_0.7 7.0 25.0 4.5 1
1IGV D19N Coil_68.5 7.0 25.0 0.74 1
1CYO V45Y Helix_78.1 7.0 66.7 -1.53 -1
1CLW R382S Sheet_59.4 7.4 88.4 -17.4 -1
1CYO V61Y Turn_112.1 7.0 25.0 -1.34 -1
2CI2 T22V Sheet_53.5 6.3 25.0 -0.32 -1
2ABD A9G Helix_9.0 5.3 5.0 -1.81 -1
2LZM M120K Helix_33.0 3.0 47.0 -1.6 -1
1CYO V61E Turn_112.1 7.0 25.0 -1.05 -1
1AG2 T190V Helix_72.9 7.0 25.0 -0.17 -1
2LZM F153A Helix_0.1 5.7 64.88 -3.8 -1
2LZM K124G Coil_103.9 6.5 64.7 -0.1 -1
1LZ1 I59Y Sheet_3.0 2.7 64.9 -3.78 -1
1WQ5 E49S Sheet_0.7 7.0 25.0 -1.4 -1
1LZ1 V74N c_93.3 2.7 64.9 -0.33 -1
2LZM R96L Helix_70.4 5.35 58.0 -3.2 -1
2LZM A42S Helix_0.0 3.0 51.55 -2.3 -1
2CI2 E33D Helix_99.3 6.25 25.0 -0.52 -1
2LZM T157C Coil_58.0 2.0 42.0 -1.3 -1
1SSO I30V Sheet_1.9 7.0 50.0 -0.4 -1
2ABD A34G Helix_7.0 5.3 5.0 -1.57 -1
1YCC N52T Helix_16.8 5.0 26.85 -0.53 -1
1CSP K7E Sheet 7.5 55.0 -3.59 -1
1BNI R83K Coil_66.7 6.3 25.0 -4.13 -1
1RTB V54A Helix_0.0 5.0 40.0 -2.58 -1
1PIN H27G Turn_91.2 7.0 40.0 -0.68 -1
1FTG V117A Coil_15.4 7.0 44.15 -1.74 -1
2LZM R96Q Helix_70.4 5.35 58.0 -0.3 -1
4LYZ F3Y Sheet_15.5 6.4 74.0 -0.45 -1
1YCC N52S Helix_16.8 5.0 26.85 -1.29 -1
1FTG I52V Sheet_0.0 7.0 44.15 -1.4 -1
1PIN R21G Coil_148.1 7.0 40.0 -0.67 -1
4LYZ I55V Turn_0.8 6.4 74.0 -0.91 -1
1BNI L14A Helix_0.0 6.3 25.0 -4.63 -1
1FTG I51V Sheet_0.0 7.0 44.15 -1.83 -1
1HFZ H107W Helix_135.6 7.4 56.2 -1.72 -1
1BNI I76A Sheet_0.0 6.3 25.0 -1.9 -1
1LZ1 V2R Sheet_101.4 2.7 64.9 -0.38 -1
1LZ1 V99A Helix_3.4 2.7 49.2 -0.89 -1
1PIN Y24F Sheet_22.9 7.0 40.0 -0.66 -1
1BNI D8S Helix_87.9 6.3 25.0 -0.97 -1
1BNI I109V Coil_45.0 6.3 25.0 -0.8 -1
2CI2 S31A Sheet_24.0 6.3 46.45 -0.89 -1
2CI2 V57A Coil_61.9 6.25 25.0 -1.47 -1
1BNI I96G Sheet_0.0 6.3 25.0 -5.7 -1
1LZ1 I23V Turn_12.3 2.7 49.2 -0.41 -1
1RTB V57A Helix_0.0 5.0 40.0 -2.85 -1
1YCC K73W Helix_172.0 4.5 25.0 -1.6 -1
1CSP K13E Turn_143.1 7.5 55.0 -0.29 -1
2CI2 Q41G Helix_139.6 6.25 25.0 -0.6 -1
1L63 F104A Helix_32.0 5.4 65.3 -2.7 -1
2LZM A98S Helix_0.0 3.0 51.55 -2.5 -1
2LZM K48A Helix_151.1 6.7 62.2 -0.56 -1
1LZ1 I23A Turn_15.3 2.7 64.9 -2.54 -1
1BNI L89G Sheet_0.0 6.3 25.0 -7.0 -1
1RTB Y97G Sheet_6.3 5.0 63.3 -11.7 -1
1L63 L118A Helix_10.2 5.4 65.3 -3.2 -1
1L63 I17M Sheet_16.4 5.4 65.3 -2.2 -1
1PIN W34A Coil_155.6 7.0 40.0 -0.4 -1
1BNI E73A Sheet_11.7 6.3 25.0 -2.5 -1
1BNI H18K Helix_102.6 6.3 25.0 -1.19 -1
2LZM I3S Helix_19.8 6.5 64.7 -1.7 -1
1WQ5 E49G Sheet_0.7 7.0 25.0 -1.7 -1
1BNI D54N Sheet_28.4 6.3 25.0 -2.5 -1
1BNI R110A Coil_71.7 6.3 25.0 -0.4 -1
1LZ1 V74R Coil_93.3 2.7 64.9 -0.07 -1
1CSP D25Q Coil_56.3 7.5 55.0 -0.81 -1
1WQ5 C81V Helix_0.0 9.0 50.0 -1.32 -1
1RGG Y81F null 7.0 25.0 -1.2 -1
1RTB A4S Helix_48.7 7.0 61.7 -0.57 -1
2ABD P44A Coil_50.6 5.3 5.0 -1.4 -1
1PIN I28A Turn_70.0 7.0 40.0 -0.36 -1
1PGA K50A Turn_117.6 7.0 25.0 -0.45 -1
3HHR E74Q Helix_52.4 8.0 20.0 -0.18 -1
1LZ1 I59G Sheet_3.0 2.7 64.9 -3.83 -1
1BNI T99V Sheet_1.7 6.3 25.0 -2.7 -1
1RTB I107L Sheet_9.9 5.0 40.0 -2.19 -1
1BNI G34D Coil_38.5 6.3 25.0 -3.39 -1
1BNI A32K Helix_92.3 6.3 25.0 -0.2 -1
1RX4 E139Q Sheet_74.0 7.8 15.0 -1.36 -1
4LYZ N19K Turn_95.0 6.4 74.0 -1.06 -1
1CYO V61K Turn_112.1 7.0 25.0 -2.39 -1
2LZM S44D Helix_67.8 3.01 51.68 -0.11 -1
1BNI I88L Sheet_0.0 6.3 25.0 -0.3 -1
1CLW R285K Sheet_80.6 7.4 88.4 -10.3 -1
2LZM Q69P Helix_89.4 6.5 63.2 -2.9 -1
2LZM D92N Coil_63.2 6.7 62.4 -1.4 -1
1AG2 V210I Helix_0.0 7.0 25.0 -0.26 -1
1BNI Q104A Coil_92.0 6.3 25.0 -0.2 -1
1PIN T29D Turn_1.3 7.0 40.0 -1.33 -1
1LZ1 A9S Helix_0.0 2.7 64.9 -0.02 -1
4LYZ K13D Helix_76.5 9.5 20.0 -6.69 -1
2LZM V131S Helix_99.1 3.01 53.08 -0.05 -1
1RTB F46A Sheet_0.0 6.0 24.85 -6.36 -1
1LRP I84S Helix_59.9 8.0 51.5 -2.25 -1
4LYZ G117A Turn_80.5 2.7 65.6 -1.46 -1
3MBP P159A Turn_2.0 7.4 63.0 -1.8 -1
