# Supplementary material for: Towards sequence-based prediction of mutation-induced stability changes in unseen non-homologous proteins
Source: BMC Genomics. 2014 Jan 24;15(Suppl 1):S4. doi: 10.1186/1471-2164-15-S1-S4 (PMC4046685; doi:10.1186/1471-2164-15-S1-S4)
Supplement: Supplementary file 1 — Additional file 1: Data set S1914. The files containing the S1914 data set, as well as training, cross-validation, and test splits are available in a white-space-delimited tabular text format. All files are compressed in a single zip archive S1914.zip. (ZIP 2 MB) [file 12864_2014_5677_MOESM1_ESM.zip › S1914/unseen-protein/unseen-mutation_cross-validation/replication6/S1914.train6.fold1]

2HPR G49A Helix_18.7 7.0 25.0 0.8 1
3MBP P48A Helix_38.6 7.4 63.0 0.5 1
4LYZ D101A Coil_94.7 6.4 74.0 0.76 1
1LZ1 A92S Helix_3.0 2.7 64.9 0.81 1
1B26 K193A Helix_15.4 7.0 69.5 0.23 1
2LZM A93P Helix_75.9 6.5 64.7 0.1 1
1PGA T53Y Sheet_45.2 5.2 25.0 0.5 1
2LZM T109D Helix_116.8 6.7 62.4 0.6 1
1RGG D79K Sheet_12.4 7.0 52.6 2.3 1
1ZG4 E104K null 7.0 50.6 0.64 1
1POH K49S Helix_91.6 7.0 25.0 1.2 1
1YCC K73V Helix_172.0 4.5 25.0 0.1 1
P00782 Q40L null 5.0 20.0 1.1 1
1LZ1 G48A Turn_82.2 2.7 64.9 0.45 1
4LYZ G102A Turn_64.1 2.7 65.6 0.02 1
1OTR K33V null 3.25 65.0 0.93 1
3MBP P48S Helix_38.6 7.4 63.0 0.3 1
1HFZ L110H Helix_85.3 7.4 56.2 1.39 1
4LYZ D101K Coil_94.7 6.4 74.0 0.19 1
1ROP D30A Turn_126.0 7.0 69.0 0.3 1
1FTG D126K Coil_103.2 7.0 44.15 0.55 1
4LYZ N103D Turn_96.6 9.5 20.0 0.24 1
2LZM V131I Helix_99.1 3.01 53.08 0.16 1
2LZM S44W Helix_67.8 3.01 51.68 0.05 1
2LZM S44R Helix_67.8 3.01 51.68 0.24 1
1LZ1 V74I Coil_93.3 2.7 64.9 0.45 1
1VQB M77I Sheet_89.7 7.0 25.0 0.8 1
1VQB K69M Sheet_86.7 7.0 25.0 0.08 1
1POH K49M Helix_91.6 7.0 25.0 1.0 1
1RN1 Q25K Helix_94.8 7.0 25.0 0.94 1
1FTG Q99A Turn_0.1 7.0 43.25 1.72 1
2LZM D20N Sheet_46.2 5.4 65.1 1.3 1
1SUP N218S Coil_88.1 8.0 58.8 1.07 1
1RN1 S17A Helix_62.7 7.0 25.0 0.67 1
1LZ1 I59Y Sheet_3.0 2.7 64.9 -3.78 -1
1CLW R382S Sheet_59.4 7.4 88.4 -17.4 -1
1RN1 N9A Sheet_44.0 7.0 25.0 -0.9 -1
1OTR K33N null 3.25 65.0 -0.6 -1
1YCC P76V Coil_100.5 4.6 25.0 -1.07 -1
2LZM T59N Coil_71.8 6.5 63.0 -1.1 -1
1BVC Q8G Helix_81.9 4.2 4.0 -0.56 -1
1PGA T53L Sheet_29.1 5.2 60.0 -0.91 -1
2AKY T77H Helix_101.3 7.5 25.0 -2.15 -1
1ANK R88G Coil_67.2 7.4 51.8 -0.2 -1
2LZM R96L Helix_70.4 5.35 58.0 -3.2 -1
1RGG T59V Coil_33.3 7.0 48.4 -1.7 -1
1PGA T53D Sheet_29.1 5.2 60.0 -2.21 -1
1RN1 D49W Coil_144.8 7.0 25.0 -0.9 -1
1YYX M58A null 5.0 25.0 -3.61 -1
1RN1 Y42W Sheet_13.9 6.0 25.0 -0.14 -1
2LZM I3P Helix_19.8 3.0 53.56 -2.53 -1
2LZM V131S Helix_99.1 3.01 53.08 -0.05 -1
1PGA T53K Sheet_29.1 5.2 60.0 -1.01 -1
2LZM R96T Helix_70.4 5.35 58.0 -2.8 -1
1RN1 H92A Coil_38.8 6.0 25.0 -0.62 -1
1FC1 T350A null 7.4 20.0 -0.1 -1
1PIN W34F Coil_155.6 7.0 40.0 -0.1 -1
1RTB V116G Sheet_20.4 5.0 40.0 -1.18 -1
1HFZ Y103A Helix_56.3 7.4 56.2 -2.39 -1
1LZ1 Y63F Coil_112.1 2.7 64.9 -0.24 -1
1TUP R273H Sheet_73.4 7.2 10.0 -0.35 -1
1LZ1 D18N Turn_67.1 4.0 65.0 -1.7 -1
1PIN F25A Sheet_45.0 7.0 40.0 -2.14 -1
1VQB I47V Sheet_4.5 7.0 25.0 -1.27 -1
1PIN Y24F Sheet_22.9 7.0 40.0 -0.66 -1
1RTB P93A Coil_104.0 4.2 56.05 -2.7 -1
2LZM R96N Helix_70.4 5.35 58.0 -3.0 -1
1RTB A64G Coil_76.6 5.0 40.0 -0.43 -1
1EL1 H21G Turn_104.6 4.5 66.4 -0.48 -1
2LZM L121M Helix_0.2 5.42 65.3 -0.8 -1
1EL1 V109K Helix_10.9 4.5 66.4 -0.43 -1
1PGA T53V Sheet_45.2 5.2 25.0 -0.8 -1
2LZM R119E Helix_115.1 5.35 66.7 -0.04 -1
1FC1 K409A null 7.4 20.0 -2.4 -1
2LZM V75T Helix_36.9 3.0 51.55 -1.3 -1
1BVC L29V Helix_4.8 11.0 76.5 -1.7 -1
1RGG V36T Sheet_46.8 7.0 48.4 -1.3 -1
2LZM F153A Helix_0.1 5.7 64.88 -3.8 -1
2LZM L46A Helix_0.0 6.7 62.2 -1.86 -1
1RTB I106A Sheet_0.0 5.0 40.0 -4.37 -1
4LYZ S91V Helix_0.5 6.4 74.0 -0.08 -1
1STN D95G Sheet_56.8 7.0 20.0 -3.1 -1
2LZM I3W Helix_19.8 6.5 64.7 -2.8 -1
1W4H I135V Helix_4.7 7.0 9.85 -0.03 -1
1YYX L76A null 5.0 25.0 -3.43 -1
1OTR V17T Coil_2.8 3.75 50.0 -1.89 -1
1STN F61G Helix_56.0 7.0 20.0 -4.7 -1
1RTB A109G Sheet_6.4 5.0 40.0 -0.43 -1
1CAH C206S Coil_9.0 7.5 23.0 -0.6 -1
2LZM A93S Helix_75.9 3.0 51.55 -0.2 -1
1RN1 N44S Turn_49.7 7.0 50.8 -1.5 -1
2LZM K124G Coil_103.9 6.5 64.7 -0.1 -1
1RRO P26A Helix_11.13 7.4 53.6 -0.74 -1
2LZM M102L Helix_0.7 5.7 64.89 -0.82 -1
1LZ1 V74F Coil_93.3 2.7 64.9 -0.29 -1
2LZM R119A Helix_115.1 3.01 51.65 -0.18 -1
1PGA T53N Sheet_29.1 5.2 60.0 -0.84 -1
1W3D I130A Coil_67.3 5.5 51.85 -0.7 -1
1LZ1 V2S Sheet_101.4 2.7 64.9 -1.41 -1
2LZM A129L Helix_0.0 5.4 65.3 -1.3 -1
1YYX A90G null 5.0 25.0 -2.87 -1
1OTR I36V Coil_28.9 3.0 50.0 -0.79 -1
1IOB K97R Helix_91.5 6.5 25.0 -0.5 -1
2DRI L62C null 7.6 25.0 -2.7 -1
2LZM R96Q Helix_70.4 5.35 58.0 -0.3 -1
1ROP D30V Turn_126.0 7.0 69.0 -0.4 -1
1YCC N52T Helix_16.8 5.0 26.85 -0.53 -1
2LZM R96V Helix_70.4 5.35 58.0 -2.4 -1
1VQB L37A Coil_115.8 7.0 25.0 -3.85 -1
2LZM M102K Helix_0.7 5.3 65.3 -6.9 -1
4LYZ I55M Turn_0.8 6.4 74.0 -2.27 -1
1LZ1 L8T Helix_0.0 2.7 64.9 -3.73 -1
1FC1 Q347A null 7.4 20.0 -1.1 -1
2LZM T157E Coil_58.0 3.0 53.6 -0.8 -1
1CDC L89V null 7.0 25.0 -0.14 -1
1STN L36G Coil_0.0 7.0 20.0 -5.4 -1
1YCC L85A Coil_8.8 6.0 25.0 -2.8 -1
2LZM R96F Helix_70.4 5.35 58.0 -4.2 -1
2LZM I29A Turn_3.9 3.0 51.65 -2.6 -1
1PIN E12A Sheet_73.2 7.0 40.0 -0.48 -1
1CLW G244R Coil_40.8 7.4 88.4 -4.0 -1
1YYX V84A null 5.0 25.0 -3.85 -1
1W3D I130V Coil_67.3 5.5 51.85 -0.2 -1
4LYZ N77H Turn_123.2 6.4 74.0 -0.38 -1
2LZM K83H Helix_132.0 6.5 63.0 -0.4 -1
1BVC L149A Coil_59.0 9.6 82.2 -1.6 -1
1W4H A148G Helix_58.7 7.0 9.85 -0.43 -1
1PIN W34A Coil_155.6 7.0 40.0 -0.4 -1
1OTR L67N Sheet_0.1 3.75 50.0 -3.39 -1
