# Supplementary material for: Towards sequence-based prediction of mutation-induced stability changes in unseen non-homologous proteins
Source: BMC Genomics. 2014 Jan 24;15(Suppl 1):S4. doi: 10.1186/1471-2164-15-S1-S4 (PMC4046685; doi:10.1186/1471-2164-15-S1-S4)
Supplement: Supplementary file 1 — Additional file 1: Data set S1914. The files containing the S1914 data set, as well as training, cross-validation, and test splits are available in a white-space-delimited tabular text format. All files are compressed in a single zip archive S1914.zip. (ZIP 2 MB) [file 12864_2014_5677_MOESM1_ESM.zip › S1914/unseen-protein/unseen-mutation_cross-validation/replication6/S1914.train6.fold2]

2LZM D20S Sheet_46.2 5.4 65.1 0.7 1
1POH K49N Helix_91.6 7.0 25.0 0.4 1
1ROP D30E Turn_126.0 7.0 69.0 1.0 1
1BVC L69I Helix_1.1 11.0 76.5 0.0 1
4LYZ H15L Helix_44.2 6.4 74.0 0.76 1
1YCC C102S Coil_1.2 6.0 46.5 2.8 1
1PIN S38A Coil_33.6 7.0 40.0 0.05 1
2LZM F153L Helix_0.1 5.7 64.88 0.3 1
1C2R K32E Coil_142.0 7.5 25.0 0.2 1
1BVC K140A Helix_131.6 4.2 4.0 0.47 1
1LZ1 V110P Helix_92.4 2.8 68.8 0.5 1
1OTR E34Y Helix_72.8 3.0 65.0 0.41 1
1HFY A30I Helix_0.0 2.0 20.0 0.3 1
1RN1 Y24W Helix_35.6 6.0 25.0 1.24 1
451C Q37R Turn_101.9 5.0 50.4 0.5 1
4LYZ D101R Coil_94.7 6.4 74.0 0.27 1
1LZ1 V2I Sheet_106.7 2.7 64.9 1.1 1
1LZ1 Q58G Turn_12.9 2.7 64.9 1.86 1
1VQB T48V Sheet_19.2 7.0 25.0 0.0 1
1RGG Q94K Coil_74.9 7.0 52.6 0.3 1
1FTG E20K Helix_72.0 7.0 43.25 1.32 1
1OTR E34C Helix_72.8 3.0 65.0 0.91 1
1RTP H26P Helix_26.1 7.4 45.8 1.25 1
1LZ1 V74M Coil_93.3 2.7 64.9 0.65 1
2LZM V131E Helix_99.1 3.01 53.08 0.2 1
2LZM S44Q Helix_67.8 3.01 51.68 0.27 1
2LZM R96K Helix_70.4 5.35 58.0 0.0 1
2LZM M120L Helix_33.0 3.0 47.0 0.5 1
2LZM S44E Helix_67.8 3.01 51.68 0.0 1
1ROP D30Y Turn_126.0 7.0 69.0 0.2 1
1W4H P133A Helix_123.7 7.0 9.85 0.38 1
1ROP D30H Turn_126.0 7.0 69.0 0.9 1
P08821 I42V null 7.0 48.6 0.52 1
2LZM V131D Helix_99.1 3.01 53.08 0.08 1
1TUP C242S Coil_19.1 7.2 10.0 -2.94 -1
1PIN R36A Coil_99.8 7.0 40.0 -0.29 -1
1YYX I98A null 5.0 25.0 -3.83 -1
1RN1 A21E Helix_61.1 7.0 0.0 -0.69 -1
2LZM V149C Helix_0.1 5.4 59.0 -2.0 -1
1W3D L159G Coil_61.8 5.5 51.85 -1.9 -1
1LZ1 D91P Helix_49.5 2.8 68.8 -0.4 -1
1FC1 L368A null 7.4 20.0 -2.2 -1
1HFZ V42A Sheet_15.7 7.4 56.2 -0.93 -1
2LZM V103M Helix_7.2 5.42 65.3 -1.2 -1
3MBP P159A Turn_2.0 7.4 63.0 -1.8 -1
1PGA K10P Turn_167.6 5.5 25.0 -0.2 -1
2LZM I3A Helix_19.8 6.5 64.7 -0.7 -1
1STN T33S Sheet_34.1 7.0 20.0 -1.4 -1
1AKK L94V Helix_4.5 2.0 83.0 -1.2 -1
1FTG V139A Turn_0.0 7.0 44.15 -0.87 -1
2LZM A42S Helix_0.0 3.0 51.55 -2.3 -1
4LYZ S91A Helix_0.5 6.4 74.0 -0.15 -1
1OTR I36F Coil_28.9 3.0 50.0 -0.86 -1
1AM7 H31D Turn 7.0 25.0 -1.6 -1
1BVC I28A Helix_1.8 11.0 76.5 -1.3 -1
1HFZ I59W Coil_69.3 7.4 56.2 -0.93 -1
1VQB F68L Sheet_63.0 7.0 25.0 -2.13 -1
1VQB L37V Coil_115.8 7.0 25.0 -1.75 -1
1RTB V54I Helix_0.0 5.0 40.0 -1.95 -1
1IOB T9A Sheet_5.4 6.5 25.0 -0.8 -1
1PGA K50A Turn_117.6 7.0 25.0 -0.45 -1
1L63 I27M Sheet_0.0 5.4 65.3 -3.1 -1
2LZM L133D Helix_0.8 6.5 61.9 -5.7 -1
1FTG V31A Helix_5.0 7.0 44.15 -1.72 -1
1LZ1 V74N c_93.3 2.7 64.9 -0.33 -1
1YCC P76G Coil_100.5 4.6 25.0 -0.78 -1
1RGG D33A Turn_16.5 7.0 52.6 -6.1 -1
1PIN V22A Sheet_66.3 7.0 40.0 -0.26 -1
1VQB V35A Sheet_8.5 7.0 25.0 -1.1 -1
1C2R G34S Coil_12.4 7.5 30.0 -2.2 -1
1OTR V5T Sheet_0.0 3.75 50.0 -3.73 -1
1RN1 Y68F Coil_8.0 7.0 25.0 -1.36 -1
1OTR K33T null 3.25 65.0 -0.12 -1
1STN I18M Coil_49.1 5.42 40.0 -0.2 -1
2LZM T115A Helix_87.1 3.01 51.65 -0.14 -1
1RTB V57I Helix_0.0 5.0 40.0 -1.3 -1
1RN1 D76A Sheet_3.4 7.0 15.0 -3.75 -1
1VQB L37I Coil_115.8 7.0 25.0 -0.7 -1
4LYZ T40I Sheet_0.1 6.4 74.0 -2.2 -1
1FTG N97A Turn_24.5 7.0 44.15 -0.46 -1
1TPK V65A Sheet_0.2 4.5 64.3 -2.0 -1
1LZ1 I59A Sheet_3.0 2.7 49.2 -1.31 -1
1PGA T53W Sheet_29.1 5.2 60.0 -0.32 -1
1HFZ H32A Helix_44.7 7.4 56.2 -2.13 -1
1CDC V30A null 7.0 25.0 -4.88 -1
1RN1 Y56F Sheet_24.3 7.0 25.0 -0.78 -1
1PIN I28G Turn_70.0 7.0 40.0 -0.48 -1
1LZ1 H78A Turn_152.1 2.7 64.9 -0.14 -1
2LZM N55G Turn_115.0 6.5 64.7 -0.6 -1
1VQB V70C Turn_104.6 7.0 25.0 -1.6 -1
1AJ3 W22F Helix_79.1 7.5 25.0 -1.11 -1
3MBP V8G Sheet_40.4 7.6 25.0 -1.1 -1
1STN D77A Coil_3.6 7.0 20.0 -3.2 -1
1W3D V129G Coil_39.4 5.5 51.85 -1.0 -1
2LZM Q105E Helix_58.1 5.8 66.3 -1.1 -1
1LZ1 A96S Helix_0.0 2.7 64.9 -1.0 -1
1STN S141A Coil_104.9 7.0 40.0 -0.12 -1
1VQB C33L Sheet_0.0 7.0 25.0 -1.3 -1
P00912 S212C null 6.5 23.0 -1.0 -1
1STN N118D Turn_7.3 7.0 20.0 -2.5 -1
1LZ1 K1M Coil_71.2 2.7 64.9 -0.12 -1
1VQB M77L Sheet_89.7 7.0 25.0 -0.6 -1
1LZ1 Y124F Turn_18.7 2.7 64.9 -0.36 -1
2LZM D20A Sheet_46.2 5.4 65.1 -0.3 -1
1PGA A24P Helix_59.5 5.5 25.0 -0.5 -1
1RTB I106L Sheet_0.0 5.0 40.0 -1.79 -1
1VQB C33S Sheet_0.0 7.0 25.0 -2.13 -1
2AKY I213F Helix_0.0 7.5 25.0 -1.91 -1
1YCC P76S Coil_100.5 4.6 25.0 -1.89 -1
4LYZ C94A Helix_2.9 9.5 20.0 -4.78 -1
1PIN Y23F Sheet_44.3 7.0 40.0 -0.52 -1
1W3D Y138F Helix_39.6 5.5 51.85 -2.0 -1
1PIN H27A Turn_91.2 7.0 40.0 -0.12 -1
1HUE A27S Helix_0.0 7.0 63.9 -1.19 -1
1OTR E34Q Helix_72.8 3.0 65.0 -1.46 -1
1W3D V129A Coil_39.4 5.5 51.85 -0.7 -1
1BVC D60A Helix_55.1 4.0 25.0 -0.13 -1
1LZ1 P103G Turn_146.4 2.8 68.8 -0.1 -1
1PIN F25L Sheet_45.0 7.0 40.0 -1.37 -1
1YYX L48A null 5.0 25.0 -4.23 -1
1RN1 W59Y Sheet_1.8 6.0 25.0 -0.93 -1
1RGG T82V Sheet_1.4 7.0 48.4 -1.7 -1
1MGR Y11F null 7.0 25.0 -0.6 -1
1OTR E34N Helix_72.8 3.0 65.0 -0.88 -1
2LZM H31N Sheet_34.2 5.5 66.0 -4.0 -1
1ROP D30F Turn_126.0 7.0 69.0 -0.1 -1
1RGG E54Q Sheet_15.6 7.0 49.0 -1.7 -1
1RN1 A21K Helix_61.1 2.5 0.0 -0.51 -1
1STN F76A Coil_17.0 7.0 20.0 -4.1 -1
