# Supplementary material for: Towards sequence-based prediction of mutation-induced stability changes in unseen non-homologous proteins
Source: BMC Genomics. 2014 Jan 24;15(Suppl 1):S4. doi: 10.1186/1471-2164-15-S1-S4 (PMC4046685; doi:10.1186/1471-2164-15-S1-S4)
Supplement: Supplementary file 1 — Additional file 1: Data set S1914. The files containing the S1914 data set, as well as training, cross-validation, and test splits are available in a white-space-delimited tabular text format. All files are compressed in a single zip archive S1914.zip. (ZIP 2 MB) [file 12864_2014_5677_MOESM1_ESM.zip › S1914/unseen-protein/unseen-mutation_cross-validation/replication6/S1914.train6.fold3]

2LZM E128A Helix_86.7 2.02 40.75 0.16 1
2LZM N132F Helix_41.0 5.4 66.48 1.3 1
2LZM R119M Helix_115.0 5.7 66.1 0.1 1
1RGG Y30F null 7.0 25.0 0.4 1
1RGG D79I Sheet_12.4 7.0 52.6 2.85 1
2LZM N40D Helix_108.9 5.4 65.15 0.44 1
1VQB H64C Coil_78.3 7.0 25.0 0.25 1
1LZ1 R21G Turn_145.7 2.7 64.9 1.15 1
4LYZ D101E Coil_94.7 6.4 74.0 0.0 1
1RGG D79N Sheet_12.4 7.0 52.6 1.8 1
1YCC N52I Helix_16.8 6.0 25.0 4.2 1
4LYZ F34Y Helix_71.8 6.4 74.0 0.19 1
1IOB K97V Helix_91.5 6.5 25.0 0.8 1
2LZM V131M Helix_99.1 3.01 53.08 0.12 1
1RGG D79F Sheet_12.4 7.0 52.6 3.0 1
2LZM T151S Helix_31.5 5.4 65.15 0.39 1
451C E43Y Helix_96.3 5.0 50.4 0.6 1
3MBP D55N Coil_46.7 7.6 25.0 0.0 1
1RTB H119A Sheet_70.1 6.0 25.0 0.2 1
2LZM S44A Helix_67.8 6.7 62.2 0.34 1
1OTR E34F Helix_72.8 3.0 65.0 0.72 1
1LZ1 D120N Coil_92.7 4.5 65.0 0.05 1
1VQB E30M Sheet_29.6 7.0 25.0 0.32 1
1PIN S18A Turn_125.0 7.0 40.0 0.03 1
1RGG D79Y Sheet_12.4 7.0 52.6 2.9 1
4LYZ D101N Coil_94.7 6.4 74.0 0.04 1
1PGA V21P Coil_133.0 5.5 25.0 0.5 1
1RGG D79L Sheet_12.4 7.0 52.6 2.7 1
1C5G E350P Coil_104.1 6.6 50.2 0.3 1
2LZM N144D Helix_97.9 6.9 66.1 0.5 1
1SUP G169A Coil_0.7 8.0 58.8 0.3 1
2LZM G30A Turn_17.3 5.4 66.48 0.1 1
1FLV G87V Sheet_0.0 7.0 44.15 0.12 1
1RGG N39D Turn_17.1 7.0 48.4 -1.5 -1
1RTB A4S Helix_48.7 7.0 61.7 -0.57 -1
1RTB I81V Sheet_0.2 5.0 40.0 -0.43 -1
1LZ1 D49N Turn_72.8 4.0 65.0 -1.0 -1
1LZ1 G37A Coil_39.1 2.7 64.9 -0.29 -1
2LZM K60H Helix_107.0 6.5 63.0 -0.1 -1
1RTB P93S Coil_104.0 4.2 56.05 -2.1 -1
1RTB S75A Turn_0.0 7.4 61.1 -2.5 -1
2LZM A73S Helix_51.0 3.0 51.55 -0.4 -1
1VQB I47C Sheet_4.5 7.0 25.0 -2.63 -1
1W4H L139A Helix_8.0 7.0 9.85 -3.5 -1
2LZM A42K Helix_0.0 5.45 53.0 -3.7 -1
1STN L37A Coil_13.0 7.0 20.0 -1.8 -1
2LZM L99F Helix_0.0 5.7 64.88 -0.3 -1
1IOB K97G Helix_91.5 6.5 25.0 -1.2 -1
1RTB V54L Helix_0.0 5.0 40.0 -1.09 -1
1VQB D36N Sheet_49.6 7.0 25.0 -0.5 -1
4LYZ M105T Helix_0.0 9.5 20.0 -0.24 -1
2LZM R96Y Helix_70.4 5.35 58.0 -4.7 -1
1B26 E231A Helix_83.5 7.0 69.5 -0.17 -1
2LZM T157N Coil_58.0 3.0 53.6 -1.2 -1
1LZ1 V2F Sheet_106.7 2.7 64.9 -0.86 -1
1HFZ H107Y Helix_135.6 7.4 56.2 -0.19 -1
1W3D A139G Helix_0.7 5.5 51.85 -2.3 -1
2LZM R96P Helix_70.4 5.35 58.0 -5.5 -1
1RN1 A21H Helix_61.1 7.0 0.0 -0.17 -1
2AKY N169D Coil_72.7 7.5 25.0 -2.15 -1
1YCC F82Y Coil_35.4 6.0 25.0 -0.7 -1
1FC1 K370A null 7.4 20.0 -1.1 -1
1RTB F46L Sheet_0.0 6.0 24.85 -3.2 -1
2LZM I78M Helix_0.0 5.42 65.3 -1.5 -1
1FLV G87L Sheet_0.0 7.0 44.15 -0.21 -1
1L63 I17A Sheet_16.4 5.4 65.3 -2.3 -1
1LZ1 D67N Coil_34.6 4.5 65.0 -1.7 -1
1RTB V108L Sheet_0.0 5.0 40.0 -0.7 -1
1PIN G20A Coil_54.7 7.0 40.0 -0.86 -1
1CLW E309V Sheet_28.8 7.4 88.4 -2.3 -1
1LZ1 I59M Sheet_3.0 2.7 64.9 -1.29 -1
2AFG V31I Sheet 6.6 24.85 -0.96 -1
1PIN G10A Turn_23.4 7.0 40.0 -0.85 -1
2LZM E128K Helix_86.7 3.0 47.0 -1.16 -1
1W4H H166G Helix_24.3 7.0 9.85 -1.58 -1
1CLW G323D Coil_13.9 7.4 88.4 -0.4 -1
4LYZ I55V Turn_0.8 6.4 74.0 -0.91 -1
1OTR Q41S Sheet_0.2 3.75 50.0 -1.27 -1
1BVC L69V Helix_1.1 11.0 76.5 -0.1 -1
1OTR Q41T Sheet_0.2 3.75 50.0 -0.43 -1
2AFG C117I Sheet 6.6 24.85 -0.36 -1
1ANK D84H Coil_11.9 7.2 51.8 -1.4 -1
2LZM V149G Helix_0.1 5.4 59.0 -4.9 -1
1PIN K13A Sheet_122.3 7.0 40.0 -0.02 -1
2LZM S44G Helix_67.8 3.01 51.68 -0.53 -1
1IOB T9Q Sheet_5.4 6.5 25.0 -1.9 -1
1CDC I18V null 7.0 25.0 -1.17 -1
1RN1 S64A Turn_84.4 7.0 25.0 -1.44 -1
1YCC N52H Helix_16.8 4.6 26.85 -1.27 -1
1CHK W227F Sheet_8.7 7.0 43.2 -2.51 -1
1VQB V35F Sheet_8.5 7.0 25.0 -1.58 -1
4LYZ I55A Turn_0.8 6.4 74.0 -4.4 -1
2LZM T59A Coil_71.8 6.5 63.0 -1.5 -1
1FTG L6A Sheet_0.0 7.0 44.15 -2.94 -1
2LZM V94A Helix_32.2 3.0 51.65 -1.8 -1
4LYZ S91Y Helix_0.5 6.4 74.0 -3.07 -1
1EL1 A93S Helix_63.1 4.5 66.4 -0.26 -1
1FTG Q111G Helix_119.9 7.0 43.25 -0.31 -1
4LYZ P70N Coil_129.3 9.5 20.0 -2.15 -1
1LZ1 V125A Turn_31.4 2.7 49.2 -1.6 -1
1RN1 A21F Helix_61.1 2.5 0.0 -0.57 -1
1LZ1 V93A Helix_4.4 2.7 49.2 -1.0 -1
2LZM R96W Helix_70.4 5.35 58.0 -4.5 -1
1RTB Y97A Sheet_6.3 5.0 63.3 -12.0 -1
1L63 L66A Helix_3.9 5.4 65.3 -3.3 -1
1RTB V57L Helix_0.0 5.0 40.0 -2.37 -1
1BVC G23A Helix_16.0 9.6 82.2 -1.1 -1
1LZ1 I106V Turn_13.0 2.7 49.2 -0.98 -1
1C5G E350R Coil_104.1 6.6 50.2 -0.3 -1
2LZM L118M Helix_9.7 5.42 65.3 -0.7 -1
1PGA D46A Sheet_55.4 7.0 25.0 -1.36 -1
1L63 I100A Helix_9.4 5.4 65.3 -2.5 -1
1FTG I22V Helix_0.0 7.0 44.15 -1.39 -1
1ZG4 G238S null 7.0 50.6 -1.25 -1
1HUE A56S Coil_80.0 7.0 63.9 -0.13 -1
1PIN N26D Sheet_0.9 7.0 40.0 -1.88 -1
1LZ1 V2N s_101.4 2.7 64.9 -1.34 -1
1OTR Q41N Sheet_0.2 3.75 50.0 -2.56 -1
2LZM T152I Helix_0.0 5.4 59.0 -0.4 -1
1VQB L37C Coil_115.8 7.0 25.0 -2.3 -1
2LZM T157C Coil_58.0 2.0 42.0 -1.3 -1
1L63 V111M Helix_0.0 5.4 65.3 -0.7 -1
1YYX M33A null 5.0 25.0 -3.5 -1
1W3D L159V Coil_61.8 5.5 51.85 -0.6 -1
1VQB V35M Sheet_8.5 7.0 25.0 -0.53 -1
1C2R P35A Coil_24.2 7.5 30.0 -2.0 -1
1LZ1 I59V Sheet_2.7 2.7 49.2 -0.93 -1
2LZM Q69P Helix_89.4 6.5 63.2 -2.9 -1
