# Supplementary material for: Towards sequence-based prediction of mutation-induced stability changes in unseen non-homologous proteins
Source: BMC Genomics. 2014 Jan 24;15(Suppl 1):S4. doi: 10.1186/1471-2164-15-S1-S4 (PMC4046685; doi:10.1186/1471-2164-15-S1-S4)
Supplement: Supplementary file 1 — Additional file 1: Data set S1914. The files containing the S1914 data set, as well as training, cross-validation, and test splits are available in a white-space-delimited tabular text format. All files are compressed in a single zip archive S1914.zip. (ZIP 2 MB) [file 12864_2014_5677_MOESM1_ESM.zip › S1914/unseen-protein/unseen-mutation_cross-validation/replication6/S1914.train6.fold4]

1IGV E17Q Turn_111.4 7.0 25.0 0.38 1
2LZM T152V Helix_0.0 5.4 59.0 0.2 1
1AAR R42E Sheet_84.1 5.0 25.0 1.63 1
1OTR E34T Helix_72.8 3.0 65.0 1.51 1
2LZM S38N Coil_52.1 6.7 62.4 0.0 1
1LZ1 A96M Helix_0.0 2.7 64.9 0.02 1
1VQB E30F Sheet_29.6 7.0 25.0 1.02 1
2LZM E11M Helix_33.0 5.4 66.48 1.6 1
1YCC C102T Coil_1.2 6.0 57.1 0.8 1
2LZM S38D Sheet_52.1 6.9 66.1 0.6 1
4LYZ R73K Coil_154.3 6.4 74.0 0.23 1
1OTR K33I null 3.25 65.0 1.55 1
1K9Q L30Y null 7.0 65.0 0.17 1
2LZM E22K Turn_83.8 5.4 65.15 0.57 1
2AFG L44F Sheet_0.0 7.3 39.8 0.31 1
P08821 E15G null 7.0 48.6 1.55 1
2LZM N116D Helix_76.7 5.7 66.1 0.6 1
1HUE S31T Helix_24.2 7.0 63.9 0.41 1
1OTR E34V Helix_72.8 3.0 65.0 0.86 1
2AFG H93G Turn_125.1 6.6 25.0 0.55 1
1RGG D25K Helix_126.6 7.0 25.0 0.9 1
2LZM G113A Helix_58.1 6.5 64.7 0.3 1
1ROP D30N Turn_126.0 7.0 69.0 0.8 1
1YCC N52M Helix_16.8 4.6 26.85 2.25 1
451C V13M Helix_60.4 5.0 50.4 0.4 1
2AFG H102Y Turn_7.3 7.3 39.8 0.399 1
1OTR E34L Helix_72.8 3.0 65.0 1.36 1
2LZM K16E Sheet_120.1 5.3 66.7 0.5 1
1RGG D25H null 7.0 25.0 0.9 1
1OTR K33M null 3.25 65.0 0.53 1
2HPR G49E Helix_18.7 7.0 25.0 1.4 1
1PIN F25Y Sheet_45.0 7.0 40.0 0.22 1
1POH K49D Helix_91.6 7.0 25.0 1.8 1
1RGG V43T Coil_38.1 7.0 48.4 -0.5 -1
1LZ1 I59T Sheet_3.0 2.7 64.9 -2.22 -1
1STN E73A Sheet_45.8 7.0 20.0 -1.6 -1
1BVC A130K Helix_0.0 7.8 4.0 -2.1 -1
1FTG V117A Coil_15.4 7.0 44.15 -1.74 -1
1BVC L69A Helix_1.1 11.0 76.5 -1.2 -1
1W3D V149G Turn_8.1 5.5 51.85 -4.1 -1
1PIN S38G Coil_33.6 7.0 40.0 -0.08 -1
1VQB L65P Coil_154.1 7.0 25.0 -0.75 -1
1BVC E4A Helix_122.4 4.0 25.0 -0.63 -1
1BVC I28M Helix_1.8 11.0 76.5 -0.6 -1
1W3D L159A Coil_61.8 5.5 51.85 -2.0 -1
1W4H A134G Helix_44.7 7.0 9.85 -0.37 -1
2LZM T157G Coil_58.0 2.0 42.0 -1.1 -1
1LZ1 C77A Turn_20.6 3.0 57.0 -4.6 -1
1RN1 A21Q Helix_61.1 7.0 0.0 -0.4 -1
1LZ1 V2A Sheet_106.5 2.7 49.2 -1.51 -1
1RTB V116A Sheet_20.4 5.0 40.0 -0.66 -1
1FC1 F405A null 7.4 20.0 -2.5 -1
1VQB K69H Sheet_86.7 7.0 25.0 -0.63 -1
1CLW G177R Sheet_28.4 7.4 88.4 -2.1 -1
1PIN P8G Turn_25.3 7.0 40.0 -0.92 -1
1LZ1 G72A Turn_62.0 2.7 64.9 -0.36 -1
1FTG I156V Helix_1.9 7.0 44.15 -3.6 -1
1RN1 V16T null 7.0 25.0 -4.1 -1
1OTR V17N Coil_2.8 3.75 50.0 -4.9 -1
1BVC L29I Helix_4.8 11.0 76.5 -1.1 -1
1BVC F123K Coil_1.0 7.8 4.0 -2.1 -1
1L63 M106A Helix_52.0 5.4 65.3 -1.9 -1
1FC1 T366A null 7.4 20.0 -2.3 -1
1RGG Y52F null 7.0 25.0 -3.6 -1
2LZM V87I Helix_3.4 5.35 61.0 -0.3 -1
1ROP D30L Turn_126.0 7.0 69.0 -0.1 -1
1STN T62A Helix_0.0 7.0 20.0 -2.4 -1
1IOB T9G Sheet_5.4 6.5 25.0 -2.6 -1
2LZM T152S Helix_0.0 5.4 59.0 -2.0 -1
1LZ1 V110F Turn_92.4 2.7 64.9 -0.05 -1
1W3D I163V Helix_0.0 5.5 51.85 -0.5 -1
1HFZ H107W Helix_135.6 7.4 56.2 -1.72 -1
1RGG Y86F null 7.0 25.0 -0.3 -1
4LYZ D101Q Coil_94.7 6.4 74.0 -0.08 -1
2LZM T157S Coil_58.0 2.0 42.0 -0.66 -1
1RN1 E58A Sheet_8.2 7.0 25.0 -0.77 -1
1SHG K59F Sheet_108.3 7.0 24.85 -0.92 -1
1LZ1 Y38A Sheet_18.0 2.7 64.9 -2.49 -1
1VQB E40C Coil_163.5 7.0 25.0 -0.8 -1
1PGA T53E Sheet_29.1 5.2 60.0 -1.13 -1
3MBP P133S Helix_40.3 7.4 63.0 -2.1 -1
1PGA T53Q Sheet_29.1 5.2 60.0 -0.98 -1
1PGA T53A Sheet_29.1 5.2 60.0 -1.36 -1
2LZM T157V Coil_58.0 3.0 53.6 -1.2 -1
2LZM D92N Coil_63.2 6.7 62.4 -1.4 -1
1VQB L81T Sheet_21.2 7.0 25.0 -2.55 -1
2LZM F153V Helix_0.1 5.7 64.88 -1.8 -1
1STN V23F Sheet_0.2 5.35 40.0 -1.5 -1
2LZM D89A Helix_71.7 5.35 58.0 -0.5 -1
1RTB I107L Sheet_9.9 5.0 40.0 -2.19 -1
1ROP D30I Turn_126.0 7.0 69.0 -0.8 -1
1STN D77G Coil_3.6 7.0 20.0 -2.2 -1
1BVC L135M Helix_1.9 11.0 76.5 -0.8 -1
1VQB Y41F Coil_170.1 7.0 25.0 -0.3 -1
1VQB F13T Sheet_82.8 7.0 25.0 -0.35 -1
2LZM V149S Helix_0.1 5.4 59.0 -4.4 -1
1PIN R21G Coil_148.1 7.0 40.0 -0.67 -1
1BVC I142V Helix_0.3 11.0 76.5 -0.1 -1
1VQB V35L Sheet_8.5 7.0 25.0 -1.35 -1
1CHK W28F Helix_25.2 7.0 43.2 -4.43 -1
1LZ1 V99T Helix_2.6 2.7 64.9 -0.5 -1
1OTR E34R Helix_72.8 3.0 65.0 -3.51 -1
1VQB D50H Turn_41.1 7.0 25.0 -0.78 -1
1BVC E109G Helix_99.3 4.2 4.0 -0.93 -1
1W4H I135A Helix_4.7 7.0 9.85 -1.63 -1
1VQB V19T Sheet_101.0 7.0 25.0 -0.3 -1
1LZ1 V74A Coil_95.9 2.7 49.2 -0.43 -1
1PIN S16A Turn_42.5 7.0 40.0 -0.44 -1
1RN1 A21C Helix_61.1 2.5 0.0 -0.74 -1
1LZ1 I23V Turn_12.3 2.7 49.2 -0.41 -1
1VQB M77T Sheet_89.7 7.0 25.0 -0.4 -1
1RTB V118G Sheet_32.1 5.0 40.0 -2.77 -1
1STN G79S Coil_18.6 7.0 20.0 -2.4 -1
1W4H A168G Helix_88.4 7.0 9.85 -0.07 -1
1FTG T122S Coil_26.6 7.0 44.15 -0.31 -1
1PGA V29P Helix_65.8 5.5 25.0 -3.5 -1
1OTR E34H Helix_72.8 3.0 65.0 -3.08 -1
1OTR K33S null 3.25 65.0 -0.36 -1
1FTG L143A Sheet_0.1 7.0 44.15 -0.1 -1
1RGG T18V Helix_6.4 7.0 48.4 -1.4 -1
1VQB I47M Sheet_4.5 7.0 25.0 -1.08 -1
2LZM S44D Helix_67.8 3.01 51.68 -0.11 -1
1PIN R17G Turn_218.4 7.0 40.0 -0.22 -1
1YYX I72A null 5.0 25.0 -4.67 -1
4LYZ Q121H Coil_107.8 6.4 74.0 -0.45 -1
1W3D E141A Helix_120.8 5.5 51.85 -0.7 -1
1YCC P76Y Coil_100.5 4.6 25.0 -2.07 -1
1W4H A130G Coil_42.0 7.0 9.85 -0.04 -1
