# Supplementary material for: Towards sequence-based prediction of mutation-induced stability changes in unseen non-homologous proteins
Source: BMC Genomics. 2014 Jan 24;15(Suppl 1):S4. doi: 10.1186/1471-2164-15-S1-S4 (PMC4046685; doi:10.1186/1471-2164-15-S1-S4)
Supplement: Supplementary file 1 — Additional file 1: Data set S1914. The files containing the S1914 data set, as well as training, cross-validation, and test splits are available in a white-space-delimited tabular text format. All files are compressed in a single zip archive S1914.zip. (ZIP 2 MB) [file 12864_2014_5677_MOESM1_ESM.zip › S1914/unseen-protein/unseen-mutation_cross-validation/replication6/S1914.train6.fold5]

2LZM M106I Helix_56.1 5.35 61.0 0.2 1
1LZ1 V110I Turn_92.4 2.7 64.9 0.86 1
1POH S46D Helix_31.8 7.0 30.0 1.45 1
1RGG T5V Sheet_81.2 7.0 48.4 0.0 1
1SUP Q206C Sheet_64.6 8.0 58.8 1.25 1
1PIN S19G Turn_48.7 7.0 40.0 0.01 1
1FTG D43A Helix_39.8 7.0 44.15 0.1 1
1K9Q A20R null 7.0 65.0 0.89 1
1VQB K24V Sheet_157.9 7.0 25.0 0.4 1
1AAR K6Q Sheet_100.8 5.0 25.0 0.26 1
2LZM T157R Coil_58.0 3.0 53.6 0.3 1
1FTG E107A Helix_110.9 7.0 43.25 0.62 1
1ROP D30G Turn_126.0 7.0 69.0 2.0 1
3MBP T345I Helix_58.4 7.6 25.0 0.7 1
1HFY T29V Helix_0.0 7.0 25.0 1.86 1
2LZM S44T Helix_67.8 3.01 51.68 0.01 1
1OTR E34W Helix_72.8 3.0 65.0 1.31 1
4LYZ R114H Coil_130.2 6.4 74.0 0.68 1
4LYZ S91T Helix_0.5 6.4 74.0 0.99 1
1OTR K33A null 3.25 65.0 0.43 1
1BVC E109A Helix_99.3 4.2 4.0 0.27 1
1FTG E61K Turn_108.5 7.0 44.15 0.24 1
1OTR K33Q null 3.25 65.0 0.05 1
1YCC N52V Helix_16.8 4.6 26.85 1.67 1
1HFZ H32Y Helix_44.7 7.4 56.2 0.07 1
2AFG L44P Sheet_0.0 6.6 40.05 0.69 1
2LZM S117F Helix_1.0 5.4 65.09 1.1 1
1VQB F73W Turn_177.1 7.0 25.0 0.4 1
1OTR K33F null 3.25 65.0 0.17 1
2LZM N40A Helix_108.9 6.7 62.2 0.32 1
1POH S46N Helix_31.8 7.0 30.0 0.4 1
1ROP D30S Turn_126.0 7.0 69.0 1.0 1
1BVC I142L Helix_0.3 11.0 76.5 0.6 1
2LZM T152A Helix_0.0 5.4 59.0 -1.5 -1
1PGA I6N Sheet_44.4 5.2 25.0 -1.53 -1
1HFZ V42N Sheet_15.7 7.4 56.2 -0.24 -1
1W3D V149A Turn_8.1 5.5 51.85 -2.8 -1
2LZM I58A Sheet_4.1 3.0 51.65 -3.2 -1
2LZM S44P Helix_67.8 3.01 51.68 -3.03 -1
1L63 I50M Helix_34.5 5.4 65.3 -0.4 -1
1STN L89F Coil_25.9 5.38 40.0 -1.2 -1
2LZM F67A Helix_10.5 3.0 51.65 -1.9 -1
2LZM I3D Helix_19.8 6.5 64.7 -3.2 -1
1CLW T235I Coil_16.1 7.4 88.4 -1.6 -1
1FLV G87A Sheet_0.0 7.0 44.15 -0.09 -1
1BVC T51A Helix_64.0 9.6 82.2 -1.4 -1
2LZM I100V Helix_9.0 5.35 61.0 -0.4 -1
1LZ1 Y54F Sheet_17.5 2.7 64.9 -0.96 -1
1PGA T2P Sheet_86.6 5.5 25.0 -2.7 -1
1PIN L7N Coil_40.9 7.0 40.0 -0.9 -1
1FTG I52V Sheet_0.0 7.0 44.15 -1.4 -1
1W3D I146A Turn_12.8 5.5 51.85 -2.7 -1
2LZM N163D Coil_117.8 5.4 65.15 -0.21 -1
2LZM K135E Turn_147.8 5.3 25.0 -1.0 -1
1G6N S128A Helix_11.8 7.9 20.0 -0.26 -1
2LZM R96S Helix_70.4 5.35 58.0 -2.6 -1
1YYX L94A null 5.0 25.0 -1.73 -1
1BVC K77A Helix_100.8 4.0 25.0 -0.04 -1
1VQB Y26R Sheet_81.9 7.0 25.0 -0.2 -1
1ZG4 R164S null 7.0 50.6 -0.61 -1
1OTR V5A Sheet_0.0 3.75 50.0 -3.01 -1
3MBP Y283D Turn_56.5 7.6 25.0 -3.2 -1
2LZM L133A Helix_0.8 3.01 51.8 -4.3 -1
1LZ1 Y38F Sheet_18.0 2.7 64.9 -0.19 -1
1RN1 V16A null 7.0 25.0 -2.19 -1
1VQB T62C Sheet_54.6 7.0 25.0 -0.35 -1
2LZM Q122A Helix_75.8 3.01 51.65 -0.24 -1
1L63 I78A Helix_0.0 5.4 65.3 -1.2 -1
1W4H A140G Helix_81.3 7.0 9.85 -1.02 -1
1FTG S71A Helix_83.7 7.0 44.15 -0.69 -1
2LZM M120K Helix_33.0 3.0 47.0 -1.6 -1
2LZM V111I Helix_0.0 5.7 64.89 -0.85 -1
1W4H I149V Coil_8.7 7.0 9.85 -0.75 -1
1BVC A130L Helix_0.0 7.8 4.0 -0.9 -1
1RTB S75T Turn_0.0 7.4 61.1 -2.8 -1
4LYZ G49A Coil_22.2 2.7 65.6 -1.89 -1
2LZM I27A Sheet_0.0 3.0 51.65 -3.1 -1
1HFY T38A Turn_0.4 7.0 58.85 -1.6 -1
1BVC H36Q Helix_43.6 7.8 4.0 -0.8 -1
1W4H A146G Helix_5.4 7.0 9.85 -0.58 -1
1CDC I57V null 7.0 25.0 -0.43 -1
1LZ1 I89A Coil_5.4 2.7 64.9 -2.7 -1
2LZM Q105M Helix_58.1 5.4 59.0 -1.2 -1
2LZM R96I Helix_70.4 5.35 58.0 -2.9 -1
1W3D V135A Helix_1.3 5.5 51.85 -1.5 -1
4LYZ I55L Turn_0.8 6.4 74.0 -0.45 -1
1LZ1 A32L Helix_0.0 2.7 64.9 -0.1 -1
1PIN T29D Turn_1.3 7.0 40.0 -1.33 -1
1W4H T159S Coil_39.6 7.0 9.85 -1.63 -1
1PIN Y23L Sheet_44.3 7.0 40.0 -1.18 -1
1BVC L135V Helix_1.9 11.0 76.5 -2.2 -1
1LZ1 G16A Turn_43.8 2.7 64.9 -1.39 -1
1STN L103A Helix_0.0 7.0 20.0 -4.6 -1
1BVC L29A Helix_4.8 11.0 76.5 -2.4 -1
2LZM R96D Helix_70.4 5.35 58.0 -3.5 -1
2LZM Q105A Helix_58.1 5.8 66.3 -0.6 -1
2LZM L39A Helix_82.2 5.45 53.0 -0.9 -1
2LZM I58T Coil_4.1 5.4 59.0 -3.4 -1
1PGA V54A Sheet_0.1 7.0 25.0 -0.1 -1
1BVC I111L Helix_5.0 11.0 76.5 -0.6 -1
2LZM A129V Helix_0.0 2.8 52.1 -0.7 -1
4LYZ R21Q Turn_142.7 6.4 74.0 -0.15 -1
1CLW R285K Sheet_80.6 7.4 88.4 -10.3 -1
1RGG T72V Sheet_19.2 7.0 48.4 -0.2 -1
2LZM T152C Helix_0.0 5.4 59.0 -0.5 -1
1FTG D150K Turn_120.8 7.0 44.15 -0.22 -1
1LZ1 V2G Sheet_106.7 2.7 64.9 -2.29 -1
1PGA I6T Sheet_44.4 5.2 25.0 -1.6 -1
1STN L37G Coil_13.0 7.0 20.0 -3.9 -1
1PIN Y24W Sheet_22.9 7.0 40.0 -0.56 -1
1PIN P8A Turn_25.3 7.0 40.0 -0.97 -1
1RN1 V78T null 7.0 25.0 -3.1 -1
1HFZ Q54A Coil_13.3 7.4 56.2 -0.41 -1
1HFZ Q117A Helix_34.6 7.4 56.2 -0.96 -1
1RTB V47A Sheet_0.0 5.0 40.0 -3.8 -1
1RTB V63G Sheet_54.7 5.0 40.0 -3.5 -1
1STN L36C null 7.6 20.0 -2.9 -1
1W4H T152A Coil_103.1 7.0 9.85 -1.36 -1
1VQB V45T Sheet_49.6 7.0 25.0 -1.75 -1
2LZM K85A Helix_84.1 5.35 58.0 -0.6 -1
2LZM I3S Helix_19.8 6.5 64.7 -1.7 -1
4LYZ G117A Turn_80.5 2.7 65.6 -1.46 -1
2LZM L133M Helix_0.8 5.42 65.3 -0.4 -1
1LZ1 I106A Turn_4.7 2.7 64.9 -0.93 -1
1STN W140H Helix_54.8 7.0 20.0 -0.4 -1
1RTB P114G Sheet_112.1 6.0 61.6 -3.3 -1
2LZM T157L Coil_58.0 3.0 53.6 -1.7 -1
2LZM S38A Coil_52.1 3.0 53.4 -0.77 -1
