# Supplementary material for: Towards sequence-based prediction of mutation-induced stability changes in unseen non-homologous proteins
Source: BMC Genomics. 2014 Jan 24;15(Suppl 1):S4. doi: 10.1186/1471-2164-15-S1-S4 (PMC4046685; doi:10.1186/1471-2164-15-S1-S4)
Supplement: Supplementary file 1 — Additional file 1: Data set S1914. The files containing the S1914 data set, as well as training, cross-validation, and test splits are available in a white-space-delimited tabular text format. All files are compressed in a single zip archive S1914.zip. (ZIP 2 MB) [file 12864_2014_5677_MOESM1_ESM.zip › S1914/unseen-protein/unseen-mutation_cross-validation/replication6/S1914.train6.fold6]

1LZ1 G129A Coil_79.4 2.7 64.9 0.14 1
1RGG H85Q Turn_94.3 7.0 49.0 0.0 1
1RGG E74K null 7.0 25.0 1.1 1
1VQB L28V Sheet_62.9 7.0 25.0 0.55 1
2LZM G113E Helix_58.1 5.4 65.15 0.3 1
1SUP N76D Coil_90.0 8.0 58.8 0.45 1
1YCC N52L Helix_16.8 4.6 26.85 2.56 1
1STN G88V Coil_0.1 7.0 51.4 0.5 1
1LZ1 N118G Turn_149.7 2.7 64.9 0.05 1
P08821 S27A null 7.0 48.6 0.73 1
1VQB A86V Sheet_98.4 7.0 25.0 0.25 1
1YCC C102A Coil_1.2 6.0 46.5 2.9 1
1IGV D19N Coil_68.5 7.0 25.0 0.74 1
4LYZ D101S Coil_94.7 6.4 74.0 0.87 1
P00782 K57E null 5.0 20.0 1.0 1
2LZM A93T Helix_75.9 5.4 65.15 0.06 1
1HFZ L110R Helix_85.3 7.4 56.2 0.43 1
1BVC I28V Helix_1.8 11.0 76.5 0.0 1
2LZM E11A Helix_33.0 5.4 66.48 1.1 1
1RGG D79H Sheet_12.4 7.0 52.6 1.8 1
4LYZ G102R Coil_64.1 6.4 74.0 0.38 1
1ROP D30M Turn_126.0 7.0 69.0 0.6 1
1HFY T33I Helix_18.4 2.0 20.0 0.18 1
451C V78I Helix_7.6 5.0 50.4 1.0 1
4LYZ A31V Helix_0.0 6.4 74.0 1.2 1
1STN H124L Helix_92.2 7.0 51.4 1.3 1
1LZ1 R50G Turn_141.1 2.7 64.9 0.26 1
1LZ1 V74L Coil_93.3 2.7 64.9 0.19 1
451C F7A Helix_18.7 5.0 50.4 1.1 1
2LZM I3L Helix_19.8 6.5 64.7 0.4 1
1ZG4 S235A null 7.0 50.6 0.58 1
1IRO I33L Coil_1.9 9.08 107.0 0.76 1
P43305 C72S null 7.4 53.6 0.72 1
1BVC T67A Helix_92.0 9.6 82.2 -0.3 -1
1TPK V65L Sheet_0.2 4.5 64.3 -1.9 -1
2LZM R96A Helix_70.4 5.35 58.0 -2.0 -1
1LZ1 E7Q Helix_54.1 4.5 65.0 -1.29 -1
1RTB F46A Sheet_0.0 6.0 24.85 -6.36 -1
1VQB C33T Sheet_0.0 7.0 25.0 -2.3 -1
1FC1 T394A null 7.4 20.0 -0.6 -1
1VQB R82C Sheet_50.7 7.0 25.0 -0.75 -1
1W3D A165G Helix_55.1 5.5 51.85 -0.9 -1
1PGA G9P Turn_2.5 5.5 25.0 -2.4 -1
1VQB V45A Sheet_49.6 7.0 25.0 -1.05 -1
1FTG A84G Sheet_0.0 7.0 44.15 -1.8 -1
2LZM D72P Helix_69.0 6.5 63.4 -2.7 -1
1RTB V63A Sheet_54.7 5.0 40.0 -2.02 -1
2LZM R96C Helix_70.4 5.35 58.0 -2.9 -1
1STN F61A Helix_56.0 7.0 20.0 -2.4 -1
1LZ1 V121A Turn_21.8 2.7 49.2 -1.75 -1
1RTB I107V Sheet_9.9 5.0 40.0 -0.08 -1
2LZM T157D Coil_58.0 2.0 42.0 -1.1 -1
1TUP R249S Coil_26.3 7.2 10.0 -1.95 -1
1LZ1 Y38G Sheet_18.0 2.7 64.9 -2.32 -1
1VQB V45C Sheet_49.6 7.0 25.0 -0.05 -1
1VQB V63T Sheet_23.6 7.0 25.0 -2.5 -1
1VQB L49I Sheet_9.0 7.0 25.0 -0.95 -1
2LZM V149T Helix_0.1 5.4 59.0 -3.0 -1
1FC1 L351A null 7.4 20.0 -1.3 -1
1PGA T49A Turn_98.7 7.0 25.0 -0.86 -1
1RTB V108A Sheet_0.0 5.0 40.0 -4.2 -1
1RTB A5S Helix_30.3 7.0 61.7 -0.37 -1
1FTG D65K Helix_46.1 7.0 44.15 -0.09 -1
1HFZ W118H Helix_13.2 7.4 56.2 -0.6 -1
1L63 V149M Helix_0.2 5.4 65.3 -2.8 -1
1FTG A101V Helix_1.6 7.0 43.25 -0.16 -1
1PIN H27G Turn_91.2 7.0 40.0 -0.68 -1
1LZ1 V110Y Helix_92.4 2.7 64.9 -0.14 -1
1LZ1 G37Q Sheet_39.1 2.7 64.9 -0.26 -1
1VQB D36C Sheet_49.6 7.0 25.0 -1.02 -1
1RTB V108G Sheet_0.0 5.0 40.0 -7.28 -1
2LZM M6I Helix_0.0 6.0 65.5 -1.38 -1
1RGG N39S Turn_17.1 7.0 48.4 -2.3 -1
1ROP L41V Helix_85.2 6.0 25.0 -2.53 -1
1VQB I78C Sheet_91.6 7.0 25.0 -2.2 -1
1PGA T53H Sheet_29.1 5.2 60.0 -0.99 -1
1RTB V57A Helix_0.0 5.0 40.0 -2.85 -1
1VQB I47F Sheet_4.5 7.0 25.0 -0.97 -1
1VQB V19C Sheet_101.0 7.0 25.0 -0.15 -1
1STN D83G Turn_35.6 7.0 20.0 -2.8 -1
1LZ1 Y20F Turn_50.9 2.7 64.9 -0.5 -1
1YCC P76W Coil_100.5 4.6 25.0 -2.38 -1
1VQB A86T Sheet_98.4 7.0 25.0 -0.35 -1
2LZM W138Y Helix_10.6 2.2 -1.0 -1.71 -1
2LZM G28A Sheet_0.2 3.02 51.6 -2.0 -1
1VQB V70P Turn_104.6 7.0 25.0 -2.52 -1
1RTB D121A Coil_12.0 6.0 25.0 -2.2 -1
1PIN P9A Turn_100.4 7.0 40.0 -0.19 -1
1RGG E41K null 7.0 25.0 -1.2 -1
1BVC L11A Helix_44.0 9.6 82.2 -0.4 -1
1PIN S19A Turn_48.7 7.0 40.0 -0.14 -1
1VQB V70T Sheet_104.6 7.0 25.0 -1.75 -1
1FTG I51V Sheet_0.0 7.0 44.15 -1.83 -1
1W4H L144A Coil_41.7 7.0 9.85 -1.9 -1
1W3D D145A Coil_61.8 5.5 51.85 -2.1 -1
1W3D L167A Helix_83.7 5.5 51.85 -1.2 -1
1POH S46A Helix_31.8 7.0 30.0 -1.0 -1
1RN1 V16C null 7.0 25.0 -4.68 -1
2LZM T157F Coil_58.0 2.0 42.0 -2.4 -1
1OTR I36L Coil_28.9 3.0 50.0 -1.31 -1
4LYZ S91D Helix_0.5 6.4 74.0 -2.31 -1
2LZM G30F Turn_17.3 5.4 66.48 -1.5 -1
1VQB L81C Sheet_21.2 7.0 25.0 -1.85 -1
1YYX F65A null 5.0 25.0 -2.5 -1
1L63 V87M Helix_3.8 5.4 65.3 -2.3 -1
2LZM E11N Helix_33.0 5.4 65.1 -0.1 -1
2LZM K147E Helix_90.3 5.3 25.0 -0.7 -1
1VQB I78V Sheet_91.6 7.0 25.0 -0.65 -1
1CAH W16F Helix_3.8 7.5 23.0 -6.0 -1
1L63 L118A Helix_10.2 5.4 65.3 -3.2 -1
2LZM F153I Helix_0.1 5.7 64.88 -0.2 -1
1W3D I130G Coil_67.3 5.5 51.85 -1.4 -1
1RN1 N81A Sheet_5.8 7.0 25.0 -2.87 -1
1RTB I81G Sheet_0.2 5.0 40.0 -4.8 -1
1FTG I21G Helix_70.3 7.0 43.25 -0.76 -1
1L63 L66M Helix_3.9 5.4 65.3 -1.0 -1
2LZM R154E Helix_79.3 5.3 66.7 -1.1 -1
1HFZ W118Y Helix_13.2 7.4 56.2 -1.17 -1
1TUP R175H Coil_5.8 7.2 10.0 -3.01 -1
1RN1 D49Y Coil_144.8 7.0 25.0 -0.5 -1
4LYZ K13D Helix_76.5 9.5 20.0 -6.69 -1
1L63 V87A Helix_3.8 5.4 65.3 -1.5 -1
2LZM R14K Sheet_118.0 5.4 65.15 -0.03 -1
1PIN L7I Coil_40.9 7.0 40.0 -0.85 -1
2LZM L118I Helix_9.7 5.35 61.0 -1.2 -1
1W4H D162N Helix_16.2 7.0 9.85 -3.1 -1
2LZM T59G Coil_71.8 6.5 63.0 -1.6 -1
1VQB L81V Sheet_21.2 7.0 25.0 -0.1 -1
