# Supplementary material for: Towards sequence-based prediction of mutation-induced stability changes in unseen non-homologous proteins
Source: BMC Genomics. 2014 Jan 24;15(Suppl 1):S4. doi: 10.1186/1471-2164-15-S1-S4 (PMC4046685; doi:10.1186/1471-2164-15-S1-S4)
Supplement: Supplementary file 1 — Additional file 1: Data set S1914. The files containing the S1914 data set, as well as training, cross-validation, and test splits are available in a white-space-delimited tabular text format. All files are compressed in a single zip archive S1914.zip. (ZIP 2 MB) [file 12864_2014_5677_MOESM1_ESM.zip › S1914/unseen-protein/unseen-mutation_cross-validation/replication6/S1914.train6.fold7]

1LZ1 V110D Helix_92.4 2.7 64.9 0.17 1
2LZM E45A Helix_53.4 6.7 62.2 0.01 1
1FTG V83I Sheet_0.5 7.0 43.25 0.1 1
2AFG F108Y Sheet_9.8 7.3 39.8 0.331 1
1SHG D48G Turn_104.3 3.5 24.85 1.05 1
1LZ1 V110R Helix_92.4 2.7 64.9 0.88 1
2LZM C54T Turn_3.7 6.5 70.0 0.3 1
2LZM S117I Helix_1.0 5.4 66.48 1.7 1
1BVC L29M Helix_4.8 11.0 76.5 0.1 1
1SHG F52Y Sheet_50.9 7.0 24.85 0.44 1
1LZ1 Y45F Sheet_125.5 2.7 64.9 0.07 1
2LZM D20T Sheet_46.2 5.4 65.1 0.9 1
4LYZ M12F Helix_0.6 2.7 66.0 0.28 1
1LZ1 V110M Turn_92.4 2.7 64.9 0.53 1
2LZM N132I Helix_41.0 5.4 66.48 1.2 1
2LZM G77A Helix_3.8 6.5 64.7 0.4 1
451C F34Y Turn_23.3 5.0 50.4 1.9 1
1OTR E34S Helix_72.8 3.0 65.0 0.12 1
1VQB M77V Sheet_89.7 7.0 25.0 0.6 1
1OTR K33L null 3.25 65.0 0.96 1
1OTR K33E null 3.25 65.0 0.05 1
1BVC V66A Helix_57.0 9.6 82.2 0.8 1
1RN1 D49H Coil_144.8 7.0 25.0 1.1 1
1HFY T29I Helix_0.0 7.0 25.0 3.23 1
1AAR H68E Sheet_74.2 5.0 25.0 0.76 1
1AAR K6E Sheet_100.8 5.0 25.0 0.53 1
1RGG D79A Sheet_12.4 7.0 52.6 2.75 1
1ROP D30Q Turn_126.0 7.0 69.0 1.8 1
1FTG V18I Helix_5.6 7.0 43.25 0.69 1
1PGA T53F Sheet_45.2 5.2 25.0 1.01 1
1YCC N52A Helix_16.8 4.6 26.85 0.63 1
1POH K49Q Helix_91.6 7.0 25.0 1.5 1
1SUP Y217K Sheet_69.5 8.0 58.8 0.72 1
1PGA T25P Helix_55.4 5.5 25.0 -2.8 -1
1VQB L49A Sheet_9.0 7.0 25.0 -3.05 -1
2LZM K43A Helix_48.0 6.7 62.2 -1.03 -1
1LZ1 A9S Helix_0.0 2.7 64.9 -0.02 -1
1RN1 D76S Sheet_3.4 7.0 15.0 -3.2 -1
1PIN I28A Turn_70.0 7.0 40.0 -0.36 -1
1OTR E34D Helix_72.8 3.0 65.0 -0.22 -1
1RTB I106V Sheet_0.0 5.0 40.0 -0.8 -1
1RGG D17K null 7.0 25.0 -1.1 -1
1W4H L138A Helix_30.5 7.0 9.85 -1.67 -1
1W3D D164N Helix_73.7 5.5 51.85 -1.9 -1
1VQB L49T Sheet_9.0 7.0 25.0 -2.85 -1
1OTR I30L Helix_0.0 3.0 50.0 -1.96 -1
1RGG Y51F null 7.0 25.0 -2.3 -1
1STN Y91S Sheet_0.0 7.0 20.0 -5.3 -1
1TUP R248Q Coil_194.1 7.2 10.0 -1.94 -1
1RTB V118A Sheet_32.1 5.0 40.0 -1.92 -1
1RN1 D49F Coil_144.8 7.0 25.0 -0.4 -1
1W4H L131A Coil_51.8 7.0 9.85 -0.94 -1
1OTR V5N Sheet_0.0 3.75 50.0 -5.38 -1
1HFZ Y103P Helix_56.3 7.4 56.2 -0.22 -1
1RGG N39A Turn_17.1 7.0 48.4 -2.2 -1
2LZM A82S Helix_89.5 3.0 51.55 -0.3 -1
1STN F76G Coil_17.0 7.0 20.0 -4.7 -1
1LZ1 G19A Turn_44.4 2.7 64.9 -1.77 -1
1RN1 Y57F Sheet_13.5 7.0 25.0 -0.5 -1
1AAR F45W Sheet_37.1 5.0 25.0 -0.32 -1
1YCC N52Q Helix_16.8 4.6 26.85 -0.08 -1
1LZ1 I59F Sheet_3.0 2.7 64.9 -0.81 -1
1LZ1 V99A Helix_3.4 2.7 49.2 -0.89 -1
1OTR L67A Sheet_0.1 3.75 50.0 -2.82 -1
1RTB I81A Sheet_0.2 5.0 40.0 -2.99 -1
1PIN S16G Turn_42.5 7.0 40.0 -0.92 -1
1PIN L7V Coil_40.9 7.0 40.0 -1.26 -1
1ONC M23L Turn_0.0 7.0 25.0 -2.22 -1
1CDC L95V null 7.0 25.0 -0.75 -1
1OTR Q41V s_0.2 3.75 50.0 -0.05 -1
2LZM M120Y Helix_33.0 5.35 61.0 -0.1 -1
1RN1 A21S Helix_61.1 7.0 0.0 -0.4 -1
1HFZ K114E Coil_81.7 7.4 56.2 -0.65 -1
1RN1 A21D Helix_61.1 7.0 0.0 -0.71 -1
2LZM R96H Helix_70.4 6.5 70.0 -2.8 -1
1POH K49R Helix_91.6 7.0 25.0 -0.2 -1
1RN1 A21R Helix_61.1 2.5 0.0 -0.41 -1
1STN L36A Coil_0.0 7.0 20.0 -3.6 -1
1FTG V160A Helix_0.6 7.0 44.15 -1.91 -1
2LZM G156D Coil_18.0 6.5 64.7 -2.3 -1
1W3D A131G Sheet_13.3 5.5 51.85 -1.7 -1
1L63 M102A Helix_1.1 5.4 65.3 -2.9 -1
1RN1 A21L Helix_61.1 2.5 0.0 -0.13 -1
1YCC N52S Helix_16.8 5.0 26.85 -1.29 -1
1LZ1 G22A Turn_75.4 2.7 64.9 -1.79 -1
1YCC K73W Helix_172.0 4.5 25.0 -1.6 -1
1YYX A36G null 5.0 25.0 -2.71 -1
1RN1 N44A Turn_49.7 7.0 25.0 -2.08 -1
2LZM S44N Helix_67.8 3.01 51.68 -0.14 -1
1CHK W101F Helix_0.0 7.0 43.2 -4.27 -1
2LZM V111F Helix_0.0 5.7 64.89 -1.69 -1
1VQB V35C Sheet_8.5 7.0 25.0 -0.7 -1
1STN W140Y Helix_54.8 7.0 20.0 -1.1 -1
1W3D A168G Helix_86.9 5.5 51.85 -0.3 -1
1OTR E34G Helix_72.8 3.0 65.0 -1.39 -1
2LZM A41S Helix_39.0 3.0 51.55 -0.6 -1
1VQB Y41A Coil_170.1 7.0 25.0 -0.2 -1
2LZM T59V Coil_71.8 6.5 63.0 -1.5 -1
1W4H S132G Coil_19.9 7.0 9.85 -0.47 -1
1W3D V144A Coil_3.5 5.5 51.85 -2.0 -1
1BVC S117A Helix_75.0 9.6 82.2 -0.3 -1
1RGG Y81F null 7.0 25.0 -1.2 -1
2AKY Q48E Helix_139.4 7.7 25.0 -0.96 -1
2LZM I3G Helix_19.8 6.5 64.7 -2.1 -1
1PIN A31G Coil_8.2 7.0 40.0 -1.49 -1
2LZM T157A Coil_58.0 3.0 53.6 -0.5 -1
1STN T62G Helix_0.0 7.0 20.0 -3.4 -1
1BVC L137A Helix_22.0 9.6 82.2 -1.8 -1
2HPR G49K h_18.7 7.0 25.0 -1.0 -1
2LZM C54V Turn_3.7 6.5 70.0 -0.7 -1
1RTB Y97F Sheet_6.3 5.0 63.3 -3.54 -1
P01051 V14A null 7.0 25.0 -1.67 -1
1L63 L7A Helix_0.0 5.4 65.3 -2.3 -1
1VQB S67C Helix_0.0 7.0 25.0 -1.85 -1
1LZ1 V93T Helix_3.8 2.7 64.9 -0.67 -1
1PIN S32A Sheet_43.6 7.0 40.0 -0.26 -1
2AFG C83S Turn_0.1 6.6 25.0 -1.91 -1
1AM7 H48N Coil_13.7 7.0 25.0 -5.0 -1
1RGG V2T Coil_36.5 7.0 48.4 -0.9 -1
2AFG C117V Sheet 6.6 24.85 -0.29 -1
1PIN L7A Coil_40.9 7.0 40.0 -1.72 -1
1L63 L121A Helix_0.2 5.4 65.3 -2.2 -1
1L63 F104M Helix_32.0 5.4 65.3 -0.4 -1
1PGA D36P Helix_114.1 5.5 25.0 -3.1 -1
1VQB I47L Sheet_4.5 7.0 25.0 -0.32 -1
1L63 A129M Helix_0.0 5.4 65.3 -1.9 -1
2LZM Q105G Helix_58.1 5.8 66.3 -1.5 -1
1PIN N30A Turn_45.7 7.0 40.0 -0.47 -1
