# Supplementary material for: Towards sequence-based prediction of mutation-induced stability changes in unseen non-homologous proteins
Source: BMC Genomics. 2014 Jan 24;15(Suppl 1):S4. doi: 10.1186/1471-2164-15-S1-S4 (PMC4046685; doi:10.1186/1471-2164-15-S1-S4)
Supplement: Supplementary file 1 — Additional file 1: Data set S1914. The files containing the S1914 data set, as well as training, cross-validation, and test splits are available in a white-space-delimited tabular text format. All files are compressed in a single zip archive S1914.zip. (ZIP 2 MB) [file 12864_2014_5677_MOESM1_ESM.zip › S1914/unseen-protein/unseen-mutation_cross-validation/replication6/S1914.train6.fold8]

1POH K49A Helix_91.6 7.0 25.0 1.6 1
2LZM E11H Helix_33.0 5.4 65.1 0.1 1
2AFG H21Y Sheet_6.5 7.3 39.8 0.754 1
1FTG D75K Helix_104.9 7.0 43.25 1.01 1
2AFG F132W Sheet_0.81 6.6 24.85 0.38 1
2GB1 G41C null 7.0 46.85 1.27 1
1RGG Q38A Coil_104.3 7.0 49.0 1.0 1
2AFG F85W Sheet_0.3 6.6 24.85 0.1 1
4LYZ D101G Coil_94.7 6.4 74.0 0.45 1
1PIN K6A Coil_166.0 7.0 40.0 0.15 1
1PGA D47A Turn_114.0 7.0 25.0 0.36 1
1BVC H116A Helix_90.0 9.6 82.2 0.2 1
2LZM T109N Helix_116.8 6.7 62.4 0.1 1
1LZ1 I59L Sheet_3.0 2.7 64.9 0.0 1
2LZM S44M Helix_67.8 3.01 51.68 0.33 1
1ROP D30R Turn_126.0 7.0 69.0 0.8 1
1LZ1 A47P Coil_84.3 2.8 68.8 0.1 1
1ROP D30C Turn_126.0 7.0 69.0 0.8 1
1RN1 D49A Coil_144.8 7.0 25.0 0.5 1
2LZM S44H Helix_67.8 3.01 51.68 0.04 1
1FLV V18L Helix_0.2 7.0 44.15 0.09 1
1PIN N30G Turn_45.7 7.0 40.0 0.53 1
1AAR H68Q Sheet_74.2 5.0 25.0 0.55 1
2LZM Q123E Helix_92.0 6.5 64.5 0.4 1
1TPK V65I Sheet_0.2 4.5 64.3 0.3 1
1ROP D30K Turn_126.0 7.0 69.0 0.9 1
1FTG E72K Coil_78.7 7.0 43.25 0.9 1
2LZM S117V Helix_1.0 5.4 66.48 2.0 1
2LZM E11F Helix_33.0 5.4 66.48 1.7 1
2LZM S44K Helix_67.8 3.01 51.68 0.2 1
1VQB L32Y Sheet_79.0 7.0 25.0 0.5 1
4LYZ A31I Helix_0.0 6.4 74.0 1.4 1
1RN1 Y45W Turn_127.5 6.0 25.0 0.74 1
1L63 F104A Helix_32.0 5.4 65.3 -2.7 -1
2LZM V131T Helix_99.1 3.01 53.08 -0.12 -1
1PGA T53C Sheet_29.1 5.2 60.0 -0.58 -1
1RN1 A21I Helix_61.1 2.5 0.0 -0.44 -1
2LZM D47A Helix_35.6 6.7 62.2 -0.95 -1
1W3D D164G Helix_73.7 5.5 51.85 -3.7 -1
2LZM I3E Helix_19.8 6.5 64.7 -2.0 -1
4LYZ F3Y Sheet_15.5 6.4 74.0 -0.45 -1
2LZM V131G Helix_99.1 3.01 53.08 -0.68 -1
1BVC L135I Helix_1.9 11.0 76.5 -1.5 -1
1BVC D44A Turn_105.8 4.0 25.0 -0.17 -1
1L63 L33A Sheet_15.2 5.4 65.3 -2.9 -1
1W3D D164A Helix_73.7 5.5 51.85 -2.3 -1
2LZM L99V Helix_0.0 5.7 64.88 -2.0 -1
1CDC V78A null 7.0 25.0 -3.01 -1
1RN1 A21M Helix_61.1 2.5 0.0 -0.15 -1
2LZM A160T Turn_16.4 6.0 65.5 -1.65 -1
1LZ1 V100T Coil_0.9 2.7 64.9 -0.29 -1
1AAR K27Q Helix_16.1 5.0 25.0 -1.91 -1
1L63 V103A Helix_7.5 5.4 65.3 -1.6 -1
1BVC V68T Helix_31.2 7.8 4.0 -0.6 -1
2LZM S44C Helix_67.8 3.01 51.68 -0.11 -1
1LZ1 I23A Turn_15.3 2.7 64.9 -2.54 -1
1L63 L91A Coil_5.3 5.4 65.3 -2.6 -1
1OTR L67S Sheet_0.1 3.75 50.0 -3.3 -1
2AKY V8I Sheet_0.6 7.5 25.0 -1.19 -1
1FLV A101L Helix_0.1 7.0 44.15 -0.53 -1
2LZM L99I Helix_0.0 5.7 64.88 -1.5 -1
2LZM A134S Helix_29.0 3.0 51.55 -0.1 -1
1VQB S67T Helix_0.0 7.0 25.0 -0.8 -1
4LYZ G102V Coil_64.1 6.4 74.0 -0.04 -1
1ANK G85V Coil_7.5 7.2 51.8 -2.4 -1
4LYZ G49N Coil_22.2 9.5 20.0 -0.96 -1
2LZM Q123A Helix_92.5 3.01 51.65 -0.22 -1
4LYZ N19K Turn_95.0 6.4 74.0 -1.06 -1
1BVC L9A Helix_56.0 9.6 82.2 -0.4 -1
1ANK F86L Coil_3.1 7.2 51.8 -0.8 -1
1OTR E34P Helix_72.8 3.0 65.0 -2.13 -1
2LZM V149A Helix_0.1 5.4 59.0 -3.1 -1
1LZ1 K1A Coil_71.2 2.7 64.9 -0.6 -1
1CDC A40G null 7.0 25.0 -1.71 -1
P01051 V54A null 7.0 25.0 -2.37 -1
1W3D I146V Turn_12.8 5.5 51.85 -1.2 -1
1RGG Y55F null 7.0 25.0 -0.6 -1
2LZM A49S Helix_47.3 3.0 51.55 -0.5 -1
1AAR K29N Helix_66.7 5.0 25.0 -1.48 -1
2LZM V87T Helix_3.4 3.0 51.55 -1.6 -1
2LZM A74P Helix_8.6 6.5 62.9 -4.6 -1
1STN D83A Turn_35.6 7.0 20.0 -3.9 -1
1FTG I104V Helix_42.9 7.0 44.15 -0.56 -1
1RRO P21A Turn_66.74 7.4 53.6 -0.74 -1
1HFZ K114Q Coil_81.7 7.4 56.2 -0.6 -1
1FTG L50A Sheet_0.0 7.0 43.25 -2.84 -1
1RN1 Y11F Sheet_5.9 7.0 25.0 -2.11 -1
1LZ1 V74Y c_93.3 2.7 64.9 -0.24 -1
1PIN T29S Turn_1.3 7.0 40.0 -0.65 -1
1LZ1 G105A Helix_15.3 2.7 64.9 -0.62 -1
1PIN W11F Sheet_22.2 7.0 40.0 -1.93 -1
1L63 V111A Helix_0.0 5.4 65.3 -1.0 -1
1ROP D30P Turn_126.0 7.0 69.0 -1.6 -1
1OTR E34K Helix_72.8 3.0 65.0 -2.15 -1
1VQB C33V Sheet_0.0 7.0 25.0 -0.1 -1
1VQB M77A Sheet_89.7 7.0 25.0 -1.05 -1
1YCC P76R Coil_100.5 4.6 25.0 -0.97 -1
1TPK V65T Sheet_0.2 4.5 64.3 -1.0 -1
1L63 L33M Sheet_15.2 5.4 65.3 -2.0 -1
1VQB L49V Sheet_9.0 7.0 25.0 -1.45 -1
1VQB I47T Sheet_4.5 7.0 25.0 -3.7 -1
1L63 I17M Sheet_16.4 5.4 65.3 -2.2 -1
2DRI A188C null 7.6 25.0 -1.8 -1
1FC1 V397A null 7.4 20.0 -0.6 -1
2AFG V109I Coil_1.8 7.3 39.8 -0.079 -1
1W3D L167V Helix_83.7 5.5 51.85 -0.2 -1
1PIN R14A Sheet_102.7 7.0 40.0 -1.63 -1
1RTB V47G Sheet_0.0 5.0 40.0 -7.34 -1
1RN1 A21W Helix_61.1 2.5 0.0 -0.3 -1
2LZM I78V Helix_0.0 5.35 61.0 -0.8 -1
2LZM I3T Helix_19.8 6.5 64.7 -2.3 -1
1W3D D145N Coil_61.8 5.5 51.85 -0.9 -1
1RTB V57G Helix_0.0 5.0 40.0 -5.52 -1
1BVC W14F Helix_2.6 7.8 4.0 -1.1 -1
1LZ1 V74G Coil_93.3 2.7 64.9 -0.22 -1
1HFZ W104Y Coil_29.7 7.4 56.2 -2.44 -1
1BVC E18A Helix_78.4 4.0 25.0 -0.6 -1
1LZ1 G127A Turn_82.2 2.7 64.9 -0.55 -1
2AFG L44W Sheet_0.0 6.6 24.85 -0.81 -1
1FC1 L398A null 7.4 20.0 -0.1 -1
1PIN T29A Turn_1.3 7.0 40.0 -1.25 -1
2LZM V103I Helix_7.2 5.35 61.0 -0.5 -1
2LZM R96M Helix_70.4 5.35 58.0 -2.7 -1
1LZ1 E35L Helix_35.0 2.7 64.9 -0.53 -1
1VQB E30N Sheet_29.6 7.0 25.0 -0.55 -1
1VQB V35I Sheet_8.5 7.0 25.0 -0.32 -1
2LZM A146T Helix_0.0 6.5 70.0 -1.5 -1
1OTR L67T Sheet_0.1 3.75 50.0 -2.92 -1
