# Supplementary material for: Towards sequence-based prediction of mutation-induced stability changes in unseen non-homologous proteins
Source: BMC Genomics. 2014 Jan 24;15(Suppl 1):S4. doi: 10.1186/1471-2164-15-S1-S4 (PMC4046685; doi:10.1186/1471-2164-15-S1-S4)
Supplement: Supplementary file 1 — Additional file 1: Data set S1914. The files containing the S1914 data set, as well as training, cross-validation, and test splits are available in a white-space-delimited tabular text format. All files are compressed in a single zip archive S1914.zip. (ZIP 2 MB) [file 12864_2014_5677_MOESM1_ESM.zip › S1914/unseen-protein/unseen-mutation_cross-validation/replication6/S1914.train6.fold9]

1RGG D79W Sheet_12.4 7.0 52.6 2.3 1
1RGG T16V Helix_51.3 7.0 48.4 0.3 1
1STN V66L Helix_2.3 7.0 51.4 0.8 1
1LZ1 V110N Helix_92.4 2.7 64.9 0.07 1
1LZ1 R50A Coil_141.1 2.7 64.9 0.43 1
1RN1 Y42F Sheet_13.9 7.0 25.0 1.14 1
2LZM S44I Helix_67.8 3.01 51.68 0.31 1
1RGG D79R Sheet_12.4 7.0 52.6 2.7 1
1IGV E26Q Helix_128.5 7.0 25.0 0.09 1
2LZM S44V Helix_67.8 3.01 51.68 0.1 1
1OTR E34A Helix_72.8 3.0 65.0 0.07 1
2LZM T115E Helix_87.0 6.5 64.6 0.3 1
1POH K49E Helix_91.6 7.0 25.0 2.1 1
1RTB S123A Sheet_27.6 7.0 61.7 0.46 1
1RN1 A21N Helix_61.1 2.5 0.0 0.34 1
1POH K49G Helix_91.6 7.0 25.0 1.2 1
1K9Q D34T null 7.0 65.0 0.35 1
2LZM T26S Sheet_6.4 5.4 65.15 0.57 1
1VQB L32W Sheet_79.0 7.0 25.0 1.4 1
1CDC L50V null 7.0 25.0 0.37 1
1G6N S128P Helix_11.8 7.9 20.0 0.14 1
2LZM N144E Helix_97.9 6.5 64.5 0.5 1
4LYZ A31L Helix_0.0 6.4 74.0 1.8 1
1LZ1 N118A Turn_149.7 2.7 64.9 0.19 1
2LZM V131A Helix_99.1 5.4 66.51 0.39 1
1BVC Q8A Helix_81.9 4.2 4.0 0.98 1
1OTR E34I Helix_72.8 3.0 65.0 1.65 1
2LZM S44Y Helix_67.8 3.01 51.68 0.19 1
2LZM A41V Helix_39.0 5.4 66.51 0.3 1
1VQB M77C Sheet_89.7 7.0 25.0 0.0 1
2LZM K60P Helix_107.7 6.5 64.7 0.0 1
2LZM S117A Helix_1.0 3.01 51.65 1.27 1
4LYZ D101F Coil_94.7 6.4 74.0 0.72 1
1VQB V45L Sheet_49.6 7.0 25.0 -1.5 -1
1ROP D30T Turn_126.0 7.0 69.0 -0.4 -1
1PIN Y23A Sheet_44.3 7.0 40.0 -1.08 -1
1HFZ L110E Helix_85.3 7.4 56.2 -0.19 -1
1SHG K59Y Sheet_108.3 7.0 24.85 -0.84 -1
1RTB P114A Sheet_112.1 4.2 56.05 -3.2 -1
1W3D D162N Helix_23.3 5.5 51.85 -2.0 -1
1IOB T9L Sheet_5.4 6.5 25.0 -0.7 -1
2LZM M106K Helix_56.1 3.0 47.0 -3.4 -1
2AFG L73V Sheet_7.2 6.6 40.05 -1.46 -1
1VQB C33I Sheet_0.0 7.0 25.0 -0.45 -1
1RN1 S12A Sheet_43.9 7.0 25.0 -1.23 -1
1YYX F61A null 5.0 25.0 -5.45 -1
1LZ1 V100A Turn_0.9 2.7 49.2 -0.57 -1
2LZM R96G Helix_70.4 5.35 58.0 -2.6 -1
1RTB V54G Helix_0.0 5.0 40.0 -4.87 -1
1LZ1 A32S Helix_0.0 2.7 64.9 -0.33 -1
1PIN R21A Coil_148.1 7.0 40.0 -0.65 -1
2LZM A130S Helix_7.2 3.0 51.55 -1.0 -1
1RTP K80S Helix_114.1 7.4 45.8 -0.29 -1
1W4H V154G Turn_130.9 7.0 9.85 -0.84 -1
2LZM I3M Helix_19.8 6.5 64.7 -0.9 -1
2AFG C117S Turn_30.1 6.6 25.0 -0.62 -1
1L63 M6A Helix_0.0 5.4 65.3 -1.6 -1
1W4H L158A Coil_10.2 7.0 9.85 -2.12 -1
1LZ1 I59S Sheet_3.0 2.7 64.9 -3.58 -1
1STN A60G Helix_60.7 7.0 20.0 -1.5 -1
1PGA T53R Sheet_29.1 5.2 60.0 -0.96 -1
1PIN Q33A Sheet_50.7 7.0 40.0 -0.57 -1
2LZM R96E Helix_70.4 5.35 58.0 -2.5 -1
1VQB I6V Sheet_1.1 7.0 25.0 -0.35 -1
2LZM I3F Helix_19.8 6.5 64.7 -1.1 -1
1C2R K14E Helix_97.0 7.5 25.0 -1.3 -1
2LZM L133F Helix_0.8 5.35 61.0 -0.3 -1
1VQB C33A Sheet_0.0 7.0 25.0 -0.25 -1
1RTB V108I Sheet_0.0 5.0 40.0 -0.43 -1
2LZM A98S Helix_0.0 3.0 51.55 -2.5 -1
1LZ1 I59G Sheet_3.0 2.7 64.9 -3.83 -1
1RGG V57T Coil_0.0 7.0 48.4 -4.4 -1
1VQB L32H Sheet_79.0 7.0 25.0 -0.45 -1
1OTR Q41L Sheet_0.2 3.75 50.0 -0.26 -1
4LYZ I55F Turn_0.8 6.4 74.0 -2.46 -1
1PGA T53M Sheet_29.1 5.2 60.0 -0.46 -1
1HFZ V42G Sheet_15.7 7.4 56.2 -1.15 -1
1BVC K56A Helix_120.6 4.0 25.0 -0.23 -1
1ROP L41A Helix_85.2 6.0 25.0 -6.12 -1
1RTB F46V Sheet_0.0 6.0 24.85 -4.54 -1
2LZM I3Y Helix_19.8 6.5 64.7 -2.3 -1
1RGG D79E Sheet_12.4 7.0 52.6 -0.3 -1
1RGG Y49F null 7.0 25.0 -0.2 -1
4LYZ I55T Turn_0.8 6.4 74.0 -4.96 -1
2LZM L99M Helix_0.0 5.7 64.88 -0.6 -1
1PIN S32G Sheet_43.6 7.0 40.0 -0.81 -1
1YYX L68A null 5.0 25.0 -4.03 -1
2LZM M102V Helix_0.7 3.0 47.0 -3.0 -1
2LZM T157H Coil_58.0 2.0 42.0 -2.1 -1
1FC1 Y407A null 7.4 20.0 -2.1 -1
1LZ1 H78G Turn_152.1 2.7 64.9 -0.12 -1
1B26 R190A Helix_2.5 7.0 69.5 -0.34 -1
1CAH W5F Coil_64.6 7.5 23.0 -2.4 -1
1AAR R72Q Sheet_117.1 5.0 25.0 -0.33 -1
1RN1 A21G Helix_61.1 2.5 0.0 -0.9 -1
1L63 I50A Helix_34.5 5.4 65.3 -1.6 -1
1BVC V13A Helix_0.0 9.6 82.2 -0.7 -1
1STN A60V Helix_60.7 7.0 20.0 -2.9 -1
2LZM T59S Coil_71.8 6.5 63.0 -0.2 -1
4LYZ R68K Coil_117.8 6.4 74.0 -0.04 -1
1STN W140L Helix_54.8 7.0 20.0 -4.5 -1
1VQB C33M Sheet_0.0 7.0 25.0 -1.75 -1
3MBP P159S Turn_2.0 7.4 63.0 -2.1 -1
1VQB V43C Sheet_55.5 7.0 25.0 -1.05 -1
1PIN E35A Coil_118.7 7.0 40.0 -0.73 -1
1VQB M77F Sheet_89.7 7.0 25.0 -0.1 -1
1RN1 N44D Turn_49.7 7.0 50.8 -1.6 -1
1VQB V35T Sheet_8.5 7.0 25.0 -2.65 -1
1RGG R65A Coil_31.3 7.0 49.0 -1.0 -1
2LZM M6L Helix_0.0 3.0 47.0 -2.8 -1
2LZM R80K Helix_181.6 5.4 65.15 -0.17 -1
1W4H L167A Helix_44.3 7.0 9.85 -0.57 -1
1PGA A48P Turn_95.2 5.5 25.0 -0.7 -1
2LZM K48A Helix_151.1 6.7 62.2 -0.56 -1
1RTB Y97G Sheet_6.3 5.0 63.3 -11.7 -1
1BVC L49I Coil_6.0 11.0 76.5 -0.8 -1
3MBP G19C Helix_18.2 7.6 25.0 -2.3 -1
1C2R K12D Helix_81.0 7.5 25.0 -1.3 -1
2LZM M120A Helix_33.0 3.01 51.65 -0.2 -1
1YYX A87G null 5.0 25.0 -3.03 -1
1CDC L16V null 7.0 25.0 -2.2 -1
1RN1 A21T Helix_61.1 2.5 0.0 -0.57 -1
1BVC V114A Helix_10.0 9.6 82.2 -1.4 -1
1VQB T48C Sheet_19.2 7.0 25.0 -0.4 -1
1ROP D30W Turn_126.0 7.0 69.0 -0.4 -1
1FC1 P395A null 7.4 20.0 -3.2 -1
2LZM V149I Helix_0.1 5.4 59.0 -0.1 -1
