# Supplementary material for: Towards sequence-based prediction of mutation-induced stability changes in unseen non-homologous proteins
Source: BMC Genomics. 2014 Jan 24;15(Suppl 1):S4. doi: 10.1186/1471-2164-15-S1-S4 (PMC4046685; doi:10.1186/1471-2164-15-S1-S4)
Supplement: Supplementary file 1 — Additional file 1: Data set S1914. The files containing the S1914 data set, as well as training, cross-validation, and test splits are available in a white-space-delimited tabular text format. All files are compressed in a single zip archive S1914.zip. (ZIP 2 MB) [file 12864_2014_5677_MOESM1_ESM.zip › S1914/unseen-protein/unseen-mutation_cross-validation/replication6/S1914.train6.fold10]

1IRO V24I Sheet_4.5 9.08 107.0 0.36 1
1FTG G68A Helix_49.8 7.0 43.25 0.55 1
1HFZ K114N Coil_81.7 7.4 56.2 2.65 1
1PIN S18G Turn_125.0 7.0 40.0 0.02 1
1STN H46Y Turn_38.3 5.38 40.0 0.0 1
1BVC G129A Helix_29.0 9.6 82.2 1.1 1
2LZM S44L Helix_67.8 3.01 51.68 0.39 1
1FTG I21A Helix_70.3 7.0 43.25 0.45 1
2LZM E108V Helix_48.8 5.4 65.2 0.7 1
1LZ1 V110A Helix_95.1 2.7 49.2 0.07 1
1SUP M50F Coil_34.1 8.0 58.8 0.48 1
2LZM S44F Helix_67.8 3.01 51.68 0.06 1
1BVC P88A Helix_75.0 9.6 82.2 0.6 1
1RGG T67V Turn_66.7 7.0 48.4 0.0 1
1W4H H166A Helix_24.3 7.0 9.85 0.06 1
1FTG E40K Coil_119.3 7.0 43.25 0.87 1
1VQB T62V Sheet_54.6 7.0 25.0 0.65 1
1LZ1 R21A Turn_145.7 2.7 64.9 1.31 1
2LZM N68A Helix_77.4 2.5 47.8 0.05 1
1BVC L69M Helix_1.1 11.0 76.5 0.0 1
2LZM A82P Helix_89.5 6.5 64.7 0.8 1
2LZM V131L Helix_99.1 3.01 53.08 0.09 1
2LZM A41D Helix_39.0 5.4 65.15 0.29 1
2LZM N132M Helix_41.0 5.4 66.48 1.5 1
1LZ1 V110G Turn_92.4 2.7 64.9 0.48 1
1RN1 N36A Turn_67.8 7.0 25.0 0.03 1
2LZM M106L Helix_56.1 3.0 47.0 0.5 1
2LZM N116A Helix_76.7 3.01 51.65 0.17 1
1LZ1 V110L Turn_92.4 2.7 64.9 0.07 1
1HUE M69I Coil_61.2 7.0 63.9 0.0 1
2LZM N144H Helix_97.9 6.7 62.4 0.3 1
1BVC I142M Helix_0.3 11.0 76.5 0.9 1
1PIN R17A Turn_218.4 7.0 40.0 0.0 1
1LZ1 V74S Coil_93.3 2.7 64.9 -0.38 -1
1HFZ H107A Helix_135.6 7.4 56.2 -0.79 -1
1PIN T29G Turn_1.3 7.0 40.0 -1.99 -1
1RTP A21P Turn_71.3 7.4 45.8 -1.92 -1
1LZ1 V2L Sheet_106.7 2.7 64.9 -0.05 -1
2LZM N101A Helix_0.2 5.4 59.0 -1.5 -1
1STN I18G Sheet_49.1 7.0 20.0 -2.6 -1
1RTB V54A Helix_0.0 5.0 40.0 -2.58 -1
1AAR K29Q Helix_66.7 5.0 25.0 -1.67 -1
1RN1 A21V Helix_61.1 2.5 0.0 -0.66 -1
1LZ1 V2R Sheet_101.4 2.7 64.9 -0.38 -1
1VQB L37T Coil_115.8 7.0 25.0 -2.6 -1
1RGG Y80F null 7.0 25.0 -1.5 -1
2LZM F153M Helix_0.1 5.7 64.88 -0.6 -1
1BVC M131A Helix_0.0 7.8 4.0 -2.2 -1
1RN1 D76N Sheet_3.4 7.0 15.0 -3.1 -1
3MBP P133A Helix_40.3 7.4 63.0 -0.3 -1
3MBP A276G Helix_53.9 7.6 25.0 -1.5 -1
1HFY A30T Helix_0.0 2.0 20.0 -0.06 -1
4LYZ M12L Helix_0.6 2.7 66.0 -0.57 -1
1BVC W7F Helix_17.5 7.8 4.0 -0.9 -1
1W4H V163A Helix_0.0 7.0 9.85 -2.02 -1
1LZ1 I89V Coil_5.3 2.7 49.2 -0.35 -1
1LZ1 V74D Coil_93.3 2.7 64.9 -0.43 -1
1W3D E141Q Helix_120.8 5.5 51.85 -0.4 -1
1PGA T53I Sheet_45.2 5.2 25.0 -0.3 -1
1LZ1 V2M Sheet_106.7 2.7 64.9 -0.31 -1
1BVC I28L Helix_1.8 11.0 76.5 -0.6 -1
1YCC K73I Helix_172.0 4.5 25.0 -0.4 -1
1VQB I78T Sheet_91.6 7.0 25.0 -3.3 -1
1BVC I142A Helix_0.0 9.6 82.2 -1.9 -1
1LZ1 P71G Turn_76.7 2.8 68.8 -1.6 -1
1HFZ A106S Helix_90.4 7.4 56.2 -1.05 -1
1VQB F68V Sheet_63.0 7.0 25.0 -2.5 -1
1C5G R30E Coil_109.6 6.6 50.2 -1.2 -1
1FC1 D399A null 7.4 20.0 -0.7 -1
2AFG V109L Coil_0.5 6.6 40.05 -0.57 -1
1STN L25A Sheet_0.0 7.0 51.4 -2.6 -1
1LZ1 G68A Turn_69.7 2.7 64.9 -0.12 -1
1LZ1 V2D Sheet_101.4 2.7 64.9 -1.43 -1
1HUE V42I Sheet_0.3 7.0 63.9 -0.82 -1
1RN1 V16S null 7.0 25.0 -4.71 -1
1STN W140F Helix_54.8 7.0 20.0 -0.6 -1
1FTG S110A Helix_42.3 7.0 44.15 -0.64 -1
1RN1 A21Y Helix_61.1 2.5 0.0 -0.39 -1
2LZM S90H Helix_38.0 6.5 63.0 -1.1 -1
2LZM T59D Coil_71.8 6.5 63.0 -1.2 -1
2LZM R119H Helix_115.1 5.4 65.15 -0.29 -1
1STN A90S Coil_0.0 7.0 20.0 -2.0 -1
2LZM L91M Coil_5.2 5.42 65.3 -0.8 -1
2LZM L99A Helix_0.0 5.7 64.88 -4.5 -1
1LZ1 V130A Coil_60.6 2.7 49.2 -1.12 -1
2LZM I100M Helix_9.0 5.42 65.3 -1.6 -1
1L63 L84A Helix_0.0 5.4 65.3 -3.7 -1
1VQB V43T Sheet_55.5 7.0 25.0 -0.8 -1
2AKY T110H Coil_42.1 7.6 25.0 -2.63 -1
1RTB I107A Sheet_9.9 5.0 40.0 -2.84 -1
1PGA T53S Sheet_29.1 5.2 60.0 -0.49 -1
1VQB I47A Sheet_4.5 7.0 25.0 -3.52 -1
2LZM I3V Helix_19.8 6.5 64.7 -0.4 -1
1PIN M15A Sheet_100.9 7.0 40.0 -0.59 -1
1PGA T53G Sheet_29.1 5.2 60.0 -2.57 -1
2LZM L84M Helix_0.0 5.42 65.3 -1.9 -1
1RTB P93G Coil_104.0 6.0 61.6 -2.2 -1
2LZM A98V Helix_0.0 3.0 40.0 -4.9 -1
1TPK V65S Sheet_0.2 4.5 64.3 -2.4 -1
1OTR K33G null 3.25 65.0 -1.46 -1
1RN1 H40T Sheet_66.1 6.0 25.0 -0.26 -1
1VQB E40T Coil_163.5 7.0 25.0 -0.2 -1
1VQB L32R Sheet_79.0 7.0 25.0 -0.8 -1
1STN D95A Sheet_56.8 7.0 20.0 -3.6 -1
1RTB D121N Coil_12.0 6.0 25.0 -1.9 -1
1FC1 Y349A null 7.4 20.0 -0.7 -1
1VQB V63C Sheet_23.6 7.0 25.0 -2.05 -1
4LYZ T40S Sheet_0.1 6.4 74.0 -0.27 -1
1RGG T56V Sheet_3.1 7.0 48.4 -1.9 -1
1BVC I111A Helix_5.0 11.0 76.5 -1.8 -1
1OTR V17A Coil_2.8 3.75 50.0 -1.63 -1
1W4H T152S Coil_103.1 7.0 9.85 -0.29 -1
2LZM L99G Helix_0.0 5.4 65.2 -6.3 -1
1W3D V158A Sheet_1.3 5.5 51.85 -3.2 -1
1PGA A23P Helix_29.5 5.5 25.0 -0.3 -1
1ZG4 R164H null 7.0 49.9 -0.17 -1
1LZ1 V2Y Sheet_101.4 2.7 64.9 -0.36 -1
1BVC I111M Helix_5.0 11.0 76.5 -1.1 -1
1LZ1 V100F Turn_0.9 2.7 64.9 -1.65 -1
1LZ1 V74R Coil_93.3 2.7 64.9 -0.07 -1
1TPK V65M Sheet_0.2 4.5 64.3 -2.2 -1
2LZM V71A Helix_6.6 3.0 51.65 -1.5 -1
1VQB L49C Sheet_9.0 7.0 25.0 -2.05 -1
2LZM T157I Coil_58.0 6.0 64.5 -1.2 -1
1STN F34C null 7.6 20.0 -2.8 -1
1PIN P9G Turn_100.4 7.0 40.0 -0.49 -1
1FC1 K392A null 7.4 20.0 -0.4 -1
