# Supplementary material for: Towards sequence-based prediction of mutation-induced stability changes in unseen non-homologous proteins
Source: BMC Genomics. 2014 Jan 24;15(Suppl 1):S4. doi: 10.1186/1471-2164-15-S1-S4 (PMC4046685; doi:10.1186/1471-2164-15-S1-S4)
Supplement: Supplementary file 1 — Additional file 1: Data set S1914. The files containing the S1914 data set, as well as training, cross-validation, and test splits are available in a white-space-delimited tabular text format. All files are compressed in a single zip archive S1914.zip. (ZIP 2 MB) [file 12864_2014_5677_MOESM1_ESM.zip › S1914/unseen-protein/unseen-mutation_cross-validation/replication7/S1914.train7.fold1]

2AFG F108Y Sheet_9.8 7.3 39.8 0.331 1
P08821 I42V null 7.0 48.6 0.52 1
1STN V66L Helix_2.3 7.0 51.4 0.8 1
5CRO Y26C Coil_162.9 7.0 45.0 2.2 1
2LZM G77A Helix_3.8 6.5 64.7 0.4 1
1VQB L28V Sheet_62.9 7.0 25.0 0.55 1
1B5M D60R Turn_124.9 7.2 25.0 0.33 1
2LZM G30A Turn_17.3 5.4 66.48 0.1 1
1RN1 Y24W Helix_35.6 6.0 25.0 1.24 1
1OTR E34W Helix_72.8 3.0 65.0 1.31 1
1FTG G68A Helix_49.8 7.0 43.25 0.55 1
2LZM E45A Helix_53.4 6.7 62.2 0.01 1
1POH K49M Helix_91.6 7.0 25.0 1.0 1
1CYO F35Y Helix_19.9 7.0 66.2 0.79 1
1FTG E61K Turn_108.5 7.0 44.15 0.24 1
1BVC E109A Helix_99.3 4.2 4.0 0.27 1
1OTR K33I null 3.25 65.0 1.55 1
2LZM S117F Helix_1.0 5.4 65.09 1.1 1
1RGG Q94K Coil_74.9 7.0 52.6 0.3 1
2LZM R119M Helix_115.0 5.7 66.1 0.1 1
2LZM S38D Sheet_52.1 6.9 66.1 0.6 1
1BVC P88A Helix_75.0 9.6 82.2 0.6 1
1RGG T16V Helix_51.3 7.0 48.4 0.3 1
1ROP D30A Turn_126.0 7.0 69.0 0.3 1
1AAR H68E Sheet_74.2 5.0 25.0 0.76 1
1VQB E30M Sheet_29.6 7.0 25.0 0.32 1
3SSI M73E Coil_211.3 7.0 53.36 1.05 1
1BVC L69M Helix_1.1 11.0 76.5 0.0 1
1CSP E43S Turn_131.6 7.0 70.0 0.29 1
2CI2 K37A Helix_139.0 6.3 46.45 0.23 1
1OTR K33E null 3.25 65.0 0.05 1
2LZM T109N Helix_116.8 6.7 62.4 0.1 1
1BVC K140A Helix_131.6 4.2 4.0 0.47 1
2LZM E22K Turn_83.8 5.4 65.15 0.57 1
1VQB Y26R Sheet_81.9 7.0 25.0 -0.2 -1
1VQB A86T Sheet_98.4 7.0 25.0 -0.35 -1
2CI2 I49T Sheet_75.3 6.3 25.0 -1.34 -1
1VQB V35A Sheet_8.5 7.0 25.0 -1.1 -1
3SSI V13M Sheet_56.2 7.0 82.21 -5.92 -1
1PIN P8A Turn_25.3 7.0 40.0 -0.97 -1
2LZM T157A Coil_58.0 3.0 53.6 -0.5 -1
1OTR E34D Helix_72.8 3.0 65.0 -0.22 -1
1FTG V160A Helix_0.6 7.0 44.15 -1.91 -1
2LZM C54V Turn_3.7 6.5 70.0 -0.7 -1
1CSP K5Q Sheet_100.2 7.5 55.0 -1.96 -1
1WQ5 E49A Sheet_0.7 7.0 25.0 -0.3 -1
3HHR E74T Helix_52.4 8.0 20.0 -0.55 -1
1CSP K7E Sheet 7.5 55.0 -3.59 -1
1BPI K41A Coil_97.9 7.0 39.0 -0.4 -1
1PIN W11F Sheet_22.2 7.0 40.0 -1.93 -1
2LZM A160T Turn_16.4 6.0 65.5 -1.65 -1
1VQB V63T Sheet_23.6 7.0 25.0 -2.5 -1
1RTB F46L Sheet_0.0 6.0 24.85 -3.2 -1
CspB-TB R3Q null 7.5 55.0 -1.0 -1
1BPI P9A Coil_49.1 7.0 39.0 -0.8 -1
1RN1 S12A Sheet_43.9 7.0 25.0 -1.23 -1
1L63 L7A Helix_0.0 5.4 65.3 -2.3 -1
2LZM D47A Helix_35.6 6.7 62.2 -0.95 -1
3MBP Y283D Turn_56.5 7.6 25.0 -3.2 -1
1BPI S47A Helix_35.7 7.0 39.0 -1.6 -1
1L63 M106A Helix_52.0 5.4 65.3 -1.9 -1
1PIN W34F Coil_155.6 7.0 40.0 -0.1 -1
1POH K49R Helix_91.6 7.0 25.0 -0.2 -1
1POH S46A Helix_31.8 7.0 30.0 -1.0 -1
1BVC L137A Helix_22.0 9.6 82.2 -1.8 -1
1OTR V5T Sheet_0.0 3.75 50.0 -3.73 -1
1VQB C33A Sheet_0.0 7.0 25.0 -0.25 -1
2AFG V109I Coil_1.8 7.3 39.8 -0.079 -1
1STN A90S Coil_0.0 7.0 20.0 -2.0 -1
1STN F61A Helix_56.0 7.0 20.0 -2.4 -1
1OTR V5N Sheet_0.0 3.75 50.0 -5.38 -1
1YYX A36G null 5.0 25.0 -2.71 -1
1WQ5 C81S Helix_0.0 9.0 50.0 -1.41 -1
1RGG Y55F null 7.0 25.0 -0.6 -1
1OTR L67S Sheet_0.1 3.75 50.0 -3.3 -1
1VQB I47T Sheet_4.5 7.0 25.0 -3.7 -1
1CSP E19K Sheet_79.8 7.5 55.0 -0.57 -1
P00912 S212C null 6.5 23.0 -1.0 -1
1CDC L16V null 7.0 25.0 -2.2 -1
2LZM I3G Helix_19.8 6.5 64.7 -2.1 -1
1RN1 A21Y Helix_61.1 2.5 0.0 -0.39 -1
2CI2 K21M Coil_85.1 6.25 25.0 -0.67 -1
2ABD P44A Coil_50.6 5.3 5.0 -1.4 -1
1RGG T56V Sheet_3.1 7.0 48.4 -1.9 -1
1RN1 V16A null 7.0 25.0 -2.19 -1
2CI2 S31G Helix_24.0 6.25 25.0 -0.8 -1
2LZM M102V Helix_0.7 3.0 47.0 -3.0 -1
1IOB T9L Sheet_5.4 6.5 25.0 -0.7 -1
1VQB L81C Sheet_21.2 7.0 25.0 -1.85 -1
1VQB L49A Sheet_9.0 7.0 25.0 -3.05 -1
2LZM D72P Helix_69.0 6.5 63.4 -2.7 -1
1OTR I36F Coil_28.9 3.0 50.0 -0.86 -1
1STN T62G Helix_0.0 7.0 20.0 -3.4 -1
2LZM G28A Sheet_0.2 3.02 51.6 -2.0 -1
2ABD V12A Helix_7.9 5.3 5.0 -1.69 -1
1BVC E109G Helix_99.3 4.2 4.0 -0.93 -1
2LZM I3V Helix_19.8 6.5 64.7 -0.4 -1
1BPI R42A Coil_161.3 7.0 39.0 -0.5 -1
1OTR V5A Sheet_0.0 3.75 50.0 -3.01 -1
2LZM N101A Helix_0.2 5.4 59.0 -1.5 -1
1PIN Y23F Sheet_44.3 7.0 40.0 -0.52 -1
2LZM A146T Helix_0.0 6.5 70.0 -1.5 -1
3SSI V13L Sheet_56.2 7.0 82.21 -2.21 -1
2CI2 Q41A Helix_139.6 6.25 25.0 -0.02 -1
1VQB M77F Sheet_89.7 7.0 25.0 -0.1 -1
1OTR K33N null 3.25 65.0 -0.6 -1
2LZM S44D Helix_67.8 3.01 51.68 -0.11 -1
2LZM K124G Coil_103.9 6.5 64.7 -0.1 -1
1CSP A46E Sheet_26.9 7.0 70.0 -0.6 -1
2AFG C117S Turn_30.1 6.6 25.0 -0.62 -1
1OTR E34P Helix_72.8 3.0 65.0 -2.13 -1
1RTB V108A Sheet_0.0 5.0 40.0 -4.2 -1
2LZM R96C Helix_70.4 5.35 58.0 -2.9 -1
1RN1 D76N Sheet_3.4 7.0 15.0 -3.1 -1
2CI2 K21A Coil_85.1 6.25 25.0 -0.55 -1
2LZM F153M Helix_0.1 5.7 64.88 -0.6 -1
1STN D77A Coil_3.6 7.0 20.0 -3.2 -1
2LZM V149C Helix_0.1 5.4 59.0 -2.0 -1
1RGG N39A Turn_17.1 7.0 48.4 -2.2 -1
1BVC L135V Helix_1.9 11.0 76.5 -2.2 -1
2AFG C117I Sheet 6.6 24.85 -0.36 -1
2LZM L99A Helix_0.0 5.7 64.88 -4.5 -1
2CI2 T55V Coil_57.1 6.25 25.0 -0.76 -1
1PIN I28G Turn_70.0 7.0 40.0 -0.48 -1
1RTB V116G Sheet_20.4 5.0 40.0 -1.18 -1
2ABD K32A Helix_51.7 5.3 5.0 -1.02 -1
2WSY Y175Q Sheet_19.4 7.8 25.0 -4.0 -1
1RTB F46A Sheet_0.0 6.0 24.85 -6.36 -1
1WQ5 E49S Sheet_0.7 7.0 25.0 -1.4 -1
