# Supplementary material for: Towards sequence-based prediction of mutation-induced stability changes in unseen non-homologous proteins
Source: BMC Genomics. 2014 Jan 24;15(Suppl 1):S4. doi: 10.1186/1471-2164-15-S1-S4 (PMC4046685; doi:10.1186/1471-2164-15-S1-S4)
Supplement: Supplementary file 1 — Additional file 1: Data set S1914. The files containing the S1914 data set, as well as training, cross-validation, and test splits are available in a white-space-delimited tabular text format. All files are compressed in a single zip archive S1914.zip. (ZIP 2 MB) [file 12864_2014_5677_MOESM1_ESM.zip › S1914/unseen-protein/unseen-mutation_cross-validation/replication7/S1914.train7.fold2]

2LZM N68A Helix_77.4 2.5 47.8 0.05 1
2CI2 K30A Turn_84.8 6.25 25.0 0.42 1
1RN1 S17A Helix_62.7 7.0 25.0 0.67 1
1BVC I28V Helix_1.8 11.0 76.5 0.0 1
CspB-TB K12E null 7.5 55.0 0.43 1
1FLV G87V Sheet_0.0 7.0 44.15 0.12 1
1VQB M77I Sheet_89.7 7.0 25.0 0.8 1
1CSP N55D Turn_160.4 7.5 55.0 0.5 1
1RGG D79W Sheet_12.4 7.0 52.6 2.3 1
1OTR E34L Helix_72.8 3.0 65.0 1.36 1
1CSP N10D Sheet_52.1 7.5 55.0 0.31 1
1CSP E43K Turn_131.6 7.5 55.0 0.17 1
1CSP E43Q Turn_131.6 7.5 55.0 0.05 1
CspB-TB K12Q null 7.5 55.0 0.53 1
1OTR E34A Helix_72.8 3.0 65.0 0.07 1
1RGG D79R Sheet_12.4 7.0 52.6 2.7 1
1C9O N55K Turn_150.1 7.0 75.0 0.1 1
5CRO Y26Q Coil_162.9 7.0 45.0 1.4 1
1OTR K33Q null 3.25 65.0 0.05 1
1ROP D30Y Turn_126.0 7.0 69.0 0.2 1
2LZM S44I Helix_67.8 3.01 51.68 0.31 1
CspB-TB K20V null 7.5 55.0 2.17 1
1WQ5 E49T Sheet_0.7 7.0 25.0 0.0 1
1STN G88V Coil_0.1 7.0 51.4 0.5 1
1POH K49A Helix_91.6 7.0 25.0 1.6 1
1POH S46D Helix_31.8 7.0 30.0 1.45 1
1RGG D25H null 7.0 25.0 0.9 1
1CDC L50V null 7.0 25.0 0.37 1
2LZM N132F Helix_41.0 5.4 66.48 1.3 1
2LZM K60P Helix_107.7 6.5 64.7 0.0 1
2LZM S44F Helix_67.8 3.01 51.68 0.06 1
1VQB M77C Sheet_89.7 7.0 25.0 0.0 1
1OTR K33V null 3.25 65.0 0.93 1
1RGG H85Q Turn_94.3 7.0 49.0 0.0 1
1STN F61G Helix_56.0 7.0 20.0 -4.7 -1
1RTB V108L Sheet_0.0 5.0 40.0 -0.7 -1
1PIN R21A Coil_148.1 7.0 40.0 -0.65 -1
1STN D83A Turn_35.6 7.0 20.0 -3.9 -1
1AYF H56Q Sheet_5.6 8.5 37.0 -1.66 -1
2LZM V87I Helix_3.4 5.35 61.0 -0.3 -1
2LZM V103I Helix_7.2 5.35 61.0 -0.5 -1
2LZM L118M Helix_9.7 5.42 65.3 -0.7 -1
1VQB V45A Sheet_49.6 7.0 25.0 -1.05 -1
1BVC E4A Helix_122.4 4.0 25.0 -0.63 -1
1RN1 A21M Helix_61.1 2.5 0.0 -0.15 -1
1BPI R53A Helix_170.4 7.0 39.0 -0.1 -1
2CI2 L40A Helix_79.7 6.25 25.0 -1.33 -1
1AAR K29Q Helix_66.7 5.0 25.0 -1.67 -1
1VQB C33L Sheet_0.0 7.0 25.0 -1.3 -1
1L63 F104A Helix_32.0 5.4 65.3 -2.7 -1
1RTB V118A Sheet_32.1 5.0 40.0 -1.92 -1
1B5M P81A Turn_69.8 7.2 25.0 -0.65 -1
1RN1 A21T Helix_61.1 2.5 0.0 -0.57 -1
1RGG Y86F null 7.0 25.0 -0.3 -1
2LZM A130S Helix_7.2 3.0 51.55 -1.0 -1
2CI2 R62A Turn_113.8 6.25 25.0 -0.58 -1
1YYX F61A null 5.0 25.0 -5.45 -1
CspB-TB E48K null 7.5 55.0 -1.34 -1
2LZM S44N Helix_67.8 3.01 51.68 -0.14 -1
1VQB L65P Coil_154.1 7.0 25.0 -0.75 -1
1FLV G87L Sheet_0.0 7.0 44.15 -0.21 -1
1PIN E12A Sheet_73.2 7.0 40.0 -0.48 -1
1WQ5 C81G Helix_0.0 9.0 50.0 -1.58 -1
1VQB C33S Sheet_0.0 7.0 25.0 -2.13 -1
5CRO Y26W Coil_162.9 7.0 45.0 -0.1 -1
3MBP P133A Helix_40.3 7.4 63.0 -0.3 -1
1BVC L29V Helix_4.8 11.0 76.5 -1.7 -1
1RN1 D76S Sheet_3.4 7.0 15.0 -3.2 -1
2LZM M120K Helix_33.0 3.0 47.0 -1.6 -1
1AYF Y82F Coil_134.9 8.5 37.0 -0.01 -1
1PIN H27A Turn_91.2 7.0 40.0 -0.12 -1
3HHR E74S Helix_52.4 8.0 20.0 -0.91 -1
1FC1 K409A null 7.4 20.0 -2.4 -1
1C9O R3K Sheet_154.1 7.0 70.0 -0.19 -1
1RTB I81V Sheet_0.2 5.0 40.0 -0.43 -1
1VQB V70P Turn_104.6 7.0 25.0 -2.52 -1
1L63 L121A Helix_0.2 5.4 65.3 -2.2 -1
2CI2 A35G Helix_0.0 6.25 25.0 -1.09 -1
2ABD L25A Helix_16.0 5.3 5.0 -1.02 -1
2LZM R96P Helix_70.4 5.35 58.0 -5.5 -1
2LZM D20A Sheet_46.2 5.4 65.1 -0.3 -1
1STN W140F Helix_54.8 7.0 20.0 -0.6 -1
1RN1 H92A Coil_38.8 6.0 25.0 -0.62 -1
1FTG V117A Coil_15.4 7.0 44.15 -1.74 -1
1RTB I106L Sheet_0.0 5.0 40.0 -1.79 -1
1VQB V70T Sheet_104.6 7.0 25.0 -1.75 -1
1G6N S128A Helix_11.8 7.9 20.0 -0.26 -1
1STN N118D Turn_7.3 7.0 20.0 -2.5 -1
1RGG T18V Helix_6.4 7.0 48.4 -1.4 -1
1CLW G323D Coil_13.9 7.4 88.4 -0.4 -1
1BPI P13A Coil_74.3 7.0 39.0 -1.2 -1
1WQ5 Y175C Sheet_2.4 7.8 25.0 -0.6 -1
2CI2 N75D Coil_41.5 6.25 25.0 -1.21 -1
2ABD K32E Helix_51.7 5.3 5.0 -1.68 -1
2CI2 V79T Coil_39.4 6.3 25.0 -0.38 -1
1C9O V64T Sheet_62.0 7.0 70.0 -0.26 -1
2LZM K48A Helix_151.1 6.7 62.2 -0.56 -1
2CI2 E34Q Helix_88.6 6.25 25.0 -0.47 -1
1PIN R17G Turn_218.4 7.0 40.0 -0.22 -1
3SSI M103V Helix_0.5 7.0 82.21 -1.84 -1
2LZM A49S Helix_47.3 3.0 51.55 -0.5 -1
1YYX I98A null 5.0 25.0 -3.83 -1
1RN1 A21D Helix_61.1 7.0 0.0 -0.71 -1
1CYO V45T Helix_78.1 7.0 25.0 -0.96 -1
2LZM T59S Coil_71.8 6.5 63.0 -0.2 -1
1VQB L37T Coil_115.8 7.0 25.0 -2.6 -1
1VQB V43C Sheet_55.5 7.0 25.0 -1.05 -1
1BVC L69A Helix_1.1 11.0 76.5 -1.2 -1
1WQ5 E49N Sheet_0.7 7.0 25.0 -0.6 -1
2LZM T59D Coil_71.8 6.5 63.0 -1.2 -1
1L63 V87M Helix_3.8 5.4 65.3 -2.3 -1
2LZM R119H Helix_115.1 5.4 65.15 -0.29 -1
1BPI Y10A Coil_78.2 7.0 39.0 -1.2 -1
2CI2 T22A Sheet_53.5 6.3 25.0 -0.85 -1
1VQB S67C Helix_0.0 7.0 25.0 -1.85 -1
1OTR Q41T Sheet_0.2 3.75 50.0 -0.43 -1
2LZM T157E Coil_58.0 3.0 53.6 -0.8 -1
1RN1 A21C Helix_61.1 2.5 0.0 -0.74 -1
1RTB I107V Sheet_9.9 5.0 40.0 -0.08 -1
1C9O E21A Sheet_151.4 7.0 70.0 -0.29 -1
1RN1 E58A Sheet_8.2 7.0 25.0 -0.77 -1
1BPI E49A Helix_115.0 7.0 39.0 -0.2 -1
2ABD T35A Helix_50.9 5.3 5.0 -1.09 -1
1STN W140L Helix_54.8 7.0 20.0 -4.5 -1
1CDC L95V null 7.0 25.0 -0.75 -1
1CSP E42Q Turn_126.1 7.5 55.0 -0.12 -1
2LZM E128K Helix_86.7 3.0 47.0 -1.16 -1
1RTB I81A Sheet_0.2 5.0 40.0 -2.99 -1
2ABD Y28F Helix_53.1 5.3 5.0 -1.06 -1
