# Supplementary material for: Towards sequence-based prediction of mutation-induced stability changes in unseen non-homologous proteins
Source: BMC Genomics. 2014 Jan 24;15(Suppl 1):S4. doi: 10.1186/1471-2164-15-S1-S4 (PMC4046685; doi:10.1186/1471-2164-15-S1-S4)
Supplement: Supplementary file 1 — Additional file 1: Data set S1914. The files containing the S1914 data set, as well as training, cross-validation, and test splits are available in a white-space-delimited tabular text format. All files are compressed in a single zip archive S1914.zip. (ZIP 2 MB) [file 12864_2014_5677_MOESM1_ESM.zip › S1914/unseen-protein/unseen-mutation_cross-validation/replication7/S1914.train7.fold3]

2LZM S44T Helix_67.8 3.01 51.68 0.01 1
2LZM S38N Coil_52.1 6.7 62.4 0.0 1
1VQB K69M Sheet_86.7 7.0 25.0 0.08 1
1RTP H26P Helix_26.1 7.4 45.8 1.25 1
1OTR E34T Helix_72.8 3.0 65.0 1.51 1
1BPI R39A Coil_183.5 7.0 39.0 0.0 1
2LZM M106L Helix_56.1 3.0 47.0 0.5 1
1RGG D25K Helix_126.6 7.0 25.0 0.9 1
2LZM S44Q Helix_67.8 3.01 51.68 0.27 1
1RGG D79F Sheet_12.4 7.0 52.6 3.0 1
1PIN K6A Coil_166.0 7.0 40.0 0.15 1
1C9O N11S Turn_74.5 7.0 70.0 0.33 1
2LZM S44E Helix_67.8 3.01 51.68 0.0 1
1POH K49D Helix_91.6 7.0 25.0 1.8 1
2CI2 I76V Coil_1.0 6.3 25.0 0.21 1
2LZM M120L Helix_33.0 3.0 47.0 0.5 1
1RGG D79H Sheet_12.4 7.0 52.6 1.8 1
2LZM S44A Helix_67.8 6.7 62.2 0.34 1
2ABD D21A Helix_26.6 5.3 5.0 0.42 1
1WQ5 E49L Sheet_0.7 7.0 25.0 6.2 1
1FTG I21A Helix_70.3 7.0 43.25 0.45 1
5CRO Y26F Coil_162.9 7.0 45.0 0.4 1
1RN1 Q25K Helix_94.8 7.0 25.0 0.94 1
1AYF D76E Helix_86.8 8.5 37.0 0.45 1
2AFG F132W Sheet_0.81 6.6 24.85 0.38 1
1OTR E34S Helix_72.8 3.0 65.0 0.12 1
3MBP D55N Coil_46.7 7.6 25.0 0.0 1
1OTR K33L null 3.25 65.0 0.96 1
2CI2 T58D Coil_106.5 6.3 25.0 0.04 1
1CSP E53Q Sheet_115.9 7.5 55.0 0.19 1
2LZM S117A Helix_1.0 3.01 51.65 1.27 1
3SSI M73K Coil_211.3 7.0 53.36 0.35 1
2AFG L44F Sheet_0.0 7.3 39.8 0.31 1
1BPI K26A Coil_210.3 7.0 39.0 0.0 1
1VQB Y41F Coil_170.1 7.0 25.0 -0.3 -1
1RN1 V16C null 7.0 25.0 -4.68 -1
3MBP P159S Turn_2.0 7.4 63.0 -2.1 -1
2LZM I3D Helix_19.8 6.5 64.7 -3.2 -1
1PIN P9G Turn_100.4 7.0 40.0 -0.49 -1
1C9O E46K Sheet_56.0 7.0 75.0 -0.65 -1
2LZM S44C Helix_67.8 3.01 51.68 -0.11 -1
1RN1 V78T null 7.0 25.0 -3.1 -1
1BVC D44A Turn_105.8 4.0 25.0 -0.17 -1
2LZM M120A Helix_33.0 3.01 51.65 -0.2 -1
1STN L37A Coil_13.0 7.0 20.0 -1.8 -1
2LZM I3E Helix_19.8 6.5 64.7 -2.0 -1
2LZM I3W Helix_19.8 6.5 64.7 -2.8 -1
1CSP V20K Turn_20.0 7.5 55.0 -1.94 -1
1PIN N30A Turn_45.7 7.0 40.0 -0.47 -1
1TPK V65S Sheet_0.2 4.5 64.3 -2.4 -1
1FC1 Y407A null 7.4 20.0 -2.1 -1
2WSY I232V Sheet_1.1 7.8 25.0 -1.2 -1
1RTB P93S Coil_104.0 4.2 56.05 -2.1 -1
1STN L37G Coil_13.0 7.0 20.0 -3.9 -1
1ROP D30W Turn_126.0 7.0 69.0 -0.4 -1
2LZM R96G Helix_70.4 5.35 58.0 -2.6 -1
2LZM K135E Turn_147.8 5.3 25.0 -1.0 -1
1WQ5 C118V Helix_0.0 9.0 50.0 -1.34 -1
1CLW R382S Sheet_59.4 7.4 88.4 -17.4 -1
1PIN L7N Coil_40.9 7.0 40.0 -0.9 -1
1CYO V61E Turn_112.1 7.0 25.0 -1.05 -1
2LZM K60H Helix_107.0 6.5 63.0 -0.1 -1
1PIN G10A Turn_23.4 7.0 40.0 -0.85 -1
2LZM V75T Helix_36.9 3.0 51.55 -1.3 -1
1WQ5 P96A Coil_1.5 9.0 54.1 -2.0 -1
2LZM A98V Helix_0.0 3.0 40.0 -4.9 -1
2LZM K83H Helix_132.0 6.5 63.0 -0.4 -1
2LZM Q105G Helix_58.1 5.8 66.3 -1.5 -1
1VQB D36C Sheet_49.6 7.0 25.0 -1.02 -1
1L63 A129M Helix_0.0 5.4 65.3 -1.9 -1
1YYX V84A null 5.0 25.0 -3.85 -1
1PIN T29D Turn_1.3 7.0 40.0 -1.33 -1
1RTB A5S Helix_30.3 7.0 61.7 -0.37 -1
1BVC G23A Helix_16.0 9.6 82.2 -1.1 -1
2LZM R96W Helix_70.4 5.35 58.0 -4.5 -1
2LZM R96N Helix_70.4 5.35 58.0 -3.0 -1
2LZM V131G Helix_99.1 3.01 53.08 -0.68 -1
1WQ5 G211E Sheet_0.0 7.8 25.0 -0.4 -1
2LZM Q105E Helix_58.1 5.8 66.3 -1.1 -1
1CDC V30A null 7.0 25.0 -4.88 -1
3MBP A276G Helix_53.9 7.6 25.0 -1.5 -1
1VQB D36N Sheet_49.6 7.0 25.0 -0.5 -1
1CDC L89V null 7.0 25.0 -0.14 -1
1PIN F25L Sheet_45.0 7.0 40.0 -1.37 -1
2ABD A34G Helix_7.0 5.3 5.0 -1.57 -1
2CI2 F69V Sheet_34.5 6.25 25.0 -2.39 -1
1OTR K33G null 3.25 65.0 -1.46 -1
1CSP F17A Sheet_59.3 7.0 45.0 -1.52 -1
1PIN W34A Coil_155.6 7.0 40.0 -0.4 -1
1VQB M77T Sheet_89.7 7.0 25.0 -0.4 -1
2AFG L44W Sheet_0.0 6.6 24.85 -0.81 -1
1L63 V111A Helix_0.0 5.4 65.3 -1.0 -1
2LZM A129V Helix_0.0 2.8 52.1 -0.7 -1
1VQB L49I Sheet_9.0 7.0 25.0 -0.95 -1
1YYX I72A null 5.0 25.0 -4.67 -1
1RTB V108G Sheet_0.0 5.0 40.0 -7.28 -1
1AYF H56R Sheet_5.6 8.5 37.0 -1.16 -1
2CI2 K36G Helix_90.3 6.25 25.0 -2.32 -1
2LZM T157H Coil_58.0 2.0 42.0 -2.1 -1
1L63 L66A Helix_3.9 5.4 65.3 -3.3 -1
1STN W140H Helix_54.8 7.0 20.0 -0.4 -1
2CI2 I48V Sheet_33.8 6.3 25.0 -1.09 -1
3SSI M73V Coil_211.3 7.0 53.36 -0.66 -1
1VQB T62C Sheet_54.6 7.0 25.0 -0.35 -1
2CI2 E33N Helix_99.3 6.3 46.45 -0.7 -1
2CI2 N75A Coil_41.5 6.25 25.0 -0.83 -1
1ROP L41V Helix_85.2 6.0 25.0 -2.53 -1
1C9O E21K Turn_160.9 7.0 75.0 -0.26 -1
3MBP G19C Helix_18.2 7.6 25.0 -2.3 -1
1BVC L135M Helix_1.9 11.0 76.5 -0.8 -1
1BPI L6A Helix_111.4 7.0 39.0 -0.6 -1
1RTB A4S Helix_48.7 7.0 61.7 -0.57 -1
2CI2 V66A Sheet_0.0 6.3 25.0 -4.88 -1
1BVC L29A Helix_4.8 11.0 76.5 -2.4 -1
2CI2 K43G Helix_9.0 6.25 25.0 -3.19 -1
1BVC D60A Helix_55.1 4.0 25.0 -0.13 -1
1BVC W14F Helix_2.6 7.8 4.0 -1.1 -1
1CSP E53K Sheet_115.9 7.5 55.0 -0.19 -1
2ABD F5A Helix_0.0 5.3 5.0 -2.52 -1
1RGG V2T Coil_36.5 7.0 48.4 -0.9 -1
1FTG N97A Turn_24.5 7.0 44.15 -0.46 -1
1VQB V45L Sheet_49.6 7.0 25.0 -1.5 -1
1VQB V19C Sheet_101.0 7.0 25.0 -0.15 -1
1VQB S67T Helix_0.0 7.0 25.0 -0.8 -1
1CSP E50Q Sheet_68.0 7.5 55.0 -1.22 -1
1PIN S32A Sheet_43.6 7.0 40.0 -0.26 -1
2LZM I3T Helix_19.8 6.5 64.7 -2.3 -1
1VQB I47V Sheet_4.5 7.0 25.0 -1.27 -1
2LZM T152I Helix_0.0 5.4 59.0 -0.4 -1
