# Supplementary material for: Towards sequence-based prediction of mutation-induced stability changes in unseen non-homologous proteins
Source: BMC Genomics. 2014 Jan 24;15(Suppl 1):S4. doi: 10.1186/1471-2164-15-S1-S4 (PMC4046685; doi:10.1186/1471-2164-15-S1-S4)
Supplement: Supplementary file 1 — Additional file 1: Data set S1914. The files containing the S1914 data set, as well as training, cross-validation, and test splits are available in a white-space-delimited tabular text format. All files are compressed in a single zip archive S1914.zip. (ZIP 2 MB) [file 12864_2014_5677_MOESM1_ESM.zip › S1914/unseen-protein/unseen-mutation_cross-validation/replication7/S1914.train7.fold4]

1IRO I33L Coil_1.9 9.08 107.0 0.76 1
5CRO Y26H Coil_162.9 7.0 45.0 1.9 1
1FTG D75K Helix_104.9 7.0 43.25 1.01 1
1TPK V65I Sheet_0.2 4.5 64.3 0.3 1
2LZM D20S Sheet_46.2 5.4 65.1 0.7 1
1BVC V66A Helix_57.0 9.6 82.2 0.8 1
2ABD K52M Helix_74.4 5.3 5.0 0.18 1
2HPR G49E Helix_18.7 7.0 25.0 1.4 1
1RN1 Y45W Turn_127.5 6.0 25.0 0.74 1
5CRO Q16L Helix_46.9 3.0 45.0 2.8 1
1OTR E34F Helix_72.8 3.0 65.0 0.72 1
P43305 C72S null 7.4 53.6 0.72 1
1ROP D30H Turn_126.0 7.0 69.0 0.9 1
2LZM N144D Helix_97.9 6.9 66.1 0.5 1
1WQ5 G211V Sheet_0.0 7.8 25.0 0.5 1
3SSI M73D Coil_211.3 7.0 53.36 1.6 1
1RN1 D49H Coil_144.8 7.0 25.0 1.1 1
1RTB H119A Sheet_70.1 6.0 25.0 0.2 1
1OTR E34Y Helix_72.8 3.0 65.0 0.41 1
2LZM V131L Helix_99.1 3.01 53.08 0.09 1
1ROP D30N Turn_126.0 7.0 69.0 0.8 1
2LZM A41V Helix_39.0 5.4 66.51 0.3 1
2CI2 T55A Coil_57.1 6.25 25.0 0.23 1
1G6N S128P Helix_11.8 7.9 20.0 0.14 1
1BTA C82A Coil_39.2 7.4 25.0 0.48 1
2LZM N40D Helix_108.9 5.4 65.15 0.44 1
1PIN S38A Coil_33.6 7.0 40.0 0.05 1
1MBG V103L Helix_0.0 7.5 25.0 2.44 1
2LZM S44H Helix_67.8 3.01 51.68 0.04 1
1CSP E66L Coil_46.8 7.0 70.0 2.1 1
5CRO A36S Helix_66.0 3.0 45.0 0.4 1
2LZM T109D Helix_116.8 6.7 62.4 0.6 1
1ROP D30G Turn_126.0 7.0 69.0 2.0 1
2LZM I100V Helix_9.0 5.35 61.0 -0.4 -1
1BPI R20A Sheet_35.4 7.0 39.0 -1.8 -1
1CSP V20E Turn_20.0 7.5 55.0 -3.59 -1
2LZM L133D Helix_0.8 6.5 61.9 -5.7 -1
1CSP K13E Turn_143.1 7.5 55.0 -0.29 -1
1AAR R72Q Sheet_117.1 5.0 25.0 -0.33 -1
1STN G79S Coil_18.6 7.0 20.0 -2.4 -1
1RN1 A21R Helix_61.1 2.5 0.0 -0.41 -1
1CLW G244R Coil_40.8 7.4 88.4 -4.0 -1
2LZM M6L Helix_0.0 3.0 47.0 -2.8 -1
1L63 M6A Helix_0.0 5.4 65.3 -1.6 -1
1ZG4 R164H null 7.0 49.9 -0.17 -1
1PIN S38G Coil_33.6 7.0 40.0 -0.08 -1
1RN1 A21G Helix_61.1 2.5 0.0 -0.9 -1
1BPI D50A Helix_51.9 7.0 39.0 -0.4 -1
1PIN H27G Turn_91.2 7.0 40.0 -0.68 -1
1CYO V61K Turn_112.1 7.0 25.0 -2.39 -1
1L63 F104M Helix_32.0 5.4 65.3 -0.4 -1
1BVC Q8G Helix_81.9 4.2 4.0 -0.56 -1
1RTB V57L Helix_0.0 5.0 40.0 -2.37 -1
1RTB V57G Helix_0.0 5.0 40.0 -5.52 -1
2LZM M102K Helix_0.7 5.3 65.3 -6.9 -1
1STN W140Y Helix_54.8 7.0 20.0 -1.1 -1
1VQB V35L Sheet_8.5 7.0 25.0 -1.35 -1
1RN1 N44A Turn_49.7 7.0 25.0 -2.08 -1
1WQ5 P132G Coil_60.7 9.0 54.1 -0.78 -1
1RN1 A21Q Helix_61.1 7.0 0.0 -0.4 -1
2LZM R96V Helix_70.4 5.35 58.0 -2.4 -1
1RN1 W59Y Sheet_1.8 6.0 25.0 -0.93 -1
1VQB L32R Sheet_79.0 7.0 25.0 -0.8 -1
1WQ5 E49Q Sheet_0.7 7.0 25.0 -2.5 -1
1VQB T48C Sheet_19.2 7.0 25.0 -0.4 -1
2LZM V71A Helix_6.6 3.0 51.65 -1.5 -1
1RTB V116A Sheet_20.4 5.0 40.0 -0.66 -1
1RTB I106A Sheet_0.0 5.0 40.0 -4.37 -1
2ABD Y73A Helix_3.4 5.3 5.0 -4.83 -1
1VQB I78V Sheet_91.6 7.0 25.0 -0.65 -1
1VQB V35F Sheet_8.5 7.0 25.0 -1.58 -1
1PIN Y23A Sheet_44.3 7.0 40.0 -1.08 -1
1BPI N44A Coil_21.5 7.0 39.0 -3.3 -1
1RGG D17K null 7.0 25.0 -1.1 -1
2LZM T59N Coil_71.8 6.5 63.0 -1.1 -1
1BVC L49I Coil_6.0 11.0 76.5 -0.8 -1
2CI2 I49G Sheet_75.3 6.3 25.0 -3.52 -1
2CI2 V82T Helix_17.8 6.3 25.0 -1.15 -1
1CYO F35L Helix_19.9 7.0 66.2 -1.87 -1
1FTG T122S Coil_26.6 7.0 44.15 -0.31 -1
1BPI E7A Helix_46.8 7.0 39.0 -1.5 -1
1VQB I47M Sheet_4.5 7.0 25.0 -1.08 -1
2LZM A73S Helix_51.0 3.0 51.55 -0.4 -1
1BVC L135I Helix_1.9 11.0 76.5 -1.5 -1
2LZM F153V Helix_0.1 5.7 64.88 -1.8 -1
1CYO V45Y Helix_78.1 7.0 66.7 -1.53 -1
1RTB D121N Coil_12.0 6.0 25.0 -1.9 -1
1C9O H29E Sheet_64.6 7.0 75.0 -0.76 -1
1RGG N39S Turn_17.1 7.0 48.4 -2.3 -1
1VQB V63C Sheet_23.6 7.0 25.0 -2.05 -1
2LZM L99V Helix_0.0 5.7 64.88 -2.0 -1
1WQ5 G211D Sheet_0.0 7.8 25.0 -0.5 -1
1BVC W7F Helix_17.5 7.8 4.0 -0.9 -1
2CI2 L51V Sheet_38.9 6.3 46.45 -0.5 -1
1C9O R3E Sheet_154.1 7.0 70.0 -2.75 -1
2LZM L46A Helix_0.0 6.7 62.2 -1.86 -1
1VQB I47C Sheet_4.5 7.0 25.0 -2.63 -1
1FC1 V397A null 7.4 20.0 -0.6 -1
1RTB V54L Helix_0.0 5.0 40.0 -1.09 -1
1RN1 N44S Turn_49.7 7.0 50.8 -1.5 -1
1VQB V35I Sheet_8.5 7.0 25.0 -0.32 -1
2CI2 L40G Helix_79.7 6.25 25.0 -1.38 -1
2LZM R96L Helix_70.4 5.35 58.0 -3.2 -1
1PIN E35A Coil_118.7 7.0 40.0 -0.73 -1
1RTB V54G Helix_0.0 5.0 40.0 -4.87 -1
1OTR Q41V s_0.2 3.75 50.0 -0.05 -1
1BVC A130L Helix_0.0 7.8 4.0 -0.9 -1
2LZM A41S Helix_39.0 3.0 51.55 -0.6 -1
3SSI V13G Sheet_56.2 7.0 82.21 -10.3 -1
2LZM A42K Helix_0.0 5.45 53.0 -3.7 -1
1FTG I51V Sheet_0.0 7.0 44.15 -1.83 -1
1PIN M15A Sheet_100.9 7.0 40.0 -0.59 -1
1IOB T9Q Sheet_5.4 6.5 25.0 -1.9 -1
1ROP D30L Turn_126.0 7.0 69.0 -0.1 -1
1BVC I28M Helix_1.8 11.0 76.5 -0.6 -1
1BPI I18A Sheet_68.4 7.0 39.0 -1.5 -1
2CI2 V53G Sheet_77.9 6.3 25.0 -2.43 -1
1YYX A87G null 5.0 25.0 -3.03 -1
1C9O R3A Sheet_154.1 7.0 70.0 -1.89 -1
2LZM A129L Helix_0.0 5.4 65.3 -1.3 -1
2CI2 V53A Sheet_77.9 6.3 25.0 -0.64 -1
3HHR E74L Helix_52.4 8.0 20.0 -0.79 -1
2CI2 V53T Sheet_77.9 6.3 25.0 -1.03 -1
1HUE A27S Helix_0.0 7.0 63.9 -1.19 -1
1WQ5 C81V Helix_0.0 9.0 50.0 -1.32 -1
1FC1 K370A null 7.4 20.0 -1.1 -1
2LZM T152S Helix_0.0 5.4 59.0 -2.0 -1
1RN1 Y57F Sheet_13.5 7.0 25.0 -0.5 -1
