# Supplementary material for: Towards sequence-based prediction of mutation-induced stability changes in unseen non-homologous proteins
Source: BMC Genomics. 2014 Jan 24;15(Suppl 1):S4. doi: 10.1186/1471-2164-15-S1-S4 (PMC4046685; doi:10.1186/1471-2164-15-S1-S4)
Supplement: Supplementary file 1 — Additional file 1: Data set S1914. The files containing the S1914 data set, as well as training, cross-validation, and test splits are available in a white-space-delimited tabular text format. All files are compressed in a single zip archive S1914.zip. (ZIP 2 MB) [file 12864_2014_5677_MOESM1_ESM.zip › S1914/unseen-protein/unseen-mutation_cross-validation/replication7/S1914.train7.fold5]

1MBG V103I Helix_0.0 7.5 25.0 0.69 1
1RN1 N36A Turn_67.8 7.0 25.0 0.03 1
1POH S46N Helix_31.8 7.0 30.0 0.4 1
2CI2 K72N Turn_208.2 6.25 25.0 0.004 1
1BVC L69I Helix_1.1 11.0 76.5 0.0 1
1N0J Y34F Helix_14.0 7.8 70.0 12.7 1
1CSP S48E Sheet_26.4 7.5 55.0 0.1 1
1PIN S18G Turn_125.0 7.0 40.0 0.02 1
1VQB F73W Turn_177.1 7.0 25.0 0.4 1
2LZM M106I Helix_56.1 5.35 61.0 0.2 1
2HPR G49A Helix_18.7 7.0 25.0 0.8 1
2LZM S117V Helix_1.0 5.4 66.48 2.0 1
1CSP S48R Sheet_26.4 7.0 70.0 1.58 1
2LZM A41D Helix_39.0 5.4 65.15 0.29 1
1BPI D3A Helix_114.8 7.0 39.0 0.2 1
1WQ5 E49F Sheet_0.7 7.0 25.0 2.4 1
3MBP P48S Helix_38.6 7.4 63.0 0.3 1
1BVC I142L Helix_0.3 11.0 76.5 0.6 1
1CSP S48K Sheet_26.4 7.5 55.0 0.74 1
2LZM N116D Helix_76.7 5.7 66.1 0.6 1
1AAR K6E Sheet_100.8 5.0 25.0 0.53 1
2LZM S44V Helix_67.8 3.01 51.68 0.1 1
1WQ5 E49C Sheet_0.7 7.0 25.0 2.2 1
2LZM T152V Helix_0.0 5.4 59.0 0.2 1
1HUE S31T Helix_24.2 7.0 63.9 0.41 1
1VQB A86V Sheet_98.4 7.0 25.0 0.25 1
1PIN N30G Turn_45.7 7.0 40.0 0.53 1
2LZM A93P Helix_75.9 6.5 64.7 0.1 1
2LZM V131M Helix_99.1 3.01 53.08 0.12 1
1VQB H64C Coil_78.3 7.0 25.0 0.25 1
1RGG Q38A Coil_104.3 7.0 49.0 1.0 1
2LZM S44W Helix_67.8 3.01 51.68 0.05 1
2LZM T26S Sheet_6.4 5.4 65.15 0.57 1
1L63 V87A Helix_3.8 5.4 65.3 -1.5 -1
1ROP D30I Turn_126.0 7.0 69.0 -0.8 -1
3HHR E74D Helix_52.4 8.0 20.0 -0.55 -1
1HME S37H Coil_70.8 7.0 20.0 -1.5 -1
1OTR L67A Sheet_0.1 3.75 50.0 -2.82 -1
1CSP V20Q Turn_20.0 7.5 55.0 -1.82 -1
1RN1 A21W Helix_61.1 2.5 0.0 -0.3 -1
2LZM V87T Helix_3.4 3.0 51.55 -1.6 -1
1VQB F68L Sheet_63.0 7.0 25.0 -2.13 -1
1BPI Q31A Sheet_65.0 7.0 39.0 -1.0 -1
1AYF Y82S Coil_134.9 8.5 37.0 -0.33 -1
2LZM I58A Sheet_4.1 3.0 51.65 -3.2 -1
2CI2 E34D Helix_88.6 6.25 25.0 -0.74 -1
1CDC V78A null 7.0 25.0 -3.01 -1
1BVC L9A Helix_56.0 9.6 82.2 -0.4 -1
1RTB V63G Sheet_54.7 5.0 40.0 -3.5 -1
1OTR Q41L Sheet_0.2 3.75 50.0 -0.26 -1
1PIN R14A Sheet_102.7 7.0 40.0 -1.63 -1
1OTR K33S null 3.25 65.0 -0.36 -1
1PIN P9A Turn_100.4 7.0 40.0 -0.19 -1
2LZM D92N Coil_63.2 6.7 62.4 -1.4 -1
1CYO V45H Helix_78.1 7.0 25.0 -1.65 -1
2LZM T157C Coil_58.0 2.0 42.0 -1.3 -1
1VQB Y41A Coil_170.1 7.0 25.0 -0.2 -1
1IOB K97G Helix_91.5 6.5 25.0 -1.2 -1
1FTG I22V Helix_0.0 7.0 44.15 -1.39 -1
2LZM S38A Coil_52.1 3.0 53.4 -0.77 -1
1L63 L33M Sheet_15.2 5.4 65.3 -2.0 -1
1BPI G36A Coil_0.2 7.0 39.0 -2.1 -1
1CDC I57V null 7.0 25.0 -0.43 -1
1OTR I36V Coil_28.9 3.0 50.0 -0.79 -1
1FTG L143A Sheet_0.1 7.0 44.15 -0.1 -1
2LZM V131S Helix_99.1 3.01 53.08 -0.05 -1
1CSP D25Q Coil_56.3 7.5 55.0 -0.81 -1
1ROP D30F Turn_126.0 7.0 69.0 -0.1 -1
1RN1 A21H Helix_61.1 7.0 0.0 -0.17 -1
2CI2 E45A Turn_95.2 6.25 25.0 -0.32 -1
1OTR V17T Coil_2.8 3.75 50.0 -1.89 -1
2LZM I3Y Helix_19.8 6.5 64.7 -2.3 -1
1VQB L49T Sheet_9.0 7.0 25.0 -2.85 -1
2LZM V149A Helix_0.1 5.4 59.0 -3.1 -1
2ABD Y31N Helix_56.0 5.3 5.0 -1.52 -1
1RTB V54I Helix_0.0 5.0 40.0 -1.95 -1
1BPI P8A Coil_108.6 7.0 39.0 -0.3 -1
1CSP K65Q Sheet_94.3 7.5 55.0 -0.76 -1
CspB-TB D25N null 7.5 55.0 -0.72 -1
3SSI V13I Sheet_56.2 7.0 82.21 -0.84 -1
2LZM T157G Coil_58.0 2.0 42.0 -1.1 -1
1RTB I107L Sheet_9.9 5.0 40.0 -2.19 -1
1FTG D65K Helix_46.1 7.0 44.15 -0.09 -1
1L63 M102A Helix_1.1 5.4 65.3 -2.9 -1
1VQB E40C Coil_163.5 7.0 25.0 -0.8 -1
1STN V23F Sheet_0.2 5.35 40.0 -1.5 -1
1FTG V31A Helix_5.0 7.0 44.15 -1.72 -1
1RN1 V16T null 7.0 25.0 -4.1 -1
2ABD L15A Coil_0.6 5.3 5.0 -3.1 -1
1BPI R1A Coil_144.3 7.0 39.0 -0.5 -1
1BVC I111A Helix_5.0 11.0 76.5 -1.8 -1
1L63 V103A Helix_7.5 5.4 65.3 -1.6 -1
2LZM K85A Helix_84.1 5.35 58.0 -0.6 -1
1STN I18M Coil_49.1 5.42 40.0 -0.2 -1
1VQB V70C Turn_104.6 7.0 25.0 -1.6 -1
1FTG S71A Helix_83.7 7.0 44.15 -0.69 -1
1RN1 H40T Sheet_66.1 6.0 25.0 -0.26 -1
1WQ5 E49G Sheet_0.7 7.0 25.0 -1.7 -1
1FC1 P395A null 7.4 20.0 -3.2 -1
1CSP K5E Sheet_100.2 7.5 55.0 -3.11 -1
1OTR E34R Helix_72.8 3.0 65.0 -3.51 -1
1RN1 D49Y Coil_144.8 7.0 25.0 -0.5 -1
2CI2 F69A Sheet_34.5 6.25 25.0 -3.84 -1
1FC1 Y349A null 7.4 20.0 -0.7 -1
1FC1 L368A null 7.4 20.0 -2.2 -1
2LZM R119A Helix_115.1 3.01 51.65 -0.18 -1
1RTB I106V Sheet_0.0 5.0 40.0 -0.8 -1
1FTG I52V Sheet_0.0 7.0 44.15 -1.4 -1
2LZM N55G Turn_115.0 6.5 64.7 -0.6 -1
3MBP P133S Helix_40.3 7.4 63.0 -2.1 -1
1RTB A64G Coil_76.6 5.0 40.0 -0.43 -1
2LZM E11N Helix_33.0 5.4 65.1 -0.1 -1
2LZM I3P Helix_19.8 3.0 53.56 -2.53 -1
1L63 L84A Helix_0.0 5.4 65.3 -3.7 -1
1RTB D121A Coil_12.0 6.0 25.0 -2.2 -1
1HUE A56S Coil_80.0 7.0 63.9 -0.13 -1
1CYO V45E Helix_78.1 7.0 66.7 -2.68 -1
1FC1 D399A null 7.4 20.0 -0.7 -1
2CI2 E26A Turn_87.7 6.25 25.0 -0.47 -1
1WQ5 C81A Helix_0.0 9.0 50.0 -0.69 -1
3SSI M73G Coil_211.3 7.0 53.36 -0.06 -1
1VQB V35C Sheet_8.5 7.0 25.0 -0.7 -1
1AYF H56T Sheet_5.6 8.5 37.0 -1.19 -1
1VQB F68V Sheet_63.0 7.0 25.0 -2.5 -1
3SSI M103G Helix_0.5 7.0 82.21 -6.82 -1
1YYX M33A null 5.0 25.0 -3.5 -1
1BPI Y23A Sheet_9.0 2.0 25.0 -5.9 -1
1STN L36C null 7.6 20.0 -2.9 -1
