# Supplementary material for: Towards sequence-based prediction of mutation-induced stability changes in unseen non-homologous proteins
Source: BMC Genomics. 2014 Jan 24;15(Suppl 1):S4. doi: 10.1186/1471-2164-15-S1-S4 (PMC4046685; doi:10.1186/1471-2164-15-S1-S4)
Supplement: Supplementary file 1 — Additional file 1: Data set S1914. The files containing the S1914 data set, as well as training, cross-validation, and test splits are available in a white-space-delimited tabular text format. All files are compressed in a single zip archive S1914.zip. (ZIP 2 MB) [file 12864_2014_5677_MOESM1_ESM.zip › S1914/unseen-protein/unseen-mutation_cross-validation/replication7/S1914.train7.fold6]

2LZM V131A Helix_99.1 5.4 66.51 0.39 1
2LZM K16E Sheet_120.1 5.3 66.7 0.5 1
1FTG E20K Helix_72.0 7.0 43.25 1.32 1
1FTG E107A Helix_110.9 7.0 43.25 0.62 1
2LZM R96K Helix_70.4 5.35 58.0 0.0 1
1CSP E42K Turn_126.1 7.5 55.0 0.02 1
2LZM V131D Helix_99.1 3.01 53.08 0.08 1
2LZM Q123E Helix_92.0 6.5 64.5 0.4 1
1A23 H32Y Helix_57.4 7.0 30.0 6.8 1
1WQ5 F139W Helix_10.8 7.8 23.0 0.02 1
1CSP E3Q Sheet_78.4 7.5 55.0 1.31 1
1C9O S24D Coil_97.1 7.0 70.0 0.22 1
2LZM V131I Helix_99.1 3.01 53.08 0.16 1
1AAR H68Q Sheet_74.2 5.0 25.0 0.55 1
1RGG D79Y Sheet_12.4 7.0 52.6 2.9 1
1VQB L32W Sheet_79.0 7.0 25.0 1.4 1
1PIN F25Y Sheet_45.0 7.0 40.0 0.22 1
1ROP D30R Turn_126.0 7.0 69.0 0.8 1
1OTR E34C Helix_72.8 3.0 65.0 0.91 1
2LZM A93T Helix_75.9 5.4 65.15 0.06 1
1ROP D30S Turn_126.0 7.0 69.0 1.0 1
1VQB T62V Sheet_54.6 7.0 25.0 0.65 1
1VQB K24V Sheet_157.9 7.0 25.0 0.4 1
1K9Q A20R null 7.0 65.0 0.89 1
1FTG D43A Helix_39.8 7.0 44.15 0.1 1
1FTG V83I Sheet_0.5 7.0 43.25 0.1 1
1STN H124L Helix_92.2 7.0 51.4 1.3 1
1VQB E30F Sheet_29.6 7.0 25.0 1.02 1
1FLV V18L Helix_0.2 7.0 44.15 0.09 1
1BPI K46A Coil_165.3 7.0 39.0 0.1 1
5CRO Y26L Coil_162.9 7.0 45.0 1.1 1
1OTR K33F null 3.25 65.0 0.17 1
1ROP D30C Turn_126.0 7.0 69.0 0.8 1
1PIN P8G Turn_25.3 7.0 40.0 -0.92 -1
3HHR S71Q Coil_36.6 8.0 20.0 -1.28 -1
2LZM Q105M Helix_58.1 5.4 59.0 -1.2 -1
1L63 L91A Coil_5.3 5.4 65.3 -2.6 -1
1PIN N26D Sheet_0.9 7.0 40.0 -1.88 -1
2CI2 K37G Helix_139.0 6.3 46.45 -0.97 -1
1STN D83G Turn_35.6 7.0 20.0 -2.8 -1
2CI2 E33Q Helix_99.3 6.25 25.0 -0.29 -1
3SSI M103I Helix_0.5 7.0 82.21 -1.89 -1
1RN1 A21K Helix_61.1 2.5 0.0 -0.51 -1
1RN1 A21I Helix_61.1 2.5 0.0 -0.44 -1
1BPI N44G Coil_20.5 2.0 25.0 -4.7 -1
1BVC V68T Helix_31.2 7.8 4.0 -0.6 -1
2AFG C117V Sheet 6.6 24.85 -0.29 -1
1PIN S16G Turn_42.5 7.0 40.0 -0.92 -1
3HHR S71V Coil_36.6 8.0 20.0 -1.19 -1
1IOB T9A Sheet_5.4 6.5 25.0 -0.8 -1
1AAR F45W Sheet_37.1 5.0 25.0 -0.32 -1
1N0J I58T Helix_106.1 7.8 70.0 -2.7 -1
1YYX L94A null 5.0 25.0 -1.73 -1
1STN I18G Sheet_49.1 7.0 20.0 -2.6 -1
1RGG T82V Sheet_1.4 7.0 48.4 -1.7 -1
1BVC F123K Coil_1.0 7.8 4.0 -2.1 -1
1BVC A130K Helix_0.0 7.8 4.0 -2.1 -1
2LZM V149S Helix_0.1 5.4 59.0 -4.4 -1
2LZM V149T Helix_0.1 5.4 59.0 -3.0 -1
1BVC I111M Helix_5.0 11.0 76.5 -1.1 -1
1STN D95G Sheet_56.8 7.0 20.0 -3.1 -1
1OTR E34H Helix_72.8 3.0 65.0 -3.08 -1
1FC1 F405A null 7.4 20.0 -2.5 -1
2CI2 T55S Coil_57.1 6.25 25.0 -0.02 -1
1VQB K69H Sheet_86.7 7.0 25.0 -0.63 -1
1BPI R17A Coil_204.2 7.0 39.0 -0.3 -1
1RN1 Y11F Sheet_5.9 7.0 25.0 -2.11 -1
1RTB Y97F Sheet_6.3 5.0 63.3 -3.54 -1
1BVC I111L Helix_5.0 11.0 76.5 -0.6 -1
1VQB C33I Sheet_0.0 7.0 25.0 -0.45 -1
1OTR Q41S Sheet_0.2 3.75 50.0 -1.27 -1
1FC1 Q347A null 7.4 20.0 -1.1 -1
2LZM I78V Helix_0.0 5.35 61.0 -0.8 -1
1BVC T51A Helix_64.0 9.6 82.2 -1.4 -1
2CI2 D42A Helix_60.2 6.25 25.0 -0.96 -1
1C9O G23Q Coil_46.1 7.0 70.0 -0.29 -1
1PIN S19A Turn_48.7 7.0 40.0 -0.14 -1
1RTB I107A Sheet_9.9 5.0 40.0 -2.84 -1
1VQB I78C Sheet_91.6 7.0 25.0 -2.2 -1
3SSI V13A Sheet_56.2 7.0 82.21 -6.78 -1
1BPI N43G Coil_1.1 2.0 25.0 -5.7 -1
2LZM Q123A Helix_92.5 3.01 51.65 -0.22 -1
1VQB E40T Coil_163.5 7.0 25.0 -0.2 -1
1YYX L76A null 5.0 25.0 -3.43 -1
1STN L103A Helix_0.0 7.0 20.0 -4.6 -1
1WQ5 P132A Coil_60.7 9.0 54.1 -0.92 -1
1BVC M131A Helix_0.0 7.8 4.0 -2.2 -1
1RN1 V16S null 7.0 25.0 -4.71 -1
1VQB F13T Sheet_82.8 7.0 25.0 -0.35 -1
1RN1 Y42W Sheet_13.9 6.0 25.0 -0.14 -1
1PIN Y24W Sheet_22.9 7.0 40.0 -0.56 -1
1WQ5 E49P Sheet_0.7 7.0 25.0 -0.6 -1
1BVC K56A Helix_120.6 4.0 25.0 -0.23 -1
1RN1 N9A Sheet_44.0 7.0 25.0 -0.9 -1
1RTB P114A Sheet_112.1 4.2 56.05 -3.2 -1
1BVC K77A Helix_100.8 4.0 25.0 -0.04 -1
2CI2 D71A Sheet_59.0 6.25 25.0 -3.41 -1
2ABD P19A Coil_6.4 5.3 5.0 -1.07 -1
2LZM T59A Coil_71.8 6.5 63.0 -1.5 -1
2LZM R96S Helix_70.4 5.35 58.0 -2.6 -1
3MBP P159A Turn_2.0 7.4 63.0 -1.8 -1
1RTB S75T Turn_0.0 7.4 61.1 -2.8 -1
2CI2 T22G Sheet_53.5 6.3 25.0 -1.16 -1
1RGG Y80F null 7.0 25.0 -1.5 -1
1RTB Y97A Sheet_6.3 5.0 63.3 -12.0 -1
2LZM T59V Coil_71.8 6.5 63.0 -1.5 -1
1BPI G56A Helix_18.8 7.0 39.0 -0.2 -1
2LZM R96T Helix_70.4 5.35 58.0 -2.8 -1
1RN1 A21S Helix_61.1 7.0 0.0 -0.4 -1
1BPI G36S Coil_0.6 4.6 72.6 -0.7 -1
1CSP F15A Sheet_55.0 7.0 45.0 -2.05 -1
2LZM V111I Helix_0.0 5.7 64.89 -0.85 -1
1CDC I18V null 7.0 25.0 -1.17 -1
1PIN K13A Sheet_122.3 7.0 40.0 -0.02 -1
1CLW T235I Coil_16.1 7.4 88.4 -1.6 -1
2CI2 K43A Coil_9.0 6.3 46.45 -0.65 -1
1VQB L49C Sheet_9.0 7.0 25.0 -2.05 -1
1CSP K7Q Sheet 7.5 55.0 -3.59 -1
1FC1 T394A null 7.4 20.0 -0.6 -1
CspB-TB D10K null 7.5 55.0 -2.72 -1
1L63 I50M Helix_34.5 5.4 65.3 -0.4 -1
2LZM A42S Helix_0.0 3.0 51.55 -2.3 -1
1PIN L7I Coil_40.9 7.0 40.0 -0.85 -1
2CI2 T22V Sheet_53.5 6.3 25.0 -0.32 -1
1PIN R21G Coil_148.1 7.0 40.0 -0.67 -1
2CI2 V79A Coil_39.4 6.3 25.0 -1.51 -1
1RTB S75A Turn_0.0 7.4 61.1 -2.5 -1
1RN1 Y68F Coil_8.0 7.0 25.0 -1.36 -1
