# Supplementary material for: Towards sequence-based prediction of mutation-induced stability changes in unseen non-homologous proteins
Source: BMC Genomics. 2014 Jan 24;15(Suppl 1):S4. doi: 10.1186/1471-2164-15-S1-S4 (PMC4046685; doi:10.1186/1471-2164-15-S1-S4)
Supplement: Supplementary file 1 — Additional file 1: Data set S1914. The files containing the S1914 data set, as well as training, cross-validation, and test splits are available in a white-space-delimited tabular text format. All files are compressed in a single zip archive S1914.zip. (ZIP 2 MB) [file 12864_2014_5677_MOESM1_ESM.zip › S1914/unseen-protein/unseen-mutation_cross-validation/replication7/S1914.train7.fold7]

1RGG E74K null 7.0 25.0 1.1 1
1RN1 D49A Coil_144.8 7.0 25.0 0.5 1
1BVC H116A Helix_90.0 9.6 82.2 0.2 1
1RN1 A21N Helix_61.1 2.5 0.0 0.34 1
1POH K49Q Helix_91.6 7.0 25.0 1.5 1
1RN1 Y42F Sheet_13.9 7.0 25.0 1.14 1
1C9O Q2L Sheet_69.1 7.0 70.0 0.55 1
1PIN S18A Turn_125.0 7.0 40.0 0.03 1
1ROP D30M Turn_126.0 7.0 69.0 0.6 1
CspB-TB K20Q null 7.5 55.0 0.0 1
2LZM E11M Helix_33.0 5.4 66.48 1.6 1
1CSP E3R Sheet_78.4 7.0 70.0 2.65 1
1BVC G129A Helix_29.0 9.6 82.2 1.1 1
5CRO Y26D Coil_162.9 7.0 45.0 2.7 1
1FTG E40K Coil_119.3 7.0 43.25 0.87 1
1RGG D79K Sheet_12.4 7.0 52.6 2.3 1
1RGG D79L Sheet_12.4 7.0 52.6 2.7 1
2LZM T115E Helix_87.0 6.5 64.6 0.3 1
P08821 E15G null 7.0 48.6 1.55 1
CspB-TB K42Q null 7.5 55.0 0.07 1
1BPI L29A Sheet_110.9 7.0 39.0 0.0 1
2LZM N116A Helix_76.7 3.01 51.65 0.17 1
1WQ5 F258W Helix_27.5 7.8 23.0 0.07 1
5CRO Y26V Coil_162.9 7.0 45.0 0.9 1
1CSP F38A Coil_161.6 7.0 60.0 0.31 1
1VQB T48V Sheet_19.2 7.0 25.0 0.0 1
1POH K49S Helix_91.6 7.0 25.0 1.2 1
1WQ5 E49W Sheet_0.7 7.0 25.0 1.1 1
1C9O R56E Turn_213.1 7.0 75.0 0.76 1
2LZM D20T Sheet_46.2 5.4 65.1 0.9 1
1FTG Q99A Turn_0.1 7.0 43.25 1.72 1
CspB-TB K55E null 7.5 55.0 0.81 1
1HME I38H Helix_138.6 7.0 20.0 0.0 1
1VQB C33V Sheet_0.0 7.0 25.0 -0.1 -1
1VQB L37C Coil_115.8 7.0 25.0 -2.3 -1
1PIN S16A Turn_42.5 7.0 40.0 -0.44 -1
2WSY A18G Sheet_0.5 7.8 25.0 -1.3 -1
1RN1 D49F Coil_144.8 7.0 25.0 -0.4 -1
2CI2 K36A Helix_90.3 6.3 46.45 -0.49 -1
1YYX L68A null 5.0 25.0 -4.03 -1
1RGG R65A Coil_31.3 7.0 49.0 -1.0 -1
1OTR E34Q Helix_72.8 3.0 65.0 -1.46 -1
2CI2 L68A Sheet_0.1 6.3 25.0 -3.82 -1
2LZM R154E Helix_79.3 5.3 66.7 -1.1 -1
1L63 I17A Sheet_16.4 5.4 65.3 -2.3 -1
2LZM V131T Helix_99.1 3.01 53.08 -0.12 -1
1CSP D24K Coil_124.8 7.5 55.0 -0.48 -1
2ABD Q33A Helix_1.3 5.3 5.0 -3.66 -1
2LZM R119E Helix_115.1 5.35 66.7 -0.04 -1
P01051 V54A null 7.0 25.0 -2.37 -1
1WQ5 C118A Helix_0.0 9.0 50.0 -1.36 -1
2LZM T152A Helix_0.0 5.4 59.0 -1.5 -1
2LZM L39A Helix_82.2 5.45 53.0 -0.9 -1
1C9O R3L Sheet_154.1 7.0 70.0 -0.93 -1
2LZM F153I Helix_0.1 5.7 64.88 -0.2 -1
1ZG4 R164S null 7.0 50.6 -0.61 -1
1BPI I19A Sheet_107.4 7.0 39.0 -2.1 -1
1STN D95A Sheet_56.8 7.0 20.0 -3.6 -1
1RTB I81G Sheet_0.2 5.0 40.0 -4.8 -1
1BPI T54A Helix_50.1 7.0 39.0 -0.1 -1
1PIN T29S Turn_1.3 7.0 40.0 -0.65 -1
1STN A60V Helix_60.7 7.0 20.0 -2.9 -1
2LZM T157V Coil_58.0 3.0 53.6 -1.2 -1
CspB-TB E48Q null 7.5 55.0 -0.45 -1
1RGG V36T Sheet_46.8 7.0 48.4 -1.3 -1
2LZM L99F Helix_0.0 5.7 64.88 -0.3 -1
1CYO F35H Helix_19.9 7.0 66.2 -2.82 -1
1PIN V22A Sheet_66.3 7.0 40.0 -0.26 -1
3SSI M73L Coil_211.3 7.0 53.36 -0.25 -1
1BPI N24A Sheet_34.9 7.0 39.0 -2.2 -1
1RN1 A21E Helix_61.1 7.0 0.0 -0.69 -1
1FC1 T366A null 7.4 20.0 -2.3 -1
2LZM L121M Helix_0.2 5.42 65.3 -0.8 -1
1ROP L41A Helix_85.2 6.0 25.0 -6.12 -1
1RN1 D49W Coil_144.8 7.0 25.0 -0.9 -1
1STN L36A Coil_0.0 7.0 20.0 -3.6 -1
1CSP E19Q Sheet_79.8 7.5 55.0 -0.19 -1
1OTR Q41N Sheet_0.2 3.75 50.0 -2.56 -1
2LZM R96H Helix_70.4 6.5 70.0 -2.8 -1
1FTG L50A Sheet_0.0 7.0 43.25 -2.84 -1
1BVC L29I Helix_4.8 11.0 76.5 -1.1 -1
2CI2 E60A Coil_92.3 6.3 25.0 -0.68 -1
1AYF Y82W Coil_134.9 8.5 37.0 -0.21 -1
1OTR K33T null 3.25 65.0 -0.12 -1
1WQ5 E49K Sheet_0.7 7.0 25.0 -0.9 -1
2LZM T157D Coil_58.0 2.0 42.0 -1.1 -1
1VQB E30N Sheet_29.6 7.0 25.0 -0.55 -1
1WQ5 C154V Sheet_0.0 9.0 50.0 -1.12 -1
1STN L36G Coil_0.0 7.0 20.0 -5.4 -1
1STN D77G Coil_3.6 7.0 20.0 -2.2 -1
1FTG Q111G Helix_119.9 7.0 43.25 -0.31 -1
2LZM S90H Helix_38.0 6.5 63.0 -1.1 -1
1BVC V13A Helix_0.0 9.6 82.2 -0.7 -1
1VQB M77A Sheet_89.7 7.0 25.0 -1.05 -1
2LZM L133A Helix_0.8 3.01 51.8 -4.3 -1
2LZM V111F Helix_0.0 5.7 64.89 -1.69 -1
1FTG A101V Helix_1.6 7.0 43.25 -0.16 -1
2LZM M102L Helix_0.7 5.7 64.89 -0.82 -1
1CDC A40G null 7.0 25.0 -1.71 -1
1BVC L149A Coil_59.0 9.6 82.2 -1.6 -1
1BPI G28A Coil_42.2 7.0 39.0 -1.0 -1
1BVC V114A Helix_10.0 9.6 82.2 -1.4 -1
1CSP K39Q Coil_75.3 7.5 55.0 -0.02 -1
1FC1 L351A null 7.4 20.0 -1.3 -1
1OTR E34N Helix_72.8 3.0 65.0 -0.88 -1
1IOB K97R Helix_91.5 6.5 25.0 -0.5 -1
1CLW R285K Sheet_80.6 7.4 88.4 -10.3 -1
1CSP K39E Coil_75.3 7.5 55.0 -0.26 -1
1PIN A31G Coil_8.2 7.0 40.0 -1.49 -1
1MGR Y11F null 7.0 25.0 -0.6 -1
2ABD L80A Helix_3.3 5.3 5.0 -3.7 -1
1RN1 D76A Sheet_3.4 7.0 15.0 -3.75 -1
2AFG L73V Sheet_7.2 6.6 40.05 -1.46 -1
2LZM V149I Helix_0.1 5.4 59.0 -0.1 -1
1RN1 S64A Turn_84.4 7.0 25.0 -1.44 -1
1OTR L67T Sheet_0.1 3.75 50.0 -2.92 -1
1VQB L37I Coil_115.8 7.0 25.0 -0.7 -1
1RRO P26A Helix_11.13 7.4 53.6 -0.74 -1
2LZM R96D Helix_70.4 5.35 58.0 -3.5 -1
1BVC E18A Helix_78.4 4.0 25.0 -0.6 -1
1VQB V43T Sheet_55.5 7.0 25.0 -0.8 -1
1OTR V17N Coil_2.8 3.75 50.0 -4.9 -1
1CSP F27A Sheet_71.7 7.0 45.0 -0.89 -1
1STN F76A Coil_17.0 7.0 20.0 -4.1 -1
2LZM V94A Helix_32.2 3.0 51.65 -1.8 -1
1RTB V57I Helix_0.0 5.0 40.0 -1.3 -1
1OTR I30L Helix_0.0 3.0 50.0 -1.96 -1
1PIN Y23L Sheet_44.3 7.0 40.0 -1.18 -1
