# Supplementary material for: Towards sequence-based prediction of mutation-induced stability changes in unseen non-homologous proteins
Source: BMC Genomics. 2014 Jan 24;15(Suppl 1):S4. doi: 10.1186/1471-2164-15-S1-S4 (PMC4046685; doi:10.1186/1471-2164-15-S1-S4)
Supplement: Supplementary file 1 — Additional file 1: Data set S1914. The files containing the S1914 data set, as well as training, cross-validation, and test splits are available in a white-space-delimited tabular text format. All files are compressed in a single zip archive S1914.zip. (ZIP 2 MB) [file 12864_2014_5677_MOESM1_ESM.zip › S1914/unseen-protein/unseen-mutation_cross-validation/replication7/S1914.train7.fold8]

1HUE M69I Coil_61.2 7.0 63.9 0.0 1
2LZM E11H Helix_33.0 5.4 65.1 0.1 1
2LZM N144E Helix_97.9 6.5 64.5 0.5 1
1IOB K97V Helix_91.5 6.5 25.0 0.8 1
1K9Q D34T null 7.0 65.0 0.35 1
1FTG E72K Coil_78.7 7.0 43.25 0.9 1
2LZM S44R Helix_67.8 3.01 51.68 0.24 1
1POH K49N Helix_91.6 7.0 25.0 0.4 1
1AAR R42E Sheet_84.1 5.0 25.0 1.63 1
2ABD K54M Helix_74.4 5.3 5.0 0.27 1
1HME G39H Helix_36.6 7.0 20.0 0.47 1
1WQ5 E49I Sheet_0.7 7.0 25.0 8.0 1
1RGG D79I Sheet_12.4 7.0 52.6 2.85 1
1K9Q L30Y null 7.0 65.0 0.17 1
2LZM E108V Helix_48.8 5.4 65.2 0.7 1
1VQB M77V Sheet_89.7 7.0 25.0 0.6 1
2LZM E11F Helix_33.0 5.4 66.48 1.7 1
2LZM S44K Helix_67.8 3.01 51.68 0.2 1
1ROP D30K Turn_126.0 7.0 69.0 0.9 1
2LZM S117I Helix_1.0 5.4 66.48 1.7 1
2LZM T157R Coil_58.0 3.0 53.6 0.3 1
2AFG L44P Sheet_0.0 6.6 40.05 0.69 1
CspB-TB K55Q null 7.5 55.0 0.79 1
1A23 H32S Helix_57.4 7.0 30.0 5.2 1
1CSP K65I Sheet_94.3 7.0 70.0 1.53 1
1ROP D30E Turn_126.0 7.0 69.0 1.0 1
3SSI M73A Coil_211.3 7.0 53.36 0.55 1
2LZM D20N Sheet_46.2 5.4 65.1 1.3 1
2LZM V131E Helix_99.1 3.01 53.08 0.2 1
1A23 H32L Helix_57.4 7.0 30.0 5.3 1
P08821 S27A null 7.0 48.6 0.73 1
2AFG F85W Sheet_0.3 6.6 24.85 0.1 1
2LZM S44M Helix_67.8 3.01 51.68 0.33 1
2LZM A98S Helix_0.0 3.0 51.55 -2.5 -1
1VQB C33T Sheet_0.0 7.0 25.0 -2.3 -1
2LZM I3S Helix_19.8 6.5 64.7 -1.7 -1
1STN A60G Helix_60.7 7.0 20.0 -1.5 -1
1CSP N10K Sheet_52.1 7.5 55.0 -1.51 -1
1TPK V65A Sheet_0.2 4.5 64.3 -2.0 -1
1BPI F4A Helix_21.9 7.0 39.0 -3.0 -1
1AYF Y82L Coil_134.9 8.5 37.0 -0.36 -1
1VQB V35T Sheet_8.5 7.0 25.0 -2.65 -1
1STN F76G Coil_17.0 7.0 20.0 -4.7 -1
1WQ5 E49D Sheet_0.7 7.0 25.0 -0.3 -1
1RGG T59V Coil_33.3 7.0 48.4 -1.7 -1
1C9O E46A Sheet_56.0 7.0 70.0 -0.22 -1
1VQB L81T Sheet_21.2 7.0 25.0 -2.55 -1
1OTR E34G Helix_72.8 3.0 65.0 -1.39 -1
2LZM L91M Coil_5.2 5.42 65.3 -0.8 -1
2CI2 A77G Coil_44.1 6.3 25.0 -1.88 -1
CspB-TB K42E null 7.5 55.0 -0.22 -1
1VQB M77L Sheet_89.7 7.0 25.0 -0.6 -1
2LZM M120Y Helix_33.0 5.35 61.0 -0.1 -1
2LZM G156D Coil_18.0 6.5 64.7 -2.3 -1
2LZM Q105A Helix_58.1 5.8 66.3 -0.6 -1
1VQB L32H Sheet_79.0 7.0 25.0 -0.45 -1
2CI2 L27A Turn_0.9 6.3 25.0 -2.64 -1
2LZM A134S Helix_29.0 3.0 51.55 -0.1 -1
1RGG Y81F null 7.0 25.0 -1.2 -1
1VQB L37V Coil_115.8 7.0 25.0 -1.75 -1
2LZM R14K Sheet_118.0 5.4 65.15 -0.03 -1
1VQB I47F Sheet_4.5 7.0 25.0 -0.97 -1
1VQB V35M Sheet_8.5 7.0 25.0 -0.53 -1
1YYX L48A null 5.0 25.0 -4.23 -1
3SSI V13F Sheet_56.2 7.0 82.21 -5.69 -1
1L63 I100A Helix_9.4 5.4 65.3 -2.5 -1
1C9O E50K Sheet_54.3 7.0 75.0 -0.5 -1
1VQB R82C Sheet_50.7 7.0 25.0 -0.75 -1
2HPR G49K h_18.7 7.0 25.0 -1.0 -1
1HUE V42I Sheet_0.3 7.0 63.9 -0.82 -1
2LZM G30F Turn_17.3 5.4 66.48 -1.5 -1
1AYF T54A Turn_57.2 8.5 37.0 -1.31 -1
2LZM T157I Coil_58.0 6.0 64.5 -1.2 -1
1VQB I47L Sheet_4.5 7.0 25.0 -0.32 -1
1WQ5 G211R Sheet_0.0 7.8 4.0 -0.1 -1
1RTB V57A Helix_0.0 5.0 40.0 -2.85 -1
1RN1 A21V Helix_61.1 2.5 0.0 -0.66 -1
1RTB F46V Sheet_0.0 6.0 24.85 -4.54 -1
1VQB C33M Sheet_0.0 7.0 25.0 -1.75 -1
1YYX A90G null 5.0 25.0 -2.87 -1
1OTR I36L Coil_28.9 3.0 50.0 -1.31 -1
2LZM I3A Helix_19.8 6.5 64.7 -0.7 -1
1BPI V34A Sheet_61.9 7.0 39.0 -1.2 -1
2CI2 L51I Sheet_38.9 6.25 25.0 -0.26 -1
1ROP D30V Turn_126.0 7.0 69.0 -0.4 -1
1TPK V65T Sheet_0.2 4.5 64.3 -1.0 -1
1RGG T72V Sheet_19.2 7.0 48.4 -0.2 -1
2CI2 L51A Sheet_38.9 6.3 46.45 -2.37 -1
1FLV G87A Sheet_0.0 7.0 44.15 -0.09 -1
1RTB Y97G Sheet_6.3 5.0 63.3 -11.7 -1
1CSP D25K Coil_56.3 7.5 55.0 -1.39 -1
2CI2 P52A Sheet_87.1 6.25 25.0 -0.17 -1
1PIN L7V Coil_40.9 7.0 40.0 -1.26 -1
1RTB V54A Helix_0.0 5.0 40.0 -2.58 -1
1VQB L49V Sheet_9.0 7.0 25.0 -1.45 -1
2LZM T157F Coil_58.0 2.0 42.0 -2.4 -1
2CI2 I49A Sheet_75.3 6.3 25.0 -2.12 -1
2AFG V31I Sheet 6.6 24.85 -0.96 -1
2LZM K43A Helix_48.0 6.7 62.2 -1.03 -1
2LZM I78M Helix_0.0 5.42 65.3 -1.5 -1
1FTG D150K Turn_120.8 7.0 44.15 -0.22 -1
2LZM R80K Helix_181.6 5.4 65.15 -0.17 -1
1VQB V45C Sheet_49.6 7.0 25.0 -0.05 -1
2LZM F67A Helix_10.5 3.0 51.65 -1.9 -1
1ROP D30T Turn_126.0 7.0 69.0 -0.4 -1
1PIN Q33A Sheet_50.7 7.0 40.0 -0.57 -1
1RTB V63A Sheet_54.7 5.0 40.0 -2.02 -1
1FC1 L398A null 7.4 20.0 -0.1 -1
2LZM T115A Helix_87.1 3.01 51.65 -0.14 -1
2WSY L209V Sheet_0.9 7.8 25.0 -1.0 -1
1BPI Y35A Sheet_14.3 7.0 39.0 -1.1 -1
2ABD E67A Helix_97.3 5.3 5.0 -0.36 -1
1RTB V118G Sheet_32.1 5.0 40.0 -2.77 -1
1RGG Y51F null 7.0 25.0 -2.3 -1
1BPI Y35G Sheet_14.3 2.0 25.0 -5.0 -1
1FTG V139A Turn_0.0 7.0 44.15 -0.87 -1
1ROP D30P Turn_126.0 7.0 69.0 -1.6 -1
2LZM I27A Sheet_0.0 3.0 51.65 -3.1 -1
2CI2 P25A Turn_71.2 6.25 25.0 -1.57 -1
1BVC T67A Helix_92.0 9.6 82.2 -0.3 -1
1STN L25A Sheet_0.0 7.0 51.4 -2.6 -1
1RTB V47G Sheet_0.0 5.0 40.0 -7.34 -1
1CSP E21Q Turn_103.8 7.5 55.0 -0.31 -1
2LZM Q122A Helix_75.8 3.01 51.65 -0.24 -1
2LZM A74P Helix_8.6 6.5 62.9 -4.6 -1
2LZM F153A Helix_0.1 5.7 64.88 -3.8 -1
1BPI G37A Coil_34.4 7.0 39.0 -2.3 -1
2LZM R96Q Helix_70.4 5.35 58.0 -0.3 -1
