# Supplementary material for: Towards sequence-based prediction of mutation-induced stability changes in unseen non-homologous proteins
Source: BMC Genomics. 2014 Jan 24;15(Suppl 1):S4. doi: 10.1186/1471-2164-15-S1-S4 (PMC4046685; doi:10.1186/1471-2164-15-S1-S4)
Supplement: Supplementary file 1 — Additional file 1: Data set S1914. The files containing the S1914 data set, as well as training, cross-validation, and test splits are available in a white-space-delimited tabular text format. All files are compressed in a single zip archive S1914.zip. (ZIP 2 MB) [file 12864_2014_5677_MOESM1_ESM.zip › S1914/unseen-protein/unseen-mutation_cross-validation/replication7/S1914.train7.fold9]

1WQ5 E49Y Sheet_0.7 7.0 25.0 0.0 1
1WQ5 E49M Sheet_0.7 7.0 25.0 4.5 1
2LZM G113A Helix_58.1 6.5 64.7 0.3 1
1FTG V18I Helix_5.6 7.0 43.25 0.69 1
2AFG H102Y Turn_7.3 7.3 39.8 0.399 1
1WQ5 E49V Sheet_0.7 7.0 25.0 3.2 1
2LZM C54T Turn_3.7 6.5 70.0 0.3 1
1OTR E34I Helix_72.8 3.0 65.0 1.65 1
2LZM I3L Helix_19.8 6.5 64.7 0.4 1
1C9O T31S Helix_30.7 7.0 70.0 0.17 1
1CSP E66K Coil_46.8 7.0 70.0 2.17 1
1RTB S123A Sheet_27.6 7.0 61.7 0.46 1
1AAR K6Q Sheet_100.8 5.0 25.0 0.26 1
1IRO V24I Sheet_4.5 9.08 107.0 0.36 1
1RGG D79A Sheet_12.4 7.0 52.6 2.75 1
2LZM S44L Helix_67.8 3.01 51.68 0.39 1
1AYF T54S Turn_57.2 8.5 37.0 0.05 1
1CSP M1R Coil_139.1 7.0 70.0 1.74 1
2LZM E128A Helix_86.7 2.02 40.75 0.16 1
1CSP A46K Sheet_26.9 7.0 70.0 1.41 1
2ABD Y73F Helix_3.4 5.3 5.0 0.27 1
1BPI T11A Coil_65.8 7.0 39.0 0.0 1
1CSP E3L Sheet_78.4 7.0 70.0 1.6 1
1PIN R17A Turn_218.4 7.0 40.0 0.0 1
2LZM E11A Helix_33.0 5.4 66.48 1.1 1
1N0J Q143N Turn_0.0 7.8 70.0 2.79 1
1POH K49G Helix_91.6 7.0 25.0 1.2 1
1STN H46Y Turn_38.3 5.38 40.0 0.0 1
2AFG H93G Turn_125.1 6.6 25.0 0.55 1
1CSP E3K Sheet_78.4 7.0 70.0 2.75 1
2LZM F153L Helix_0.1 5.7 64.88 0.3 1
1OTR K33A null 3.25 65.0 0.43 1
1OTR E34V Helix_72.8 3.0 65.0 0.86 1
2CI2 D64A Sheet_30.6 6.25 25.0 -0.8 -1
2LZM L99I Helix_0.0 5.7 64.88 -1.5 -1
1L63 V111M Helix_0.0 5.4 65.3 -0.7 -1
2ABD D21H Helix_26.6 5.3 5.0 -0.56 -1
2AFG V109L Coil_0.5 6.6 40.05 -0.57 -1
2LZM V149G Helix_0.1 5.4 59.0 -4.9 -1
2LZM W138Y Helix_10.6 2.2 -1.0 -1.71 -1
2LZM A82S Helix_89.5 3.0 51.55 -0.3 -1
2LZM M106K Helix_56.1 3.0 47.0 -3.4 -1
1WQ5 C118S Helix_0.0 9.0 50.0 -2.27 -1
1FC1 K392A null 7.4 20.0 -0.4 -1
1VQB V45T Sheet_49.6 7.0 25.0 -1.75 -1
1BPI T32A Sheet_79.0 7.0 39.0 -0.1 -1
1PIN S32G Sheet_43.6 7.0 40.0 -0.81 -1
1C9O E12K Helix_162.3 7.0 75.0 -0.43 -1
2CI2 E26Q Turn_87.7 6.25 25.0 -0.62 -1
1BVC L69V Helix_1.1 11.0 76.5 -0.1 -1
3SSI M73I Coil_211.3 7.0 53.36 -0.94 -1
1STN F34C null 7.6 20.0 -2.8 -1
1FTG A84G Sheet_0.0 7.0 44.15 -1.8 -1
3HHR E74A Helix_52.4 8.0 20.0 -0.49 -1
1BVC I142V Helix_0.3 11.0 76.5 -0.1 -1
3MBP V8G Sheet_40.4 7.6 25.0 -1.1 -1
1L63 I50A Helix_34.5 5.4 65.3 -1.6 -1
1RN1 N44D Turn_49.7 7.0 50.8 -1.6 -1
1PIN I28A Turn_70.0 7.0 40.0 -0.36 -1
1RGG D33A Turn_16.5 7.0 52.6 -6.1 -1
2LZM L118I Helix_9.7 5.35 61.0 -1.2 -1
3HHR S71A Coil_36.6 8.0 20.0 -0.97 -1
1L63 I78A Helix_0.0 5.4 65.3 -1.2 -1
1VQB D50H Turn_41.1 7.0 25.0 -0.78 -1
1PIN T29G Turn_1.3 7.0 40.0 -1.99 -1
2LZM V103M Helix_7.2 5.42 65.3 -1.2 -1
1RN1 Y56F Sheet_24.3 7.0 25.0 -0.78 -1
1RTB P93A Coil_104.0 4.2 56.05 -2.7 -1
2LZM M6I Helix_0.0 6.0 65.5 -1.38 -1
1RGG E54Q Sheet_15.6 7.0 49.0 -1.7 -1
1WQ5 P207A Coil_49.7 9.0 54.1 -1.64 -1
2CI2 V79G Coil_39.4 6.3 25.0 -3.24 -1
1FTG I104V Helix_42.9 7.0 44.15 -0.56 -1
1RGG V57T Coil_0.0 7.0 48.4 -4.4 -1
2LZM R96M Helix_70.4 5.35 58.0 -2.7 -1
1L63 I27M Sheet_0.0 5.4 65.3 -3.1 -1
1C9O L66E Coil_112.1 7.0 70.0 -1.24 -1
2LZM T157L Coil_58.0 3.0 53.6 -1.7 -1
2CI2 P80A Sheet_3.7 6.25 25.0 -3.34 -1
1RTP K80S Helix_114.1 7.4 45.8 -0.29 -1
1ZG4 G238S null 7.0 50.6 -1.25 -1
1FC1 T350A null 7.4 20.0 -0.1 -1
2CI2 I56A Coil_174.8 6.25 25.0 -0.03 -1
2LZM I58T Coil_4.1 5.4 59.0 -3.4 -1
2ABD Y28N Helix_53.1 5.3 5.0 -2.23 -1
1RTB A109G Sheet_6.4 5.0 40.0 -0.43 -1
1BPI M52A Helix_125.5 7.0 39.0 -1.7 -1
2LZM S44G Helix_67.8 3.01 51.68 -0.53 -1
2LZM R96E Helix_70.4 5.35 58.0 -2.5 -1
2CI2 P44A Turn_109.5 6.25 25.0 -1.76 -1
1RTB V108I Sheet_0.0 5.0 40.0 -0.43 -1
1OTR L67N Sheet_0.1 3.75 50.0 -3.39 -1
2LZM I29A Turn_3.9 3.0 51.65 -2.6 -1
CspB-TB K20E null 7.5 55.0 -1.31 -1
2LZM H31N Sheet_34.2 5.5 66.0 -4.0 -1
2CI2 S31A Sheet_24.0 6.3 46.45 -0.89 -1
1VQB I47A Sheet_4.5 7.0 25.0 -3.52 -1
2WSY A18V Sheet_0.5 7.8 25.0 -0.6 -1
1FTG I156V Helix_1.9 7.0 44.15 -3.6 -1
1CYO V61Y Turn_112.1 7.0 25.0 -1.34 -1
2LZM I100M Helix_9.0 5.42 65.3 -1.6 -1
1C9O E36K Coil_142.9 7.0 75.0 -0.19 -1
2LZM L133M Helix_0.8 5.42 65.3 -0.4 -1
1STN E73A Sheet_45.8 7.0 20.0 -1.6 -1
2CI2 V70A Sheet_12.1 6.3 25.0 -1.95 -1
1RGG E41K null 7.0 25.0 -1.2 -1
1CSP D24N Coil_124.8 7.5 55.0 -0.72 -1
1PIN G20A Coil_54.7 7.0 40.0 -0.86 -1
1IOB T9G Sheet_5.4 6.5 25.0 -2.6 -1
1L63 V149M Helix_0.2 5.4 65.3 -2.8 -1
1OTR V17A Coil_2.8 3.75 50.0 -1.63 -1
1RTB P93G Coil_104.0 6.0 61.6 -2.2 -1
1RTB V47A Sheet_0.0 5.0 40.0 -3.8 -1
2CI2 I76A Coil_1.0 6.3 25.0 -4.25 -1
1BVC I28A Helix_1.8 11.0 76.5 -1.3 -1
1RGG N39D Turn_17.1 7.0 48.4 -1.5 -1
2LZM T152C Helix_0.0 5.4 59.0 -0.5 -1
1BVC S117A Helix_75.0 9.6 82.2 -0.3 -1
1RGG Y49F null 7.0 25.0 -0.2 -1
1RGG D79E Sheet_12.4 7.0 52.6 -0.3 -1
1TPK V65M Sheet_0.2 4.5 64.3 -2.2 -1
1VQB I6V Sheet_1.1 7.0 25.0 -0.35 -1
1AAR K27Q Helix_16.1 5.0 25.0 -1.91 -1
1L63 L33A Sheet_15.2 5.4 65.3 -2.9 -1
1BPI G57A Coil_42.9 7.0 39.0 -0.2 -1
1RN1 A21F Helix_61.1 2.5 0.0 -0.57 -1
2LZM I3F Helix_19.8 6.5 64.7 -1.1 -1
2LZM L84M Helix_0.0 5.42 65.3 -1.9 -1
