# Supplementary material for: Towards sequence-based prediction of mutation-induced stability changes in unseen non-homologous proteins
Source: BMC Genomics. 2014 Jan 24;15(Suppl 1):S4. doi: 10.1186/1471-2164-15-S1-S4 (PMC4046685; doi:10.1186/1471-2164-15-S1-S4)
Supplement: Supplementary file 1 — Additional file 1: Data set S1914. The files containing the S1914 data set, as well as training, cross-validation, and test splits are available in a white-space-delimited tabular text format. All files are compressed in a single zip archive S1914.zip. (ZIP 2 MB) [file 12864_2014_5677_MOESM1_ESM.zip › S1914/unseen-protein/unseen-mutation_cross-validation/replication7/S1914.train7.fold10]

1BVC Q8A Helix_81.9 4.2 4.0 0.98 1
1RGG T67V Turn_66.7 7.0 48.4 0.0 1
1RGG Y30F null 7.0 25.0 0.4 1
2LZM G113E Helix_58.1 5.4 65.15 0.3 1
1ZG4 S235A null 7.0 50.6 0.58 1
1OTR K33M null 3.25 65.0 0.53 1
1BVC L29M Helix_4.8 11.0 76.5 0.1 1
1WQ5 E49H Sheet_0.7 7.0 25.0 1.3 1
1RGG D79N Sheet_12.4 7.0 52.6 1.8 1
1ZG4 E104K null 7.0 50.6 0.64 1
2CI2 I49V Sheet_75.3 6.3 25.0 0.08 1
2LZM N132M Helix_41.0 5.4 66.48 1.5 1
3SSI M103L Helix_0.5 7.0 82.21 0.15 1
2AFG H21Y Sheet_6.5 7.3 39.8 0.754 1
1PIN S19G Turn_48.7 7.0 40.0 0.01 1
3HHR S71T Coil_36.6 8.0 20.0 0.33 1
3MBP P48A Helix_38.6 7.4 63.0 0.5 1
1FTG D126K Coil_103.2 7.0 44.15 0.55 1
2LZM N40A Helix_108.9 6.7 62.2 0.32 1
1VQB L32Y Sheet_79.0 7.0 25.0 0.5 1
1ROP D30Q Turn_126.0 7.0 69.0 1.8 1
3MBP T345I Helix_58.4 7.6 25.0 0.7 1
2LZM N144H Helix_97.9 6.7 62.4 0.3 1
1RGG T5V Sheet_81.2 7.0 48.4 0.0 1
2LZM A82P Helix_89.5 6.5 64.7 0.8 1
1POH K49E Helix_91.6 7.0 25.0 2.1 1
2LZM S44Y Helix_67.8 3.01 51.68 0.19 1
1ARR P8L Sheet_46.3 7.5 25.0 2.49 1
2LZM N132I Helix_41.0 5.4 66.48 1.2 1
2LZM T151S Helix_31.5 5.4 65.15 0.39 1
1AYF C95S Coil_66.0 8.5 37.0 0.96 1
1CSP R56Q Turn_232.1 7.5 55.0 0.38 1
1BVC I142M Helix_0.3 11.0 76.5 0.9 1
1BPI G12A Coil_17.1 7.0 39.0 -1.8 -1
1FTG L6A Sheet_0.0 7.0 44.15 -2.94 -1
1RRO P21A Turn_66.74 7.4 53.6 -0.74 -1
1STN S141A Coil_104.9 7.0 40.0 -0.12 -1
2LZM K147E Helix_90.3 5.3 25.0 -0.7 -1
1CLW E309V Sheet_28.8 7.4 88.4 -2.3 -1
2LZM T59G Coil_71.8 6.5 63.0 -1.6 -1
1WQ5 P57A null 9.0 54.1 -0.04 -1
2CI2 V38A Helix_52.3 6.3 25.0 -0.46 -1
1PIN R36A Coil_99.8 7.0 40.0 -0.29 -1
1BPI F45A Sheet_20.3 2.0 25.0 -6.9 -1
1WQ5 C154S Sheet_0.0 9.0 50.0 -1.72 -1
1PIN T29A Turn_1.3 7.0 40.0 -1.25 -1
1AAR K29N Helix_66.7 5.0 25.0 -1.48 -1
1CSP K65E Sheet_94.3 7.5 55.0 -1.7 -1
1BVC I142A Helix_0.0 9.6 82.2 -1.9 -1
1C9O Q53E Sheet_105.1 7.0 70.0 -0.1 -1
2CI2 E34N Helix_88.6 6.25 25.0 -1.07 -1
2ABD A9G Helix_9.0 5.3 5.0 -1.81 -1
1FLV A101L Helix_0.1 7.0 44.15 -0.53 -1
2LZM R96I Helix_70.4 5.35 58.0 -2.9 -1
1WQ5 P62A null 9.0 54.1 -0.52 -1
1C9O Y15F Sheet_66.4 7.0 70.0 -0.05 -1
2ABD K54A Helix_74.4 5.3 5.0 -0.86 -1
1FTG I21G Helix_70.3 7.0 43.25 -0.76 -1
1RGG Y52F null 7.0 25.0 -3.6 -1
2ABD Y28A Helix_53.1 5.3 5.0 -2.47 -1
1WQ5 C154A Sheet_0.0 9.0 50.0 -1.03 -1
1YYX F65A null 5.0 25.0 -2.5 -1
2CI2 I39V Helix_0.0 6.3 25.0 -1.27 -1
1L63 L66M Helix_3.9 5.4 65.3 -1.0 -1
2ABD K32R Helix_51.7 5.3 5.0 -1.83 -1
2CI2 F69L Sheet_34.5 6.3 46.45 -2.11 -1
1FTG S110A Helix_42.3 7.0 44.15 -0.64 -1
1RN1 N81A Sheet_5.8 7.0 25.0 -2.87 -1
2CI2 T58A Coil_106.5 6.3 25.0 -0.69 -1
1PIN F25A Sheet_45.0 7.0 40.0 -2.14 -1
2LZM R96F Helix_70.4 5.35 58.0 -4.2 -1
2LZM R96A Helix_70.4 5.35 58.0 -2.0 -1
2LZM N163D Coil_117.8 5.4 65.15 -0.21 -1
2CI2 V57A Coil_61.9 6.25 25.0 -1.47 -1
1PIN L7A Coil_40.9 7.0 40.0 -1.72 -1
1BPI P2A Helix_67.8 7.0 39.0 -1.3 -1
1RN1 A21L Helix_61.1 2.5 0.0 -0.13 -1
2CI2 I48A Sheet_33.8 6.3 25.0 -3.84 -1
1BPI F22A Sheet_23.2 7.0 39.0 -2.0 -1
1RTB P114G Sheet_112.1 6.0 61.6 -3.3 -1
2ABD V77A Helix_3.6 5.3 5.0 -1.14 -1
2CI2 V82A Helix_17.8 6.3 25.0 -1.45 -1
1L63 I17M Sheet_16.4 5.4 65.3 -2.2 -1
1BVC H36Q Helix_43.6 7.8 4.0 -0.8 -1
3HHR E74Q Helix_52.4 8.0 20.0 -0.18 -1
2LZM A93S Helix_75.9 3.0 51.55 -0.2 -1
1VQB L37A Coil_115.8 7.0 25.0 -3.85 -1
1RGG V43T Coil_38.1 7.0 48.4 -0.5 -1
2LZM L133F Helix_0.8 5.35 61.0 -0.3 -1
1VQB I78T Sheet_91.6 7.0 25.0 -3.3 -1
2AFG C83S Turn_0.1 6.6 25.0 -1.91 -1
1WQ5 G211W Sheet_0.0 7.8 25.0 -1.2 -1
1STN Y91S Sheet_0.0 7.0 20.0 -5.3 -1
1CSP K13Q Turn_143.1 7.5 55.0 -0.14 -1
2LZM S44P Helix_67.8 3.01 51.68 -3.03 -1
2LZM I3M Helix_19.8 6.5 64.7 -0.9 -1
3SSI M103A Helix_0.5 7.0 82.21 -2.32 -1
2LZM L99G Helix_0.0 5.4 65.2 -6.3 -1
1RTP A21P Turn_71.3 7.4 45.8 -1.92 -1
1VQB L81V Sheet_21.2 7.0 25.0 -0.1 -1
2CI2 E33D Helix_99.3 6.25 25.0 -0.52 -1
1STN L89F Coil_25.9 5.38 40.0 -1.2 -1
1BVC L11A Helix_44.0 9.6 82.2 -0.4 -1
P01051 V14A null 7.0 25.0 -1.67 -1
1PIN Y24F Sheet_22.9 7.0 40.0 -0.66 -1
1CLW G177R Sheet_28.4 7.4 88.4 -2.1 -1
2LZM T157S Coil_58.0 2.0 42.0 -0.66 -1
1CYO V61H Turn_112.1 7.0 25.0 -1.6 -1
2LZM L99M Helix_0.0 5.7 64.88 -0.6 -1
1CYO V45G Helix_78.1 7.0 25.0 -1.91 -1
2LZM T157N Coil_58.0 3.0 53.6 -1.2 -1
2LZM Q69P Helix_89.4 6.5 63.2 -2.9 -1
1YYX M58A null 5.0 25.0 -3.61 -1
1WQ5 G211S Sheet_0.0 7.8 25.0 -0.7 -1
1STN T62A Helix_0.0 7.0 20.0 -2.4 -1
1STN T33S Sheet_34.1 7.0 20.0 -1.4 -1
1MBG V103A Helix_0.0 7.5 25.0 -2.32 -1
2LZM R96Y Helix_70.4 5.35 58.0 -4.7 -1
1BVC I28L Helix_1.8 11.0 76.5 -0.6 -1
1TPK V65L Sheet_0.2 4.5 64.3 -1.9 -1
2CI2 V82G Helix_17.8 6.3 25.0 -3.5 -1
1OTR E34K Helix_72.8 3.0 65.0 -2.15 -1
1VQB V19T Sheet_101.0 7.0 25.0 -0.3 -1
2LZM D89A Helix_71.7 5.35 58.0 -0.5 -1
1L63 L118A Helix_10.2 5.4 65.3 -3.2 -1
1BPI K15A Coil_186.2 7.0 39.0 -0.4 -1
2CI2 Q41G Helix_139.6 6.25 25.0 -0.6 -1
