# Supplementary material for: Towards sequence-based prediction of mutation-induced stability changes in unseen non-homologous proteins
Source: BMC Genomics. 2014 Jan 24;15(Suppl 1):S4. doi: 10.1186/1471-2164-15-S1-S4 (PMC4046685; doi:10.1186/1471-2164-15-S1-S4)
Supplement: Supplementary file 1 — Additional file 1: Data set S1914. The files containing the S1914 data set, as well as training, cross-validation, and test splits are available in a white-space-delimited tabular text format. All files are compressed in a single zip archive S1914.zip. (ZIP 2 MB) [file 12864_2014_5677_MOESM1_ESM.zip › S1914/unseen-protein/unseen-mutation_cross-validation/replication8/S1914.test8]

1A23 H32L Helix_57.4 7.0 30.0 5.3 1
1A23 H32S Helix_57.4 7.0 30.0 5.2 1
1A23 H32Y Helix_57.4 7.0 30.0 6.8 1
1AYF C95S Coil_66.0 8.5 37.0 0.96 1
1AYF D76E Helix_86.8 8.5 37.0 0.45 1
1AYF H56Q Sheet_5.6 8.5 37.0 -1.66 -1
1AYF H56R Sheet_5.6 8.5 37.0 -1.16 -1
1AYF H56T Sheet_5.6 8.5 37.0 -1.19 -1
1AYF T54A Turn_57.2 8.5 37.0 -1.31 -1
1AYF T54S Turn_57.2 8.5 37.0 0.05 1
1AYF Y82F Coil_134.9 8.5 37.0 -0.01 -1
1AYF Y82L Coil_134.9 8.5 37.0 -0.36 -1
1AYF Y82S Coil_134.9 8.5 37.0 -0.33 -1
1AYF Y82W Coil_134.9 8.5 37.0 -0.21 -1
1BNI A32C Helix_92.3 6.3 25.0 -1.0 -1
1BNI A32D Helix_92.3 6.3 25.0 -0.7 -1
1BNI A32E Helix_92.3 6.3 25.0 -0.6 -1
1BNI A32F Helix_92.3 6.3 25.0 -0.7 -1
1BNI A32G Helix_92.3 6.3 25.0 -0.9 -1
1BNI A32H Helix_92.3 6.3 25.0 -0.8 -1
1BNI A32I Helix_92.3 6.3 25.0 -0.8 -1
1BNI A32K Helix_92.3 6.3 25.0 -0.2 -1
1BNI A32L Helix_92.3 6.3 25.0 -0.3 -1
1BNI A32M Helix_92.3 6.3 25.0 -0.3 -1
1BNI A32N Helix_92.3 6.3 25.0 -0.7 -1
1BNI A32P Helix_92.3 6.3 25.0 -4.1 -1
1BNI A32Q Helix_92.3 6.3 25.0 -0.5 -1
1BNI A32R Helix_92.3 6.3 25.0 -0.1 -1
1BNI A32S Helix_92.3 6.3 25.0 -0.4 -1
1BNI A32T Helix_92.3 6.3 25.0 -0.8 -1
1BNI A32V Helix_92.3 6.3 25.0 -0.9 -1
1BNI A32W Helix_92.3 6.3 25.0 -1.0 -1
1BNI A32Y Helix_92.3 6.3 25.0 -0.8 -1
1BNI D12G Helix_78.1 6.3 25.0 -1.25 -1
1BNI D12S Helix_78.1 6.3 25.0 -0.65 -1
1BNI D22M Coil_135.5 4.4 25.0 -0.27 -1
1BNI D44E Helix_112.0 6.3 25.0 0.1 1
1BNI D54A Sheet_28.4 6.3 25.0 -3.15 -1
1BNI D54N Sheet_28.4 6.3 25.0 -2.5 -1
1BNI D75N Sheet_0.5 6.3 25.0 -4.9 -1
1BNI D8A Helix_87.9 6.3 25.0 -0.9 -1
1BNI D8G Helix_87.9 6.3 25.0 -1.17 -1
1BNI D8S Helix_87.9 6.3 25.0 -0.97 -1
1BNI D93N Coil_68.9 6.3 25.0 -4.11 -1
1BNI E29A Helix_84.2 6.3 25.0 -1.25 -1
1BNI E29G Helix_84.2 6.3 25.0 -1.81 -1
1BNI E29Q Helix_84.0 6.3 25.0 0.0 1
1BNI E29S Helix_84.2 6.3 25.0 -1.23 -1
1BNI E73A Sheet_11.7 6.3 25.0 -2.5 -1
1BNI E73G Sheet_11.7 6.3 25.0 -5.4 -1
1BNI F7L Helix_28.9 6.15 25.0 -4.6 -1
1BNI G34A Coil_38.5 6.3 25.0 -3.12 -1
1BNI G34D Coil_38.5 6.3 25.0 -3.39 -1
1BNI G34H Coil_38.5 6.3 25.0 -2.65 -1
1BNI G34K Coil_38.5 6.3 25.0 -3.12 -1
1BNI G34N Coil_38.5 6.3 25.0 -2.75 -1
1BNI G34R Coil_38.5 6.3 25.0 -2.42 -1
1BNI G34S Coil_38.5 6.3 25.0 -3.2 -1
1BNI G34T Coil_38.5 6.3 25.0 -3.37 -1
1BNI G52A Sheet_1.3 6.3 54.1 -5.3 -1
1BNI G52V Sheet_1.3 6.3 54.1 -8.4 -1
1BNI G53A Sheet_17.6 6.3 54.1 -3.4 -1
1BNI G53V Sheet_17.6 6.3 54.1 -7.8 -1
1BNI G65S Coil_62.0 6.3 25.0 0.5 1
1BNI H18A Coil_102.6 6.3 25.0 -1.85 -1
1BNI H18D Coil_102.6 6.3 25.0 -2.56 -1
1BNI H18G Coil_102.6 6.3 25.0 -0.7 -1
1BNI H18K Helix_102.6 6.3 25.0 -1.19 -1
1BNI H18N Coil_102.6 6.3 25.0 -1.68 -1
1BNI H18Q Coil_102.6 6.3 25.0 -1.6 -1
1BNI H18R Coil_102.6 6.3 25.0 -1.17 -1
1BNI H18S Coil_102.6 6.3 25.0 -2.28 -1
1BNI I109A Coil_45.0 6.3 25.0 -2.1 -1
1BNI I109V Coil_45.0 6.3 25.0 -0.8 -1
1BNI I25A Coil_19.9 6.3 25.0 -3.5 -1
1BNI I25V Coil_19.9 6.3 25.0 -1.1 -1
1BNI I4A Coil_63.0 6.3 25.0 -1.4 -1
1BNI I4V Coil_63.0 6.3 25.0 -0.6 -1
1BNI I51A Sheet_0.2 6.3 25.0 -4.7 -1
1BNI I51V Sheet_0.2 6.3 25.0 -1.8 -1
1BNI I55A Sheet_96.0 6.3 25.0 -1.1 -1
1BNI I55G Sheet_96.0 6.3 25.0 -3.1 -1
1BNI I55T Sheet_96.0 6.3 25.0 -0.6 -1
1BNI I55V Sheet_96.0 6.3 25.0 -0.3 -1
1BNI I76A Sheet_0.0 6.3 25.0 -1.9 -1
1BNI I76V Sheet_0.0 6.3 25.0 -0.8 -1
1BNI I88A Sheet_0.0 6.3 25.0 -4.31 -1
1BNI I88G Sheet_0.0 6.3 25.0 -7.4 -1
1BNI I88L Sheet_0.0 6.3 25.0 -0.3 -1
1BNI I88V Sheet_0.0 6.3 25.0 -1.43 -1
1BNI I96A Sheet_0.0 6.3 25.0 -3.54 -1
1BNI I96G Sheet_0.0 6.3 25.0 -5.7 -1
1BNI I96V Sheet_0.0 6.3 25.0 -0.98 -1
1BNI K108R Sheet_113.0 6.3 25.0 0.9 1
1BNI K19R Coil_72.0 6.3 25.0 0.2 1
1BNI K27G Helix_67.8 6.3 25.0 -0.48 -1
1BNI K62R Coil_87.0 6.3 25.0 -0.45 -1
1BNI K66A Turn_130.0 6.3 25.0 0.2 1
1BNI L14A Helix_0.0 6.3 25.0 -4.63 -1
1BNI L33Q Helix_95.4 6.3 25.0 -1.3 -1
1BNI L89G Sheet_0.0 6.3 25.0 -7.0 -1
1BNI L89T Sheet_0.0 6.3 25.0 -2.5 -1
1BNI L89V Sheet_0.0 6.3 25.0 -0.3 -1
1BNI L95G Coil_49.8 6.3 25.0 -4.7 -1
1BNI N23A Turn_13.6 6.3 25.0 -2.2 -1
1BNI N41D Helix_27.7 6.3 25.0 -2.5 -1
1BNI N58A Turn_23.3 6.3 25.0 -2.7 -1
1BNI N58D Turn_23.3 6.3 25.0 0.5 1
1BNI N5A Coil_12.7 6.3 25.0 -1.9 -1
1BNI N77A Coil_71.3 6.3 25.0 -1.6 -1
1BNI N84A Coil_50.8 6.3 25.0 -2.0 -1
1BNI Q104A Coil_92.0 6.3 25.0 -0.2 -1
1BNI Q15A Helix_69.7 6.3 25.0 -0.2 -1
1BNI Q15G Helix_69.7 6.3 25.0 -1.6 -1
1BNI Q15I Helix_69.0 6.3 25.0 1.0 1
1BNI Q31A Helix_101.4 6.3 25.0 0.1 1
1BNI Q31G Helix_101.4 6.3 25.0 -0.98 -1
1BNI Q31S Helix_101.4 6.3 25.0 -0.22 -1
1BNI R110A Coil_71.7 6.3 25.0 -0.4 -1
1BNI R69K Coil_36.2 6.3 25.0 -3.13 -1
1BNI R69M Coil_36.2 6.3 25.0 -2.12 -1
1BNI R69S Coil_36.2 6.3 25.0 -2.72 -1
1BNI R72G Sheet_83.6 6.3 25.0 -2.5 -1
1BNI R83K Coil_66.7 6.3 25.0 -4.13 -1
1BNI R83Q Coil_66.7 6.3 25.0 -2.05 -1
1BNI S28A Helix_78.5 6.3 25.0 0.41 1
1BNI S28E Helix_78.5 6.3 25.0 0.4 1
1BNI S28G Helix_78.5 6.3 25.0 -0.45 -1
1BNI S85A Sheet_28.0 6.3 25.0 -0.12 -1
1BNI S91A Sheet_1.1 6.3 25.0 -1.9 -1
1BNI S92A Turn_55.4 6.3 25.0 -2.8 -1
1BNI T100G Turn_70.4 6.3 25.0 -2.8 -1
1BNI T105V Coil_86.4 6.3 25.0 -2.2 -1
1BNI T16A Helix_104.3 6.3 25.0 -0.27 -1
1BNI T16G Helix_104.3 6.3 25.0 -1.66 -1
1BNI T16R Helix_104.3 6.3 25.0 0.49 1
1BNI T16S Helix_104.3 6.3 25.0 -1.79 -1
1BNI T26A Coil_39.5 6.3 25.0 -2.05 -1
1BNI T26D Coil_39.5 6.3 25.0 -0.08 -1
1BNI T26E Coil_39.5 6.3 25.0 -0.05 -1
1BNI T26G Coil_39.5 6.3 25.0 -1.54 -1
1BNI T26N Coil_39.5 6.3 25.0 -1.29 -1
1BNI T26Q Coil_39.5 6.3 25.0 -1.72 -1
1BNI T26S Coil_39.5 6.3 25.0 -0.56 -1
1BNI T26V Coil_39.5 6.3 25.0 -2.31 -1
1BNI T6A Coil_74.5 6.3 25.0 -2.29 -1
1BNI T6D Coil_74.5 6.3 25.0 0.11 1
1BNI T6E Coil_74.5 6.3 25.0 -0.27 -1
1BNI T6G Coil_74.5 6.3 25.0 -1.27 -1
1BNI T6H Helix_74.5 8.9 25.0 -1.56 -1
1BNI T6N Coil_74.5 6.3 25.0 -1.27 -1
1BNI T6P Coil_74.5 6.3 25.0 -3.08 -1
1BNI T6Q Coil_74.5 6.3 25.0 -1.87 -1
1BNI T6S Coil_74.5 6.3 25.0 -0.22 -1
1BNI T79V Coil_109.0 6.3 25.0 0.3 1
1BNI T99V Sheet_1.7 6.3 25.0 -2.7 -1
1BNI V10A Helix_0.0 6.3 25.0 -3.4 -1
1BNI V10T Helix_0.0 6.3 25.0 -2.5 -1
1BNI V36A Coil_71.8 6.3 25.0 -1.3 -1
1BNI V36T Coil_71.8 6.3 25.0 -1.1 -1
1BNI V45A Helix_42.9 6.3 25.0 -1.8 -1
1BNI V45T Helix_42.9 6.3 25.0 -2.4 -1
1BNI W94F Coil_70.9 5.8 25.0 -1.06 -1
1BNI W94L Coil_70.9 5.8 25.0 -1.59 -1
1BNI W94Y Coil_70.9 5.8 25.0 -1.27 -1
1BNI Y103F Coil_60.3 6.3 25.0 0.0 1
1BNI Y13A Helix_39.1 6.3 25.0 -3.5 -1
1BNI Y13F Helix_39.1 6.3 25.0 -0.41 -1
1BNI Y13G Helix_39.1 6.3 25.0 -6.4 -1
1BNI Y17A Helix_121.0 6.3 25.0 -2.13 -1
1BNI Y17F Helix_121.0 6.3 25.0 -0.3 -1
1BNI Y17G Helix_121.0 6.3 25.0 -4.46 -1
1BNI Y17S Helix_121.0 6.3 25.0 -2.57 -1
1BNI Y24F Turn_17.3 6.3 25.0 0.0 1
1BNI Y78F Coil_9.4 6.3 25.0 -1.45 -1
1BNI Y97G Sheet_29.7 6.3 25.0 -6.6 -1
1BTA C82A Coil_39.2 7.4 25.0 0.48 1
1C9O E12K Helix_162.3 7.0 75.0 -0.43 -1
1C9O E21A Sheet_151.4 7.0 70.0 -0.29 -1
1C9O E21K Turn_160.9 7.0 75.0 -0.26 -1
1C9O E36K Coil_142.9 7.0 75.0 -0.19 -1
1C9O E46A Sheet_56.0 7.0 70.0 -0.22 -1
1C9O E46K Sheet_56.0 7.0 75.0 -0.65 -1
1C9O E50K Sheet_54.3 7.0 75.0 -0.5 -1
1C9O G23Q Coil_46.1 7.0 70.0 -0.29 -1
1C9O H29E Sheet_64.6 7.0 75.0 -0.76 -1
1C9O L66E Coil_112.1 7.0 70.0 -1.24 -1
1C9O N11S Turn_74.5 7.0 70.0 0.33 1
1C9O N55K Turn_150.1 7.0 75.0 0.1 1
1C9O Q2L Sheet_69.1 7.0 70.0 0.55 1
1C9O Q53E Sheet_105.1 7.0 70.0 -0.1 -1
1C9O R3A Sheet_154.1 7.0 70.0 -1.89 -1
1C9O R3E Sheet_154.1 7.0 70.0 -2.75 -1
1C9O R3K Sheet_154.1 7.0 70.0 -0.19 -1
1C9O R3L Sheet_154.1 7.0 70.0 -0.93 -1
1C9O R56E Turn_213.1 7.0 75.0 0.76 1
1C9O S24D Coil_97.1 7.0 70.0 0.22 1
1C9O T31S Helix_30.7 7.0 70.0 0.17 1
1C9O V64T Sheet_62.0 7.0 70.0 -0.26 -1
1C9O Y15F Sheet_66.4 7.0 70.0 -0.05 -1
1CSP A46E Sheet_26.9 7.0 70.0 -0.6 -1
1CSP A46K Sheet_26.9 7.0 70.0 1.41 1
1CSP D24K Coil_124.8 7.5 55.0 -0.48 -1
1CSP D24N Coil_124.8 7.5 55.0 -0.72 -1
1CSP D25K Coil_56.3 7.5 55.0 -1.39 -1
1CSP D25Q Coil_56.3 7.5 55.0 -0.81 -1
1CSP E19K Sheet_79.8 7.5 55.0 -0.57 -1
1CSP E19Q Sheet_79.8 7.5 55.0 -0.19 -1
1CSP E21Q Turn_103.8 7.5 55.0 -0.31 -1
1CSP E3K Sheet_78.4 7.0 70.0 2.75 1
1CSP E3L Sheet_78.4 7.0 70.0 1.6 1
1CSP E3Q Sheet_78.4 7.5 55.0 1.31 1
1CSP E3R Sheet_78.4 7.0 70.0 2.65 1
1CSP E42K Turn_126.1 7.5 55.0 0.02 1
1CSP E42Q Turn_126.1 7.5 55.0 -0.12 -1
1CSP E43K Turn_131.6 7.5 55.0 0.17 1
1CSP E43Q Turn_131.6 7.5 55.0 0.05 1
1CSP E43S Turn_131.6 7.0 70.0 0.29 1
1CSP E50Q Sheet_68.0 7.5 55.0 -1.22 -1
1CSP E53K Sheet_115.9 7.5 55.0 -0.19 -1
1CSP E53Q Sheet_115.9 7.5 55.0 0.19 1
1CSP E66K Coil_46.8 7.0 70.0 2.17 1
1CSP E66L Coil_46.8 7.0 70.0 2.1 1
1CSP F15A Sheet_55.0 7.0 45.0 -2.05 -1
1CSP F17A Sheet_59.3 7.0 45.0 -1.52 -1
1CSP F27A Sheet_71.7 7.0 45.0 -0.89 -1
1CSP F38A Coil_161.6 7.0 60.0 0.31 1
1CSP K13E Turn_143.1 7.5 55.0 -0.29 -1
1CSP K13Q Turn_143.1 7.5 55.0 -0.14 -1
1CSP K39E Coil_75.3 7.5 55.0 -0.26 -1
1CSP K39Q Coil_75.3 7.5 55.0 -0.02 -1
1CSP K5E Sheet_100.2 7.5 55.0 -3.11 -1
1CSP K5Q Sheet_100.2 7.5 55.0 -1.96 -1
1CSP K65E Sheet_94.3 7.5 55.0 -1.7 -1
1CSP K65I Sheet_94.3 7.0 70.0 1.53 1
1CSP K65Q Sheet_94.3 7.5 55.0 -0.76 -1
1CSP K7E Sheet 7.5 55.0 -3.59 -1
1CSP K7Q Sheet 7.5 55.0 -3.59 -1
1CSP M1R Coil_139.1 7.0 70.0 1.74 1
1CSP N10D Sheet_52.1 7.5 55.0 0.31 1
1CSP N10K Sheet_52.1 7.5 55.0 -1.51 -1
1CSP N55D Turn_160.4 7.5 55.0 0.5 1
1CSP R56Q Turn_232.1 7.5 55.0 0.38 1
1CSP S48E Sheet_26.4 7.5 55.0 0.1 1
1CSP S48K Sheet_26.4 7.5 55.0 0.74 1
1CSP S48R Sheet_26.4 7.0 70.0 1.58 1
1CSP V20E Turn_20.0 7.5 55.0 -3.59 -1
1CSP V20K Turn_20.0 7.5 55.0 -1.94 -1
1CSP V20Q Turn_20.0 7.5 55.0 -1.82 -1
1K9Q A20R null 7.0 65.0 0.89 1
1K9Q D34T null 7.0 65.0 0.35 1
1K9Q L30Y null 7.0 65.0 0.17 1
1L63 A129M Helix_0.0 5.4 65.3 -1.9 -1
1L63 F104A Helix_32.0 5.4 65.3 -2.7 -1
1L63 F104M Helix_32.0 5.4 65.3 -0.4 -1
1L63 I100A Helix_9.4 5.4 65.3 -2.5 -1
1L63 I17A Sheet_16.4 5.4 65.3 -2.3 -1
1L63 I17M Sheet_16.4 5.4 65.3 -2.2 -1
1L63 I27M Sheet_0.0 5.4 65.3 -3.1 -1
1L63 I50A Helix_34.5 5.4 65.3 -1.6 -1
1L63 I50M Helix_34.5 5.4 65.3 -0.4 -1
1L63 I78A Helix_0.0 5.4 65.3 -1.2 -1
1L63 L118A Helix_10.2 5.4 65.3 -3.2 -1
1L63 L121A Helix_0.2 5.4 65.3 -2.2 -1
1L63 L33A Sheet_15.2 5.4 65.3 -2.9 -1
1L63 L33M Sheet_15.2 5.4 65.3 -2.0 -1
1L63 L66A Helix_3.9 5.4 65.3 -3.3 -1
1L63 L66M Helix_3.9 5.4 65.3 -1.0 -1
1L63 L7A Helix_0.0 5.4 65.3 -2.3 -1
1L63 L84A Helix_0.0 5.4 65.3 -3.7 -1
1L63 L91A Coil_5.3 5.4 65.3 -2.6 -1
1L63 M102A Helix_1.1 5.4 65.3 -2.9 -1
1L63 M106A Helix_52.0 5.4 65.3 -1.9 -1
1L63 M6A Helix_0.0 5.4 65.3 -1.6 -1
1L63 V103A Helix_7.5 5.4 65.3 -1.6 -1
1L63 V111A Helix_0.0 5.4 65.3 -1.0 -1
1L63 V111M Helix_0.0 5.4 65.3 -0.7 -1
1L63 V149M Helix_0.2 5.4 65.3 -2.8 -1
1L63 V87A Helix_3.8 5.4 65.3 -1.5 -1
1L63 V87M Helix_3.8 5.4 65.3 -2.3 -1
1ONC M23L Turn_0.0 7.0 25.0 -2.22 -1
1TPK V65A Sheet_0.2 4.5 64.3 -2.0 -1
1TPK V65I Sheet_0.2 4.5 64.3 0.3 1
1TPK V65L Sheet_0.2 4.5 64.3 -1.9 -1
1TPK V65M Sheet_0.2 4.5 64.3 -2.2 -1
1TPK V65S Sheet_0.2 4.5 64.3 -2.4 -1
1TPK V65T Sheet_0.2 4.5 64.3 -1.0 -1
1TUP C242S Coil_19.1 7.2 10.0 -2.94 -1
1TUP R175H Coil_5.8 7.2 10.0 -3.01 -1
1TUP R248Q Coil_194.1 7.2 10.0 -1.94 -1
1TUP R249S Coil_26.3 7.2 10.0 -1.95 -1
1TUP R273H Sheet_73.4 7.2 10.0 -0.35 -1
1WQ5 C118A Helix_0.0 9.0 50.0 -1.36 -1
1WQ5 C118S Helix_0.0 9.0 50.0 -2.27 -1
1WQ5 C118V Helix_0.0 9.0 50.0 -1.34 -1
1WQ5 C154A Sheet_0.0 9.0 50.0 -1.03 -1
1WQ5 C154S Sheet_0.0 9.0 50.0 -1.72 -1
1WQ5 C154V Sheet_0.0 9.0 50.0 -1.12 -1
1WQ5 C81A Helix_0.0 9.0 50.0 -0.69 -1
1WQ5 C81G Helix_0.0 9.0 50.0 -1.58 -1
1WQ5 C81S Helix_0.0 9.0 50.0 -1.41 -1
1WQ5 C81V Helix_0.0 9.0 50.0 -1.32 -1
1WQ5 E49A Sheet_0.7 7.0 25.0 -0.3 -1
1WQ5 E49C Sheet_0.7 7.0 25.0 2.2 1
1WQ5 E49D Sheet_0.7 7.0 25.0 -0.3 -1
1WQ5 E49F Sheet_0.7 7.0 25.0 2.4 1
1WQ5 E49G Sheet_0.7 7.0 25.0 -1.7 -1
1WQ5 E49H Sheet_0.7 7.0 25.0 1.3 1
1WQ5 E49I Sheet_0.7 7.0 25.0 8.0 1
1WQ5 E49K Sheet_0.7 7.0 25.0 -0.9 -1
1WQ5 E49L Sheet_0.7 7.0 25.0 6.2 1
1WQ5 E49M Sheet_0.7 7.0 25.0 4.5 1
1WQ5 E49N Sheet_0.7 7.0 25.0 -0.6 -1
1WQ5 E49P Sheet_0.7 7.0 25.0 -0.6 -1
1WQ5 E49Q Sheet_0.7 7.0 25.0 -2.5 -1
1WQ5 E49S Sheet_0.7 7.0 25.0 -1.4 -1
1WQ5 E49T Sheet_0.7 7.0 25.0 0.0 1
1WQ5 E49V Sheet_0.7 7.0 25.0 3.2 1
1WQ5 E49W Sheet_0.7 7.0 25.0 1.1 1
1WQ5 E49Y Sheet_0.7 7.0 25.0 0.0 1
1WQ5 F139W Helix_10.8 7.8 23.0 0.02 1
1WQ5 F258W Helix_27.5 7.8 23.0 0.07 1
1WQ5 G211D Sheet_0.0 7.8 25.0 -0.5 -1
1WQ5 G211E Sheet_0.0 7.8 25.0 -0.4 -1
1WQ5 G211R Sheet_0.0 7.8 4.0 -0.1 -1
1WQ5 G211S Sheet_0.0 7.8 25.0 -0.7 -1
1WQ5 G211V Sheet_0.0 7.8 25.0 0.5 1
1WQ5 G211W Sheet_0.0 7.8 25.0 -1.2 -1
1WQ5 P132A Coil_60.7 9.0 54.1 -0.92 -1
1WQ5 P132G Coil_60.7 9.0 54.1 -0.78 -1
1WQ5 P207A Coil_49.7 9.0 54.1 -1.64 -1
1WQ5 P57A null 9.0 54.1 -0.04 -1
1WQ5 P62A null 9.0 54.1 -0.52 -1
1WQ5 P96A Coil_1.5 9.0 54.1 -2.0 -1
1WQ5 Y175C Sheet_2.4 7.8 25.0 -0.6 -1
2AFG C117I Sheet 6.6 24.85 -0.36 -1
2AFG C117S Turn_30.1 6.6 25.0 -0.62 -1
2AFG C117V Sheet 6.6 24.85 -0.29 -1
2AFG C83S Turn_0.1 6.6 25.0 -1.91 -1
2AFG F108Y Sheet_9.8 7.3 39.8 0.331 1
2AFG F132W Sheet_0.81 6.6 24.85 0.38 1
2AFG F85W Sheet_0.3 6.6 24.85 0.1 1
2AFG H102Y Turn_7.3 7.3 39.8 0.399 1
2AFG H21Y Sheet_6.5 7.3 39.8 0.754 1
2AFG H93G Turn_125.1 6.6 25.0 0.55 1
2AFG L44F Sheet_0.0 7.3 39.8 0.31 1
2AFG L44P Sheet_0.0 6.6 40.05 0.69 1
2AFG L44W Sheet_0.0 6.6 24.85 -0.81 -1
2AFG L73V Sheet_7.2 6.6 40.05 -1.46 -1
2AFG V109I Coil_1.8 7.3 39.8 -0.079 -1
2AFG V109L Coil_0.5 6.6 40.05 -0.57 -1
2AFG V31I Sheet 6.6 24.85 -0.96 -1
2LZM A129L Helix_0.0 5.4 65.3 -1.3 -1
2LZM A129V Helix_0.0 2.8 52.1 -0.7 -1
2LZM A130S Helix_7.2 3.0 51.55 -1.0 -1
2LZM A134S Helix_29.0 3.0 51.55 -0.1 -1
2LZM A146T Helix_0.0 6.5 70.0 -1.5 -1
2LZM A160T Turn_16.4 6.0 65.5 -1.65 -1
2LZM A41D Helix_39.0 5.4 65.15 0.29 1
2LZM A41S Helix_39.0 3.0 51.55 -0.6 -1
2LZM A41V Helix_39.0 5.4 66.51 0.3 1
2LZM A42K Helix_0.0 5.45 53.0 -3.7 -1
2LZM A42S Helix_0.0 3.0 51.55 -2.3 -1
2LZM A49S Helix_47.3 3.0 51.55 -0.5 -1
2LZM A73S Helix_51.0 3.0 51.55 -0.4 -1
2LZM A74P Helix_8.6 6.5 62.9 -4.6 -1
2LZM A82P Helix_89.5 6.5 64.7 0.8 1
2LZM A82S Helix_89.5 3.0 51.55 -0.3 -1
2LZM A93P Helix_75.9 6.5 64.7 0.1 1
2LZM A93S Helix_75.9 3.0 51.55 -0.2 -1
2LZM A93T Helix_75.9 5.4 65.15 0.06 1
2LZM A98S Helix_0.0 3.0 51.55 -2.5 -1
2LZM A98V Helix_0.0 3.0 40.0 -4.9 -1
2LZM C54T Turn_3.7 6.5 70.0 0.3 1
2LZM C54V Turn_3.7 6.5 70.0 -0.7 -1
2LZM D20A Sheet_46.2 5.4 65.1 -0.3 -1
2LZM D20N Sheet_46.2 5.4 65.1 1.3 1
2LZM D20S Sheet_46.2 5.4 65.1 0.7 1
2LZM D20T Sheet_46.2 5.4 65.1 0.9 1
2LZM D47A Helix_35.6 6.7 62.2 -0.95 -1
2LZM D72P Helix_69.0 6.5 63.4 -2.7 -1
2LZM D89A Helix_71.7 5.35 58.0 -0.5 -1
2LZM D92N Coil_63.2 6.7 62.4 -1.4 -1
2LZM E108V Helix_48.8 5.4 65.2 0.7 1
2LZM E11A Helix_33.0 5.4 66.48 1.1 1
2LZM E11F Helix_33.0 5.4 66.48 1.7 1
2LZM E11H Helix_33.0 5.4 65.1 0.1 1
2LZM E11M Helix_33.0 5.4 66.48 1.6 1
2LZM E11N Helix_33.0 5.4 65.1 -0.1 -1
2LZM E128A Helix_86.7 2.02 40.75 0.16 1
2LZM E128K Helix_86.7 3.0 47.0 -1.16 -1
2LZM E22K Turn_83.8 5.4 65.15 0.57 1
2LZM E45A Helix_53.4 6.7 62.2 0.01 1
2LZM F153A Helix_0.1 5.7 64.88 -3.8 -1
2LZM F153I Helix_0.1 5.7 64.88 -0.2 -1
2LZM F153L Helix_0.1 5.7 64.88 0.3 1
2LZM F153M Helix_0.1 5.7 64.88 -0.6 -1
2LZM F153V Helix_0.1 5.7 64.88 -1.8 -1
2LZM F67A Helix_10.5 3.0 51.65 -1.9 -1
2LZM G113A Helix_58.1 6.5 64.7 0.3 1
2LZM G113E Helix_58.1 5.4 65.15 0.3 1
2LZM G156D Coil_18.0 6.5 64.7 -2.3 -1
2LZM G28A Sheet_0.2 3.02 51.6 -2.0 -1
2LZM G30A Turn_17.3 5.4 66.48 0.1 1
2LZM G30F Turn_17.3 5.4 66.48 -1.5 -1
2LZM G77A Helix_3.8 6.5 64.7 0.4 1
2LZM H31N Sheet_34.2 5.5 66.0 -4.0 -1
2LZM I100M Helix_9.0 5.42 65.3 -1.6 -1
2LZM I100V Helix_9.0 5.35 61.0 -0.4 -1
2LZM I27A Sheet_0.0 3.0 51.65 -3.1 -1
2LZM I29A Turn_3.9 3.0 51.65 -2.6 -1
2LZM I3A Helix_19.8 6.5 64.7 -0.7 -1
2LZM I3D Helix_19.8 6.5 64.7 -3.2 -1
2LZM I3E Helix_19.8 6.5 64.7 -2.0 -1
2LZM I3F Helix_19.8 6.5 64.7 -1.1 -1
2LZM I3G Helix_19.8 6.5 64.7 -2.1 -1
2LZM I3L Helix_19.8 6.5 64.7 0.4 1
2LZM I3M Helix_19.8 6.5 64.7 -0.9 -1
2LZM I3P Helix_19.8 3.0 53.56 -2.53 -1
2LZM I3S Helix_19.8 6.5 64.7 -1.7 -1
2LZM I3T Helix_19.8 6.5 64.7 -2.3 -1
2LZM I3V Helix_19.8 6.5 64.7 -0.4 -1
2LZM I3W Helix_19.8 6.5 64.7 -2.8 -1
2LZM I3Y Helix_19.8 6.5 64.7 -2.3 -1
2LZM I58A Sheet_4.1 3.0 51.65 -3.2 -1
2LZM I58T Coil_4.1 5.4 59.0 -3.4 -1
2LZM I78M Helix_0.0 5.42 65.3 -1.5 -1
2LZM I78V Helix_0.0 5.35 61.0 -0.8 -1
2LZM K124G Coil_103.9 6.5 64.7 -0.1 -1
2LZM K135E Turn_147.8 5.3 25.0 -1.0 -1
2LZM K147E Helix_90.3 5.3 25.0 -0.7 -1
2LZM K16E Sheet_120.1 5.3 66.7 0.5 1
2LZM K43A Helix_48.0 6.7 62.2 -1.03 -1
2LZM K48A Helix_151.1 6.7 62.2 -0.56 -1
2LZM K60H Helix_107.0 6.5 63.0 -0.1 -1
2LZM K60P Helix_107.7 6.5 64.7 0.0 1
2LZM K83H Helix_132.0 6.5 63.0 -0.4 -1
2LZM K85A Helix_84.1 5.35 58.0 -0.6 -1
2LZM L118I Helix_9.7 5.35 61.0 -1.2 -1
2LZM L118M Helix_9.7 5.42 65.3 -0.7 -1
2LZM L121M Helix_0.2 5.42 65.3 -0.8 -1
2LZM L133A Helix_0.8 3.01 51.8 -4.3 -1
2LZM L133D Helix_0.8 6.5 61.9 -5.7 -1
2LZM L133F Helix_0.8 5.35 61.0 -0.3 -1
2LZM L133M Helix_0.8 5.42 65.3 -0.4 -1
2LZM L39A Helix_82.2 5.45 53.0 -0.9 -1
2LZM L46A Helix_0.0 6.7 62.2 -1.86 -1
2LZM L84M Helix_0.0 5.42 65.3 -1.9 -1
2LZM L91M Coil_5.2 5.42 65.3 -0.8 -1
2LZM L99A Helix_0.0 5.7 64.88 -4.5 -1
2LZM L99F Helix_0.0 5.7 64.88 -0.3 -1
2LZM L99G Helix_0.0 5.4 65.2 -6.3 -1
2LZM L99I Helix_0.0 5.7 64.88 -1.5 -1
2LZM L99M Helix_0.0 5.7 64.88 -0.6 -1
2LZM L99V Helix_0.0 5.7 64.88 -2.0 -1
2LZM M102K Helix_0.7 5.3 65.3 -6.9 -1
2LZM M102L Helix_0.7 5.7 64.89 -0.82 -1
2LZM M102V Helix_0.7 3.0 47.0 -3.0 -1
2LZM M106I Helix_56.1 5.35 61.0 0.2 1
2LZM M106K Helix_56.1 3.0 47.0 -3.4 -1
2LZM M106L Helix_56.1 3.0 47.0 0.5 1
2LZM M120A Helix_33.0 3.01 51.65 -0.2 -1
2LZM M120K Helix_33.0 3.0 47.0 -1.6 -1
2LZM M120L Helix_33.0 3.0 47.0 0.5 1
2LZM M120Y Helix_33.0 5.35 61.0 -0.1 -1
2LZM M6I Helix_0.0 6.0 65.5 -1.38 -1
2LZM M6L Helix_0.0 3.0 47.0 -2.8 -1
2LZM N101A Helix_0.2 5.4 59.0 -1.5 -1
2LZM N116A Helix_76.7 3.01 51.65 0.17 1
2LZM N116D Helix_76.7 5.7 66.1 0.6 1
2LZM N132F Helix_41.0 5.4 66.48 1.3 1
2LZM N132I Helix_41.0 5.4 66.48 1.2 1
2LZM N132M Helix_41.0 5.4 66.48 1.5 1
2LZM N144D Helix_97.9 6.9 66.1 0.5 1
2LZM N144E Helix_97.9 6.5 64.5 0.5 1
2LZM N144H Helix_97.9 6.7 62.4 0.3 1
2LZM N163D Coil_117.8 5.4 65.15 -0.21 -1
2LZM N40A Helix_108.9 6.7 62.2 0.32 1
2LZM N40D Helix_108.9 5.4 65.15 0.44 1
2LZM N55G Turn_115.0 6.5 64.7 -0.6 -1
2LZM N68A Helix_77.4 2.5 47.8 0.05 1
2LZM Q105A Helix_58.1 5.8 66.3 -0.6 -1
2LZM Q105E Helix_58.1 5.8 66.3 -1.1 -1
2LZM Q105G Helix_58.1 5.8 66.3 -1.5 -1
2LZM Q105M Helix_58.1 5.4 59.0 -1.2 -1
2LZM Q122A Helix_75.8 3.01 51.65 -0.24 -1
2LZM Q123A Helix_92.5 3.01 51.65 -0.22 -1
2LZM Q123E Helix_92.0 6.5 64.5 0.4 1
2LZM Q69P Helix_89.4 6.5 63.2 -2.9 -1
2LZM R119A Helix_115.1 3.01 51.65 -0.18 -1
2LZM R119E Helix_115.1 5.35 66.7 -0.04 -1
2LZM R119H Helix_115.1 5.4 65.15 -0.29 -1
2LZM R119M Helix_115.0 5.7 66.1 0.1 1
2LZM R14K Sheet_118.0 5.4 65.15 -0.03 -1
2LZM R154E Helix_79.3 5.3 66.7 -1.1 -1
2LZM R80K Helix_181.6 5.4 65.15 -0.17 -1
2LZM R96A Helix_70.4 5.35 58.0 -2.0 -1
2LZM R96C Helix_70.4 5.35 58.0 -2.9 -1
2LZM R96D Helix_70.4 5.35 58.0 -3.5 -1
2LZM R96E Helix_70.4 5.35 58.0 -2.5 -1
2LZM R96F Helix_70.4 5.35 58.0 -4.2 -1
2LZM R96G Helix_70.4 5.35 58.0 -2.6 -1
2LZM R96H Helix_70.4 6.5 70.0 -2.8 -1
2LZM R96I Helix_70.4 5.35 58.0 -2.9 -1
2LZM R96K Helix_70.4 5.35 58.0 0.0 1
2LZM R96L Helix_70.4 5.35 58.0 -3.2 -1
2LZM R96M Helix_70.4 5.35 58.0 -2.7 -1
2LZM R96N Helix_70.4 5.35 58.0 -3.0 -1
2LZM R96P Helix_70.4 5.35 58.0 -5.5 -1
2LZM R96Q Helix_70.4 5.35 58.0 -0.3 -1
2LZM R96S Helix_70.4 5.35 58.0 -2.6 -1
2LZM R96T Helix_70.4 5.35 58.0 -2.8 -1
2LZM R96V Helix_70.4 5.35 58.0 -2.4 -1
2LZM R96W Helix_70.4 5.35 58.0 -4.5 -1
2LZM R96Y Helix_70.4 5.35 58.0 -4.7 -1
2LZM S117A Helix_1.0 3.01 51.65 1.27 1
2LZM S117F Helix_1.0 5.4 65.09 1.1 1
2LZM S117I Helix_1.0 5.4 66.48 1.7 1
2LZM S117V Helix_1.0 5.4 66.48 2.0 1
2LZM S38A Coil_52.1 3.0 53.4 -0.77 -1
2LZM S38D Sheet_52.1 6.9 66.1 0.6 1
2LZM S38N Coil_52.1 6.7 62.4 0.0 1
2LZM S44A Helix_67.8 6.7 62.2 0.34 1
2LZM S44C Helix_67.8 3.01 51.68 -0.11 -1
2LZM S44D Helix_67.8 3.01 51.68 -0.11 -1
2LZM S44E Helix_67.8 3.01 51.68 0.0 1
2LZM S44F Helix_67.8 3.01 51.68 0.06 1
2LZM S44G Helix_67.8 3.01 51.68 -0.53 -1
2LZM S44H Helix_67.8 3.01 51.68 0.04 1
2LZM S44I Helix_67.8 3.01 51.68 0.31 1
2LZM S44K Helix_67.8 3.01 51.68 0.2 1
2LZM S44L Helix_67.8 3.01 51.68 0.39 1
2LZM S44M Helix_67.8 3.01 51.68 0.33 1
2LZM S44N Helix_67.8 3.01 51.68 -0.14 -1
2LZM S44P Helix_67.8 3.01 51.68 -3.03 -1
2LZM S44Q Helix_67.8 3.01 51.68 0.27 1
2LZM S44R Helix_67.8 3.01 51.68 0.24 1
2LZM S44T Helix_67.8 3.01 51.68 0.01 1
2LZM S44V Helix_67.8 3.01 51.68 0.1 1
2LZM S44W Helix_67.8 3.01 51.68 0.05 1
2LZM S44Y Helix_67.8 3.01 51.68 0.19 1
2LZM S90H Helix_38.0 6.5 63.0 -1.1 -1
2LZM T109D Helix_116.8 6.7 62.4 0.6 1
2LZM T109N Helix_116.8 6.7 62.4 0.1 1
2LZM T115A Helix_87.1 3.01 51.65 -0.14 -1
2LZM T115E Helix_87.0 6.5 64.6 0.3 1
2LZM T151S Helix_31.5 5.4 65.15 0.39 1
2LZM T152A Helix_0.0 5.4 59.0 -1.5 -1
2LZM T152C Helix_0.0 5.4 59.0 -0.5 -1
2LZM T152I Helix_0.0 5.4 59.0 -0.4 -1
2LZM T152S Helix_0.0 5.4 59.0 -2.0 -1
2LZM T152V Helix_0.0 5.4 59.0 0.2 1
2LZM T157A Coil_58.0 3.0 53.6 -0.5 -1
2LZM T157C Coil_58.0 2.0 42.0 -1.3 -1
2LZM T157D Coil_58.0 2.0 42.0 -1.1 -1
2LZM T157E Coil_58.0 3.0 53.6 -0.8 -1
2LZM T157F Coil_58.0 2.0 42.0 -2.4 -1
2LZM T157G Coil_58.0 2.0 42.0 -1.1 -1
2LZM T157H Coil_58.0 2.0 42.0 -2.1 -1
2LZM T157I Coil_58.0 6.0 64.5 -1.2 -1
2LZM T157L Coil_58.0 3.0 53.6 -1.7 -1
2LZM T157N Coil_58.0 3.0 53.6 -1.2 -1
2LZM T157R Coil_58.0 3.0 53.6 0.3 1
2LZM T157S Coil_58.0 2.0 42.0 -0.66 -1
2LZM T157V Coil_58.0 3.0 53.6 -1.2 -1
2LZM T26S Sheet_6.4 5.4 65.15 0.57 1
2LZM T59A Coil_71.8 6.5 63.0 -1.5 -1
2LZM T59D Coil_71.8 6.5 63.0 -1.2 -1
2LZM T59G Coil_71.8 6.5 63.0 -1.6 -1
2LZM T59N Coil_71.8 6.5 63.0 -1.1 -1
2LZM T59S Coil_71.8 6.5 63.0 -0.2 -1
2LZM T59V Coil_71.8 6.5 63.0 -1.5 -1
2LZM V103I Helix_7.2 5.35 61.0 -0.5 -1
2LZM V103M Helix_7.2 5.42 65.3 -1.2 -1
2LZM V111F Helix_0.0 5.7 64.89 -1.69 -1
2LZM V111I Helix_0.0 5.7 64.89 -0.85 -1
2LZM V131A Helix_99.1 5.4 66.51 0.39 1
2LZM V131D Helix_99.1 3.01 53.08 0.08 1
2LZM V131E Helix_99.1 3.01 53.08 0.2 1
2LZM V131G Helix_99.1 3.01 53.08 -0.68 -1
2LZM V131I Helix_99.1 3.01 53.08 0.16 1
2LZM V131L Helix_99.1 3.01 53.08 0.09 1
2LZM V131M Helix_99.1 3.01 53.08 0.12 1
2LZM V131S Helix_99.1 3.01 53.08 -0.05 -1
2LZM V131T Helix_99.1 3.01 53.08 -0.12 -1
2LZM V149A Helix_0.1 5.4 59.0 -3.1 -1
2LZM V149C Helix_0.1 5.4 59.0 -2.0 -1
2LZM V149G Helix_0.1 5.4 59.0 -4.9 -1
2LZM V149I Helix_0.1 5.4 59.0 -0.1 -1
2LZM V149S Helix_0.1 5.4 59.0 -4.4 -1
2LZM V149T Helix_0.1 5.4 59.0 -3.0 -1
2LZM V71A Helix_6.6 3.0 51.65 -1.5 -1
2LZM V75T Helix_36.9 3.0 51.55 -1.3 -1
2LZM V87I Helix_3.4 5.35 61.0 -0.3 -1
2LZM V87T Helix_3.4 3.0 51.55 -1.6 -1
2LZM V94A Helix_32.2 3.0 51.65 -1.8 -1
2LZM W138Y Helix_10.6 2.2 -1.0 -1.71 -1
2WSY A18G Sheet_0.5 7.8 25.0 -1.3 -1
2WSY A18V Sheet_0.5 7.8 25.0 -0.6 -1
2WSY I232V Sheet_1.1 7.8 25.0 -1.2 -1
2WSY L209V Sheet_0.9 7.8 25.0 -1.0 -1
2WSY Y175Q Sheet_19.4 7.8 25.0 -4.0 -1
3BLS Y150F Coil_18.5 6.8 54.6 -0.7 -1
5CRO A36S Helix_66.0 3.0 45.0 0.4 1
5CRO Q16L Helix_46.9 3.0 45.0 2.8 1
5CRO Y26C Coil_162.9 7.0 45.0 2.2 1
5CRO Y26D Coil_162.9 7.0 45.0 2.7 1
5CRO Y26F Coil_162.9 7.0 45.0 0.4 1
5CRO Y26H Coil_162.9 7.0 45.0 1.9 1
5CRO Y26L Coil_162.9 7.0 45.0 1.1 1
5CRO Y26Q Coil_162.9 7.0 45.0 1.4 1
5CRO Y26V Coil_162.9 7.0 45.0 0.9 1
5CRO Y26W Coil_162.9 7.0 45.0 -0.1 -1
CspB-TB D10K null 7.5 55.0 -2.72 -1
CspB-TB D25N null 7.5 55.0 -0.72 -1
CspB-TB E48K null 7.5 55.0 -1.34 -1
CspB-TB E48Q null 7.5 55.0 -0.45 -1
CspB-TB K12E null 7.5 55.0 0.43 1
CspB-TB K12Q null 7.5 55.0 0.53 1
CspB-TB K20E null 7.5 55.0 -1.31 -1
CspB-TB K20Q null 7.5 55.0 0.0 1
CspB-TB K20V null 7.5 55.0 2.17 1
CspB-TB K42E null 7.5 55.0 -0.22 -1
CspB-TB K42Q null 7.5 55.0 0.07 1
CspB-TB K55E null 7.5 55.0 0.81 1
CspB-TB K55Q null 7.5 55.0 0.79 1
CspB-TB R3Q null 7.5 55.0 -1.0 -1
