# Supplementary material for: Towards sequence-based prediction of mutation-induced stability changes in unseen non-homologous proteins
Source: BMC Genomics. 2014 Jan 24;15(Suppl 1):S4. doi: 10.1186/1471-2164-15-S1-S4 (PMC4046685; doi:10.1186/1471-2164-15-S1-S4)
Supplement: Supplementary file 1 — Additional file 1: Data set S1914. The files containing the S1914 data set, as well as training, cross-validation, and test splits are available in a white-space-delimited tabular text format. All files are compressed in a single zip archive S1914.zip. (ZIP 2 MB) [file 12864_2014_5677_MOESM1_ESM.zip › S1914/unseen-protein/unseen-mutation_cross-validation/replication8/S1914.train8.fold1]

1SUP N76D Coil_90.0 8.0 58.8 0.45 1
1RTB S123A Sheet_27.6 7.0 61.7 0.46 1
1N0J Q143N Turn_0.0 7.8 70.0 2.79 1
1RGG D79L Sheet_12.4 7.0 52.6 2.7 1
1POH K49N Helix_91.6 7.0 25.0 0.4 1
1G6N S128P Helix_11.8 7.9 20.0 0.14 1
1LZ1 N118G Turn_149.7 2.7 64.9 0.05 1
1POH K49A Helix_91.6 7.0 25.0 1.6 1
1FTG D126K Coil_103.2 7.0 44.15 0.55 1
1RN1 Q25K Helix_94.8 7.0 25.0 0.94 1
1YCC N52I Helix_16.8 6.0 25.0 4.2 1
1LRP G46A Helix_61.1 8.0 53.4 0.66 1
1OTR E34A Helix_72.8 3.0 65.0 0.07 1
451C F7A Helix_18.7 5.0 50.4 1.1 1
1FTG E72K Coil_78.7 7.0 43.25 0.9 1
1LZ1 A96M Helix_0.0 2.7 64.9 0.02 1
1LRP G48S Helix_59.7 8.0 53.4 0.68 1
2RN2 K95G Coil_137.0 5.5 49.8 1.9 1
1HFZ L110R Helix_85.3 7.4 56.2 0.43 1
2HPR G49A Helix_18.7 7.0 25.0 0.8 1
1POH K49S Helix_91.6 7.0 25.0 1.2 1
3SSI M73E Coil_211.3 7.0 53.36 1.05 1
2RN2 D10H Sheet_18.4 9.0 47.0 2.4 1
1RX4 V88A Coil_51.9 7.2 20.0 0.2 1
3SSI M73K Coil_211.3 7.0 53.36 0.35 1
1PIN F25Y Sheet_45.0 7.0 40.0 0.22 1
2RN2 D70A Coil_54.1 9.0 47.0 1.1 1
1FTG E61K Turn_108.5 7.0 44.15 0.24 1
2ABD K54M Helix_74.4 5.3 5.0 0.27 1
1RGG T67V Turn_66.7 7.0 48.4 0.0 1
1IGV E26Q Helix_128.5 7.0 25.0 0.09 1
2RN2 R41C Coil_117.2 5.5 52.7 0.44 1
1SUP Y217K Sheet_69.5 8.0 58.8 0.72 1
3MBP D55N Coil_46.7 7.6 25.0 0.0 1
1FC1 T366A null 7.4 20.0 -2.3 -1
1LZ1 V2F Sheet_106.7 2.7 64.9 -0.86 -1
1HFZ H107W Helix_135.6 7.4 56.2 -1.72 -1
1HUE A27S Helix_0.0 7.0 63.9 -1.19 -1
1BPI R20A Sheet_35.4 7.0 39.0 -1.8 -1
1CLW R382S Sheet_59.4 7.4 88.4 -17.4 -1
1ANK D84H Coil_11.9 7.2 51.8 -1.4 -1
1VQB V45C Sheet_49.6 7.0 25.0 -0.05 -1
1OTR L67T Sheet_0.1 3.75 50.0 -2.92 -1
1STN Y91S Sheet_0.0 7.0 20.0 -5.3 -1
2CI2 F69A Sheet_34.5 6.25 25.0 -3.84 -1
1CHK W227F Sheet_8.7 7.0 43.2 -2.51 -1
2TRX L78K Sheet_0.3 7.0 85.32 -3.9 -1
4LYZ I55V Turn_0.8 6.4 74.0 -0.91 -1
1VQB R82C Sheet_50.7 7.0 25.0 -0.75 -1
1W4H A168G Helix_88.4 7.0 9.85 -0.07 -1
1BVC I111A Helix_5.0 11.0 76.5 -1.8 -1
3SSI M73G Coil_211.3 7.0 53.36 -0.06 -1
1VQB E40T Coil_163.5 7.0 25.0 -0.2 -1
1STN T62G Helix_0.0 7.0 20.0 -3.4 -1
1VQB K69H Sheet_86.7 7.0 25.0 -0.63 -1
1AG2 M129V Sheet_88.8 7.0 25.0 -0.33 -1
1VQB C33T Sheet_0.0 7.0 25.0 -2.3 -1
1BPI K15A Coil_186.2 7.0 39.0 -0.4 -1
1VQB I78C Sheet_91.6 7.0 25.0 -2.2 -1
2AKY N169D Coil_72.7 7.5 25.0 -2.15 -1
1PIN N30A Turn_45.7 7.0 40.0 -0.47 -1
1STN W140Y Helix_54.8 7.0 20.0 -1.1 -1
2CI2 V79T Coil_39.4 6.3 25.0 -0.38 -1
1RX4 V75Y Sheet_12.2 7.8 15.0 -2.3 -1
1IOB T9Q Sheet_5.4 6.5 25.0 -1.9 -1
1HFZ W118H Helix_13.2 7.4 56.2 -0.6 -1
1W3D E141A Helix_120.8 5.5 51.85 -0.7 -1
1LZ1 A9S Helix_0.0 2.7 64.9 -0.02 -1
1KFW G254P Turn_5.0 7.5 16.0 -0.65 -1
1BVC D44A Turn_105.8 4.0 25.0 -0.17 -1
4LYZ G102V Coil_64.1 6.4 74.0 -0.04 -1
1STN I18M Coil_49.1 5.42 40.0 -0.2 -1
1PGA T53V Sheet_45.2 5.2 25.0 -0.8 -1
3HHR S71Q Coil_36.6 8.0 20.0 -1.28 -1
1RTB Y97F Sheet_6.3 5.0 63.3 -3.54 -1
1W4H A134G Helix_44.7 7.0 9.85 -0.37 -1
1LZ1 I106V Turn_13.0 2.7 49.2 -0.98 -1
1VQB I47V Sheet_4.5 7.0 25.0 -1.27 -1
1W3D L167A Helix_83.7 5.5 51.85 -1.2 -1
1PIN S16A Turn_42.5 7.0 40.0 -0.44 -1
1PGA T53L Sheet_29.1 5.2 60.0 -0.91 -1
1RGG Y49F null 7.0 25.0 -0.2 -1
1RX4 V75H Sheet_12.2 6.5 15.0 -1.9 -1
1W4H V154G Turn_130.9 7.0 9.85 -0.84 -1
1N0J I58T Helix_106.1 7.8 70.0 -2.7 -1
1RTB I106V Sheet_0.0 5.0 40.0 -0.8 -1
1VQB V35M Sheet_8.5 7.0 25.0 -0.53 -1
1VQB V35C Sheet_8.5 7.0 25.0 -0.7 -1
3SSI M103G Helix_0.5 7.0 82.21 -6.82 -1
1BVC M131A Helix_0.0 7.8 4.0 -2.2 -1
2ABD E67A Helix_97.3 5.3 5.0 -0.36 -1
1BPI N43G Coil_1.1 2.0 25.0 -5.7 -1
P08505 W34A null 4.0 25.0 -2.0 -1
1VQB V45T Sheet_49.6 7.0 25.0 -1.75 -1
4LYZ S91D Helix_0.5 6.4 74.0 -2.31 -1
1BPI G37A Coil_34.4 7.0 39.0 -2.3 -1
1CDC I57V null 7.0 25.0 -0.43 -1
2CI2 P52A Sheet_87.1 6.25 25.0 -0.17 -1
1RGG Y86F null 7.0 25.0 -0.3 -1
1VQB L49V Sheet_9.0 7.0 25.0 -1.45 -1
1RN1 S64A Turn_84.4 7.0 25.0 -1.44 -1
1PIN P9A Turn_100.4 7.0 40.0 -0.19 -1
2AKY I213F Helix_0.0 7.5 25.0 -1.91 -1
1AG2 E200K Helix_138.7 7.0 25.0 -0.14 -1
1BPI G36A Coil_0.2 7.0 39.0 -2.1 -1
1RTB I107A Sheet_9.9 5.0 40.0 -2.84 -1
1VQB I6V Sheet_1.1 7.0 25.0 -0.35 -1
1PGA I6N Sheet_44.4 5.2 25.0 -1.53 -1
1LZ1 A96S Helix_0.0 2.7 64.9 -1.0 -1
1LZ1 V74R Coil_93.3 2.7 64.9 -0.07 -1
1STN F34C null 7.6 20.0 -2.8 -1
1BVC L135V Helix_1.9 11.0 76.5 -2.2 -1
2CI2 K43G Helix_9.0 6.25 25.0 -3.19 -1
2CI2 T22V Sheet_53.5 6.3 25.0 -0.32 -1
1PIN Y23F Sheet_44.3 7.0 40.0 -0.52 -1
1PIN P9G Turn_100.4 7.0 40.0 -0.49 -1
1LZ1 A32L Helix_0.0 2.7 64.9 -0.1 -1
1LZ1 V2N s_101.4 2.7 64.9 -1.34 -1
1VQB V43C Sheet_55.5 7.0 25.0 -1.05 -1
4LYZ T40I Sheet_0.1 6.4 74.0 -2.2 -1
1LZ1 I59Y Sheet_3.0 2.7 64.9 -3.78 -1
4LYZ D101Q Coil_94.7 6.4 74.0 -0.08 -1
1BPI Y10A Coil_78.2 7.0 39.0 -1.2 -1
1W4H S132G Coil_19.9 7.0 9.85 -0.47 -1
1VQB F68V Sheet_63.0 7.0 25.0 -2.5 -1
1W4H A148G Helix_58.7 7.0 9.85 -0.43 -1
1BPI P8A Coil_108.6 7.0 39.0 -0.3 -1
1W4H H166G Helix_24.3 7.0 9.85 -1.58 -1
1VQB V45L Sheet_49.6 7.0 25.0 -1.5 -1
1LZ1 V74Y c_93.3 2.7 64.9 -0.24 -1
