# Supplementary material for: Towards sequence-based prediction of mutation-induced stability changes in unseen non-homologous proteins
Source: BMC Genomics. 2014 Jan 24;15(Suppl 1):S4. doi: 10.1186/1471-2164-15-S1-S4 (PMC4046685; doi:10.1186/1471-2164-15-S1-S4)
Supplement: Supplementary file 1 — Additional file 1: Data set S1914. The files containing the S1914 data set, as well as training, cross-validation, and test splits are available in a white-space-delimited tabular text format. All files are compressed in a single zip archive S1914.zip. (ZIP 2 MB) [file 12864_2014_5677_MOESM1_ESM.zip › S1914/unseen-protein/unseen-mutation_cross-validation/replication8/S1914.train8.fold2]

2RN2 D134N Helix_50.0 5.5 53.1 0.89 1
2RN2 Q80L Coil_106.5 3.0 50.1 0.3 1
1BVC I28V Helix_1.8 11.0 76.5 0.0 1
1HFY T33I Helix_18.4 2.0 20.0 0.18 1
1ROP D30C Turn_126.0 7.0 69.0 0.8 1
1LZ1 A47P Coil_84.3 2.8 68.8 0.1 1
4LYZ R73K Coil_154.3 6.4 74.0 0.23 1
1POH S46D Helix_31.8 7.0 30.0 1.45 1
1RGG D79H Sheet_12.4 7.0 52.6 1.8 1
1VQB F73W Turn_177.1 7.0 25.0 0.4 1
1W4H H166A Helix_24.3 7.0 9.85 0.06 1
1OTR K33L null 3.25 65.0 0.96 1
P08821 S27A null 7.0 48.6 0.73 1
1KFW G406Q Turn_30.6 7.5 16.0 0.62 1
3MBP T345I Helix_58.4 7.6 25.0 0.7 1
1POH K49D Helix_91.6 7.0 25.0 1.8 1
1FTG G68A Helix_49.8 7.0 43.25 0.55 1
1BVC L69I Helix_1.1 11.0 76.5 0.0 1
1RGG H85Q Turn_94.3 7.0 49.0 0.0 1
2RN2 A125T Turn_69.4 5.5 52.0 0.0 1
1MBG V103L Helix_0.0 7.5 25.0 2.44 1
1RGG Q94K Coil_74.9 7.0 52.6 0.3 1
1RGG Y30F null 7.0 25.0 0.4 1
1RN1 D49H Coil_144.8 7.0 25.0 1.1 1
1POH K49Q Helix_91.6 7.0 25.0 1.5 1
1ROP D30S Turn_126.0 7.0 69.0 1.0 1
1IGV D19N Coil_68.5 7.0 25.0 0.74 1
2CI2 K37A Helix_139.0 6.3 46.45 0.23 1
1FTG D43A Helix_39.8 7.0 44.15 0.1 1
1FTG I21A Helix_70.3 7.0 43.25 0.45 1
1STN G88V Coil_0.1 7.0 51.4 0.5 1
1VQB L28V Sheet_62.9 7.0 25.0 0.55 1
2HPR G49E Helix_18.7 7.0 25.0 1.4 1
1LZ1 G48A Turn_82.2 2.7 64.9 0.45 1
2CI2 I49T Sheet_75.3 6.3 25.0 -1.34 -1
1PIN H27A Turn_91.2 7.0 40.0 -0.12 -1
2RN2 S68L Sheet_1.0 3.0 49.8 -0.5 -1
1C5G E350R Coil_104.1 6.6 50.2 -0.3 -1
1RTB A109G Sheet_6.4 5.0 40.0 -0.43 -1
1STN S141A Coil_104.9 7.0 40.0 -0.12 -1
1RRO P21A Turn_66.74 7.4 53.6 -0.74 -1
1W4H I135A Helix_4.7 7.0 9.85 -1.63 -1
1BPI M52A Helix_125.5 7.0 39.0 -1.7 -1
1RGG Y52F null 7.0 25.0 -3.6 -1
1VQB L37A Coil_115.8 7.0 25.0 -3.85 -1
1VQB V63T Sheet_23.6 7.0 25.0 -2.5 -1
1BVC T67A Helix_92.0 9.6 82.2 -0.3 -1
1VQB Y26R Sheet_81.9 7.0 25.0 -0.2 -1
1PGA I6T Sheet_44.4 5.2 25.0 -1.6 -1
1BPI F22A Sheet_23.2 7.0 39.0 -2.0 -1
1C2R P35A Coil_24.2 7.5 30.0 -2.0 -1
1W3D D145A Coil_61.8 5.5 51.85 -2.1 -1
1LZ1 K1M Coil_71.2 2.7 64.9 -0.12 -1
2RN2 A52T Helix_0.3 3.2 53.0 -0.8 -1
1FC1 L398A null 7.4 20.0 -0.1 -1
1BVC L149A Coil_59.0 9.6 82.2 -1.6 -1
1CYO V61H Turn_112.1 7.0 25.0 -1.6 -1
P01051 V54A null 7.0 25.0 -2.37 -1
1PGA T53N Sheet_29.1 5.2 60.0 -0.84 -1
1RN1 V78T null 7.0 25.0 -3.1 -1
1W4H T152A Coil_103.1 7.0 9.85 -1.36 -1
1RTB V54G Helix_0.0 5.0 40.0 -4.87 -1
1LZ1 D49N Turn_72.8 4.0 65.0 -1.0 -1
1LZ1 V2R Sheet_101.4 2.7 64.9 -0.38 -1
2RN2 A52Q Helix_0.3 3.2 53.0 -1.2 -1
4LYZ R21Q Turn_142.7 6.4 74.0 -0.15 -1
1FTG I22V Helix_0.0 7.0 44.15 -1.39 -1
1RN1 V16A null 7.0 25.0 -2.19 -1
1RN1 H92A Coil_38.8 6.0 25.0 -0.62 -1
1RTB V116G Sheet_20.4 5.0 40.0 -1.18 -1
3SSI V13F Sheet_56.2 7.0 82.21 -5.69 -1
1BVC I111M Helix_5.0 11.0 76.5 -1.1 -1
2CI2 E33Q Helix_99.3 6.25 25.0 -0.29 -1
1CDC A40G null 7.0 25.0 -1.71 -1
3SSI V13I Sheet_56.2 7.0 82.21 -0.84 -1
1RX4 V75R Sheet_12.2 7.8 15.0 -2.8 -1
4LYZ G117A Turn_80.5 2.7 65.6 -1.46 -1
1OTR L67S Sheet_0.1 3.75 50.0 -3.3 -1
1RN1 V16C null 7.0 25.0 -4.68 -1
1BVC A130K Helix_0.0 7.8 4.0 -2.1 -1
3HHR E74T Helix_52.4 8.0 20.0 -0.55 -1
1RTB I107L Sheet_9.9 5.0 40.0 -2.19 -1
1BPI S47A Helix_35.7 7.0 39.0 -1.6 -1
1RN1 S12A Sheet_43.9 7.0 25.0 -1.23 -1
1STN D77G Coil_3.6 7.0 20.0 -2.2 -1
1VQB L37V Coil_115.8 7.0 25.0 -1.75 -1
1STN I18G Sheet_49.1 7.0 20.0 -2.6 -1
1BPI Y23A Sheet_9.0 2.0 25.0 -5.9 -1
1VQB L81V Sheet_21.2 7.0 25.0 -0.1 -1
1ROP D30V Turn_126.0 7.0 69.0 -0.4 -1
1RN1 D76A Sheet_3.4 7.0 15.0 -3.75 -1
2CI2 D71A Sheet_59.0 6.25 25.0 -3.41 -1
1YYX V84A null 5.0 25.0 -3.85 -1
1IOB K97G Helix_91.5 6.5 25.0 -1.2 -1
1FC1 Y349A null 7.4 20.0 -0.7 -1
1FC1 T394A null 7.4 20.0 -0.6 -1
1RTB V116A Sheet_20.4 5.0 40.0 -0.66 -1
2CI2 P25A Turn_71.2 6.25 25.0 -1.57 -1
4LYZ C94A Helix_2.9 9.5 20.0 -4.78 -1
1RTB A64G Coil_76.6 5.0 40.0 -0.43 -1
1LZ1 V2D Sheet_101.4 2.7 64.9 -1.43 -1
1RN1 A21W Helix_61.1 2.5 0.0 -0.3 -1
1YCC L85A Coil_8.8 6.0 25.0 -2.8 -1
1PIN T29A Turn_1.3 7.0 40.0 -1.25 -1
1BVC L29V Helix_4.8 11.0 76.5 -1.7 -1
1LZ1 I59M Sheet_3.0 2.7 64.9 -1.29 -1
1CLW G177R Sheet_28.4 7.4 88.4 -2.1 -1
1YCC K73W Helix_172.0 4.5 25.0 -1.6 -1
1VQB S67C Helix_0.0 7.0 25.0 -1.85 -1
1OTR E34P Helix_72.8 3.0 65.0 -2.13 -1
1LZ1 V93T Helix_3.8 2.7 64.9 -0.67 -1
1LZ1 V99A Helix_3.4 2.7 49.2 -0.89 -1
2ABD K32A Helix_51.7 5.3 5.0 -1.02 -1
3HHR E74D Helix_52.4 8.0 20.0 -0.55 -1
1FTG D150K Turn_120.8 7.0 44.15 -0.22 -1
2ABD F5A Helix_0.0 5.3 5.0 -2.52 -1
3MBP G19C Helix_18.2 7.6 25.0 -2.3 -1
1RX4 V75S Sheet_12.2 7.8 15.0 -1.9 -1
1HFZ A106S Helix_90.4 7.4 56.2 -1.05 -1
1VQB I47A Sheet_4.5 7.0 25.0 -3.52 -1
1STN D83G Turn_35.6 7.0 20.0 -2.8 -1
2RN2 S68A Sheet_1.0 3.0 49.8 -0.5 -1
2CI2 E34D Helix_88.6 6.25 25.0 -0.74 -1
3MBP P133S Helix_40.3 7.4 63.0 -2.1 -1
1LZ1 V93A Helix_4.4 2.7 49.2 -1.0 -1
1RN1 N44D Turn_49.7 7.0 50.8 -1.6 -1
1VQB V35L Sheet_8.5 7.0 25.0 -1.35 -1
1YYX L48A null 5.0 25.0 -4.23 -1
1B26 E231A Helix_83.5 7.0 69.5 -0.17 -1
1LZ1 L8T Helix_0.0 2.7 64.9 -3.73 -1
