# Supplementary material for: Towards sequence-based prediction of mutation-induced stability changes in unseen non-homologous proteins
Source: BMC Genomics. 2014 Jan 24;15(Suppl 1):S4. doi: 10.1186/1471-2164-15-S1-S4 (PMC4046685; doi:10.1186/1471-2164-15-S1-S4)
Supplement: Supplementary file 1 — Additional file 1: Data set S1914. The files containing the S1914 data set, as well as training, cross-validation, and test splits are available in a white-space-delimited tabular text format. All files are compressed in a single zip archive S1914.zip. (ZIP 2 MB) [file 12864_2014_5677_MOESM1_ESM.zip › S1914/unseen-protein/unseen-mutation_cross-validation/replication8/S1914.train8.fold3]

1LZ1 Q58G Turn_12.9 2.7 64.9 1.86 1
2CI2 T58D Coil_106.5 6.3 25.0 0.04 1
451C F34Y Turn_23.3 5.0 50.4 1.9 1
4LYZ D101N Coil_94.7 6.4 74.0 0.04 1
1LZ1 V74I Coil_93.3 2.7 64.9 0.45 1
1AAR H68Q Sheet_74.2 5.0 25.0 0.55 1
1KFW G93P Coil_45.9 7.5 16.0 0.5 1
1ROP D30H Turn_126.0 7.0 69.0 0.9 1
1FTG Q99A Turn_0.1 7.0 43.25 1.72 1
1RGG D79F Sheet_12.4 7.0 52.6 3.0 1
1VQB E30F Sheet_29.6 7.0 25.0 1.02 1
4LYZ F34Y Helix_71.8 6.4 74.0 0.19 1
1ROP D30Q Turn_126.0 7.0 69.0 1.8 1
1OTR K33V null 3.25 65.0 0.93 1
1FTG E20K Helix_72.0 7.0 43.25 1.32 1
1LZ1 N118A Turn_149.7 2.7 64.9 0.19 1
1C5G E350P Coil_104.1 6.6 50.2 0.3 1
1YCC N52A Helix_16.8 4.6 26.85 0.63 1
1OTR K33E null 3.25 65.0 0.05 1
1LZ1 I59L Sheet_3.0 2.7 64.9 0.0 1
1VQB E30M Sheet_29.6 7.0 25.0 0.32 1
1PGA V21P Coil_133.0 5.5 25.0 0.5 1
3HHR S71T Coil_36.6 8.0 20.0 0.33 1
1BVC E109A Helix_99.3 4.2 4.0 0.27 1
1HFZ L110H Helix_85.3 7.4 56.2 1.39 1
1LZ1 V110D Helix_92.4 2.7 64.9 0.17 1
3MBP P48S Helix_38.6 7.4 63.0 0.3 1
4LYZ S91T Helix_0.5 6.4 74.0 0.99 1
1RX4 L28R Helix_124.0 7.8 15.0 0.5 1
1RGG D79W Sheet_12.4 7.0 52.6 2.3 1
2RN2 E119V Sheet_57.0 5.5 52.7 0.74 1
1RGG T16V Helix_51.3 7.0 48.4 0.3 1
1RGG D79A Sheet_12.4 7.0 52.6 2.75 1
1STN L37G Coil_13.0 7.0 20.0 -3.9 -1
1AAR R72Q Sheet_117.1 5.0 25.0 -0.33 -1
1CDC L16V null 7.0 25.0 -2.2 -1
1BVC T51A Helix_64.0 9.6 82.2 -1.4 -1
3MBP V8G Sheet_40.4 7.6 25.0 -1.1 -1
2RN2 E48D Helix_19.0 9.0 47.0 -0.2 -1
1OTR E34N Helix_72.8 3.0 65.0 -0.88 -1
1IOB T9G Sheet_5.4 6.5 25.0 -2.6 -1
1ROP D30P Turn_126.0 7.0 69.0 -1.6 -1
1SHG K59Y Sheet_108.3 7.0 24.85 -0.84 -1
1STN F76A Coil_17.0 7.0 20.0 -4.1 -1
1RTB V118G Sheet_32.1 5.0 40.0 -2.77 -1
2AKY Q48E Helix_139.4 7.7 25.0 -0.96 -1
1RGG T72V Sheet_19.2 7.0 48.4 -0.2 -1
1PIN Y24F Sheet_22.9 7.0 40.0 -0.66 -1
2RN2 V74A Helix_0.6 5.5 52.0 -3.4 -1
3SSI M73V Coil_211.3 7.0 53.36 -0.66 -1
2CI2 L68A Sheet_0.1 6.3 25.0 -3.82 -1
3SSI M103V Helix_0.5 7.0 82.21 -1.84 -1
1PIN R21A Coil_148.1 7.0 40.0 -0.65 -1
1VQB L49I Sheet_9.0 7.0 25.0 -0.95 -1
1VQB M77L Sheet_89.7 7.0 25.0 -0.6 -1
1LZ1 G127A Turn_82.2 2.7 64.9 -0.55 -1
1FC1 V397A null 7.4 20.0 -0.6 -1
4LYZ S91Y Helix_0.5 6.4 74.0 -3.07 -1
1PGA D46A Sheet_55.4 7.0 25.0 -1.36 -1
4LYZ S91V Helix_0.5 6.4 74.0 -0.08 -1
1RN1 H40T Sheet_66.1 6.0 25.0 -0.26 -1
1BPI L6A Helix_111.4 7.0 39.0 -0.6 -1
1BVC S117A Helix_75.0 9.6 82.2 -0.3 -1
1FTG S110A Helix_42.3 7.0 44.15 -0.64 -1
1BVC L9A Helix_56.0 9.6 82.2 -0.4 -1
1PGA T53D Sheet_29.1 5.2 60.0 -2.21 -1
2CI2 N75D Coil_41.5 6.25 25.0 -1.21 -1
1VQB L49A Sheet_9.0 7.0 25.0 -3.05 -1
1PGA T53H Sheet_29.1 5.2 60.0 -0.99 -1
1YYX L76A null 5.0 25.0 -3.43 -1
1PIN S32A Sheet_43.6 7.0 40.0 -0.26 -1
1STN L25A Sheet_0.0 7.0 51.4 -2.6 -1
1RTB V108A Sheet_0.0 5.0 40.0 -4.2 -1
1BVC W14F Helix_2.6 7.8 4.0 -1.1 -1
4LYZ K13D Helix_76.5 9.5 20.0 -6.69 -1
1VQB C33V Sheet_0.0 7.0 25.0 -0.1 -1
1RN1 Y57F Sheet_13.5 7.0 25.0 -0.5 -1
1RTB V108G Sheet_0.0 5.0 40.0 -7.28 -1
1RGG V36T Sheet_46.8 7.0 48.4 -1.3 -1
1CDC V30A null 7.0 25.0 -4.88 -1
1FTG I156V Helix_1.9 7.0 44.15 -3.6 -1
2CI2 F69V Sheet_34.5 6.25 25.0 -2.39 -1
2CI2 E45A Turn_95.2 6.25 25.0 -0.32 -1
1PIN S32G Sheet_43.6 7.0 40.0 -0.81 -1
1AG2 V180I Helix_41.5 7.0 25.0 -0.5 -1
1RX4 E139K Sheet_74.0 7.8 15.0 -2.36 -1
1HFZ W104Y Coil_29.7 7.4 56.2 -2.44 -1
1CYO V45Y Helix_78.1 7.0 66.7 -1.53 -1
2CI2 K21M Coil_85.1 6.25 25.0 -0.67 -1
1AAR F45W Sheet_37.1 5.0 25.0 -0.32 -1
1ZG4 G238S null 7.0 50.6 -1.25 -1
1PIN S16G Turn_42.5 7.0 40.0 -0.92 -1
2CI2 P80A Sheet_3.7 6.25 25.0 -3.34 -1
1PIN R14A Sheet_102.7 7.0 40.0 -1.63 -1
1W3D A139G Helix_0.7 5.5 51.85 -2.3 -1
1ROP D30I Turn_126.0 7.0 69.0 -0.8 -1
1LZ1 V74S Coil_93.3 2.7 64.9 -0.38 -1
1LZ1 G16A Turn_43.8 2.7 64.9 -1.39 -1
4LYZ S91A Helix_0.5 6.4 74.0 -0.15 -1
1OTR V17T Coil_2.8 3.75 50.0 -1.89 -1
1RTB V57I Helix_0.0 5.0 40.0 -1.3 -1
1RN1 Y11F Sheet_5.9 7.0 25.0 -2.11 -1
1LZ1 V110Y Helix_92.4 2.7 64.9 -0.14 -1
1BPI N24A Sheet_34.9 7.0 39.0 -2.2 -1
2CI2 F69L Sheet_34.5 6.3 46.45 -2.11 -1
2ABD A34G Helix_7.0 5.3 5.0 -1.57 -1
1VQB C33L Sheet_0.0 7.0 25.0 -1.3 -1
1VQB V70P Turn_104.6 7.0 25.0 -2.52 -1
1CHK W28F Helix_25.2 7.0 43.2 -4.43 -1
1RN1 N81A Sheet_5.8 7.0 25.0 -2.87 -1
1RGG V2T Coil_36.5 7.0 48.4 -0.9 -1
1C2R G34S Coil_12.4 7.5 30.0 -2.2 -1
1RGG D17K null 7.0 25.0 -1.1 -1
1BVC I28L Helix_1.8 11.0 76.5 -0.6 -1
1BVC V68T Helix_31.2 7.8 4.0 -0.6 -1
2RN2 A52G Helix_0.3 3.2 53.0 -2.7 -1
3SSI M103I Helix_0.5 7.0 82.21 -1.89 -1
3SSI M73I Coil_211.3 7.0 53.36 -0.94 -1
1VQB D36N Sheet_49.6 7.0 25.0 -0.5 -1
1ANK R88G Coil_67.2 7.4 51.8 -0.2 -1
3HHR E74A Helix_52.4 8.0 20.0 -0.49 -1
2ABD T35A Helix_50.9 5.3 5.0 -1.09 -1
1IOB T9A Sheet_5.4 6.5 25.0 -0.8 -1
1LZ1 I106A Turn_4.7 2.7 64.9 -0.93 -1
1W3D A165G Helix_55.1 5.5 51.85 -0.9 -1
1PIN G10A Turn_23.4 7.0 40.0 -0.85 -1
1BVC I28M Helix_1.8 11.0 76.5 -0.6 -1
1VQB L37I Coil_115.8 7.0 25.0 -0.7 -1
1C2R K14E Helix_97.0 7.5 25.0 -1.3 -1
