# Supplementary material for: Towards sequence-based prediction of mutation-induced stability changes in unseen non-homologous proteins
Source: BMC Genomics. 2014 Jan 24;15(Suppl 1):S4. doi: 10.1186/1471-2164-15-S1-S4 (PMC4046685; doi:10.1186/1471-2164-15-S1-S4)
Supplement: Supplementary file 1 — Additional file 1: Data set S1914. The files containing the S1914 data set, as well as training, cross-validation, and test splits are available in a white-space-delimited tabular text format. All files are compressed in a single zip archive S1914.zip. (ZIP 2 MB) [file 12864_2014_5677_MOESM1_ESM.zip › S1914/unseen-protein/unseen-mutation_cross-validation/replication8/S1914.train8.fold4]

1ROP D30A Turn_126.0 7.0 69.0 0.3 1
1LZ1 V110A Helix_95.1 2.7 49.2 0.07 1
1LZ1 R21G Turn_145.7 2.7 64.9 1.15 1
1OTR E34W Helix_72.8 3.0 65.0 1.31 1
1BVC G129A Helix_29.0 9.6 82.2 1.1 1
1FLV G87V Sheet_0.0 7.0 44.15 0.12 1
1ROP D30M Turn_126.0 7.0 69.0 0.6 1
2RN2 D134E Helix_50.0 5.5 53.1 0.86 1
1PIN R17A Turn_218.4 7.0 40.0 0.0 1
1C2R K32E Coil_142.0 7.5 25.0 0.2 1
1HUE M69I Coil_61.2 7.0 63.9 0.0 1
1VQB L32W Sheet_79.0 7.0 25.0 1.4 1
2CI2 I49V Sheet_75.3 6.3 25.0 0.08 1
1FTG V18I Helix_5.6 7.0 43.25 0.69 1
1PIN S38A Coil_33.6 7.0 40.0 0.05 1
2ABD D21A Helix_26.6 5.3 5.0 0.42 1
451C V13M Helix_60.4 5.0 50.4 0.4 1
2RN2 A52I Helix_0.3 3.2 53.0 1.9 1
4LYZ R114H Coil_130.2 6.4 74.0 0.68 1
2RN2 A52C Helix_0.3 3.2 53.0 0.8 1
1OTR E34S Helix_72.8 3.0 65.0 0.12 1
1POH K49E Helix_91.6 7.0 25.0 2.1 1
451C Q37R Turn_101.9 5.0 50.4 0.5 1
P08821 I42V null 7.0 48.6 0.52 1
2RN2 V74I Helix_0.6 5.5 52.0 0.6 1
1SUP M50F Coil_34.1 8.0 58.8 0.48 1
1RN1 Y24W Helix_35.6 6.0 25.0 1.24 1
1CDC L50V null 7.0 25.0 0.37 1
1YCC N52M Helix_16.8 4.6 26.85 2.25 1
1ROP D30R Turn_126.0 7.0 69.0 0.8 1
2RN2 D134A Helix_50.0 5.5 53.1 1.51 1
1RN1 N36A Turn_67.8 7.0 25.0 0.03 1
1ZG4 S235A null 7.0 50.6 0.58 1
1FTG L50A Sheet_0.0 7.0 43.25 -2.84 -1
2CI2 E33D Helix_99.3 6.25 25.0 -0.52 -1
1PIN R17G Turn_218.4 7.0 40.0 -0.22 -1
1LZ1 I59S Sheet_3.0 2.7 64.9 -3.58 -1
1FC1 K370A null 7.4 20.0 -1.1 -1
2CI2 K21A Coil_85.1 6.25 25.0 -0.55 -1
1RN1 E58A Sheet_8.2 7.0 25.0 -0.77 -1
2CI2 S31A Sheet_24.0 6.3 46.45 -0.89 -1
1LZ1 Y20F Turn_50.9 2.7 64.9 -0.5 -1
1BPI V34A Sheet_61.9 7.0 39.0 -1.2 -1
1RTP A21P Turn_71.3 7.4 45.8 -1.92 -1
1RX4 V88I Coil_51.9 7.2 20.0 -1.73 -1
1ROP D30W Turn_126.0 7.0 69.0 -0.4 -1
1RX4 V75I Sheet_12.2 7.8 15.0 -2.0 -1
2CI2 T55S Coil_57.1 6.25 25.0 -0.02 -1
1CYO V45G Helix_78.1 7.0 25.0 -1.91 -1
1HFZ L110E Helix_85.3 7.4 56.2 -0.19 -1
1W3D V135A Helix_1.3 5.5 51.85 -1.5 -1
1RTB V108L Sheet_0.0 5.0 40.0 -0.7 -1
1OTR I36V Coil_28.9 3.0 50.0 -0.79 -1
1W3D L167V Helix_83.7 5.5 51.85 -0.2 -1
1BVC E18A Helix_78.4 4.0 25.0 -0.6 -1
2ABD K54A Helix_74.4 5.3 5.0 -0.86 -1
1LZ1 A32S Helix_0.0 2.7 64.9 -0.33 -1
1RGG R65A Coil_31.3 7.0 49.0 -1.0 -1
1YYX A90G null 5.0 25.0 -2.87 -1
2DRI A188C null 7.6 25.0 -1.8 -1
1CYO V45T Helix_78.1 7.0 25.0 -0.96 -1
1FC1 F405A null 7.4 20.0 -2.5 -1
1FC1 P395A null 7.4 20.0 -3.2 -1
1PGA T53A Sheet_29.1 5.2 60.0 -1.36 -1
1STN D77A Coil_3.6 7.0 20.0 -3.2 -1
1W3D A168G Helix_86.9 5.5 51.85 -0.3 -1
2CI2 T22A Sheet_53.5 6.3 25.0 -0.85 -1
1PIN S38G Coil_33.6 7.0 40.0 -0.08 -1
1PIN W34F Coil_155.6 7.0 40.0 -0.1 -1
2CI2 E33N Helix_99.3 6.3 46.45 -0.7 -1
1BVC W7F Helix_17.5 7.8 4.0 -0.9 -1
1LRP A66T Helix_21.7 8.0 51.5 -2.99 -1
1W3D E141Q Helix_120.8 5.5 51.85 -0.4 -1
1B26 R190A Helix_2.5 7.0 69.5 -0.34 -1
1STN W140H Helix_54.8 7.0 20.0 -0.4 -1
1RTB F46L Sheet_0.0 6.0 24.85 -3.2 -1
2CI2 T22G Sheet_53.5 6.3 25.0 -1.16 -1
1LZ1 G37Q Sheet_39.1 2.7 64.9 -0.26 -1
1W3D L159G Coil_61.8 5.5 51.85 -1.9 -1
3SSI M103A Helix_0.5 7.0 82.21 -2.32 -1
2CI2 V53T Sheet_77.9 6.3 25.0 -1.03 -1
1BVC L49I Coil_6.0 11.0 76.5 -0.8 -1
1LZ1 D18N Turn_67.1 4.0 65.0 -1.7 -1
1STN D95A Sheet_56.8 7.0 20.0 -3.6 -1
1B5M P81A Turn_69.8 7.2 25.0 -0.65 -1
1OTR I30L Helix_0.0 3.0 50.0 -1.96 -1
1RGG N39A Turn_17.1 7.0 48.4 -2.2 -1
1PIN L7I Coil_40.9 7.0 40.0 -0.85 -1
1VQB I47C Sheet_4.5 7.0 25.0 -2.63 -1
1CAH W5F Coil_64.6 7.5 23.0 -2.4 -1
2ABD V77A Helix_3.6 5.3 5.0 -1.14 -1
1HFZ K114Q Coil_81.7 7.4 56.2 -0.6 -1
1CHK W101F Helix_0.0 7.0 43.2 -4.27 -1
1HUE V42I Sheet_0.3 7.0 63.9 -0.82 -1
1YCC N52S Helix_16.8 5.0 26.85 -1.29 -1
1RX4 E139Q Sheet_74.0 7.8 15.0 -1.36 -1
1CLW T235I Coil_16.1 7.4 88.4 -1.6 -1
1CLW R285K Sheet_80.6 7.4 88.4 -10.3 -1
1RGG D79E Sheet_12.4 7.0 52.6 -0.3 -1
2RN2 Q113P Helix_97.3 5.5 52.0 -0.6 -1
1LZ1 P71G Turn_76.7 2.8 68.8 -1.6 -1
1LZ1 Y38F Sheet_18.0 2.7 64.9 -0.19 -1
1VQB C33M Sheet_0.0 7.0 25.0 -1.75 -1
2CI2 V53A Sheet_77.9 6.3 25.0 -0.64 -1
1OTR K33G null 3.25 65.0 -1.46 -1
1W4H I149V Coil_8.7 7.0 9.85 -0.75 -1
4LYZ G49N Coil_22.2 9.5 20.0 -0.96 -1
2CI2 L27A Turn_0.9 6.3 25.0 -2.64 -1
1PGA T53Q Sheet_29.1 5.2 60.0 -0.98 -1
1CYO V61E Turn_112.1 7.0 25.0 -1.05 -1
2CI2 I49A Sheet_75.3 6.3 25.0 -2.12 -1
1PIN F25L Sheet_45.0 7.0 40.0 -1.37 -1
1LZ1 G72A Turn_62.0 2.7 64.9 -0.36 -1
1YCC P76R Coil_100.5 4.6 25.0 -0.97 -1
3MBP A276G Helix_53.9 7.6 25.0 -1.5 -1
1AJ3 W22F Helix_79.1 7.5 25.0 -1.11 -1
1AG2 T190V Helix_72.9 7.0 25.0 -0.17 -1
1LZ1 D91P Helix_49.5 2.8 68.8 -0.4 -1
1PIN F25A Sheet_45.0 7.0 40.0 -2.14 -1
1LRP A49V Helix_35.6 8.0 51.5 -1.22 -1
4LYZ N19K Turn_95.0 6.4 74.0 -1.06 -1
1W4H V163A Helix_0.0 7.0 9.85 -2.02 -1
1VQB C33S Sheet_0.0 7.0 25.0 -2.13 -1
1RX4 V75A Sheet_12.2 7.8 15.0 -0.2 -1
1W3D D164G Helix_73.7 5.5 51.85 -3.7 -1
1STN F76G Coil_17.0 7.0 20.0 -4.7 -1
2CI2 V38A Helix_52.3 6.3 25.0 -0.46 -1
1RN1 A21F Helix_61.1 2.5 0.0 -0.57 -1
4LYZ M12L Helix_0.6 2.7 66.0 -0.57 -1
