# Supplementary material for: Towards sequence-based prediction of mutation-induced stability changes in unseen non-homologous proteins
Source: BMC Genomics. 2014 Jan 24;15(Suppl 1):S4. doi: 10.1186/1471-2164-15-S1-S4 (PMC4046685; doi:10.1186/1471-2164-15-S1-S4)
Supplement: Supplementary file 1 — Additional file 1: Data set S1914. The files containing the S1914 data set, as well as training, cross-validation, and test splits are available in a white-space-delimited tabular text format. All files are compressed in a single zip archive S1914.zip. (ZIP 2 MB) [file 12864_2014_5677_MOESM1_ESM.zip › S1914/unseen-protein/unseen-mutation_cross-validation/replication8/S1914.train8.fold5]

1BVC H116A Helix_90.0 9.6 82.2 0.2 1
1AAR K6Q Sheet_100.8 5.0 25.0 0.26 1
1LZ1 A92S Helix_3.0 2.7 64.9 0.81 1
4LYZ D101K Coil_94.7 6.4 74.0 0.19 1
1FTG E40K Coil_119.3 7.0 43.25 0.87 1
1ROP D30Y Turn_126.0 7.0 69.0 0.2 1
1OTR K33F null 3.25 65.0 0.17 1
1RN1 S17A Helix_62.7 7.0 25.0 0.67 1
1ROP D30G Turn_126.0 7.0 69.0 2.0 1
1LZ1 D120N Coil_92.7 4.5 65.0 0.05 1
3SSI M103L Helix_0.5 7.0 82.21 0.15 1
1RGG E74K null 7.0 25.0 1.1 1
1RTP H26P Helix_26.1 7.4 45.8 1.25 1
4LYZ M12F Helix_0.6 2.7 66.0 0.28 1
2RN2 D10S Sheet_18.4 9.0 47.0 2.7 1
1OTR E34I Helix_72.8 3.0 65.0 1.65 1
2RN2 V74L Helix_0.6 5.5 52.0 0.9 1
1OTR E34L Helix_72.8 3.0 65.0 1.36 1
1LZ1 V110R Helix_92.4 2.7 64.9 0.88 1
1LRP Q33Y Helix_67.8 8.0 51.5 1.32 1
1FTG D75K Helix_104.9 7.0 43.25 1.01 1
1HME G39H Helix_36.6 7.0 20.0 0.47 1
1N0J Y34F Helix_14.0 7.8 70.0 12.7 1
2RN2 K91R Coil_80.5 5.5 49.8 0.0 1
P00782 Q40L null 5.0 20.0 1.1 1
1STN V66L Helix_2.3 7.0 51.4 0.8 1
2RN2 G23A Sheet_0.0 5.5 52.5 0.5 1
1POH K49G Helix_91.6 7.0 25.0 1.2 1
1OTR K33I null 3.25 65.0 1.55 1
1BPI K46A Coil_165.3 7.0 39.0 0.1 1
1LZ1 V74L Coil_93.3 2.7 64.9 0.19 1
1OTR K33Q null 3.25 65.0 0.05 1
4LYZ N103D Turn_96.6 9.5 20.0 0.24 1
1BPI R42A Coil_161.3 7.0 39.0 -0.5 -1
1RN1 A21G Helix_61.1 2.5 0.0 -0.9 -1
1VQB L81T Sheet_21.2 7.0 25.0 -2.55 -1
1BVC E109G Helix_99.3 4.2 4.0 -0.93 -1
1VQB I47F Sheet_4.5 7.0 25.0 -0.97 -1
1FTG L143A Sheet_0.1 7.0 44.15 -0.1 -1
2CI2 L51V Sheet_38.9 6.3 46.45 -0.5 -1
1PIN Q33A Sheet_50.7 7.0 40.0 -0.57 -1
1LZ1 V99T Helix_2.6 2.7 64.9 -0.5 -1
1LZ1 E7Q Helix_54.1 4.5 65.0 -1.29 -1
1RGG T59V Coil_33.3 7.0 48.4 -1.7 -1
1RX4 V75C Sheet_12.2 7.8 15.0 -0.2 -1
1CYO F35H Helix_19.9 7.0 66.2 -2.82 -1
1PIN H27G Turn_91.2 7.0 40.0 -0.68 -1
1VQB D36C Sheet_49.6 7.0 25.0 -1.02 -1
1LZ1 E35L Helix_35.0 2.7 64.9 -0.53 -1
1STN F61G Helix_56.0 7.0 20.0 -4.7 -1
1W3D D164N Helix_73.7 5.5 51.85 -1.9 -1
1PGA T53W Sheet_29.1 5.2 60.0 -0.32 -1
1RTB V118A Sheet_32.1 5.0 40.0 -1.92 -1
1BVC H36Q Helix_43.6 7.8 4.0 -0.8 -1
1STN L36A Coil_0.0 7.0 20.0 -3.6 -1
2RN2 H62D Coil_131.8 5.5 52.7 -0.17 -1
2TRX L78R Sheet_0.3 7.0 85.32 -4.0 -1
1BPI G36S Coil_0.6 4.6 72.6 -0.7 -1
1LZ1 V2Y Sheet_101.4 2.7 64.9 -0.36 -1
1CLW E309V Sheet_28.8 7.4 88.4 -2.3 -1
1RTB I81G Sheet_0.2 5.0 40.0 -4.8 -1
1LZ1 I59T Sheet_3.0 2.7 64.9 -2.22 -1
1LZ1 I89V Coil_5.3 2.7 49.2 -0.35 -1
2CI2 T55V Coil_57.1 6.25 25.0 -0.76 -1
1BVC F123K Coil_1.0 7.8 4.0 -2.1 -1
1PGA T25P Helix_55.4 5.5 25.0 -2.8 -1
2ABD L15A Coil_0.6 5.3 5.0 -3.1 -1
1BPI I19A Sheet_107.4 7.0 39.0 -2.1 -1
1HFZ V42G Sheet_15.7 7.4 56.2 -1.15 -1
1W3D V129G Coil_39.4 5.5 51.85 -1.0 -1
1BPI G28A Coil_42.2 7.0 39.0 -1.0 -1
1VQB V43T Sheet_55.5 7.0 25.0 -0.8 -1
1VQB S67T Helix_0.0 7.0 25.0 -0.8 -1
1PIN R36A Coil_99.8 7.0 40.0 -0.29 -1
1W4H T159S Coil_39.6 7.0 9.85 -1.63 -1
1RTB V57G Helix_0.0 5.0 40.0 -5.52 -1
1VQB I47L Sheet_4.5 7.0 25.0 -0.32 -1
1HFZ V42N Sheet_15.7 7.4 56.2 -0.24 -1
4LYZ N77H Turn_123.2 6.4 74.0 -0.38 -1
1RGG E41K null 7.0 25.0 -1.2 -1
1STN V23F Sheet_0.2 5.35 40.0 -1.5 -1
2CI2 E34N Helix_88.6 6.25 25.0 -1.07 -1
1VQB L37T Coil_115.8 7.0 25.0 -2.6 -1
2CI2 N75A Coil_41.5 6.25 25.0 -0.83 -1
1PIN A31G Coil_8.2 7.0 40.0 -1.49 -1
1PIN Y23A Sheet_44.3 7.0 40.0 -1.08 -1
1LRP Y22H Helix_46.4 8.0 51.5 -2.25 -1
1LZ1 V2L Sheet_106.7 2.7 64.9 -0.05 -1
1W4H T152S Coil_103.1 7.0 9.85 -0.29 -1
1YCC N52Q Helix_16.8 4.6 26.85 -0.08 -1
1OTR K33S null 3.25 65.0 -0.36 -1
1FTG A84G Sheet_0.0 7.0 44.15 -1.8 -1
1W4H A130G Coil_42.0 7.0 9.85 -0.04 -1
1W3D V149G Turn_8.1 5.5 51.85 -4.1 -1
1OTR V5N Sheet_0.0 3.75 50.0 -5.38 -1
1BVC L69A Helix_1.1 11.0 76.5 -1.2 -1
1BVC Q8G Helix_81.9 4.2 4.0 -0.56 -1
1BVC D60A Helix_55.1 4.0 25.0 -0.13 -1
1CDC L95V null 7.0 25.0 -0.75 -1
1W4H A140G Helix_81.3 7.0 9.85 -1.02 -1
1CAH W16F Helix_3.8 7.5 23.0 -6.0 -1
1RTB P93S Coil_104.0 4.2 56.05 -2.1 -1
1W4H L158A Coil_10.2 7.0 9.85 -2.12 -1
1OTR E34D Helix_72.8 3.0 65.0 -0.22 -1
1LZ1 Y124F Turn_18.7 2.7 64.9 -0.36 -1
1W3D I130V Coil_67.3 5.5 51.85 -0.2 -1
1FC1 L351A null 7.4 20.0 -1.3 -1
2CI2 I49G Sheet_75.3 6.3 25.0 -3.52 -1
1YYX F65A null 5.0 25.0 -2.5 -1
1RN1 D49Y Coil_144.8 7.0 25.0 -0.5 -1
P01051 V14A null 7.0 25.0 -1.67 -1
1BPI D50A Helix_51.9 7.0 39.0 -0.4 -1
1BPI F4A Helix_21.9 7.0 39.0 -3.0 -1
1RTB A5S Helix_30.3 7.0 61.7 -0.37 -1
1AG2 Q217R Helix_41.0 7.0 25.0 -2.13 -1
2CI2 E26Q Turn_87.7 6.25 25.0 -0.62 -1
1AAR K27Q Helix_16.1 5.0 25.0 -1.91 -1
2CI2 V53G Sheet_77.9 6.3 25.0 -2.43 -1
1OTR E34Q Helix_72.8 3.0 65.0 -1.46 -1
1LZ1 G19A Turn_44.4 2.7 64.9 -1.77 -1
2CI2 S31G Helix_24.0 6.25 25.0 -0.8 -1
1RN1 A21L Helix_61.1 2.5 0.0 -0.13 -1
2CI2 A77G Coil_44.1 6.3 25.0 -1.88 -1
1FC1 Y407A null 7.4 20.0 -2.1 -1
1RTB V47G Sheet_0.0 5.0 40.0 -7.34 -1
1VQB C33I Sheet_0.0 7.0 25.0 -0.45 -1
2AKY V8I Sheet_0.6 7.5 25.0 -1.19 -1
1FC1 D399A null 7.4 20.0 -0.7 -1
1RN1 N9A Sheet_44.0 7.0 25.0 -0.9 -1
