# Supplementary material for: Towards sequence-based prediction of mutation-induced stability changes in unseen non-homologous proteins
Source: BMC Genomics. 2014 Jan 24;15(Suppl 1):S4. doi: 10.1186/1471-2164-15-S1-S4 (PMC4046685; doi:10.1186/1471-2164-15-S1-S4)
Supplement: Supplementary file 1 — Additional file 1: Data set S1914. The files containing the S1914 data set, as well as training, cross-validation, and test splits are available in a white-space-delimited tabular text format. All files are compressed in a single zip archive S1914.zip. (ZIP 2 MB) [file 12864_2014_5677_MOESM1_ESM.zip › S1914/unseen-protein/unseen-mutation_cross-validation/replication8/S1914.train8.fold6]

1VQB M77I Sheet_89.7 7.0 25.0 0.8 1
1HME I38H Helix_138.6 7.0 20.0 0.0 1
4LYZ A31L Helix_0.0 6.4 74.0 1.8 1
1RN1 Y42F Sheet_13.9 7.0 25.0 1.14 1
1VQB K69M Sheet_86.7 7.0 25.0 0.08 1
4LYZ G102A Turn_64.1 2.7 65.6 0.02 1
2RN2 D134T Helix_50.0 5.5 53.1 1.08 1
1BVC L29M Helix_4.8 11.0 76.5 0.1 1
1HFZ K114N Coil_81.7 7.4 56.2 2.65 1
2RN2 K95N Turn_137.0 5.5 49.8 0.9 1
2CI2 K30A Turn_84.8 6.25 25.0 0.42 1
1IRO I33L Coil_1.9 9.08 107.0 0.76 1
1OTR E34F Helix_72.8 3.0 65.0 0.72 1
2GB1 G41C null 7.0 46.85 1.27 1
4LYZ D101R Coil_94.7 6.4 74.0 0.27 1
1LZ1 V74M Coil_93.3 2.7 64.9 0.65 1
1LZ1 V110L Turn_92.4 2.7 64.9 0.07 1
1CYO F35Y Helix_19.9 7.0 66.2 0.79 1
1BVC P88A Helix_75.0 9.6 82.2 0.6 1
1YCC K73V Helix_172.0 4.5 25.0 0.1 1
1YCC N52L Helix_16.8 4.6 26.85 2.56 1
1LZ1 R21A Turn_145.7 2.7 64.9 1.31 1
3MBP P48A Helix_38.6 7.4 63.0 0.5 1
4LYZ D101S Coil_94.7 6.4 74.0 0.87 1
1LZ1 V110I Turn_92.4 2.7 64.9 0.86 1
1ROP D30K Turn_126.0 7.0 69.0 0.9 1
1LZ1 V110P Helix_92.4 2.8 68.8 0.5 1
1RTB H119A Sheet_70.1 6.0 25.0 0.2 1
1HFZ H32Y Helix_44.7 7.4 56.2 0.07 1
2ABD Y73F Helix_3.4 5.3 5.0 0.27 1
4LYZ D101A Coil_94.7 6.4 74.0 0.76 1
1RGG D79Y Sheet_12.4 7.0 52.6 2.9 1
1SUP G169A Coil_0.7 8.0 58.8 0.3 1
1RGG T82V Sheet_1.4 7.0 48.4 -1.7 -1
2ABD Y31N Helix_56.0 5.3 5.0 -1.52 -1
1EL1 H21G Turn_104.6 4.5 66.4 -0.48 -1
2ABD A9G Helix_9.0 5.3 5.0 -1.81 -1
1PIN R21G Coil_148.1 7.0 40.0 -0.67 -1
2CI2 V66A Sheet_0.0 6.3 25.0 -4.88 -1
1CLW G323D Coil_13.9 7.4 88.4 -0.4 -1
1VQB I78T Sheet_91.6 7.0 25.0 -3.3 -1
2CI2 K37G Helix_139.0 6.3 46.45 -0.97 -1
1LZ1 V121A Turn_21.8 2.7 49.2 -1.75 -1
2RN2 A52K Helix_0.3 3.2 53.0 -5.9 -1
1BVC L69V Helix_1.1 11.0 76.5 -0.1 -1
2RN2 A52N Helix_0.3 3.2 53.0 -1.8 -1
1FTG Q111G Helix_119.9 7.0 43.25 -0.31 -1
1VQB F68L Sheet_63.0 7.0 25.0 -2.13 -1
1W3D A131G Sheet_13.3 5.5 51.85 -1.7 -1
1LZ1 V100F Turn_0.9 2.7 64.9 -1.65 -1
1LZ1 I59F Sheet_3.0 2.7 64.9 -0.81 -1
3SSI V13G Sheet_56.2 7.0 82.21 -10.3 -1
1STN N118D Turn_7.3 7.0 20.0 -2.5 -1
2CI2 E34Q Helix_88.6 6.25 25.0 -0.47 -1
1W3D I146A Turn_12.8 5.5 51.85 -2.7 -1
1RTB S75T Turn_0.0 7.4 61.1 -2.8 -1
1W3D I163V Helix_0.0 5.5 51.85 -0.5 -1
2ABD D21H Helix_26.6 5.3 5.0 -0.56 -1
1CDC L89V null 7.0 25.0 -0.14 -1
1AAR K29Q Helix_66.7 5.0 25.0 -1.67 -1
1CYO F35L Helix_19.9 7.0 66.2 -1.87 -1
1STN L89F Coil_25.9 5.38 40.0 -1.2 -1
1LZ1 G68A Turn_69.7 2.7 64.9 -0.12 -1
2CI2 V82G Helix_17.8 6.3 25.0 -3.5 -1
1PIN I28G Turn_70.0 7.0 40.0 -0.48 -1
1W4H D162N Helix_16.2 7.0 9.85 -3.1 -1
1FTG S71A Helix_83.7 7.0 44.15 -0.69 -1
1CYO V45E Helix_78.1 7.0 66.7 -2.68 -1
4LYZ G49A Coil_22.2 2.7 65.6 -1.89 -1
1BVC E4A Helix_122.4 4.0 25.0 -0.63 -1
1LZ1 V74G Coil_93.3 2.7 64.9 -0.22 -1
1W4H L167A Helix_44.3 7.0 9.85 -0.57 -1
1FTG L6A Sheet_0.0 7.0 44.15 -2.94 -1
1W3D D164A Helix_73.7 5.5 51.85 -2.3 -1
1RTB V54L Helix_0.0 5.0 40.0 -1.09 -1
1VQB V70T Sheet_104.6 7.0 25.0 -1.75 -1
1VQB I47T Sheet_4.5 7.0 25.0 -3.7 -1
1BVC L11A Helix_44.0 9.6 82.2 -0.4 -1
1VQB L32R Sheet_79.0 7.0 25.0 -0.8 -1
1RRO P26A Helix_11.13 7.4 53.6 -0.74 -1
1RN1 A21T Helix_61.1 2.5 0.0 -0.57 -1
1RGG N39S Turn_17.1 7.0 48.4 -2.3 -1
1VQB M77F Sheet_89.7 7.0 25.0 -0.1 -1
1YYX F61A null 5.0 25.0 -5.45 -1
1RTB I81A Sheet_0.2 5.0 40.0 -2.99 -1
1LZ1 Y38G Sheet_18.0 2.7 64.9 -2.32 -1
1RN1 A21M Helix_61.1 2.5 0.0 -0.15 -1
2RN2 S68G Sheet_1.0 3.0 49.8 -2.4 -1
2ABD P44A Coil_50.6 5.3 5.0 -1.4 -1
1HFY T38A Turn_0.4 7.0 58.85 -1.6 -1
1FC1 Q347A null 7.4 20.0 -1.1 -1
1BPI R17A Coil_204.2 7.0 39.0 -0.3 -1
1RTB S75A Turn_0.0 7.4 61.1 -2.5 -1
1FC1 K392A null 7.4 20.0 -0.4 -1
1PIN W11F Sheet_22.2 7.0 40.0 -1.93 -1
1RGG E54Q Sheet_15.6 7.0 49.0 -1.7 -1
1YCC N52H Helix_16.8 4.6 26.85 -1.27 -1
2AKY T110H Coil_42.1 7.6 25.0 -2.63 -1
1HFZ Y103P Helix_56.3 7.4 56.2 -0.22 -1
1W3D D162N Helix_23.3 5.5 51.85 -2.0 -1
1FTG I104V Helix_42.9 7.0 44.15 -0.56 -1
1BVC L137A Helix_22.0 9.6 82.2 -1.8 -1
1BVC I28A Helix_1.8 11.0 76.5 -1.3 -1
2RN2 D94E Coil_99.6 5.5 49.8 -0.4 -1
1ROP L41V Helix_85.2 6.0 25.0 -2.53 -1
1RTB A4S Helix_48.7 7.0 61.7 -0.57 -1
1OTR E34K Helix_72.8 3.0 65.0 -2.15 -1
1LZ1 V2S Sheet_101.4 2.7 64.9 -1.41 -1
1FTG A101V Helix_1.6 7.0 43.25 -0.16 -1
P00912 S212C null 6.5 23.0 -1.0 -1
1PGA T53C Sheet_29.1 5.2 60.0 -0.58 -1
1W3D V158A Sheet_1.3 5.5 51.85 -3.2 -1
2CI2 D42A Helix_60.2 6.25 25.0 -0.96 -1
3HHR E74L Helix_52.4 8.0 20.0 -0.79 -1
1LZ1 V100A Turn_0.9 2.7 49.2 -0.57 -1
1MBG V103A Helix_0.0 7.5 25.0 -2.32 -1
1LZ1 I23V Turn_12.3 2.7 49.2 -0.41 -1
1AG2 R208H Helix_99.0 7.0 25.0 -1.44 -1
2RN2 A52E Helix_0.3 3.2 53.0 -1.5 -1
1W3D I130A Coil_67.3 5.5 51.85 -0.7 -1
2CI2 V79G Coil_39.4 6.3 25.0 -3.24 -1
1OTR I36L Coil_28.9 3.0 50.0 -1.31 -1
1RTB I81V Sheet_0.2 5.0 40.0 -0.43 -1
1RN1 A21E Helix_61.1 7.0 0.0 -0.69 -1
1LZ1 Y63F Coil_112.1 2.7 64.9 -0.24 -1
2CI2 I56A Coil_174.8 6.25 25.0 -0.03 -1
1LZ1 V74D Coil_93.3 2.7 64.9 -0.43 -1
1ROP D30L Turn_126.0 7.0 69.0 -0.1 -1
