# Supplementary material for: Towards sequence-based prediction of mutation-induced stability changes in unseen non-homologous proteins
Source: BMC Genomics. 2014 Jan 24;15(Suppl 1):S4. doi: 10.1186/1471-2164-15-S1-S4 (PMC4046685; doi:10.1186/1471-2164-15-S1-S4)
Supplement: Supplementary file 1 — Additional file 1: Data set S1914. The files containing the S1914 data set, as well as training, cross-validation, and test splits are available in a white-space-delimited tabular text format. All files are compressed in a single zip archive S1914.zip. (ZIP 2 MB) [file 12864_2014_5677_MOESM1_ESM.zip › S1914/unseen-protein/unseen-mutation_cross-validation/replication8/S1914.train8.fold7]

1BVC V66A Helix_57.0 9.6 82.2 0.8 1
4LYZ A31I Helix_0.0 6.4 74.0 1.4 1
1VQB K24V Sheet_157.9 7.0 25.0 0.4 1
2RN2 D134I Helix_50.0 5.5 53.1 1.27 1
2RN2 H62P Coil_131.8 5.5 52.0 1.1 1
P43305 C72S null 7.4 53.6 0.72 1
1IRO V24I Sheet_4.5 9.08 107.0 0.36 1
4LYZ H15L Helix_44.2 6.4 74.0 0.76 1
1OTR E34Y Helix_72.8 3.0 65.0 0.41 1
1STN H46Y Turn_38.3 5.38 40.0 0.0 1
1LZ1 V110G Turn_92.4 2.7 64.9 0.48 1
1BVC K140A Helix_131.6 4.2 4.0 0.47 1
1RGG D79N Sheet_12.4 7.0 52.6 1.8 1
2RN2 D70N Coil_54.1 9.0 47.0 1.6 1
1RN1 Y45W Turn_127.5 6.0 25.0 0.74 1
P00782 K57E null 5.0 20.0 1.0 1
1LZ1 V2I Sheet_106.7 2.7 64.9 1.1 1
1IOB K97V Helix_91.5 6.5 25.0 0.8 1
1FTG V83I Sheet_0.5 7.0 43.25 0.1 1
2RN2 D70E Coil_54.1 9.0 47.0 0.1 1
1LZ1 G129A Coil_79.4 2.7 64.9 0.14 1
1KFW N198K Turn_97.0 7.5 16.0 0.81 1
2RN2 A52L Helix_0.3 3.2 53.0 1.3 1
2RN2 A52V Helix_0.3 3.2 53.0 1.7 1
1RGG D79I Sheet_12.4 7.0 52.6 2.85 1
1AAR R42E Sheet_84.1 5.0 25.0 1.63 1
1BVC L69M Helix_1.1 11.0 76.5 0.0 1
1BPI D3A Helix_114.8 7.0 39.0 0.2 1
1PIN K6A Coil_166.0 7.0 40.0 0.15 1
2RN2 H62R Coil_131.8 5.5 52.7 0.36 1
1SHG F52Y Sheet_50.9 7.0 24.85 0.44 1
4LYZ D101E Coil_94.7 6.4 74.0 0.0 1
2CI2 I76V Coil_1.0 6.3 25.0 0.21 1
1RTB P114G Sheet_112.1 6.0 61.6 -3.3 -1
1RN1 A21D Helix_61.1 7.0 0.0 -0.71 -1
1RGG T18V Helix_6.4 7.0 48.4 -1.4 -1
1STN A90S Coil_0.0 7.0 20.0 -2.0 -1
1YYX M58A null 5.0 25.0 -3.61 -1
P08505 H31A null 7.4 25.0 -0.3 -1
3MBP Y283D Turn_56.5 7.6 25.0 -3.2 -1
1OTR Q41L Sheet_0.2 3.75 50.0 -0.26 -1
1BVC L135I Helix_1.9 11.0 76.5 -1.5 -1
1AG2 T183A Helix_3.4 7.0 25.0 -4.62 -1
1STN D83A Turn_35.6 7.0 20.0 -3.9 -1
1W4H L131A Coil_51.8 7.0 9.85 -0.94 -1
2CI2 T58A Coil_106.5 6.3 25.0 -0.69 -1
1POH S46A Helix_31.8 7.0 30.0 -1.0 -1
1STN L36G Coil_0.0 7.0 20.0 -5.4 -1
1BPI G57A Coil_42.9 7.0 39.0 -0.2 -1
1OTR Q41T Sheet_0.2 3.75 50.0 -0.43 -1
1PGA T53G Sheet_29.1 5.2 60.0 -2.57 -1
1VQB V35A Sheet_8.5 7.0 25.0 -1.1 -1
1OTR L67N Sheet_0.1 3.75 50.0 -3.39 -1
1RN1 A21V Helix_61.1 2.5 0.0 -0.66 -1
1RGG T56V Sheet_3.1 7.0 48.4 -1.9 -1
1HFZ W118Y Helix_13.2 7.4 56.2 -1.17 -1
1YYX M33A null 5.0 25.0 -3.5 -1
1RGG V43T Coil_38.1 7.0 48.4 -0.5 -1
1RN1 D49F Coil_144.8 7.0 25.0 -0.4 -1
1LZ1 D67N Coil_34.6 4.5 65.0 -1.7 -1
1YCC F82Y Coil_35.4 6.0 25.0 -0.7 -1
1LZ1 V2G Sheet_106.7 2.7 64.9 -2.29 -1
1RGG Y51F null 7.0 25.0 -2.3 -1
1RN1 Y68F Coil_8.0 7.0 25.0 -1.36 -1
2RN2 A52S Helix_0.3 3.2 53.0 -1.8 -1
1AAR K29N Helix_66.7 5.0 25.0 -1.48 -1
1W4H L138A Helix_30.5 7.0 9.85 -1.67 -1
1RTB Y97G Sheet_6.3 5.0 63.3 -11.7 -1
1STN T62A Helix_0.0 7.0 20.0 -2.4 -1
1RGG D33A Turn_16.5 7.0 52.6 -6.1 -1
1VQB V19T Sheet_101.0 7.0 25.0 -0.3 -1
1PIN V22A Sheet_66.3 7.0 40.0 -0.26 -1
1PGA T53K Sheet_29.1 5.2 60.0 -1.01 -1
1STN F61A Helix_56.0 7.0 20.0 -2.4 -1
1LZ1 I23A Turn_15.3 2.7 64.9 -2.54 -1
1YYX L94A null 5.0 25.0 -1.73 -1
2RN2 E135K Turn_105.9 5.5 52.7 -0.22 -1
1YCC P76W Coil_100.5 4.6 25.0 -2.38 -1
1BVC K56A Helix_120.6 4.0 25.0 -0.23 -1
1STN L36C null 7.6 20.0 -2.9 -1
2CI2 V57A Coil_61.9 6.25 25.0 -1.47 -1
1RN1 Y56F Sheet_24.3 7.0 25.0 -0.78 -1
1RN1 W59Y Sheet_1.8 6.0 25.0 -0.93 -1
2ABD P19A Coil_6.4 5.3 5.0 -1.07 -1
2CI2 L51I Sheet_38.9 6.25 25.0 -0.26 -1
2CI2 D64A Sheet_30.6 6.25 25.0 -0.8 -1
1PGA D36P Helix_114.1 5.5 25.0 -3.1 -1
1CYO V61K Turn_112.1 7.0 25.0 -2.39 -1
1ROP D30F Turn_126.0 7.0 69.0 -0.1 -1
1BPI Y35A Sheet_14.3 7.0 39.0 -1.1 -1
1YYX I98A null 5.0 25.0 -3.83 -1
1LZ1 V74F Coil_93.3 2.7 64.9 -0.29 -1
1STN L37A Coil_13.0 7.0 20.0 -1.8 -1
1PIN W34A Coil_155.6 7.0 40.0 -0.4 -1
1VQB F13T Sheet_82.8 7.0 25.0 -0.35 -1
1PIN E12A Sheet_73.2 7.0 40.0 -0.48 -1
1PGA T53I Sheet_45.2 5.2 25.0 -0.3 -1
1BPI R53A Helix_170.4 7.0 39.0 -0.1 -1
2CI2 Q41G Helix_139.6 6.25 25.0 -0.6 -1
1OTR I36F Coil_28.9 3.0 50.0 -0.86 -1
3SSI V13L Sheet_56.2 7.0 82.21 -2.21 -1
1RTB D121A Coil_12.0 6.0 25.0 -2.2 -1
1BVC I142A Helix_0.0 9.6 82.2 -1.9 -1
1W4H L144A Coil_41.7 7.0 9.85 -1.9 -1
1HFZ V42A Sheet_15.7 7.4 56.2 -0.93 -1
1VQB I78V Sheet_91.6 7.0 25.0 -0.65 -1
1LZ1 H78G Turn_152.1 2.7 64.9 -0.12 -1
3SSI M73L Coil_211.3 7.0 53.36 -0.25 -1
1G6N S128A Helix_11.8 7.9 20.0 -0.26 -1
1RTB V57A Helix_0.0 5.0 40.0 -2.85 -1
1OTR K33T null 3.25 65.0 -0.12 -1
1PIN E35A Coil_118.7 7.0 40.0 -0.73 -1
1YCC P76S Coil_100.5 4.6 25.0 -1.89 -1
1PGA T53M Sheet_29.1 5.2 60.0 -0.46 -1
1PGA V29P Helix_65.8 5.5 25.0 -3.5 -1
1LZ1 G105A Helix_15.3 2.7 64.9 -0.62 -1
1VQB E40C Coil_163.5 7.0 25.0 -0.8 -1
1RTB P93A Coil_104.0 4.2 56.05 -2.7 -1
1RN1 A21H Helix_61.1 7.0 0.0 -0.17 -1
2ABD Q33A Helix_1.3 5.3 5.0 -3.66 -1
1RGG N39D Turn_17.1 7.0 48.4 -1.5 -1
1PGA A23P Helix_29.5 5.5 25.0 -0.3 -1
2ABD Y28F Helix_53.1 5.3 5.0 -1.06 -1
1YCC P76G Coil_100.5 4.6 25.0 -0.78 -1
1PGA K10P Turn_167.6 5.5 25.0 -0.2 -1
3HHR E74S Helix_52.4 8.0 20.0 -0.91 -1
1BPI F45A Sheet_20.3 2.0 25.0 -6.9 -1
1BPI P2A Helix_67.8 7.0 39.0 -1.3 -1
