# Supplementary material for: Towards sequence-based prediction of mutation-induced stability changes in unseen non-homologous proteins
Source: BMC Genomics. 2014 Jan 24;15(Suppl 1):S4. doi: 10.1186/1471-2164-15-S1-S4 (PMC4046685; doi:10.1186/1471-2164-15-S1-S4)
Supplement: Supplementary file 1 — Additional file 1: Data set S1914. The files containing the S1914 data set, as well as training, cross-validation, and test splits are available in a white-space-delimited tabular text format. All files are compressed in a single zip archive S1914.zip. (ZIP 2 MB) [file 12864_2014_5677_MOESM1_ESM.zip › S1914/unseen-protein/unseen-mutation_cross-validation/replication8/S1914.train8.fold8]

2ABD K52M Helix_74.4 5.3 5.0 0.18 1
1RGG Q38A Coil_104.3 7.0 49.0 1.0 1
1LZ1 R50A Coil_141.1 2.7 64.9 0.43 1
1YCC C102T Coil_1.2 6.0 57.1 0.8 1
1VQB H64C Coil_78.3 7.0 25.0 0.25 1
2RN2 D10E Sheet_18.4 9.0 47.0 1.0 1
1POH S46N Helix_31.8 7.0 30.0 0.4 1
1BVC I142L Helix_0.3 11.0 76.5 0.6 1
1HFY T29V Helix_0.0 7.0 25.0 1.86 1
2RN2 D134H Helix_50.0 5.5 52.5 1.9 1
2RN2 D134V Helix_50.0 5.5 53.1 1.12 1
1BPI L29A Sheet_110.9 7.0 39.0 0.0 1
4LYZ D101F Coil_94.7 6.4 74.0 0.72 1
1HFY T29I Helix_0.0 7.0 25.0 3.23 1
1OTR E34T Helix_72.8 3.0 65.0 1.51 1
2RN2 D134Q Helix_50.0 5.5 53.1 1.32 1
1RN1 D49A Coil_144.8 7.0 25.0 0.5 1
2RN2 S68V Sheet_1.0 3.0 49.8 0.6 1
1LZ1 V110M Turn_92.4 2.7 64.9 0.53 1
2CI2 T55A Coil_57.1 6.25 25.0 0.23 1
1LZ1 Y45F Sheet_125.5 2.7 64.9 0.07 1
2RN2 Q76L Helix_57.3 3.0 50.1 0.24 1
2RN2 D134L Helix_50.0 5.5 53.1 1.51 1
1RGG D79R Sheet_12.4 7.0 52.6 2.7 1
1POH K49M Helix_91.6 7.0 25.0 1.0 1
1SUP Q206C Sheet_64.6 8.0 58.8 1.25 1
1ARR P8L Sheet_46.3 7.5 25.0 2.49 1
1IGV E17Q Turn_111.4 7.0 25.0 0.38 1
2RN2 D134S Helix_50.0 5.5 53.1 1.08 1
1PGA T53F Sheet_45.2 5.2 25.0 1.01 1
1LRP G48A Helix_59.7 8.0 53.4 0.87 1
1PIN S18A Turn_125.0 7.0 40.0 0.03 1
1RN1 A21N Helix_61.1 2.5 0.0 0.34 1
1LZ1 V110F Turn_92.4 2.7 64.9 -0.05 -1
1FC1 K409A null 7.4 20.0 -2.4 -1
1LZ1 V74A Coil_95.9 2.7 49.2 -0.43 -1
1LZ1 V2M Sheet_106.7 2.7 64.9 -0.31 -1
1OTR Q41N Sheet_0.2 3.75 50.0 -2.56 -1
4LYZ I55F Turn_0.8 6.4 74.0 -2.46 -1
1FC1 T350A null 7.4 20.0 -0.1 -1
1LZ1 Y38A Sheet_18.0 2.7 64.9 -2.49 -1
2CI2 Q41A Helix_139.6 6.25 25.0 -0.02 -1
1LZ1 Y54F Sheet_17.5 2.7 64.9 -0.96 -1
1RTB D121N Coil_12.0 6.0 25.0 -1.9 -1
1PIN T29G Turn_1.3 7.0 40.0 -1.99 -1
1YCC P76V Coil_100.5 4.6 25.0 -1.07 -1
1PIN T29S Turn_1.3 7.0 40.0 -0.65 -1
1RN1 A21S Helix_61.1 7.0 0.0 -0.4 -1
3MBP P159A Turn_2.0 7.4 63.0 -1.8 -1
1LZ1 V125A Turn_31.4 2.7 49.2 -1.6 -1
1HFZ Q54A Coil_13.3 7.4 56.2 -0.41 -1
2CI2 E26A Turn_87.7 6.25 25.0 -0.47 -1
1ANK F86L Coil_3.1 7.2 51.8 -0.8 -1
1RN1 N44S Turn_49.7 7.0 50.8 -1.5 -1
1W3D L159V Coil_61.8 5.5 51.85 -0.6 -1
1RTB P114A Sheet_112.1 4.2 56.05 -3.2 -1
1W4H A146G Helix_5.4 7.0 9.85 -0.58 -1
1FTG D65K Helix_46.1 7.0 44.15 -0.09 -1
2CI2 V70A Sheet_12.1 6.3 25.0 -1.95 -1
1PGA G9P Turn_2.5 5.5 25.0 -2.4 -1
4LYZ I55L Turn_0.8 6.4 74.0 -0.45 -1
1W3D I130G Coil_67.3 5.5 51.85 -1.4 -1
2HPR G49K h_18.7 7.0 25.0 -1.0 -1
1ROP L41A Helix_85.2 6.0 25.0 -6.12 -1
1HFZ H107A Helix_135.6 7.4 56.2 -0.79 -1
2CI2 E60A Coil_92.3 6.3 25.0 -0.68 -1
1RTB V47A Sheet_0.0 5.0 40.0 -3.8 -1
1FTG I51V Sheet_0.0 7.0 44.15 -1.83 -1
1ZG4 R164H null 7.0 49.9 -0.17 -1
1RTP K80S Helix_114.1 7.4 45.8 -0.29 -1
1RTB F46A Sheet_0.0 6.0 24.85 -6.36 -1
1PIN K13A Sheet_122.3 7.0 40.0 -0.02 -1
1STN T33S Sheet_34.1 7.0 20.0 -1.4 -1
1FLV G87L Sheet_0.0 7.0 44.15 -0.21 -1
1HME S37H Coil_70.8 7.0 20.0 -1.5 -1
4LYZ F3Y Sheet_15.5 6.4 74.0 -0.45 -1
1RN1 A21Y Helix_61.1 2.5 0.0 -0.39 -1
1RN1 D49W Coil_144.8 7.0 25.0 -0.9 -1
2CI2 K36A Helix_90.3 6.3 46.45 -0.49 -1
1RTB P93G Coil_104.0 6.0 61.6 -2.2 -1
1BVC V13A Helix_0.0 9.6 82.2 -0.7 -1
1LRP I84S Helix_59.9 8.0 51.5 -2.25 -1
1PIN T29D Turn_1.3 7.0 40.0 -1.33 -1
1LZ1 H78A Turn_152.1 2.7 64.9 -0.14 -1
1LZ1 I59A Sheet_3.0 2.7 49.2 -1.31 -1
2CI2 L51A Sheet_38.9 6.3 46.45 -2.37 -1
1STN D95G Sheet_56.8 7.0 20.0 -3.1 -1
2ABD K32R Helix_51.7 5.3 5.0 -1.83 -1
1PGA T53R Sheet_29.1 5.2 60.0 -0.96 -1
1POH K49R Helix_91.6 7.0 25.0 -0.2 -1
1W3D I146V Turn_12.8 5.5 51.85 -1.2 -1
1VQB L49C Sheet_9.0 7.0 25.0 -2.05 -1
1RN1 V16S null 7.0 25.0 -4.71 -1
1YYX I72A null 5.0 25.0 -4.67 -1
1SHG K59F Sheet_108.3 7.0 24.85 -0.92 -1
2CI2 I39V Helix_0.0 6.3 25.0 -1.27 -1
1OTR V5A Sheet_0.0 3.75 50.0 -3.01 -1
3HHR S71V Coil_36.6 8.0 20.0 -1.19 -1
1W3D D145N Coil_61.8 5.5 51.85 -0.9 -1
4LYZ I55M Turn_0.8 6.4 74.0 -2.27 -1
1BVC V114A Helix_10.0 9.6 82.2 -1.4 -1
1W4H I135V Helix_4.7 7.0 9.85 -0.03 -1
2ABD K32E Helix_51.7 5.3 5.0 -1.68 -1
1BPI G12A Coil_17.1 7.0 39.0 -1.8 -1
1OTR Q41S Sheet_0.2 3.75 50.0 -1.27 -1
1BPI E7A Helix_46.8 7.0 39.0 -1.5 -1
2CI2 I48A Sheet_33.8 6.3 25.0 -3.84 -1
1PIN L7V Coil_40.9 7.0 40.0 -1.26 -1
1STN E73A Sheet_45.8 7.0 20.0 -1.6 -1
1PGA A24P Helix_59.5 5.5 25.0 -0.5 -1
1LRP Q44Y Helix_80.8 8.0 51.5 -0.02 -1
1LZ1 G37A Coil_39.1 2.7 64.9 -0.29 -1
1YCC N52T Helix_16.8 5.0 26.85 -0.53 -1
1RTB V54A Helix_0.0 5.0 40.0 -2.58 -1
1BVC G23A Helix_16.0 9.6 82.2 -1.1 -1
2CI2 V79A Coil_39.4 6.3 25.0 -1.51 -1
1VQB E30N Sheet_29.6 7.0 25.0 -0.55 -1
1VQB V19C Sheet_101.0 7.0 25.0 -0.15 -1
2CI2 K43A Coil_9.0 6.3 46.45 -0.65 -1
1RTB V63A Sheet_54.7 5.0 40.0 -2.02 -1
1RN1 N44A Turn_49.7 7.0 25.0 -2.08 -1
1LZ1 I59G Sheet_3.0 2.7 64.9 -3.83 -1
1BPI P9A Coil_49.1 7.0 39.0 -0.8 -1
1CLW G244R Coil_40.8 7.4 88.4 -4.0 -1
1HFY A30T Helix_0.0 2.0 20.0 -0.06 -1
1VQB V63C Sheet_23.6 7.0 25.0 -2.05 -1
1LZ1 P103G Turn_146.4 2.8 68.8 -0.1 -1
1RN1 A21I Helix_61.1 2.5 0.0 -0.44 -1
