# Supplementary material for: Towards sequence-based prediction of mutation-induced stability changes in unseen non-homologous proteins
Source: BMC Genomics. 2014 Jan 24;15(Suppl 1):S4. doi: 10.1186/1471-2164-15-S1-S4 (PMC4046685; doi:10.1186/1471-2164-15-S1-S4)
Supplement: Supplementary file 1 — Additional file 1: Data set S1914. The files containing the S1914 data set, as well as training, cross-validation, and test splits are available in a white-space-delimited tabular text format. All files are compressed in a single zip archive S1914.zip. (ZIP 2 MB) [file 12864_2014_5677_MOESM1_ESM.zip › S1914/unseen-protein/unseen-mutation_cross-validation/replication8/S1914.train8.fold9]

1OTR E34V Helix_72.8 3.0 65.0 0.86 1
4LYZ A31V Helix_0.0 6.4 74.0 1.2 1
1VQB M77C Sheet_89.7 7.0 25.0 0.0 1
4LYZ D101G Coil_94.7 6.4 74.0 0.45 1
1RGG T5V Sheet_81.2 7.0 48.4 0.0 1
1LRP Y88C Helix_55.6 8.0 60.0 2.4 1
2RN2 D10N Sheet_18.4 9.0 47.0 2.0 1
1PIN N30G Turn_45.7 7.0 40.0 0.53 1
1RGG D25K Helix_126.6 7.0 25.0 0.9 1
1STN H124L Helix_92.2 7.0 51.4 1.3 1
1OTR E34C Helix_72.8 3.0 65.0 0.91 1
1YCC C102A Coil_1.2 6.0 46.5 2.9 1
1BVC Q8A Helix_81.9 4.2 4.0 0.98 1
1LRP G48N Helix_59.7 8.0 53.4 0.79 1
1AAR K6E Sheet_100.8 5.0 25.0 0.53 1
1ZG4 E104K null 7.0 50.6 0.64 1
1BPI K26A Coil_210.3 7.0 39.0 0.0 1
1RGG D25H null 7.0 25.0 0.9 1
1W4H P133A Helix_123.7 7.0 9.85 0.38 1
1OTR K33A null 3.25 65.0 0.43 1
1LZ1 V110N Helix_92.4 2.7 64.9 0.07 1
1AZP V30I Sheet_0.0 7.0 50.0 0.7 1
3SSI M73D Coil_211.3 7.0 53.36 1.6 1
1VQB A86V Sheet_98.4 7.0 25.0 0.25 1
1VQB L32Y Sheet_79.0 7.0 25.0 0.5 1
1SHG D48G Turn_104.3 3.5 24.85 1.05 1
1VQB T48V Sheet_19.2 7.0 25.0 0.0 1
3SSI M73A Coil_211.3 7.0 53.36 0.55 1
P08821 E15G null 7.0 48.6 1.55 1
2RN2 K117R Sheet_118.0 5.5 52.7 0.03 1
1BPI T11A Coil_65.8 7.0 39.0 0.0 1
2RN2 A52M Helix_0.3 3.2 53.0 0.5 1
1SUP N218S Coil_88.1 8.0 58.8 1.07 1
1PIN S19A Turn_48.7 7.0 40.0 -0.14 -1
1BVC L135M Helix_1.9 11.0 76.5 -0.8 -1
1BVC I142V Helix_0.3 11.0 76.5 -0.1 -1
2RN2 G77A Helix_0.0 3.0 49.8 -0.9 -1
1LZ1 C77A Turn_20.6 3.0 57.0 -4.6 -1
1YYX A87G null 5.0 25.0 -3.03 -1
1OTR E34H Helix_72.8 3.0 65.0 -3.08 -1
1BPI N44G Coil_20.5 2.0 25.0 -4.7 -1
1PGA V54A Sheet_0.1 7.0 25.0 -0.1 -1
1CAH C206S Coil_9.0 7.5 23.0 -0.6 -1
4LYZ T40S Sheet_0.1 6.4 74.0 -0.27 -1
1PIN P8A Turn_25.3 7.0 40.0 -0.97 -1
1RTB I106L Sheet_0.0 5.0 40.0 -1.79 -1
1HFZ Y103A Helix_56.3 7.4 56.2 -2.39 -1
1BPI E49A Helix_115.0 7.0 39.0 -0.2 -1
1VQB A86T Sheet_98.4 7.0 25.0 -0.35 -1
1STN A60V Helix_60.7 7.0 20.0 -2.9 -1
1PIN L7N Coil_40.9 7.0 40.0 -0.9 -1
2CI2 L40G Helix_79.7 6.25 25.0 -1.38 -1
2CI2 V82A Helix_17.8 6.3 25.0 -1.45 -1
2AKY T77H Helix_101.3 7.5 25.0 -2.15 -1
1LZ1 K1A Coil_71.2 2.7 64.9 -0.6 -1
1RN1 Y42W Sheet_13.9 6.0 25.0 -0.14 -1
1RGG Y81F null 7.0 25.0 -1.2 -1
1RGG Y80F null 7.0 25.0 -1.5 -1
1OTR Q41V s_0.2 3.75 50.0 -0.05 -1
1RTB I107V Sheet_9.9 5.0 40.0 -0.08 -1
1VQB C33A Sheet_0.0 7.0 25.0 -0.25 -1
1PGA T53E Sheet_29.1 5.2 60.0 -1.13 -1
1PIN L7A Coil_40.9 7.0 40.0 -1.72 -1
2ABD L80A Helix_3.3 5.3 5.0 -3.7 -1
1VQB L81C Sheet_21.2 7.0 25.0 -1.85 -1
1PIN G20A Coil_54.7 7.0 40.0 -0.86 -1
1OTR K33N null 3.25 65.0 -0.6 -1
1BPI T32A Sheet_79.0 7.0 39.0 -0.1 -1
1RN1 D76N Sheet_3.4 7.0 15.0 -3.1 -1
1BVC I111L Helix_5.0 11.0 76.5 -0.6 -1
1VQB V35I Sheet_8.5 7.0 25.0 -0.32 -1
1EL1 V109K Helix_10.9 4.5 66.4 -0.43 -1
1C5G R30E Coil_109.6 6.6 50.2 -1.2 -1
1BPI G56A Helix_18.8 7.0 39.0 -0.2 -1
1STN W140F Helix_54.8 7.0 20.0 -0.6 -1
2ABD Y28N Helix_53.1 5.3 5.0 -2.23 -1
3SSI V13M Sheet_56.2 7.0 82.21 -5.92 -1
1VQB L49T Sheet_9.0 7.0 25.0 -2.85 -1
1FLV A101L Helix_0.1 7.0 44.15 -0.53 -1
2ABD Y73A Helix_3.4 5.3 5.0 -4.83 -1
1CDC V78A null 7.0 25.0 -3.01 -1
1CDC I18V null 7.0 25.0 -1.17 -1
1OTR L67A Sheet_0.1 3.75 50.0 -2.82 -1
3MBP P159S Turn_2.0 7.4 63.0 -2.1 -1
1CYO V61Y Turn_112.1 7.0 25.0 -1.34 -1
2ABD V12A Helix_7.9 5.3 5.0 -1.69 -1
1HFZ H107Y Helix_135.6 7.4 56.2 -0.19 -1
1FTG V160A Helix_0.6 7.0 44.15 -1.91 -1
1PIN N26D Sheet_0.9 7.0 40.0 -1.88 -1
1PGA T2P Sheet_86.6 5.5 25.0 -2.7 -1
1EL1 A93S Helix_63.1 4.5 66.4 -0.26 -1
1VQB V70C Turn_104.6 7.0 25.0 -1.6 -1
1RGG V57T Coil_0.0 7.0 48.4 -4.4 -1
1FTG T122S Coil_26.6 7.0 44.15 -0.31 -1
1AG2 F198S Coil_12.3 7.0 25.0 -2.46 -1
1VQB T48C Sheet_19.2 7.0 25.0 -0.4 -1
1W3D V149A Turn_8.1 5.5 51.85 -2.8 -1
2ABD Y28A Helix_53.1 5.3 5.0 -2.47 -1
2CI2 P44A Turn_109.5 6.25 25.0 -1.76 -1
1RTB I106A Sheet_0.0 5.0 40.0 -4.37 -1
1PIN P8G Turn_25.3 7.0 40.0 -0.92 -1
1PIN Y24W Sheet_22.9 7.0 40.0 -0.56 -1
4LYZ P70N Coil_129.3 9.5 20.0 -2.15 -1
1AKK L94V Helix_4.5 2.0 83.0 -1.2 -1
1LZ1 V100T Coil_0.9 2.7 64.9 -0.29 -1
1BVC L29I Helix_4.8 11.0 76.5 -1.1 -1
1STN W140L Helix_54.8 7.0 20.0 -4.5 -1
2RN2 A52H Helix_0.3 3.2 53.0 -3.6 -1
1FTG I21G Helix_70.3 7.0 43.25 -0.76 -1
1VQB V45A Sheet_49.6 7.0 25.0 -1.05 -1
2CI2 I48V Sheet_33.8 6.3 25.0 -1.09 -1
1ZG4 R164S null 7.0 50.6 -0.61 -1
1BPI I18A Sheet_68.4 7.0 39.0 -1.5 -1
1PGA T49A Turn_98.7 7.0 25.0 -0.86 -1
1PGA K50A Turn_117.6 7.0 25.0 -0.45 -1
1VQB Y41A Coil_170.1 7.0 25.0 -0.2 -1
1HFZ Q117A Helix_34.6 7.4 56.2 -0.96 -1
1W3D Y138F Helix_39.6 5.5 51.85 -2.0 -1
2ABD L25A Helix_16.0 5.3 5.0 -1.02 -1
1FTG V139A Turn_0.0 7.0 44.15 -0.87 -1
1BPI P13A Coil_74.3 7.0 39.0 -1.2 -1
1RTB Y97A Sheet_6.3 5.0 63.3 -12.0 -1
1FC1 L368A null 7.4 20.0 -2.2 -1
1BPI Y35G Sheet_14.3 2.0 25.0 -5.0 -1
1BPI T54A Helix_50.1 7.0 39.0 -0.1 -1
1VQB L32H Sheet_79.0 7.0 25.0 -0.45 -1
1RTB F46V Sheet_0.0 6.0 24.85 -4.54 -1
1LZ1 G22A Turn_75.4 2.7 64.9 -1.79 -1
