# Supplementary material for: Towards sequence-based prediction of mutation-induced stability changes in unseen non-homologous proteins
Source: BMC Genomics. 2014 Jan 24;15(Suppl 1):S4. doi: 10.1186/1471-2164-15-S1-S4 (PMC4046685; doi:10.1186/1471-2164-15-S1-S4)
Supplement: Supplementary file 1 — Additional file 1: Data set S1914. The files containing the S1914 data set, as well as training, cross-validation, and test splits are available in a white-space-delimited tabular text format. All files are compressed in a single zip archive S1914.zip. (ZIP 2 MB) [file 12864_2014_5677_MOESM1_ESM.zip › S1914/unseen-protein/unseen-mutation_cross-validation/replication8/S1914.train8.fold10]

2CI2 K72N Turn_208.2 6.25 25.0 0.004 1
1ROP D30E Turn_126.0 7.0 69.0 1.0 1
1FLV V18L Helix_0.2 7.0 44.15 0.09 1
1BPI R39A Coil_183.5 7.0 39.0 0.0 1
2RN2 D10A Sheet_18.4 9.0 47.0 4.0 1
1PIN S19G Turn_48.7 7.0 40.0 0.01 1
1PGA T53Y Sheet_45.2 5.2 25.0 0.5 1
4LYZ G102R Coil_64.1 6.4 74.0 0.38 1
1B26 K193A Helix_15.4 7.0 69.5 0.23 1
1VQB M77V Sheet_89.7 7.0 25.0 0.6 1
2RN2 A52F Helix_0.3 3.2 53.0 0.5 1
1PIN S18G Turn_125.0 7.0 40.0 0.02 1
1AAR H68E Sheet_74.2 5.0 25.0 0.76 1
1B5M D60R Turn_124.9 7.2 25.0 0.33 1
1BVC I142M Helix_0.3 11.0 76.5 0.9 1
1OTR K33M null 3.25 65.0 0.53 1
1MBG V103I Helix_0.0 7.5 25.0 0.69 1
451C E43Y Helix_96.3 5.0 50.4 0.6 1
1ROP D30N Turn_126.0 7.0 69.0 0.8 1
1FTG E107A Helix_110.9 7.0 43.25 0.62 1
1LRP K4Q Coil_112.0 8.0 51.5 0.43 1
1LZ1 R50G Turn_141.1 2.7 64.9 0.26 1
1HUE S31T Helix_24.2 7.0 63.9 0.41 1
1VQB T62V Sheet_54.6 7.0 25.0 0.65 1
2RN2 E48Q Helix_19.0 9.0 47.0 0.3 1
1YCC C102S Coil_1.2 6.0 46.5 2.8 1
1HFY A30I Helix_0.0 2.0 20.0 0.3 1
1RGG D79K Sheet_12.4 7.0 52.6 2.3 1
2RN2 K95A Coil_137.0 5.5 49.8 0.1 1
1PGA D47A Turn_114.0 7.0 25.0 0.36 1
1YCC N52V Helix_16.8 4.6 26.85 1.67 1
2RN2 A24V Sheet_0.0 5.5 52.7 0.88 1
451C V78I Helix_7.6 5.0 50.4 1.0 1
1IOB T9L Sheet_5.4 6.5 25.0 -0.7 -1
2CI2 K36G Helix_90.3 6.25 25.0 -2.32 -1
1VQB D50H Turn_41.1 7.0 25.0 -0.78 -1
1LZ1 V74N c_93.3 2.7 64.9 -0.33 -1
1HFZ K114E Coil_81.7 7.4 56.2 -0.65 -1
1PIN Y23L Sheet_44.3 7.0 40.0 -1.18 -1
1ROP D30T Turn_126.0 7.0 69.0 -0.4 -1
1VQB M77A Sheet_89.7 7.0 25.0 -1.05 -1
2RN2 S68T Sheet_1.0 3.0 49.8 -0.2 -1
1MGR Y11F null 7.0 25.0 -0.6 -1
1VQB M77T Sheet_89.7 7.0 25.0 -0.4 -1
1HUE A56S Coil_80.0 7.0 63.9 -0.13 -1
1VQB V35F Sheet_8.5 7.0 25.0 -1.58 -1
1W4H L139A Helix_8.0 7.0 9.85 -3.5 -1
1YYX A36G null 5.0 25.0 -2.71 -1
1VQB V35T Sheet_8.5 7.0 25.0 -2.65 -1
4LYZ Q121H Coil_107.8 6.4 74.0 -0.45 -1
1BPI R1A Coil_144.3 7.0 39.0 -0.5 -1
1RN1 A21C Helix_61.1 2.5 0.0 -0.74 -1
1RTB V54I Helix_0.0 5.0 40.0 -1.95 -1
1PGA T53S Sheet_29.1 5.2 60.0 -0.49 -1
1AM7 H48N Coil_13.7 7.0 25.0 -5.0 -1
1RTB V108I Sheet_0.0 5.0 40.0 -0.43 -1
1RTB V57L Helix_0.0 5.0 40.0 -2.37 -1
1BPI Q31A Sheet_65.0 7.0 39.0 -1.0 -1
4LYZ M105T Helix_0.0 9.5 20.0 -0.24 -1
4LYZ I55A Turn_0.8 6.4 74.0 -4.4 -1
1STN A60G Helix_60.7 7.0 20.0 -1.5 -1
2RN2 E48A Helix_19.0 9.0 47.0 -0.3 -1
1W3D L159A Coil_61.8 5.5 51.85 -2.0 -1
1HFZ I59W Coil_69.3 7.4 56.2 -0.93 -1
1OTR E34G Helix_72.8 3.0 65.0 -1.39 -1
1BVC A130L Helix_0.0 7.8 4.0 -0.9 -1
1FTG V31A Helix_5.0 7.0 44.15 -1.72 -1
1LZ1 V130A Coil_60.6 2.7 49.2 -1.12 -1
1LZ1 V2A Sheet_106.5 2.7 49.2 -1.51 -1
1IOB K97R Helix_91.5 6.5 25.0 -0.5 -1
3SSI V13A Sheet_56.2 7.0 82.21 -6.78 -1
1FTG I52V Sheet_0.0 7.0 44.15 -1.4 -1
1VQB T62C Sheet_54.6 7.0 25.0 -0.35 -1
2DRI L62C null 7.6 25.0 -2.7 -1
1YCC K73I Helix_172.0 4.5 25.0 -0.4 -1
2CI2 A35G Helix_0.0 6.25 25.0 -1.09 -1
1YYX L68A null 5.0 25.0 -4.03 -1
2CI2 R62A Turn_113.8 6.25 25.0 -0.58 -1
3HHR E74Q Helix_52.4 8.0 20.0 -0.18 -1
1RN1 V16T null 7.0 25.0 -4.1 -1
2RN2 A52P Helix_0.3 3.2 53.0 -1.6 -1
1VQB Y41F Coil_170.1 7.0 25.0 -0.3 -1
4LYZ I55T Turn_0.8 6.4 74.0 -4.96 -1
1PIN I28A Turn_70.0 7.0 40.0 -0.36 -1
1BVC L29A Helix_4.8 11.0 76.5 -2.4 -1
1STN G79S Coil_18.6 7.0 20.0 -2.4 -1
1VQB L65P Coil_154.1 7.0 25.0 -0.75 -1
1W3D V129A Coil_39.4 5.5 51.85 -0.7 -1
1RN1 A21R Helix_61.1 2.5 0.0 -0.41 -1
1W3D V144A Coil_3.5 5.5 51.85 -2.0 -1
1PGA A48P Turn_95.2 5.5 25.0 -0.7 -1
1VQB L37C Coil_115.8 7.0 25.0 -2.3 -1
1BPI K41A Coil_97.9 7.0 39.0 -0.4 -1
1OTR E34R Helix_72.8 3.0 65.0 -3.51 -1
1RN1 A21K Helix_61.1 2.5 0.0 -0.51 -1
1HFZ H32A Helix_44.7 7.4 56.2 -2.13 -1
1RN1 A21Q Helix_61.1 7.0 0.0 -0.4 -1
1CYO V45H Helix_78.1 7.0 25.0 -1.65 -1
2CI2 L40A Helix_79.7 6.25 25.0 -1.33 -1
3MBP P133A Helix_40.3 7.4 63.0 -0.3 -1
1AG2 V210I Helix_0.0 7.0 25.0 -0.26 -1
1RN1 D76S Sheet_3.4 7.0 15.0 -3.2 -1
3HHR S71A Coil_36.6 8.0 20.0 -0.97 -1
2CI2 I76A Coil_1.0 6.3 25.0 -4.25 -1
1VQB I47M Sheet_4.5 7.0 25.0 -1.08 -1
1C2R K12D Helix_81.0 7.5 25.0 -1.3 -1
1BVC K77A Helix_100.8 4.0 25.0 -0.04 -1
1FTG N97A Turn_24.5 7.0 44.15 -0.46 -1
1RGG Y55F null 7.0 25.0 -0.6 -1
2RN2 A52D Helix_0.3 3.2 53.0 -1.9 -1
1OTR V17A Coil_2.8 3.75 50.0 -1.63 -1
1LZ1 I89A Coil_5.4 2.7 64.9 -2.7 -1
1SSO I30V Sheet_1.9 7.0 50.0 -0.4 -1
1FLV G87A Sheet_0.0 7.0 44.15 -0.09 -1
1RTB V63G Sheet_54.7 5.0 40.0 -3.5 -1
1OTR V17N Coil_2.8 3.75 50.0 -4.9 -1
1PIN M15A Sheet_100.9 7.0 40.0 -0.59 -1
1BPI N44A Coil_21.5 7.0 39.0 -3.3 -1
1ANK G85V Coil_7.5 7.2 51.8 -2.4 -1
1LZ1 I59V Sheet_2.7 2.7 49.2 -0.93 -1
1OTR V5T Sheet_0.0 3.75 50.0 -3.73 -1
1YCC P76Y Coil_100.5 4.6 25.0 -2.07 -1
1FTG V117A Coil_15.4 7.0 44.15 -1.74 -1
2RN2 A52Y Helix_0.3 3.2 53.0 -2.3 -1
4LYZ R68K Coil_117.8 6.4 74.0 -0.04 -1
1AM7 H31D Turn 7.0 25.0 -1.6 -1
2CI2 V82T Helix_17.8 6.3 25.0 -1.15 -1
1STN L103A Helix_0.0 7.0 20.0 -4.6 -1
