# Supplementary material for: Towards sequence-based prediction of mutation-induced stability changes in unseen non-homologous proteins
Source: BMC Genomics. 2014 Jan 24;15(Suppl 1):S4. doi: 10.1186/1471-2164-15-S1-S4 (PMC4046685; doi:10.1186/1471-2164-15-S1-S4)
Supplement: Supplementary file 1 — Additional file 1: Data set S1914. The files containing the S1914 data set, as well as training, cross-validation, and test splits are available in a white-space-delimited tabular text format. All files are compressed in a single zip archive S1914.zip. (ZIP 2 MB) [file 12864_2014_5677_MOESM1_ESM.zip › S1914/unseen-protein/unseen-mutation_cross-validation/replication9/S1914.train9]

1AAR F45W Sheet_37.1 5.0 25.0 -0.32 -1
1AAR H68E Sheet_74.2 5.0 25.0 0.76 1
1AAR H68Q Sheet_74.2 5.0 25.0 0.55 1
1AAR K27Q Helix_16.1 5.0 25.0 -1.91 -1
1AAR K29N Helix_66.7 5.0 25.0 -1.48 -1
1AAR K29Q Helix_66.7 5.0 25.0 -1.67 -1
1AAR K6E Sheet_100.8 5.0 25.0 0.53 1
1AAR K6Q Sheet_100.8 5.0 25.0 0.26 1
1AAR R42E Sheet_84.1 5.0 25.0 1.63 1
1AAR R72Q Sheet_117.1 5.0 25.0 -0.33 -1
1AJ3 W22F Helix_79.1 7.5 25.0 -1.11 -1
1AKK L94V Helix_4.5 2.0 83.0 -1.2 -1
1AM7 H31D Turn 7.0 25.0 -1.6 -1
1AM7 H48N Coil_13.7 7.0 25.0 -5.0 -1
1ARR P8L Sheet_46.3 7.5 25.0 2.49 1
1AYF C95S Coil_66.0 8.5 37.0 0.96 1
1AYF D76E Helix_86.8 8.5 37.0 0.45 1
1AYF H56Q Sheet_5.6 8.5 37.0 -1.66 -1
1AYF H56R Sheet_5.6 8.5 37.0 -1.16 -1
1AYF H56T Sheet_5.6 8.5 37.0 -1.19 -1
1AYF T54A Turn_57.2 8.5 37.0 -1.31 -1
1AYF T54S Turn_57.2 8.5 37.0 0.05 1
1AYF Y82F Coil_134.9 8.5 37.0 -0.01 -1
1AYF Y82L Coil_134.9 8.5 37.0 -0.36 -1
1AYF Y82S Coil_134.9 8.5 37.0 -0.33 -1
1AYF Y82W Coil_134.9 8.5 37.0 -0.21 -1
1B5M D60R Turn_124.9 7.2 25.0 0.33 1
1B5M P81A Turn_69.8 7.2 25.0 -0.65 -1
1BPI D3A Helix_114.8 7.0 39.0 0.2 1
1BPI D50A Helix_51.9 7.0 39.0 -0.4 -1
1BPI E49A Helix_115.0 7.0 39.0 -0.2 -1
1BPI E7A Helix_46.8 7.0 39.0 -1.5 -1
1BPI F22A Sheet_23.2 7.0 39.0 -2.0 -1
1BPI F45A Sheet_20.3 2.0 25.0 -6.9 -1
1BPI F4A Helix_21.9 7.0 39.0 -3.0 -1
1BPI G12A Coil_17.1 7.0 39.0 -1.8 -1
1BPI G28A Coil_42.2 7.0 39.0 -1.0 -1
1BPI G36A Coil_0.2 7.0 39.0 -2.1 -1
1BPI G36S Coil_0.6 4.6 72.6 -0.7 -1
1BPI G37A Coil_34.4 7.0 39.0 -2.3 -1
1BPI G56A Helix_18.8 7.0 39.0 -0.2 -1
1BPI G57A Coil_42.9 7.0 39.0 -0.2 -1
1BPI I18A Sheet_68.4 7.0 39.0 -1.5 -1
1BPI I19A Sheet_107.4 7.0 39.0 -2.1 -1
1BPI K15A Coil_186.2 7.0 39.0 -0.4 -1
1BPI K26A Coil_210.3 7.0 39.0 0.0 1
1BPI K41A Coil_97.9 7.0 39.0 -0.4 -1
1BPI K46A Coil_165.3 7.0 39.0 0.1 1
1BPI L29A Sheet_110.9 7.0 39.0 0.0 1
1BPI L6A Helix_111.4 7.0 39.0 -0.6 -1
1BPI M52A Helix_125.5 7.0 39.0 -1.7 -1
1BPI N24A Sheet_34.9 7.0 39.0 -2.2 -1
1BPI N43G Coil_1.1 2.0 25.0 -5.7 -1
1BPI N44A Coil_21.5 7.0 39.0 -3.3 -1
1BPI N44G Coil_20.5 2.0 25.0 -4.7 -1
1BPI P13A Coil_74.3 7.0 39.0 -1.2 -1
1BPI P2A Helix_67.8 7.0 39.0 -1.3 -1
1BPI P8A Coil_108.6 7.0 39.0 -0.3 -1
1BPI P9A Coil_49.1 7.0 39.0 -0.8 -1
1BPI Q31A Sheet_65.0 7.0 39.0 -1.0 -1
1BPI R17A Coil_204.2 7.0 39.0 -0.3 -1
1BPI R1A Coil_144.3 7.0 39.0 -0.5 -1
1BPI R20A Sheet_35.4 7.0 39.0 -1.8 -1
1BPI R39A Coil_183.5 7.0 39.0 0.0 1
1BPI R42A Coil_161.3 7.0 39.0 -0.5 -1
1BPI R53A Helix_170.4 7.0 39.0 -0.1 -1
1BPI S47A Helix_35.7 7.0 39.0 -1.6 -1
1BPI T11A Coil_65.8 7.0 39.0 0.0 1
1BPI T32A Sheet_79.0 7.0 39.0 -0.1 -1
1BPI T54A Helix_50.1 7.0 39.0 -0.1 -1
1BPI V34A Sheet_61.9 7.0 39.0 -1.2 -1
1BPI Y10A Coil_78.2 7.0 39.0 -1.2 -1
1BPI Y23A Sheet_9.0 2.0 25.0 -5.9 -1
1BPI Y35A Sheet_14.3 7.0 39.0 -1.1 -1
1BPI Y35G Sheet_14.3 2.0 25.0 -5.0 -1
1BTA C82A Coil_39.2 7.4 25.0 0.48 1
1BVC A130K Helix_0.0 7.8 4.0 -2.1 -1
1BVC A130L Helix_0.0 7.8 4.0 -0.9 -1
1BVC D44A Turn_105.8 4.0 25.0 -0.17 -1
1BVC D60A Helix_55.1 4.0 25.0 -0.13 -1
1BVC E109A Helix_99.3 4.2 4.0 0.27 1
1BVC E109G Helix_99.3 4.2 4.0 -0.93 -1
1BVC E18A Helix_78.4 4.0 25.0 -0.6 -1
1BVC E4A Helix_122.4 4.0 25.0 -0.63 -1
1BVC F123K Coil_1.0 7.8 4.0 -2.1 -1
1BVC G129A Helix_29.0 9.6 82.2 1.1 1
1BVC G23A Helix_16.0 9.6 82.2 -1.1 -1
1BVC H116A Helix_90.0 9.6 82.2 0.2 1
1BVC H36Q Helix_43.6 7.8 4.0 -0.8 -1
1BVC I111A Helix_5.0 11.0 76.5 -1.8 -1
1BVC I111L Helix_5.0 11.0 76.5 -0.6 -1
1BVC I111M Helix_5.0 11.0 76.5 -1.1 -1
1BVC I142A Helix_0.0 9.6 82.2 -1.9 -1
1BVC I142L Helix_0.3 11.0 76.5 0.6 1
1BVC I142M Helix_0.3 11.0 76.5 0.9 1
1BVC I142V Helix_0.3 11.0 76.5 -0.1 -1
1BVC I28A Helix_1.8 11.0 76.5 -1.3 -1
1BVC I28L Helix_1.8 11.0 76.5 -0.6 -1
1BVC I28M Helix_1.8 11.0 76.5 -0.6 -1
1BVC I28V Helix_1.8 11.0 76.5 0.0 1
1BVC K140A Helix_131.6 4.2 4.0 0.47 1
1BVC K56A Helix_120.6 4.0 25.0 -0.23 -1
1BVC K77A Helix_100.8 4.0 25.0 -0.04 -1
1BVC L11A Helix_44.0 9.6 82.2 -0.4 -1
1BVC L135I Helix_1.9 11.0 76.5 -1.5 -1
1BVC L135M Helix_1.9 11.0 76.5 -0.8 -1
1BVC L135V Helix_1.9 11.0 76.5 -2.2 -1
1BVC L137A Helix_22.0 9.6 82.2 -1.8 -1
1BVC L149A Coil_59.0 9.6 82.2 -1.6 -1
1BVC L29A Helix_4.8 11.0 76.5 -2.4 -1
1BVC L29I Helix_4.8 11.0 76.5 -1.1 -1
1BVC L29M Helix_4.8 11.0 76.5 0.1 1
1BVC L29V Helix_4.8 11.0 76.5 -1.7 -1
1BVC L49I Coil_6.0 11.0 76.5 -0.8 -1
1BVC L69A Helix_1.1 11.0 76.5 -1.2 -1
1BVC L69I Helix_1.1 11.0 76.5 0.0 1
1BVC L69M Helix_1.1 11.0 76.5 0.0 1
1BVC L69V Helix_1.1 11.0 76.5 -0.1 -1
1BVC L9A Helix_56.0 9.6 82.2 -0.4 -1
1BVC M131A Helix_0.0 7.8 4.0 -2.2 -1
1BVC P88A Helix_75.0 9.6 82.2 0.6 1
1BVC Q8A Helix_81.9 4.2 4.0 0.98 1
1BVC Q8G Helix_81.9 4.2 4.0 -0.56 -1
1BVC S117A Helix_75.0 9.6 82.2 -0.3 -1
1BVC T51A Helix_64.0 9.6 82.2 -1.4 -1
1BVC T67A Helix_92.0 9.6 82.2 -0.3 -1
1BVC V114A Helix_10.0 9.6 82.2 -1.4 -1
1BVC V13A Helix_0.0 9.6 82.2 -0.7 -1
1BVC V66A Helix_57.0 9.6 82.2 0.8 1
1BVC V68T Helix_31.2 7.8 4.0 -0.6 -1
1BVC W14F Helix_2.6 7.8 4.0 -1.1 -1
1BVC W7F Helix_17.5 7.8 4.0 -0.9 -1
1C2R G34S Coil_12.4 7.5 30.0 -2.2 -1
1C2R K12D Helix_81.0 7.5 25.0 -1.3 -1
1C2R K14E Helix_97.0 7.5 25.0 -1.3 -1
1C2R K32E Coil_142.0 7.5 25.0 0.2 1
1C2R P35A Coil_24.2 7.5 30.0 -2.0 -1
1CAH C206S Coil_9.0 7.5 23.0 -0.6 -1
1CAH W16F Helix_3.8 7.5 23.0 -6.0 -1
1CAH W5F Coil_64.6 7.5 23.0 -2.4 -1
1CLW E309V Sheet_28.8 7.4 88.4 -2.3 -1
1CLW G177R Sheet_28.4 7.4 88.4 -2.1 -1
1CLW G244R Coil_40.8 7.4 88.4 -4.0 -1
1CLW G323D Coil_13.9 7.4 88.4 -0.4 -1
1CLW R285K Sheet_80.6 7.4 88.4 -10.3 -1
1CLW R382S Sheet_59.4 7.4 88.4 -17.4 -1
1CLW T235I Coil_16.1 7.4 88.4 -1.6 -1
1CYO F35H Helix_19.9 7.0 66.2 -2.82 -1
1CYO F35L Helix_19.9 7.0 66.2 -1.87 -1
1CYO F35Y Helix_19.9 7.0 66.2 0.79 1
1CYO V45E Helix_78.1 7.0 66.7 -2.68 -1
1CYO V45G Helix_78.1 7.0 25.0 -1.91 -1
1CYO V45H Helix_78.1 7.0 25.0 -1.65 -1
1CYO V45T Helix_78.1 7.0 25.0 -0.96 -1
1CYO V45Y Helix_78.1 7.0 66.7 -1.53 -1
1CYO V61E Turn_112.1 7.0 25.0 -1.05 -1
1CYO V61H Turn_112.1 7.0 25.0 -1.6 -1
1CYO V61K Turn_112.1 7.0 25.0 -2.39 -1
1CYO V61Y Turn_112.1 7.0 25.0 -1.34 -1
1EL1 A93S Helix_63.1 4.5 66.4 -0.26 -1
1EL1 H21G Turn_104.6 4.5 66.4 -0.48 -1
1EL1 V109K Helix_10.9 4.5 66.4 -0.43 -1
1FC1 D399A null 7.4 20.0 -0.7 -1
1FC1 F405A null 7.4 20.0 -2.5 -1
1FC1 K370A null 7.4 20.0 -1.1 -1
1FC1 K392A null 7.4 20.0 -0.4 -1
1FC1 K409A null 7.4 20.0 -2.4 -1
1FC1 L351A null 7.4 20.0 -1.3 -1
1FC1 L368A null 7.4 20.0 -2.2 -1
1FC1 L398A null 7.4 20.0 -0.1 -1
1FC1 P395A null 7.4 20.0 -3.2 -1
1FC1 Q347A null 7.4 20.0 -1.1 -1
1FC1 T350A null 7.4 20.0 -0.1 -1
1FC1 T366A null 7.4 20.0 -2.3 -1
1FC1 T394A null 7.4 20.0 -0.6 -1
1FC1 V397A null 7.4 20.0 -0.6 -1
1FC1 Y349A null 7.4 20.0 -0.7 -1
1FC1 Y407A null 7.4 20.0 -2.1 -1
1FLV A101L Helix_0.1 7.0 44.15 -0.53 -1
1FLV G87A Sheet_0.0 7.0 44.15 -0.09 -1
1FLV G87L Sheet_0.0 7.0 44.15 -0.21 -1
1FLV G87V Sheet_0.0 7.0 44.15 0.12 1
1FLV V18L Helix_0.2 7.0 44.15 0.09 1
1FTG A101V Helix_1.6 7.0 43.25 -0.16 -1
1FTG A84G Sheet_0.0 7.0 44.15 -1.8 -1
1FTG D126K Coil_103.2 7.0 44.15 0.55 1
1FTG D150K Turn_120.8 7.0 44.15 -0.22 -1
1FTG D43A Helix_39.8 7.0 44.15 0.1 1
1FTG D65K Helix_46.1 7.0 44.15 -0.09 -1
1FTG D75K Helix_104.9 7.0 43.25 1.01 1
1FTG E107A Helix_110.9 7.0 43.25 0.62 1
1FTG E20K Helix_72.0 7.0 43.25 1.32 1
1FTG E40K Coil_119.3 7.0 43.25 0.87 1
1FTG E61K Turn_108.5 7.0 44.15 0.24 1
1FTG E72K Coil_78.7 7.0 43.25 0.9 1
1FTG G68A Helix_49.8 7.0 43.25 0.55 1
1FTG I104V Helix_42.9 7.0 44.15 -0.56 -1
1FTG I156V Helix_1.9 7.0 44.15 -3.6 -1
1FTG I21A Helix_70.3 7.0 43.25 0.45 1
1FTG I21G Helix_70.3 7.0 43.25 -0.76 -1
1FTG I22V Helix_0.0 7.0 44.15 -1.39 -1
1FTG I51V Sheet_0.0 7.0 44.15 -1.83 -1
1FTG I52V Sheet_0.0 7.0 44.15 -1.4 -1
1FTG L143A Sheet_0.1 7.0 44.15 -0.1 -1
1FTG L50A Sheet_0.0 7.0 43.25 -2.84 -1
1FTG L6A Sheet_0.0 7.0 44.15 -2.94 -1
1FTG N97A Turn_24.5 7.0 44.15 -0.46 -1
1FTG Q111G Helix_119.9 7.0 43.25 -0.31 -1
1FTG Q99A Turn_0.1 7.0 43.25 1.72 1
1FTG S110A Helix_42.3 7.0 44.15 -0.64 -1
1FTG S71A Helix_83.7 7.0 44.15 -0.69 -1
1FTG T122S Coil_26.6 7.0 44.15 -0.31 -1
1FTG V117A Coil_15.4 7.0 44.15 -1.74 -1
1FTG V139A Turn_0.0 7.0 44.15 -0.87 -1
1FTG V160A Helix_0.6 7.0 44.15 -1.91 -1
1FTG V18I Helix_5.6 7.0 43.25 0.69 1
1FTG V31A Helix_5.0 7.0 44.15 -1.72 -1
1FTG V83I Sheet_0.5 7.0 43.25 0.1 1
1G6N S128A Helix_11.8 7.9 20.0 -0.26 -1
1G6N S128P Helix_11.8 7.9 20.0 0.14 1
1HFY A30I Helix_0.0 2.0 20.0 0.3 1
1HFY A30T Helix_0.0 2.0 20.0 -0.06 -1
1HFY T29I Helix_0.0 7.0 25.0 3.23 1
1HFY T29V Helix_0.0 7.0 25.0 1.86 1
1HFY T33I Helix_18.4 2.0 20.0 0.18 1
1HFY T38A Turn_0.4 7.0 58.85 -1.6 -1
1HFZ A106S Helix_90.4 7.4 56.2 -1.05 -1
1HFZ H107A Helix_135.6 7.4 56.2 -0.79 -1
1HFZ H107W Helix_135.6 7.4 56.2 -1.72 -1
1HFZ H107Y Helix_135.6 7.4 56.2 -0.19 -1
1HFZ H32A Helix_44.7 7.4 56.2 -2.13 -1
1HFZ H32Y Helix_44.7 7.4 56.2 0.07 1
1HFZ I59W Coil_69.3 7.4 56.2 -0.93 -1
1HFZ K114E Coil_81.7 7.4 56.2 -0.65 -1
1HFZ K114N Coil_81.7 7.4 56.2 2.65 1
1HFZ K114Q Coil_81.7 7.4 56.2 -0.6 -1
1HFZ L110E Helix_85.3 7.4 56.2 -0.19 -1
1HFZ L110H Helix_85.3 7.4 56.2 1.39 1
1HFZ L110R Helix_85.3 7.4 56.2 0.43 1
1HFZ Q117A Helix_34.6 7.4 56.2 -0.96 -1
1HFZ Q54A Coil_13.3 7.4 56.2 -0.41 -1
1HFZ V42A Sheet_15.7 7.4 56.2 -0.93 -1
1HFZ V42G Sheet_15.7 7.4 56.2 -1.15 -1
1HFZ V42N Sheet_15.7 7.4 56.2 -0.24 -1
1HFZ W104Y Coil_29.7 7.4 56.2 -2.44 -1
1HFZ W118H Helix_13.2 7.4 56.2 -0.6 -1
1HFZ W118Y Helix_13.2 7.4 56.2 -1.17 -1
1HFZ Y103A Helix_56.3 7.4 56.2 -2.39 -1
1HFZ Y103P Helix_56.3 7.4 56.2 -0.22 -1
1HME G39H Helix_36.6 7.0 20.0 0.47 1
1HME I38H Helix_138.6 7.0 20.0 0.0 1
1HME S37H Coil_70.8 7.0 20.0 -1.5 -1
1IGV D19N Coil_68.5 7.0 25.0 0.74 1
1IGV E17Q Turn_111.4 7.0 25.0 0.38 1
1IGV E26Q Helix_128.5 7.0 25.0 0.09 1
1IRO I33L Coil_1.9 9.08 107.0 0.76 1
1IRO V24I Sheet_4.5 9.08 107.0 0.36 1
1K9Q A20R null 7.0 65.0 0.89 1
1K9Q D34T null 7.0 65.0 0.35 1
1K9Q L30Y null 7.0 65.0 0.17 1
1L63 A129M Helix_0.0 5.4 65.3 -1.9 -1
1L63 F104A Helix_32.0 5.4 65.3 -2.7 -1
1L63 F104M Helix_32.0 5.4 65.3 -0.4 -1
1L63 I100A Helix_9.4 5.4 65.3 -2.5 -1
1L63 I17A Sheet_16.4 5.4 65.3 -2.3 -1
1L63 I17M Sheet_16.4 5.4 65.3 -2.2 -1
1L63 I27M Sheet_0.0 5.4 65.3 -3.1 -1
1L63 I50A Helix_34.5 5.4 65.3 -1.6 -1
1L63 I50M Helix_34.5 5.4 65.3 -0.4 -1
1L63 I78A Helix_0.0 5.4 65.3 -1.2 -1
1L63 L118A Helix_10.2 5.4 65.3 -3.2 -1
1L63 L121A Helix_0.2 5.4 65.3 -2.2 -1
1L63 L33A Sheet_15.2 5.4 65.3 -2.9 -1
1L63 L33M Sheet_15.2 5.4 65.3 -2.0 -1
1L63 L66A Helix_3.9 5.4 65.3 -3.3 -1
1L63 L66M Helix_3.9 5.4 65.3 -1.0 -1
1L63 L7A Helix_0.0 5.4 65.3 -2.3 -1
1L63 L84A Helix_0.0 5.4 65.3 -3.7 -1
1L63 L91A Coil_5.3 5.4 65.3 -2.6 -1
1L63 M102A Helix_1.1 5.4 65.3 -2.9 -1
1L63 M106A Helix_52.0 5.4 65.3 -1.9 -1
1L63 M6A Helix_0.0 5.4 65.3 -1.6 -1
1L63 V103A Helix_7.5 5.4 65.3 -1.6 -1
1L63 V111A Helix_0.0 5.4 65.3 -1.0 -1
1L63 V111M Helix_0.0 5.4 65.3 -0.7 -1
1L63 V149M Helix_0.2 5.4 65.3 -2.8 -1
1L63 V87A Helix_3.8 5.4 65.3 -1.5 -1
1L63 V87M Helix_3.8 5.4 65.3 -2.3 -1
1LZ1 A32L Helix_0.0 2.7 64.9 -0.1 -1
1LZ1 A32S Helix_0.0 2.7 64.9 -0.33 -1
1LZ1 A47P Coil_84.3 2.8 68.8 0.1 1
1LZ1 A92S Helix_3.0 2.7 64.9 0.81 1
1LZ1 A96M Helix_0.0 2.7 64.9 0.02 1
1LZ1 A96S Helix_0.0 2.7 64.9 -1.0 -1
1LZ1 A9S Helix_0.0 2.7 64.9 -0.02 -1
1LZ1 C77A Turn_20.6 3.0 57.0 -4.6 -1
1LZ1 D120N Coil_92.7 4.5 65.0 0.05 1
1LZ1 D18N Turn_67.1 4.0 65.0 -1.7 -1
1LZ1 D49N Turn_72.8 4.0 65.0 -1.0 -1
1LZ1 D67N Coil_34.6 4.5 65.0 -1.7 -1
1LZ1 D91P Helix_49.5 2.8 68.8 -0.4 -1
1LZ1 E35L Helix_35.0 2.7 64.9 -0.53 -1
1LZ1 E7Q Helix_54.1 4.5 65.0 -1.29 -1
1LZ1 G105A Helix_15.3 2.7 64.9 -0.62 -1
1LZ1 G127A Turn_82.2 2.7 64.9 -0.55 -1
1LZ1 G129A Coil_79.4 2.7 64.9 0.14 1
1LZ1 G16A Turn_43.8 2.7 64.9 -1.39 -1
1LZ1 G19A Turn_44.4 2.7 64.9 -1.77 -1
1LZ1 G22A Turn_75.4 2.7 64.9 -1.79 -1
1LZ1 G37A Coil_39.1 2.7 64.9 -0.29 -1
1LZ1 G37Q Sheet_39.1 2.7 64.9 -0.26 -1
1LZ1 G48A Turn_82.2 2.7 64.9 0.45 1
1LZ1 G68A Turn_69.7 2.7 64.9 -0.12 -1
1LZ1 G72A Turn_62.0 2.7 64.9 -0.36 -1
1LZ1 H78A Turn_152.1 2.7 64.9 -0.14 -1
1LZ1 H78G Turn_152.1 2.7 64.9 -0.12 -1
1LZ1 I106A Turn_4.7 2.7 64.9 -0.93 -1
1LZ1 I106V Turn_13.0 2.7 49.2 -0.98 -1
1LZ1 I23A Turn_15.3 2.7 64.9 -2.54 -1
1LZ1 I23V Turn_12.3 2.7 49.2 -0.41 -1
1LZ1 I59A Sheet_3.0 2.7 49.2 -1.31 -1
1LZ1 I59F Sheet_3.0 2.7 64.9 -0.81 -1
1LZ1 I59G Sheet_3.0 2.7 64.9 -3.83 -1
1LZ1 I59L Sheet_3.0 2.7 64.9 0.0 1
1LZ1 I59M Sheet_3.0 2.7 64.9 -1.29 -1
1LZ1 I59S Sheet_3.0 2.7 64.9 -3.58 -1
1LZ1 I59T Sheet_3.0 2.7 64.9 -2.22 -1
1LZ1 I59V Sheet_2.7 2.7 49.2 -0.93 -1
1LZ1 I59Y Sheet_3.0 2.7 64.9 -3.78 -1
1LZ1 I89A Coil_5.4 2.7 64.9 -2.7 -1
1LZ1 I89V Coil_5.3 2.7 49.2 -0.35 -1
1LZ1 K1A Coil_71.2 2.7 64.9 -0.6 -1
1LZ1 K1M Coil_71.2 2.7 64.9 -0.12 -1
1LZ1 L8T Helix_0.0 2.7 64.9 -3.73 -1
1LZ1 N118A Turn_149.7 2.7 64.9 0.19 1
1LZ1 N118G Turn_149.7 2.7 64.9 0.05 1
1LZ1 P103G Turn_146.4 2.8 68.8 -0.1 -1
1LZ1 P71G Turn_76.7 2.8 68.8 -1.6 -1
1LZ1 Q58G Turn_12.9 2.7 64.9 1.86 1
1LZ1 R21A Turn_145.7 2.7 64.9 1.31 1
1LZ1 R21G Turn_145.7 2.7 64.9 1.15 1
1LZ1 R50A Coil_141.1 2.7 64.9 0.43 1
1LZ1 R50G Turn_141.1 2.7 64.9 0.26 1
1LZ1 V100A Turn_0.9 2.7 49.2 -0.57 -1
1LZ1 V100F Turn_0.9 2.7 64.9 -1.65 -1
1LZ1 V100T Coil_0.9 2.7 64.9 -0.29 -1
1LZ1 V110A Helix_95.1 2.7 49.2 0.07 1
1LZ1 V110D Helix_92.4 2.7 64.9 0.17 1
1LZ1 V110F Turn_92.4 2.7 64.9 -0.05 -1
1LZ1 V110G Turn_92.4 2.7 64.9 0.48 1
1LZ1 V110I Turn_92.4 2.7 64.9 0.86 1
1LZ1 V110L Turn_92.4 2.7 64.9 0.07 1
1LZ1 V110M Turn_92.4 2.7 64.9 0.53 1
1LZ1 V110N Helix_92.4 2.7 64.9 0.07 1
1LZ1 V110P Helix_92.4 2.8 68.8 0.5 1
1LZ1 V110R Helix_92.4 2.7 64.9 0.88 1
1LZ1 V110Y Helix_92.4 2.7 64.9 -0.14 -1
1LZ1 V121A Turn_21.8 2.7 49.2 -1.75 -1
1LZ1 V125A Turn_31.4 2.7 49.2 -1.6 -1
1LZ1 V130A Coil_60.6 2.7 49.2 -1.12 -1
1LZ1 V2A Sheet_106.5 2.7 49.2 -1.51 -1
1LZ1 V2D Sheet_101.4 2.7 64.9 -1.43 -1
1LZ1 V2F Sheet_106.7 2.7 64.9 -0.86 -1
1LZ1 V2G Sheet_106.7 2.7 64.9 -2.29 -1
1LZ1 V2I Sheet_106.7 2.7 64.9 1.1 1
1LZ1 V2L Sheet_106.7 2.7 64.9 -0.05 -1
1LZ1 V2M Sheet_106.7 2.7 64.9 -0.31 -1
1LZ1 V2N s_101.4 2.7 64.9 -1.34 -1
1LZ1 V2R Sheet_101.4 2.7 64.9 -0.38 -1
1LZ1 V2S Sheet_101.4 2.7 64.9 -1.41 -1
1LZ1 V2Y Sheet_101.4 2.7 64.9 -0.36 -1
1LZ1 V74A Coil_95.9 2.7 49.2 -0.43 -1
1LZ1 V74D Coil_93.3 2.7 64.9 -0.43 -1
1LZ1 V74F Coil_93.3 2.7 64.9 -0.29 -1
1LZ1 V74G Coil_93.3 2.7 64.9 -0.22 -1
1LZ1 V74I Coil_93.3 2.7 64.9 0.45 1
1LZ1 V74L Coil_93.3 2.7 64.9 0.19 1
1LZ1 V74M Coil_93.3 2.7 64.9 0.65 1
1LZ1 V74N c_93.3 2.7 64.9 -0.33 -1
1LZ1 V74R Coil_93.3 2.7 64.9 -0.07 -1
1LZ1 V74S Coil_93.3 2.7 64.9 -0.38 -1
1LZ1 V74Y c_93.3 2.7 64.9 -0.24 -1
1LZ1 V93A Helix_4.4 2.7 49.2 -1.0 -1
1LZ1 V93T Helix_3.8 2.7 64.9 -0.67 -1
1LZ1 V99A Helix_3.4 2.7 49.2 -0.89 -1
1LZ1 V99T Helix_2.6 2.7 64.9 -0.5 -1
1LZ1 Y124F Turn_18.7 2.7 64.9 -0.36 -1
1LZ1 Y20F Turn_50.9 2.7 64.9 -0.5 -1
1LZ1 Y38A Sheet_18.0 2.7 64.9 -2.49 -1
1LZ1 Y38F Sheet_18.0 2.7 64.9 -0.19 -1
1LZ1 Y38G Sheet_18.0 2.7 64.9 -2.32 -1
1LZ1 Y45F Sheet_125.5 2.7 64.9 0.07 1
1LZ1 Y54F Sheet_17.5 2.7 64.9 -0.96 -1
1LZ1 Y63F Coil_112.1 2.7 64.9 -0.24 -1
1MBG V103A Helix_0.0 7.5 25.0 -2.32 -1
1MBG V103I Helix_0.0 7.5 25.0 0.69 1
1MBG V103L Helix_0.0 7.5 25.0 2.44 1
1MGR Y11F null 7.0 25.0 -0.6 -1
1N0J I58T Helix_106.1 7.8 70.0 -2.7 -1
1N0J Q143N Turn_0.0 7.8 70.0 2.79 1
1N0J Y34F Helix_14.0 7.8 70.0 12.7 1
1OTR E34A Helix_72.8 3.0 65.0 0.07 1
1OTR E34C Helix_72.8 3.0 65.0 0.91 1
1OTR E34D Helix_72.8 3.0 65.0 -0.22 -1
1OTR E34F Helix_72.8 3.0 65.0 0.72 1
1OTR E34G Helix_72.8 3.0 65.0 -1.39 -1
1OTR E34H Helix_72.8 3.0 65.0 -3.08 -1
1OTR E34I Helix_72.8 3.0 65.0 1.65 1
1OTR E34K Helix_72.8 3.0 65.0 -2.15 -1
1OTR E34L Helix_72.8 3.0 65.0 1.36 1
1OTR E34N Helix_72.8 3.0 65.0 -0.88 -1
1OTR E34P Helix_72.8 3.0 65.0 -2.13 -1
1OTR E34Q Helix_72.8 3.0 65.0 -1.46 -1
1OTR E34R Helix_72.8 3.0 65.0 -3.51 -1
1OTR E34S Helix_72.8 3.0 65.0 0.12 1
1OTR E34T Helix_72.8 3.0 65.0 1.51 1
1OTR E34V Helix_72.8 3.0 65.0 0.86 1
1OTR E34W Helix_72.8 3.0 65.0 1.31 1
1OTR E34Y Helix_72.8 3.0 65.0 0.41 1
1OTR I30L Helix_0.0 3.0 50.0 -1.96 -1
1OTR I36F Coil_28.9 3.0 50.0 -0.86 -1
1OTR I36L Coil_28.9 3.0 50.0 -1.31 -1
1OTR I36V Coil_28.9 3.0 50.0 -0.79 -1
1OTR K33A null 3.25 65.0 0.43 1
1OTR K33E null 3.25 65.0 0.05 1
1OTR K33F null 3.25 65.0 0.17 1
1OTR K33G null 3.25 65.0 -1.46 -1
1OTR K33I null 3.25 65.0 1.55 1
1OTR K33L null 3.25 65.0 0.96 1
1OTR K33M null 3.25 65.0 0.53 1
1OTR K33N null 3.25 65.0 -0.6 -1
1OTR K33Q null 3.25 65.0 0.05 1
1OTR K33S null 3.25 65.0 -0.36 -1
1OTR K33T null 3.25 65.0 -0.12 -1
1OTR K33V null 3.25 65.0 0.93 1
1OTR L67A Sheet_0.1 3.75 50.0 -2.82 -1
1OTR L67N Sheet_0.1 3.75 50.0 -3.39 -1
1OTR L67S Sheet_0.1 3.75 50.0 -3.3 -1
1OTR L67T Sheet_0.1 3.75 50.0 -2.92 -1
1OTR Q41L Sheet_0.2 3.75 50.0 -0.26 -1
1OTR Q41N Sheet_0.2 3.75 50.0 -2.56 -1
1OTR Q41S Sheet_0.2 3.75 50.0 -1.27 -1
1OTR Q41T Sheet_0.2 3.75 50.0 -0.43 -1
1OTR Q41V s_0.2 3.75 50.0 -0.05 -1
1OTR V17A Coil_2.8 3.75 50.0 -1.63 -1
1OTR V17N Coil_2.8 3.75 50.0 -4.9 -1
1OTR V17T Coil_2.8 3.75 50.0 -1.89 -1
1OTR V5A Sheet_0.0 3.75 50.0 -3.01 -1
1OTR V5N Sheet_0.0 3.75 50.0 -5.38 -1
1OTR V5T Sheet_0.0 3.75 50.0 -3.73 -1
1PIN A31G Coil_8.2 7.0 40.0 -1.49 -1
1PIN E12A Sheet_73.2 7.0 40.0 -0.48 -1
1PIN E35A Coil_118.7 7.0 40.0 -0.73 -1
1PIN F25A Sheet_45.0 7.0 40.0 -2.14 -1
1PIN F25L Sheet_45.0 7.0 40.0 -1.37 -1
1PIN F25Y Sheet_45.0 7.0 40.0 0.22 1
1PIN G10A Turn_23.4 7.0 40.0 -0.85 -1
1PIN G20A Coil_54.7 7.0 40.0 -0.86 -1
1PIN H27A Turn_91.2 7.0 40.0 -0.12 -1
1PIN H27G Turn_91.2 7.0 40.0 -0.68 -1
1PIN I28A Turn_70.0 7.0 40.0 -0.36 -1
1PIN I28G Turn_70.0 7.0 40.0 -0.48 -1
1PIN K13A Sheet_122.3 7.0 40.0 -0.02 -1
1PIN K6A Coil_166.0 7.0 40.0 0.15 1
1PIN L7A Coil_40.9 7.0 40.0 -1.72 -1
1PIN L7I Coil_40.9 7.0 40.0 -0.85 -1
1PIN L7N Coil_40.9 7.0 40.0 -0.9 -1
1PIN L7V Coil_40.9 7.0 40.0 -1.26 -1
1PIN M15A Sheet_100.9 7.0 40.0 -0.59 -1
1PIN N26D Sheet_0.9 7.0 40.0 -1.88 -1
1PIN N30A Turn_45.7 7.0 40.0 -0.47 -1
1PIN N30G Turn_45.7 7.0 40.0 0.53 1
1PIN P8A Turn_25.3 7.0 40.0 -0.97 -1
1PIN P8G Turn_25.3 7.0 40.0 -0.92 -1
1PIN P9A Turn_100.4 7.0 40.0 -0.19 -1
1PIN P9G Turn_100.4 7.0 40.0 -0.49 -1
1PIN Q33A Sheet_50.7 7.0 40.0 -0.57 -1
1PIN R14A Sheet_102.7 7.0 40.0 -1.63 -1
1PIN R17A Turn_218.4 7.0 40.0 0.0 1
1PIN R17G Turn_218.4 7.0 40.0 -0.22 -1
1PIN R21A Coil_148.1 7.0 40.0 -0.65 -1
1PIN R21G Coil_148.1 7.0 40.0 -0.67 -1
1PIN R36A Coil_99.8 7.0 40.0 -0.29 -1
1PIN S16A Turn_42.5 7.0 40.0 -0.44 -1
1PIN S16G Turn_42.5 7.0 40.0 -0.92 -1
1PIN S18A Turn_125.0 7.0 40.0 0.03 1
1PIN S18G Turn_125.0 7.0 40.0 0.02 1
1PIN S19A Turn_48.7 7.0 40.0 -0.14 -1
1PIN S19G Turn_48.7 7.0 40.0 0.01 1
1PIN S32A Sheet_43.6 7.0 40.0 -0.26 -1
1PIN S32G Sheet_43.6 7.0 40.0 -0.81 -1
1PIN S38A Coil_33.6 7.0 40.0 0.05 1
1PIN S38G Coil_33.6 7.0 40.0 -0.08 -1
1PIN T29A Turn_1.3 7.0 40.0 -1.25 -1
1PIN T29D Turn_1.3 7.0 40.0 -1.33 -1
1PIN T29G Turn_1.3 7.0 40.0 -1.99 -1
1PIN T29S Turn_1.3 7.0 40.0 -0.65 -1
1PIN V22A Sheet_66.3 7.0 40.0 -0.26 -1
1PIN W11F Sheet_22.2 7.0 40.0 -1.93 -1
1PIN W34A Coil_155.6 7.0 40.0 -0.4 -1
1PIN W34F Coil_155.6 7.0 40.0 -0.1 -1
1PIN Y23A Sheet_44.3 7.0 40.0 -1.08 -1
1PIN Y23F Sheet_44.3 7.0 40.0 -0.52 -1
1PIN Y23L Sheet_44.3 7.0 40.0 -1.18 -1
1PIN Y24F Sheet_22.9 7.0 40.0 -0.66 -1
1PIN Y24W Sheet_22.9 7.0 40.0 -0.56 -1
1POH K49A Helix_91.6 7.0 25.0 1.6 1
1POH K49D Helix_91.6 7.0 25.0 1.8 1
1POH K49E Helix_91.6 7.0 25.0 2.1 1
1POH K49G Helix_91.6 7.0 25.0 1.2 1
1POH K49M Helix_91.6 7.0 25.0 1.0 1
1POH K49N Helix_91.6 7.0 25.0 0.4 1
1POH K49Q Helix_91.6 7.0 25.0 1.5 1
1POH K49R Helix_91.6 7.0 25.0 -0.2 -1
1POH K49S Helix_91.6 7.0 25.0 1.2 1
1POH S46A Helix_31.8 7.0 30.0 -1.0 -1
1POH S46D Helix_31.8 7.0 30.0 1.45 1
1POH S46N Helix_31.8 7.0 30.0 0.4 1
1RGG D17K null 7.0 25.0 -1.1 -1
1RGG D25H null 7.0 25.0 0.9 1
1RGG D25K Helix_126.6 7.0 25.0 0.9 1
1RGG D33A Turn_16.5 7.0 52.6 -6.1 -1
1RGG D79A Sheet_12.4 7.0 52.6 2.75 1
1RGG D79E Sheet_12.4 7.0 52.6 -0.3 -1
1RGG D79F Sheet_12.4 7.0 52.6 3.0 1
1RGG D79H Sheet_12.4 7.0 52.6 1.8 1
1RGG D79I Sheet_12.4 7.0 52.6 2.85 1
1RGG D79K Sheet_12.4 7.0 52.6 2.3 1
1RGG D79L Sheet_12.4 7.0 52.6 2.7 1
1RGG D79N Sheet_12.4 7.0 52.6 1.8 1
1RGG D79R Sheet_12.4 7.0 52.6 2.7 1
1RGG D79W Sheet_12.4 7.0 52.6 2.3 1
1RGG D79Y Sheet_12.4 7.0 52.6 2.9 1
1RGG E41K null 7.0 25.0 -1.2 -1
1RGG E54Q Sheet_15.6 7.0 49.0 -1.7 -1
1RGG E74K null 7.0 25.0 1.1 1
1RGG H85Q Turn_94.3 7.0 49.0 0.0 1
1RGG N39A Turn_17.1 7.0 48.4 -2.2 -1
1RGG N39D Turn_17.1 7.0 48.4 -1.5 -1
1RGG N39S Turn_17.1 7.0 48.4 -2.3 -1
1RGG Q38A Coil_104.3 7.0 49.0 1.0 1
1RGG Q94K Coil_74.9 7.0 52.6 0.3 1
1RGG R65A Coil_31.3 7.0 49.0 -1.0 -1
1RGG T16V Helix_51.3 7.0 48.4 0.3 1
1RGG T18V Helix_6.4 7.0 48.4 -1.4 -1
1RGG T56V Sheet_3.1 7.0 48.4 -1.9 -1
1RGG T59V Coil_33.3 7.0 48.4 -1.7 -1
1RGG T5V Sheet_81.2 7.0 48.4 0.0 1
1RGG T67V Turn_66.7 7.0 48.4 0.0 1
1RGG T72V Sheet_19.2 7.0 48.4 -0.2 -1
1RGG T82V Sheet_1.4 7.0 48.4 -1.7 -1
1RGG V2T Coil_36.5 7.0 48.4 -0.9 -1
1RGG V36T Sheet_46.8 7.0 48.4 -1.3 -1
1RGG V43T Coil_38.1 7.0 48.4 -0.5 -1
1RGG V57T Coil_0.0 7.0 48.4 -4.4 -1
1RGG Y30F null 7.0 25.0 0.4 1
1RGG Y49F null 7.0 25.0 -0.2 -1
1RGG Y51F null 7.0 25.0 -2.3 -1
1RGG Y52F null 7.0 25.0 -3.6 -1
1RGG Y55F null 7.0 25.0 -0.6 -1
1RGG Y80F null 7.0 25.0 -1.5 -1
1RGG Y81F null 7.0 25.0 -1.2 -1
1RGG Y86F null 7.0 25.0 -0.3 -1
1RN1 A21C Helix_61.1 2.5 0.0 -0.74 -1
1RN1 A21D Helix_61.1 7.0 0.0 -0.71 -1
1RN1 A21E Helix_61.1 7.0 0.0 -0.69 -1
1RN1 A21F Helix_61.1 2.5 0.0 -0.57 -1
1RN1 A21G Helix_61.1 2.5 0.0 -0.9 -1
1RN1 A21H Helix_61.1 7.0 0.0 -0.17 -1
1RN1 A21I Helix_61.1 2.5 0.0 -0.44 -1
1RN1 A21K Helix_61.1 2.5 0.0 -0.51 -1
1RN1 A21L Helix_61.1 2.5 0.0 -0.13 -1
1RN1 A21M Helix_61.1 2.5 0.0 -0.15 -1
1RN1 A21N Helix_61.1 2.5 0.0 0.34 1
1RN1 A21Q Helix_61.1 7.0 0.0 -0.4 -1
1RN1 A21R Helix_61.1 2.5 0.0 -0.41 -1
1RN1 A21S Helix_61.1 7.0 0.0 -0.4 -1
1RN1 A21T Helix_61.1 2.5 0.0 -0.57 -1
1RN1 A21V Helix_61.1 2.5 0.0 -0.66 -1
1RN1 A21W Helix_61.1 2.5 0.0 -0.3 -1
1RN1 A21Y Helix_61.1 2.5 0.0 -0.39 -1
1RN1 D49A Coil_144.8 7.0 25.0 0.5 1
1RN1 D49F Coil_144.8 7.0 25.0 -0.4 -1
1RN1 D49H Coil_144.8 7.0 25.0 1.1 1
1RN1 D49W Coil_144.8 7.0 25.0 -0.9 -1
1RN1 D49Y Coil_144.8 7.0 25.0 -0.5 -1
1RN1 D76A Sheet_3.4 7.0 15.0 -3.75 -1
1RN1 D76N Sheet_3.4 7.0 15.0 -3.1 -1
1RN1 D76S Sheet_3.4 7.0 15.0 -3.2 -1
1RN1 E58A Sheet_8.2 7.0 25.0 -0.77 -1
1RN1 H40T Sheet_66.1 6.0 25.0 -0.26 -1
1RN1 H92A Coil_38.8 6.0 25.0 -0.62 -1
1RN1 N36A Turn_67.8 7.0 25.0 0.03 1
1RN1 N44A Turn_49.7 7.0 25.0 -2.08 -1
1RN1 N44D Turn_49.7 7.0 50.8 -1.6 -1
1RN1 N44S Turn_49.7 7.0 50.8 -1.5 -1
1RN1 N81A Sheet_5.8 7.0 25.0 -2.87 -1
1RN1 N9A Sheet_44.0 7.0 25.0 -0.9 -1
1RN1 Q25K Helix_94.8 7.0 25.0 0.94 1
1RN1 S12A Sheet_43.9 7.0 25.0 -1.23 -1
1RN1 S17A Helix_62.7 7.0 25.0 0.67 1
1RN1 S64A Turn_84.4 7.0 25.0 -1.44 -1
1RN1 V16A null 7.0 25.0 -2.19 -1
1RN1 V16C null 7.0 25.0 -4.68 -1
1RN1 V16S null 7.0 25.0 -4.71 -1
1RN1 V16T null 7.0 25.0 -4.1 -1
1RN1 V78T null 7.0 25.0 -3.1 -1
1RN1 W59Y Sheet_1.8 6.0 25.0 -0.93 -1
1RN1 Y11F Sheet_5.9 7.0 25.0 -2.11 -1
1RN1 Y24W Helix_35.6 6.0 25.0 1.24 1
1RN1 Y42F Sheet_13.9 7.0 25.0 1.14 1
1RN1 Y42W Sheet_13.9 6.0 25.0 -0.14 -1
1RN1 Y45W Turn_127.5 6.0 25.0 0.74 1
1RN1 Y56F Sheet_24.3 7.0 25.0 -0.78 -1
1RN1 Y57F Sheet_13.5 7.0 25.0 -0.5 -1
1RN1 Y68F Coil_8.0 7.0 25.0 -1.36 -1
1ROP D30A Turn_126.0 7.0 69.0 0.3 1
1ROP D30C Turn_126.0 7.0 69.0 0.8 1
1ROP D30E Turn_126.0 7.0 69.0 1.0 1
1ROP D30F Turn_126.0 7.0 69.0 -0.1 -1
1ROP D30G Turn_126.0 7.0 69.0 2.0 1
1ROP D30H Turn_126.0 7.0 69.0 0.9 1
1ROP D30I Turn_126.0 7.0 69.0 -0.8 -1
1ROP D30K Turn_126.0 7.0 69.0 0.9 1
1ROP D30L Turn_126.0 7.0 69.0 -0.1 -1
1ROP D30M Turn_126.0 7.0 69.0 0.6 1
1ROP D30N Turn_126.0 7.0 69.0 0.8 1
1ROP D30P Turn_126.0 7.0 69.0 -1.6 -1
1ROP D30Q Turn_126.0 7.0 69.0 1.8 1
1ROP D30R Turn_126.0 7.0 69.0 0.8 1
1ROP D30S Turn_126.0 7.0 69.0 1.0 1
1ROP D30T Turn_126.0 7.0 69.0 -0.4 -1
1ROP D30V Turn_126.0 7.0 69.0 -0.4 -1
1ROP D30W Turn_126.0 7.0 69.0 -0.4 -1
1ROP D30Y Turn_126.0 7.0 69.0 0.2 1
1ROP L41A Helix_85.2 6.0 25.0 -6.12 -1
1ROP L41V Helix_85.2 6.0 25.0 -2.53 -1
1RTB A109G Sheet_6.4 5.0 40.0 -0.43 -1
1RTB A4S Helix_48.7 7.0 61.7 -0.57 -1
1RTB A5S Helix_30.3 7.0 61.7 -0.37 -1
1RTB A64G Coil_76.6 5.0 40.0 -0.43 -1
1RTB D121A Coil_12.0 6.0 25.0 -2.2 -1
1RTB D121N Coil_12.0 6.0 25.0 -1.9 -1
1RTB F46A Sheet_0.0 6.0 24.85 -6.36 -1
1RTB F46L Sheet_0.0 6.0 24.85 -3.2 -1
1RTB F46V Sheet_0.0 6.0 24.85 -4.54 -1
1RTB H119A Sheet_70.1 6.0 25.0 0.2 1
1RTB I106A Sheet_0.0 5.0 40.0 -4.37 -1
1RTB I106L Sheet_0.0 5.0 40.0 -1.79 -1
1RTB I106V Sheet_0.0 5.0 40.0 -0.8 -1
1RTB I107A Sheet_9.9 5.0 40.0 -2.84 -1
1RTB I107L Sheet_9.9 5.0 40.0 -2.19 -1
1RTB I107V Sheet_9.9 5.0 40.0 -0.08 -1
1RTB I81A Sheet_0.2 5.0 40.0 -2.99 -1
1RTB I81G Sheet_0.2 5.0 40.0 -4.8 -1
1RTB I81V Sheet_0.2 5.0 40.0 -0.43 -1
1RTB P114A Sheet_112.1 4.2 56.05 -3.2 -1
1RTB P114G Sheet_112.1 6.0 61.6 -3.3 -1
1RTB P93A Coil_104.0 4.2 56.05 -2.7 -1
1RTB P93G Coil_104.0 6.0 61.6 -2.2 -1
1RTB P93S Coil_104.0 4.2 56.05 -2.1 -1
1RTB S123A Sheet_27.6 7.0 61.7 0.46 1
1RTB S75A Turn_0.0 7.4 61.1 -2.5 -1
1RTB S75T Turn_0.0 7.4 61.1 -2.8 -1
1RTB V108A Sheet_0.0 5.0 40.0 -4.2 -1
1RTB V108G Sheet_0.0 5.0 40.0 -7.28 -1
1RTB V108I Sheet_0.0 5.0 40.0 -0.43 -1
1RTB V108L Sheet_0.0 5.0 40.0 -0.7 -1
1RTB V116A Sheet_20.4 5.0 40.0 -0.66 -1
1RTB V116G Sheet_20.4 5.0 40.0 -1.18 -1
1RTB V118A Sheet_32.1 5.0 40.0 -1.92 -1
1RTB V118G Sheet_32.1 5.0 40.0 -2.77 -1
1RTB V47A Sheet_0.0 5.0 40.0 -3.8 -1
1RTB V47G Sheet_0.0 5.0 40.0 -7.34 -1
1RTB V54A Helix_0.0 5.0 40.0 -2.58 -1
1RTB V54G Helix_0.0 5.0 40.0 -4.87 -1
1RTB V54I Helix_0.0 5.0 40.0 -1.95 -1
1RTB V54L Helix_0.0 5.0 40.0 -1.09 -1
1RTB V57A Helix_0.0 5.0 40.0 -2.85 -1
1RTB V57G Helix_0.0 5.0 40.0 -5.52 -1
1RTB V57I Helix_0.0 5.0 40.0 -1.3 -1
1RTB V57L Helix_0.0 5.0 40.0 -2.37 -1
1RTB V63A Sheet_54.7 5.0 40.0 -2.02 -1
1RTB V63G Sheet_54.7 5.0 40.0 -3.5 -1
1RTB Y97A Sheet_6.3 5.0 63.3 -12.0 -1
1RTB Y97F Sheet_6.3 5.0 63.3 -3.54 -1
1RTB Y97G Sheet_6.3 5.0 63.3 -11.7 -1
1SUP G169A Coil_0.7 8.0 58.8 0.3 1
1SUP M50F Coil_34.1 8.0 58.8 0.48 1
1SUP N218S Coil_88.1 8.0 58.8 1.07 1
1SUP N76D Coil_90.0 8.0 58.8 0.45 1
1SUP Q206C Sheet_64.6 8.0 58.8 1.25 1
1SUP Y217K Sheet_69.5 8.0 58.8 0.72 1
1TPK V65A Sheet_0.2 4.5 64.3 -2.0 -1
1TPK V65I Sheet_0.2 4.5 64.3 0.3 1
1TPK V65L Sheet_0.2 4.5 64.3 -1.9 -1
1TPK V65M Sheet_0.2 4.5 64.3 -2.2 -1
1TPK V65S Sheet_0.2 4.5 64.3 -2.4 -1
1TPK V65T Sheet_0.2 4.5 64.3 -1.0 -1
1VQB A86T Sheet_98.4 7.0 25.0 -0.35 -1
1VQB A86V Sheet_98.4 7.0 25.0 0.25 1
1VQB C33A Sheet_0.0 7.0 25.0 -0.25 -1
1VQB C33I Sheet_0.0 7.0 25.0 -0.45 -1
1VQB C33L Sheet_0.0 7.0 25.0 -1.3 -1
1VQB C33M Sheet_0.0 7.0 25.0 -1.75 -1
1VQB C33S Sheet_0.0 7.0 25.0 -2.13 -1
1VQB C33T Sheet_0.0 7.0 25.0 -2.3 -1
1VQB C33V Sheet_0.0 7.0 25.0 -0.1 -1
1VQB D36C Sheet_49.6 7.0 25.0 -1.02 -1
1VQB D36N Sheet_49.6 7.0 25.0 -0.5 -1
1VQB D50H Turn_41.1 7.0 25.0 -0.78 -1
1VQB E30F Sheet_29.6 7.0 25.0 1.02 1
1VQB E30M Sheet_29.6 7.0 25.0 0.32 1
1VQB E30N Sheet_29.6 7.0 25.0 -0.55 -1
1VQB E40C Coil_163.5 7.0 25.0 -0.8 -1
1VQB E40T Coil_163.5 7.0 25.0 -0.2 -1
1VQB F13T Sheet_82.8 7.0 25.0 -0.35 -1
1VQB F68L Sheet_63.0 7.0 25.0 -2.13 -1
1VQB F68V Sheet_63.0 7.0 25.0 -2.5 -1
1VQB F73W Turn_177.1 7.0 25.0 0.4 1
1VQB H64C Coil_78.3 7.0 25.0 0.25 1
1VQB I47A Sheet_4.5 7.0 25.0 -3.52 -1
1VQB I47C Sheet_4.5 7.0 25.0 -2.63 -1
1VQB I47F Sheet_4.5 7.0 25.0 -0.97 -1
1VQB I47L Sheet_4.5 7.0 25.0 -0.32 -1
1VQB I47M Sheet_4.5 7.0 25.0 -1.08 -1
1VQB I47T Sheet_4.5 7.0 25.0 -3.7 -1
1VQB I47V Sheet_4.5 7.0 25.0 -1.27 -1
1VQB I6V Sheet_1.1 7.0 25.0 -0.35 -1
1VQB I78C Sheet_91.6 7.0 25.0 -2.2 -1
1VQB I78T Sheet_91.6 7.0 25.0 -3.3 -1
1VQB I78V Sheet_91.6 7.0 25.0 -0.65 -1
1VQB K24V Sheet_157.9 7.0 25.0 0.4 1
1VQB K69H Sheet_86.7 7.0 25.0 -0.63 -1
1VQB K69M Sheet_86.7 7.0 25.0 0.08 1
1VQB L28V Sheet_62.9 7.0 25.0 0.55 1
1VQB L32H Sheet_79.0 7.0 25.0 -0.45 -1
1VQB L32R Sheet_79.0 7.0 25.0 -0.8 -1
1VQB L32W Sheet_79.0 7.0 25.0 1.4 1
1VQB L32Y Sheet_79.0 7.0 25.0 0.5 1
1VQB L37A Coil_115.8 7.0 25.0 -3.85 -1
1VQB L37C Coil_115.8 7.0 25.0 -2.3 -1
1VQB L37I Coil_115.8 7.0 25.0 -0.7 -1
1VQB L37T Coil_115.8 7.0 25.0 -2.6 -1
1VQB L37V Coil_115.8 7.0 25.0 -1.75 -1
1VQB L49A Sheet_9.0 7.0 25.0 -3.05 -1
1VQB L49C Sheet_9.0 7.0 25.0 -2.05 -1
1VQB L49I Sheet_9.0 7.0 25.0 -0.95 -1
1VQB L49T Sheet_9.0 7.0 25.0 -2.85 -1
1VQB L49V Sheet_9.0 7.0 25.0 -1.45 -1
1VQB L65P Coil_154.1 7.0 25.0 -0.75 -1
1VQB L81C Sheet_21.2 7.0 25.0 -1.85 -1
1VQB L81T Sheet_21.2 7.0 25.0 -2.55 -1
1VQB L81V Sheet_21.2 7.0 25.0 -0.1 -1
1VQB M77A Sheet_89.7 7.0 25.0 -1.05 -1
1VQB M77C Sheet_89.7 7.0 25.0 0.0 1
1VQB M77F Sheet_89.7 7.0 25.0 -0.1 -1
1VQB M77I Sheet_89.7 7.0 25.0 0.8 1
1VQB M77L Sheet_89.7 7.0 25.0 -0.6 -1
1VQB M77T Sheet_89.7 7.0 25.0 -0.4 -1
1VQB M77V Sheet_89.7 7.0 25.0 0.6 1
1VQB R82C Sheet_50.7 7.0 25.0 -0.75 -1
1VQB S67C Helix_0.0 7.0 25.0 -1.85 -1
1VQB S67T Helix_0.0 7.0 25.0 -0.8 -1
1VQB T48C Sheet_19.2 7.0 25.0 -0.4 -1
1VQB T48V Sheet_19.2 7.0 25.0 0.0 1
1VQB T62C Sheet_54.6 7.0 25.0 -0.35 -1
1VQB T62V Sheet_54.6 7.0 25.0 0.65 1
1VQB V19C Sheet_101.0 7.0 25.0 -0.15 -1
1VQB V19T Sheet_101.0 7.0 25.0 -0.3 -1
1VQB V35A Sheet_8.5 7.0 25.0 -1.1 -1
1VQB V35C Sheet_8.5 7.0 25.0 -0.7 -1
1VQB V35F Sheet_8.5 7.0 25.0 -1.58 -1
1VQB V35I Sheet_8.5 7.0 25.0 -0.32 -1
1VQB V35L Sheet_8.5 7.0 25.0 -1.35 -1
1VQB V35M Sheet_8.5 7.0 25.0 -0.53 -1
1VQB V35T Sheet_8.5 7.0 25.0 -2.65 -1
1VQB V43C Sheet_55.5 7.0 25.0 -1.05 -1
1VQB V43T Sheet_55.5 7.0 25.0 -0.8 -1
1VQB V45A Sheet_49.6 7.0 25.0 -1.05 -1
1VQB V45C Sheet_49.6 7.0 25.0 -0.05 -1
1VQB V45L Sheet_49.6 7.0 25.0 -1.5 -1
1VQB V45T Sheet_49.6 7.0 25.0 -1.75 -1
1VQB V63C Sheet_23.6 7.0 25.0 -2.05 -1
1VQB V63T Sheet_23.6 7.0 25.0 -2.5 -1
1VQB V70C Turn_104.6 7.0 25.0 -1.6 -1
1VQB V70P Turn_104.6 7.0 25.0 -2.52 -1
1VQB V70T Sheet_104.6 7.0 25.0 -1.75 -1
1VQB Y26R Sheet_81.9 7.0 25.0 -0.2 -1
1VQB Y41A Coil_170.1 7.0 25.0 -0.2 -1
1VQB Y41F Coil_170.1 7.0 25.0 -0.3 -1
1WQ5 C118A Helix_0.0 9.0 50.0 -1.36 -1
1WQ5 C118S Helix_0.0 9.0 50.0 -2.27 -1
1WQ5 C118V Helix_0.0 9.0 50.0 -1.34 -1
1WQ5 C154A Sheet_0.0 9.0 50.0 -1.03 -1
1WQ5 C154S Sheet_0.0 9.0 50.0 -1.72 -1
1WQ5 C154V Sheet_0.0 9.0 50.0 -1.12 -1
1WQ5 C81A Helix_0.0 9.0 50.0 -0.69 -1
1WQ5 C81G Helix_0.0 9.0 50.0 -1.58 -1
1WQ5 C81S Helix_0.0 9.0 50.0 -1.41 -1
1WQ5 C81V Helix_0.0 9.0 50.0 -1.32 -1
1WQ5 E49A Sheet_0.7 7.0 25.0 -0.3 -1
1WQ5 E49C Sheet_0.7 7.0 25.0 2.2 1
1WQ5 E49D Sheet_0.7 7.0 25.0 -0.3 -1
1WQ5 E49F Sheet_0.7 7.0 25.0 2.4 1
1WQ5 E49G Sheet_0.7 7.0 25.0 -1.7 -1
1WQ5 E49H Sheet_0.7 7.0 25.0 1.3 1
1WQ5 E49I Sheet_0.7 7.0 25.0 8.0 1
1WQ5 E49K Sheet_0.7 7.0 25.0 -0.9 -1
1WQ5 E49L Sheet_0.7 7.0 25.0 6.2 1
1WQ5 E49M Sheet_0.7 7.0 25.0 4.5 1
1WQ5 E49N Sheet_0.7 7.0 25.0 -0.6 -1
1WQ5 E49P Sheet_0.7 7.0 25.0 -0.6 -1
1WQ5 E49Q Sheet_0.7 7.0 25.0 -2.5 -1
1WQ5 E49S Sheet_0.7 7.0 25.0 -1.4 -1
1WQ5 E49T Sheet_0.7 7.0 25.0 0.0 1
1WQ5 E49V Sheet_0.7 7.0 25.0 3.2 1
1WQ5 E49W Sheet_0.7 7.0 25.0 1.1 1
1WQ5 E49Y Sheet_0.7 7.0 25.0 0.0 1
1WQ5 F139W Helix_10.8 7.8 23.0 0.02 1
1WQ5 F258W Helix_27.5 7.8 23.0 0.07 1
1WQ5 G211D Sheet_0.0 7.8 25.0 -0.5 -1
1WQ5 G211E Sheet_0.0 7.8 25.0 -0.4 -1
1WQ5 G211R Sheet_0.0 7.8 4.0 -0.1 -1
1WQ5 G211S Sheet_0.0 7.8 25.0 -0.7 -1
1WQ5 G211V Sheet_0.0 7.8 25.0 0.5 1
1WQ5 G211W Sheet_0.0 7.8 25.0 -1.2 -1
1WQ5 P132A Coil_60.7 9.0 54.1 -0.92 -1
1WQ5 P132G Coil_60.7 9.0 54.1 -0.78 -1
1WQ5 P207A Coil_49.7 9.0 54.1 -1.64 -1
1WQ5 P57A null 9.0 54.1 -0.04 -1
1WQ5 P62A null 9.0 54.1 -0.52 -1
1WQ5 P96A Coil_1.5 9.0 54.1 -2.0 -1
1WQ5 Y175C Sheet_2.4 7.8 25.0 -0.6 -1
1YCC C102A Coil_1.2 6.0 46.5 2.9 1
1YCC C102S Coil_1.2 6.0 46.5 2.8 1
1YCC C102T Coil_1.2 6.0 57.1 0.8 1
1YCC F82Y Coil_35.4 6.0 25.0 -0.7 -1
1YCC K73I Helix_172.0 4.5 25.0 -0.4 -1
1YCC K73V Helix_172.0 4.5 25.0 0.1 1
1YCC K73W Helix_172.0 4.5 25.0 -1.6 -1
1YCC L85A Coil_8.8 6.0 25.0 -2.8 -1
1YCC N52A Helix_16.8 4.6 26.85 0.63 1
1YCC N52H Helix_16.8 4.6 26.85 -1.27 -1
1YCC N52I Helix_16.8 6.0 25.0 4.2 1
1YCC N52L Helix_16.8 4.6 26.85 2.56 1
1YCC N52M Helix_16.8 4.6 26.85 2.25 1
1YCC N52Q Helix_16.8 4.6 26.85 -0.08 -1
1YCC N52S Helix_16.8 5.0 26.85 -1.29 -1
1YCC N52T Helix_16.8 5.0 26.85 -0.53 -1
1YCC N52V Helix_16.8 4.6 26.85 1.67 1
1YCC P76G Coil_100.5 4.6 25.0 -0.78 -1
1YCC P76R Coil_100.5 4.6 25.0 -0.97 -1
1YCC P76S Coil_100.5 4.6 25.0 -1.89 -1
1YCC P76V Coil_100.5 4.6 25.0 -1.07 -1
1YCC P76W Coil_100.5 4.6 25.0 -2.38 -1
1YCC P76Y Coil_100.5 4.6 25.0 -2.07 -1
1YYX A36G null 5.0 25.0 -2.71 -1
1YYX A87G null 5.0 25.0 -3.03 -1
1YYX A90G null 5.0 25.0 -2.87 -1
1YYX F61A null 5.0 25.0 -5.45 -1
1YYX F65A null 5.0 25.0 -2.5 -1
1YYX I72A null 5.0 25.0 -4.67 -1
1YYX I98A null 5.0 25.0 -3.83 -1
1YYX L48A null 5.0 25.0 -4.23 -1
1YYX L68A null 5.0 25.0 -4.03 -1
1YYX L76A null 5.0 25.0 -3.43 -1
1YYX L94A null 5.0 25.0 -1.73 -1
1YYX M33A null 5.0 25.0 -3.5 -1
1YYX M58A null 5.0 25.0 -3.61 -1
1YYX V84A null 5.0 25.0 -3.85 -1
1ZG4 E104K null 7.0 50.6 0.64 1
1ZG4 G238S null 7.0 50.6 -1.25 -1
1ZG4 R164H null 7.0 49.9 -0.17 -1
1ZG4 R164S null 7.0 50.6 -0.61 -1
1ZG4 S235A null 7.0 50.6 0.58 1
2CI2 A35G Helix_0.0 6.25 25.0 -1.09 -1
2CI2 A77G Coil_44.1 6.3 25.0 -1.88 -1
2CI2 D42A Helix_60.2 6.25 25.0 -0.96 -1
2CI2 D64A Sheet_30.6 6.25 25.0 -0.8 -1
2CI2 D71A Sheet_59.0 6.25 25.0 -3.41 -1
2CI2 E26A Turn_87.7 6.25 25.0 -0.47 -1
2CI2 E26Q Turn_87.7 6.25 25.0 -0.62 -1
2CI2 E33D Helix_99.3 6.25 25.0 -0.52 -1
2CI2 E33N Helix_99.3 6.3 46.45 -0.7 -1
2CI2 E33Q Helix_99.3 6.25 25.0 -0.29 -1
2CI2 E34D Helix_88.6 6.25 25.0 -0.74 -1
2CI2 E34N Helix_88.6 6.25 25.0 -1.07 -1
2CI2 E34Q Helix_88.6 6.25 25.0 -0.47 -1
2CI2 E45A Turn_95.2 6.25 25.0 -0.32 -1
2CI2 E60A Coil_92.3 6.3 25.0 -0.68 -1
2CI2 F69A Sheet_34.5 6.25 25.0 -3.84 -1
2CI2 F69L Sheet_34.5 6.3 46.45 -2.11 -1
2CI2 F69V Sheet_34.5 6.25 25.0 -2.39 -1
2CI2 I39V Helix_0.0 6.3 25.0 -1.27 -1
2CI2 I48A Sheet_33.8 6.3 25.0 -3.84 -1
2CI2 I48V Sheet_33.8 6.3 25.0 -1.09 -1
2CI2 I49A Sheet_75.3 6.3 25.0 -2.12 -1
2CI2 I49G Sheet_75.3 6.3 25.0 -3.52 -1
2CI2 I49T Sheet_75.3 6.3 25.0 -1.34 -1
2CI2 I49V Sheet_75.3 6.3 25.0 0.08 1
2CI2 I56A Coil_174.8 6.25 25.0 -0.03 -1
2CI2 I76A Coil_1.0 6.3 25.0 -4.25 -1
2CI2 I76V Coil_1.0 6.3 25.0 0.21 1
2CI2 K21A Coil_85.1 6.25 25.0 -0.55 -1
2CI2 K21M Coil_85.1 6.25 25.0 -0.67 -1
2CI2 K30A Turn_84.8 6.25 25.0 0.42 1
2CI2 K36A Helix_90.3 6.3 46.45 -0.49 -1
2CI2 K36G Helix_90.3 6.25 25.0 -2.32 -1
2CI2 K37A Helix_139.0 6.3 46.45 0.23 1
2CI2 K37G Helix_139.0 6.3 46.45 -0.97 -1
2CI2 K43A Coil_9.0 6.3 46.45 -0.65 -1
2CI2 K43G Helix_9.0 6.25 25.0 -3.19 -1
2CI2 K72N Turn_208.2 6.25 25.0 0.004 1
2CI2 L27A Turn_0.9 6.3 25.0 -2.64 -1
2CI2 L40A Helix_79.7 6.25 25.0 -1.33 -1
2CI2 L40G Helix_79.7 6.25 25.0 -1.38 -1
2CI2 L51A Sheet_38.9 6.3 46.45 -2.37 -1
2CI2 L51I Sheet_38.9 6.25 25.0 -0.26 -1
2CI2 L51V Sheet_38.9 6.3 46.45 -0.5 -1
2CI2 L68A Sheet_0.1 6.3 25.0 -3.82 -1
2CI2 N75A Coil_41.5 6.25 25.0 -0.83 -1
2CI2 N75D Coil_41.5 6.25 25.0 -1.21 -1
2CI2 P25A Turn_71.2 6.25 25.0 -1.57 -1
2CI2 P44A Turn_109.5 6.25 25.0 -1.76 -1
2CI2 P52A Sheet_87.1 6.25 25.0 -0.17 -1
2CI2 P80A Sheet_3.7 6.25 25.0 -3.34 -1
2CI2 Q41A Helix_139.6 6.25 25.0 -0.02 -1
2CI2 Q41G Helix_139.6 6.25 25.0 -0.6 -1
2CI2 R62A Turn_113.8 6.25 25.0 -0.58 -1
2CI2 S31A Sheet_24.0 6.3 46.45 -0.89 -1
2CI2 S31G Helix_24.0 6.25 25.0 -0.8 -1
2CI2 T22A Sheet_53.5 6.3 25.0 -0.85 -1
2CI2 T22G Sheet_53.5 6.3 25.0 -1.16 -1
2CI2 T22V Sheet_53.5 6.3 25.0 -0.32 -1
2CI2 T55A Coil_57.1 6.25 25.0 0.23 1
2CI2 T55S Coil_57.1 6.25 25.0 -0.02 -1
2CI2 T55V Coil_57.1 6.25 25.0 -0.76 -1
2CI2 T58A Coil_106.5 6.3 25.0 -0.69 -1
2CI2 T58D Coil_106.5 6.3 25.0 0.04 1
2CI2 V38A Helix_52.3 6.3 25.0 -0.46 -1
2CI2 V53A Sheet_77.9 6.3 25.0 -0.64 -1
2CI2 V53G Sheet_77.9 6.3 25.0 -2.43 -1
2CI2 V53T Sheet_77.9 6.3 25.0 -1.03 -1
2CI2 V57A Coil_61.9 6.25 25.0 -1.47 -1
2CI2 V66A Sheet_0.0 6.3 25.0 -4.88 -1
2CI2 V70A Sheet_12.1 6.3 25.0 -1.95 -1
2CI2 V79A Coil_39.4 6.3 25.0 -1.51 -1
2CI2 V79G Coil_39.4 6.3 25.0 -3.24 -1
2CI2 V79T Coil_39.4 6.3 25.0 -0.38 -1
2CI2 V82A Helix_17.8 6.3 25.0 -1.45 -1
2CI2 V82G Helix_17.8 6.3 25.0 -3.5 -1
2CI2 V82T Helix_17.8 6.3 25.0 -1.15 -1
2HPR G49A Helix_18.7 7.0 25.0 0.8 1
2HPR G49E Helix_18.7 7.0 25.0 1.4 1
2HPR G49K h_18.7 7.0 25.0 -1.0 -1
2LZM A129L Helix_0.0 5.4 65.3 -1.3 -1
2LZM A129V Helix_0.0 2.8 52.1 -0.7 -1
2LZM A130S Helix_7.2 3.0 51.55 -1.0 -1
2LZM A134S Helix_29.0 3.0 51.55 -0.1 -1
2LZM A146T Helix_0.0 6.5 70.0 -1.5 -1
2LZM A160T Turn_16.4 6.0 65.5 -1.65 -1
2LZM A41D Helix_39.0 5.4 65.15 0.29 1
2LZM A41S Helix_39.0 3.0 51.55 -0.6 -1
2LZM A41V Helix_39.0 5.4 66.51 0.3 1
2LZM A42K Helix_0.0 5.45 53.0 -3.7 -1
2LZM A42S Helix_0.0 3.0 51.55 -2.3 -1
2LZM A49S Helix_47.3 3.0 51.55 -0.5 -1
2LZM A73S Helix_51.0 3.0 51.55 -0.4 -1
2LZM A74P Helix_8.6 6.5 62.9 -4.6 -1
2LZM A82P Helix_89.5 6.5 64.7 0.8 1
2LZM A82S Helix_89.5 3.0 51.55 -0.3 -1
2LZM A93P Helix_75.9 6.5 64.7 0.1 1
2LZM A93S Helix_75.9 3.0 51.55 -0.2 -1
2LZM A93T Helix_75.9 5.4 65.15 0.06 1
2LZM A98S Helix_0.0 3.0 51.55 -2.5 -1
2LZM A98V Helix_0.0 3.0 40.0 -4.9 -1
2LZM C54T Turn_3.7 6.5 70.0 0.3 1
2LZM C54V Turn_3.7 6.5 70.0 -0.7 -1
2LZM D20A Sheet_46.2 5.4 65.1 -0.3 -1
2LZM D20N Sheet_46.2 5.4 65.1 1.3 1
2LZM D20S Sheet_46.2 5.4 65.1 0.7 1
2LZM D20T Sheet_46.2 5.4 65.1 0.9 1
2LZM D47A Helix_35.6 6.7 62.2 -0.95 -1
2LZM D72P Helix_69.0 6.5 63.4 -2.7 -1
2LZM D89A Helix_71.7 5.35 58.0 -0.5 -1
2LZM D92N Coil_63.2 6.7 62.4 -1.4 -1
2LZM E108V Helix_48.8 5.4 65.2 0.7 1
2LZM E11A Helix_33.0 5.4 66.48 1.1 1
2LZM E11F Helix_33.0 5.4 66.48 1.7 1
2LZM E11H Helix_33.0 5.4 65.1 0.1 1
2LZM E11M Helix_33.0 5.4 66.48 1.6 1
2LZM E11N Helix_33.0 5.4 65.1 -0.1 -1
2LZM E128A Helix_86.7 2.02 40.75 0.16 1
2LZM E128K Helix_86.7 3.0 47.0 -1.16 -1
2LZM E22K Turn_83.8 5.4 65.15 0.57 1
2LZM E45A Helix_53.4 6.7 62.2 0.01 1
2LZM F153A Helix_0.1 5.7 64.88 -3.8 -1
2LZM F153I Helix_0.1 5.7 64.88 -0.2 -1
2LZM F153L Helix_0.1 5.7 64.88 0.3 1
2LZM F153M Helix_0.1 5.7 64.88 -0.6 -1
2LZM F153V Helix_0.1 5.7 64.88 -1.8 -1
2LZM F67A Helix_10.5 3.0 51.65 -1.9 -1
2LZM G113A Helix_58.1 6.5 64.7 0.3 1
2LZM G113E Helix_58.1 5.4 65.15 0.3 1
2LZM G156D Coil_18.0 6.5 64.7 -2.3 -1
2LZM G28A Sheet_0.2 3.02 51.6 -2.0 -1
2LZM G30A Turn_17.3 5.4 66.48 0.1 1
2LZM G30F Turn_17.3 5.4 66.48 -1.5 -1
2LZM G77A Helix_3.8 6.5 64.7 0.4 1
2LZM H31N Sheet_34.2 5.5 66.0 -4.0 -1
2LZM I100M Helix_9.0 5.42 65.3 -1.6 -1
2LZM I100V Helix_9.0 5.35 61.0 -0.4 -1
2LZM I27A Sheet_0.0 3.0 51.65 -3.1 -1
2LZM I29A Turn_3.9 3.0 51.65 -2.6 -1
2LZM I3A Helix_19.8 6.5 64.7 -0.7 -1
2LZM I3D Helix_19.8 6.5 64.7 -3.2 -1
2LZM I3E Helix_19.8 6.5 64.7 -2.0 -1
2LZM I3F Helix_19.8 6.5 64.7 -1.1 -1
2LZM I3G Helix_19.8 6.5 64.7 -2.1 -1
2LZM I3L Helix_19.8 6.5 64.7 0.4 1
2LZM I3M Helix_19.8 6.5 64.7 -0.9 -1
2LZM I3P Helix_19.8 3.0 53.56 -2.53 -1
2LZM I3S Helix_19.8 6.5 64.7 -1.7 -1
2LZM I3T Helix_19.8 6.5 64.7 -2.3 -1
2LZM I3V Helix_19.8 6.5 64.7 -0.4 -1
2LZM I3W Helix_19.8 6.5 64.7 -2.8 -1
2LZM I3Y Helix_19.8 6.5 64.7 -2.3 -1
2LZM I58A Sheet_4.1 3.0 51.65 -3.2 -1
2LZM I58T Coil_4.1 5.4 59.0 -3.4 -1
2LZM I78M Helix_0.0 5.42 65.3 -1.5 -1
2LZM I78V Helix_0.0 5.35 61.0 -0.8 -1
2LZM K124G Coil_103.9 6.5 64.7 -0.1 -1
2LZM K135E Turn_147.8 5.3 25.0 -1.0 -1
2LZM K147E Helix_90.3 5.3 25.0 -0.7 -1
2LZM K16E Sheet_120.1 5.3 66.7 0.5 1
2LZM K43A Helix_48.0 6.7 62.2 -1.03 -1
2LZM K48A Helix_151.1 6.7 62.2 -0.56 -1
2LZM K60H Helix_107.0 6.5 63.0 -0.1 -1
2LZM K60P Helix_107.7 6.5 64.7 0.0 1
2LZM K83H Helix_132.0 6.5 63.0 -0.4 -1
2LZM K85A Helix_84.1 5.35 58.0 -0.6 -1
2LZM L118I Helix_9.7 5.35 61.0 -1.2 -1
2LZM L118M Helix_9.7 5.42 65.3 -0.7 -1
2LZM L121M Helix_0.2 5.42 65.3 -0.8 -1
2LZM L133A Helix_0.8 3.01 51.8 -4.3 -1
2LZM L133D Helix_0.8 6.5 61.9 -5.7 -1
2LZM L133F Helix_0.8 5.35 61.0 -0.3 -1
2LZM L133M Helix_0.8 5.42 65.3 -0.4 -1
2LZM L39A Helix_82.2 5.45 53.0 -0.9 -1
2LZM L46A Helix_0.0 6.7 62.2 -1.86 -1
2LZM L84M Helix_0.0 5.42 65.3 -1.9 -1
2LZM L91M Coil_5.2 5.42 65.3 -0.8 -1
2LZM L99A Helix_0.0 5.7 64.88 -4.5 -1
2LZM L99F Helix_0.0 5.7 64.88 -0.3 -1
2LZM L99G Helix_0.0 5.4 65.2 -6.3 -1
2LZM L99I Helix_0.0 5.7 64.88 -1.5 -1
2LZM L99M Helix_0.0 5.7 64.88 -0.6 -1
2LZM L99V Helix_0.0 5.7 64.88 -2.0 -1
2LZM M102K Helix_0.7 5.3 65.3 -6.9 -1
2LZM M102L Helix_0.7 5.7 64.89 -0.82 -1
2LZM M102V Helix_0.7 3.0 47.0 -3.0 -1
2LZM M106I Helix_56.1 5.35 61.0 0.2 1
2LZM M106K Helix_56.1 3.0 47.0 -3.4 -1
2LZM M106L Helix_56.1 3.0 47.0 0.5 1
2LZM M120A Helix_33.0 3.01 51.65 -0.2 -1
2LZM M120K Helix_33.0 3.0 47.0 -1.6 -1
2LZM M120L Helix_33.0 3.0 47.0 0.5 1
2LZM M120Y Helix_33.0 5.35 61.0 -0.1 -1
2LZM M6I Helix_0.0 6.0 65.5 -1.38 -1
2LZM M6L Helix_0.0 3.0 47.0 -2.8 -1
2LZM N101A Helix_0.2 5.4 59.0 -1.5 -1
2LZM N116A Helix_76.7 3.01 51.65 0.17 1
2LZM N116D Helix_76.7 5.7 66.1 0.6 1
2LZM N132F Helix_41.0 5.4 66.48 1.3 1
2LZM N132I Helix_41.0 5.4 66.48 1.2 1
2LZM N132M Helix_41.0 5.4 66.48 1.5 1
2LZM N144D Helix_97.9 6.9 66.1 0.5 1
2LZM N144E Helix_97.9 6.5 64.5 0.5 1
2LZM N144H Helix_97.9 6.7 62.4 0.3 1
2LZM N163D Coil_117.8 5.4 65.15 -0.21 -1
2LZM N40A Helix_108.9 6.7 62.2 0.32 1
2LZM N40D Helix_108.9 5.4 65.15 0.44 1
2LZM N55G Turn_115.0 6.5 64.7 -0.6 -1
2LZM N68A Helix_77.4 2.5 47.8 0.05 1
2LZM Q105A Helix_58.1 5.8 66.3 -0.6 -1
2LZM Q105E Helix_58.1 5.8 66.3 -1.1 -1
2LZM Q105G Helix_58.1 5.8 66.3 -1.5 -1
2LZM Q105M Helix_58.1 5.4 59.0 -1.2 -1
2LZM Q122A Helix_75.8 3.01 51.65 -0.24 -1
2LZM Q123A Helix_92.5 3.01 51.65 -0.22 -1
2LZM Q123E Helix_92.0 6.5 64.5 0.4 1
2LZM Q69P Helix_89.4 6.5 63.2 -2.9 -1
2LZM R119A Helix_115.1 3.01 51.65 -0.18 -1
2LZM R119E Helix_115.1 5.35 66.7 -0.04 -1
2LZM R119H Helix_115.1 5.4 65.15 -0.29 -1
2LZM R119M Helix_115.0 5.7 66.1 0.1 1
2LZM R14K Sheet_118.0 5.4 65.15 -0.03 -1
2LZM R154E Helix_79.3 5.3 66.7 -1.1 -1
2LZM R80K Helix_181.6 5.4 65.15 -0.17 -1
2LZM R96A Helix_70.4 5.35 58.0 -2.0 -1
2LZM R96C Helix_70.4 5.35 58.0 -2.9 -1
2LZM R96D Helix_70.4 5.35 58.0 -3.5 -1
2LZM R96E Helix_70.4 5.35 58.0 -2.5 -1
2LZM R96F Helix_70.4 5.35 58.0 -4.2 -1
2LZM R96G Helix_70.4 5.35 58.0 -2.6 -1
2LZM R96H Helix_70.4 6.5 70.0 -2.8 -1
2LZM R96I Helix_70.4 5.35 58.0 -2.9 -1
2LZM R96K Helix_70.4 5.35 58.0 0.0 1
2LZM R96L Helix_70.4 5.35 58.0 -3.2 -1
2LZM R96M Helix_70.4 5.35 58.0 -2.7 -1
2LZM R96N Helix_70.4 5.35 58.0 -3.0 -1
2LZM R96P Helix_70.4 5.35 58.0 -5.5 -1
2LZM R96Q Helix_70.4 5.35 58.0 -0.3 -1
2LZM R96S Helix_70.4 5.35 58.0 -2.6 -1
2LZM R96T Helix_70.4 5.35 58.0 -2.8 -1
2LZM R96V Helix_70.4 5.35 58.0 -2.4 -1
2LZM R96W Helix_70.4 5.35 58.0 -4.5 -1
2LZM R96Y Helix_70.4 5.35 58.0 -4.7 -1
2LZM S117A Helix_1.0 3.01 51.65 1.27 1
2LZM S117F Helix_1.0 5.4 65.09 1.1 1
2LZM S117I Helix_1.0 5.4 66.48 1.7 1
2LZM S117V Helix_1.0 5.4 66.48 2.0 1
2LZM S38A Coil_52.1 3.0 53.4 -0.77 -1
2LZM S38D Sheet_52.1 6.9 66.1 0.6 1
2LZM S38N Coil_52.1 6.7 62.4 0.0 1
2LZM S44A Helix_67.8 6.7 62.2 0.34 1
2LZM S44C Helix_67.8 3.01 51.68 -0.11 -1
2LZM S44D Helix_67.8 3.01 51.68 -0.11 -1
2LZM S44E Helix_67.8 3.01 51.68 0.0 1
2LZM S44F Helix_67.8 3.01 51.68 0.06 1
2LZM S44G Helix_67.8 3.01 51.68 -0.53 -1
2LZM S44H Helix_67.8 3.01 51.68 0.04 1
2LZM S44I Helix_67.8 3.01 51.68 0.31 1
2LZM S44K Helix_67.8 3.01 51.68 0.2 1
2LZM S44L Helix_67.8 3.01 51.68 0.39 1
2LZM S44M Helix_67.8 3.01 51.68 0.33 1
2LZM S44N Helix_67.8 3.01 51.68 -0.14 -1
2LZM S44P Helix_67.8 3.01 51.68 -3.03 -1
2LZM S44Q Helix_67.8 3.01 51.68 0.27 1
2LZM S44R Helix_67.8 3.01 51.68 0.24 1
2LZM S44T Helix_67.8 3.01 51.68 0.01 1
2LZM S44V Helix_67.8 3.01 51.68 0.1 1
2LZM S44W Helix_67.8 3.01 51.68 0.05 1
2LZM S44Y Helix_67.8 3.01 51.68 0.19 1
2LZM S90H Helix_38.0 6.5 63.0 -1.1 -1
2LZM T109D Helix_116.8 6.7 62.4 0.6 1
2LZM T109N Helix_116.8 6.7 62.4 0.1 1
2LZM T115A Helix_87.1 3.01 51.65 -0.14 -1
2LZM T115E Helix_87.0 6.5 64.6 0.3 1
2LZM T151S Helix_31.5 5.4 65.15 0.39 1
2LZM T152A Helix_0.0 5.4 59.0 -1.5 -1
2LZM T152C Helix_0.0 5.4 59.0 -0.5 -1
2LZM T152I Helix_0.0 5.4 59.0 -0.4 -1
2LZM T152S Helix_0.0 5.4 59.0 -2.0 -1
2LZM T152V Helix_0.0 5.4 59.0 0.2 1
2LZM T157A Coil_58.0 3.0 53.6 -0.5 -1
2LZM T157C Coil_58.0 2.0 42.0 -1.3 -1
2LZM T157D Coil_58.0 2.0 42.0 -1.1 -1
2LZM T157E Coil_58.0 3.0 53.6 -0.8 -1
2LZM T157F Coil_58.0 2.0 42.0 -2.4 -1
2LZM T157G Coil_58.0 2.0 42.0 -1.1 -1
2LZM T157H Coil_58.0 2.0 42.0 -2.1 -1
2LZM T157I Coil_58.0 6.0 64.5 -1.2 -1
2LZM T157L Coil_58.0 3.0 53.6 -1.7 -1
2LZM T157N Coil_58.0 3.0 53.6 -1.2 -1
2LZM T157R Coil_58.0 3.0 53.6 0.3 1
2LZM T157S Coil_58.0 2.0 42.0 -0.66 -1
2LZM T157V Coil_58.0 3.0 53.6 -1.2 -1
2LZM T26S Sheet_6.4 5.4 65.15 0.57 1
2LZM T59A Coil_71.8 6.5 63.0 -1.5 -1
2LZM T59D Coil_71.8 6.5 63.0 -1.2 -1
2LZM T59G Coil_71.8 6.5 63.0 -1.6 -1
2LZM T59N Coil_71.8 6.5 63.0 -1.1 -1
2LZM T59S Coil_71.8 6.5 63.0 -0.2 -1
2LZM T59V Coil_71.8 6.5 63.0 -1.5 -1
2LZM V103I Helix_7.2 5.35 61.0 -0.5 -1
2LZM V103M Helix_7.2 5.42 65.3 -1.2 -1
2LZM V111F Helix_0.0 5.7 64.89 -1.69 -1
2LZM V111I Helix_0.0 5.7 64.89 -0.85 -1
2LZM V131A Helix_99.1 5.4 66.51 0.39 1
2LZM V131D Helix_99.1 3.01 53.08 0.08 1
2LZM V131E Helix_99.1 3.01 53.08 0.2 1
2LZM V131G Helix_99.1 3.01 53.08 -0.68 -1
2LZM V131I Helix_99.1 3.01 53.08 0.16 1
2LZM V131L Helix_99.1 3.01 53.08 0.09 1
2LZM V131M Helix_99.1 3.01 53.08 0.12 1
2LZM V131S Helix_99.1 3.01 53.08 -0.05 -1
2LZM V131T Helix_99.1 3.01 53.08 -0.12 -1
2LZM V149A Helix_0.1 5.4 59.0 -3.1 -1
2LZM V149C Helix_0.1 5.4 59.0 -2.0 -1
2LZM V149G Helix_0.1 5.4 59.0 -4.9 -1
2LZM V149I Helix_0.1 5.4 59.0 -0.1 -1
2LZM V149S Helix_0.1 5.4 59.0 -4.4 -1
2LZM V149T Helix_0.1 5.4 59.0 -3.0 -1
2LZM V71A Helix_6.6 3.0 51.65 -1.5 -1
2LZM V75T Helix_36.9 3.0 51.55 -1.3 -1
2LZM V87I Helix_3.4 5.35 61.0 -0.3 -1
2LZM V87T Helix_3.4 3.0 51.55 -1.6 -1
2LZM V94A Helix_32.2 3.0 51.65 -1.8 -1
2LZM W138Y Helix_10.6 2.2 -1.0 -1.71 -1
2TRX L78K Sheet_0.3 7.0 85.32 -3.9 -1
2TRX L78R Sheet_0.3 7.0 85.32 -4.0 -1
2WSY A18G Sheet_0.5 7.8 25.0 -1.3 -1
2WSY A18V Sheet_0.5 7.8 25.0 -0.6 -1
2WSY I232V Sheet_1.1 7.8 25.0 -1.2 -1
2WSY L209V Sheet_0.9 7.8 25.0 -1.0 -1
2WSY Y175Q Sheet_19.4 7.8 25.0 -4.0 -1
3HHR E74A Helix_52.4 8.0 20.0 -0.49 -1
3HHR E74D Helix_52.4 8.0 20.0 -0.55 -1
3HHR E74L Helix_52.4 8.0 20.0 -0.79 -1
3HHR E74Q Helix_52.4 8.0 20.0 -0.18 -1
3HHR E74S Helix_52.4 8.0 20.0 -0.91 -1
3HHR E74T Helix_52.4 8.0 20.0 -0.55 -1
3HHR S71A Coil_36.6 8.0 20.0 -0.97 -1
3HHR S71Q Coil_36.6 8.0 20.0 -1.28 -1
3HHR S71T Coil_36.6 8.0 20.0 0.33 1
3HHR S71V Coil_36.6 8.0 20.0 -1.19 -1
3MBP A276G Helix_53.9 7.6 25.0 -1.5 -1
3MBP D55N Coil_46.7 7.6 25.0 0.0 1
3MBP G19C Helix_18.2 7.6 25.0 -2.3 -1
3MBP P133A Helix_40.3 7.4 63.0 -0.3 -1
3MBP P133S Helix_40.3 7.4 63.0 -2.1 -1
3MBP P159A Turn_2.0 7.4 63.0 -1.8 -1
3MBP P159S Turn_2.0 7.4 63.0 -2.1 -1
3MBP P48A Helix_38.6 7.4 63.0 0.5 1
3MBP P48S Helix_38.6 7.4 63.0 0.3 1
3MBP T345I Helix_58.4 7.6 25.0 0.7 1
3MBP V8G Sheet_40.4 7.6 25.0 -1.1 -1
3MBP Y283D Turn_56.5 7.6 25.0 -3.2 -1
4LYZ A31I Helix_0.0 6.4 74.0 1.4 1
4LYZ A31L Helix_0.0 6.4 74.0 1.8 1
4LYZ A31V Helix_0.0 6.4 74.0 1.2 1
4LYZ C94A Helix_2.9 9.5 20.0 -4.78 -1
4LYZ D101A Coil_94.7 6.4 74.0 0.76 1
4LYZ D101E Coil_94.7 6.4 74.0 0.0 1
4LYZ D101F Coil_94.7 6.4 74.0 0.72 1
4LYZ D101G Coil_94.7 6.4 74.0 0.45 1
4LYZ D101K Coil_94.7 6.4 74.0 0.19 1
4LYZ D101N Coil_94.7 6.4 74.0 0.04 1
4LYZ D101Q Coil_94.7 6.4 74.0 -0.08 -1
4LYZ D101R Coil_94.7 6.4 74.0 0.27 1
4LYZ D101S Coil_94.7 6.4 74.0 0.87 1
4LYZ F34Y Helix_71.8 6.4 74.0 0.19 1
4LYZ F3Y Sheet_15.5 6.4 74.0 -0.45 -1
4LYZ G102A Turn_64.1 2.7 65.6 0.02 1
4LYZ G102R Coil_64.1 6.4 74.0 0.38 1
4LYZ G102V Coil_64.1 6.4 74.0 -0.04 -1
4LYZ G117A Turn_80.5 2.7 65.6 -1.46 -1
4LYZ G49A Coil_22.2 2.7 65.6 -1.89 -1
4LYZ G49N Coil_22.2 9.5 20.0 -0.96 -1
4LYZ H15L Helix_44.2 6.4 74.0 0.76 1
4LYZ I55A Turn_0.8 6.4 74.0 -4.4 -1
4LYZ I55F Turn_0.8 6.4 74.0 -2.46 -1
4LYZ I55L Turn_0.8 6.4 74.0 -0.45 -1
4LYZ I55M Turn_0.8 6.4 74.0 -2.27 -1
4LYZ I55T Turn_0.8 6.4 74.0 -4.96 -1
4LYZ I55V Turn_0.8 6.4 74.0 -0.91 -1
4LYZ K13D Helix_76.5 9.5 20.0 -6.69 -1
4LYZ M105T Helix_0.0 9.5 20.0 -0.24 -1
4LYZ M12F Helix_0.6 2.7 66.0 0.28 1
4LYZ M12L Helix_0.6 2.7 66.0 -0.57 -1
4LYZ N103D Turn_96.6 9.5 20.0 0.24 1
4LYZ N19K Turn_95.0 6.4 74.0 -1.06 -1
4LYZ N77H Turn_123.2 6.4 74.0 -0.38 -1
4LYZ P70N Coil_129.3 9.5 20.0 -2.15 -1
4LYZ Q121H Coil_107.8 6.4 74.0 -0.45 -1
4LYZ R114H Coil_130.2 6.4 74.0 0.68 1
4LYZ R21Q Turn_142.7 6.4 74.0 -0.15 -1
4LYZ R68K Coil_117.8 6.4 74.0 -0.04 -1
4LYZ R73K Coil_154.3 6.4 74.0 0.23 1
4LYZ S91A Helix_0.5 6.4 74.0 -0.15 -1
4LYZ S91D Helix_0.5 6.4 74.0 -2.31 -1
4LYZ S91T Helix_0.5 6.4 74.0 0.99 1
4LYZ S91V Helix_0.5 6.4 74.0 -0.08 -1
4LYZ S91Y Helix_0.5 6.4 74.0 -3.07 -1
4LYZ T40I Sheet_0.1 6.4 74.0 -2.2 -1
4LYZ T40S Sheet_0.1 6.4 74.0 -0.27 -1
P00782 K57E null 5.0 20.0 1.0 1
P00782 Q40L null 5.0 20.0 1.1 1
P00912 S212C null 6.5 23.0 -1.0 -1
P01051 V14A null 7.0 25.0 -1.67 -1
P01051 V54A null 7.0 25.0 -2.37 -1
P08505 H31A null 7.4 25.0 -0.3 -1
P08505 W34A null 4.0 25.0 -2.0 -1
