# Supplementary material for: Towards sequence-based prediction of mutation-induced stability changes in unseen non-homologous proteins
Source: BMC Genomics. 2014 Jan 24;15(Suppl 1):S4. doi: 10.1186/1471-2164-15-S1-S4 (PMC4046685; doi:10.1186/1471-2164-15-S1-S4)
Supplement: Supplementary file 1 — Additional file 1: Data set S1914. The files containing the S1914 data set, as well as training, cross-validation, and test splits are available in a white-space-delimited tabular text format. All files are compressed in a single zip archive S1914.zip. (ZIP 2 MB) [file 12864_2014_5677_MOESM1_ESM.zip › S1914/unseen-protein/unseen-mutation_cross-validation/replication9/S1914.test9]

1A23 H32L Helix_57.4 7.0 30.0 5.3 1
1A23 H32S Helix_57.4 7.0 30.0 5.2 1
1A23 H32Y Helix_57.4 7.0 30.0 6.8 1
1AG2 E200K Helix_138.7 7.0 25.0 -0.14 -1
1AG2 F198S Coil_12.3 7.0 25.0 -2.46 -1
1AG2 M129V Sheet_88.8 7.0 25.0 -0.33 -1
1AG2 Q217R Helix_41.0 7.0 25.0 -2.13 -1
1AG2 R208H Helix_99.0 7.0 25.0 -1.44 -1
1AG2 T183A Helix_3.4 7.0 25.0 -4.62 -1
1AG2 T190V Helix_72.9 7.0 25.0 -0.17 -1
1AG2 V180I Helix_41.5 7.0 25.0 -0.5 -1
1AG2 V210I Helix_0.0 7.0 25.0 -0.26 -1
1ANK D84H Coil_11.9 7.2 51.8 -1.4 -1
1ANK F86L Coil_3.1 7.2 51.8 -0.8 -1
1ANK G85V Coil_7.5 7.2 51.8 -2.4 -1
1ANK R88G Coil_67.2 7.4 51.8 -0.2 -1
1AZP V30I Sheet_0.0 7.0 50.0 0.7 1
1B26 E231A Helix_83.5 7.0 69.5 -0.17 -1
1B26 K193A Helix_15.4 7.0 69.5 0.23 1
1B26 R190A Helix_2.5 7.0 69.5 -0.34 -1
1BNI A32C Helix_92.3 6.3 25.0 -1.0 -1
1BNI A32D Helix_92.3 6.3 25.0 -0.7 -1
1BNI A32E Helix_92.3 6.3 25.0 -0.6 -1
1BNI A32F Helix_92.3 6.3 25.0 -0.7 -1
1BNI A32G Helix_92.3 6.3 25.0 -0.9 -1
1BNI A32H Helix_92.3 6.3 25.0 -0.8 -1
1BNI A32I Helix_92.3 6.3 25.0 -0.8 -1
1BNI A32K Helix_92.3 6.3 25.0 -0.2 -1
1BNI A32L Helix_92.3 6.3 25.0 -0.3 -1
1BNI A32M Helix_92.3 6.3 25.0 -0.3 -1
1BNI A32N Helix_92.3 6.3 25.0 -0.7 -1
1BNI A32P Helix_92.3 6.3 25.0 -4.1 -1
1BNI A32Q Helix_92.3 6.3 25.0 -0.5 -1
1BNI A32R Helix_92.3 6.3 25.0 -0.1 -1
1BNI A32S Helix_92.3 6.3 25.0 -0.4 -1
1BNI A32T Helix_92.3 6.3 25.0 -0.8 -1
1BNI A32V Helix_92.3 6.3 25.0 -0.9 -1
1BNI A32W Helix_92.3 6.3 25.0 -1.0 -1
1BNI A32Y Helix_92.3 6.3 25.0 -0.8 -1
1BNI D12G Helix_78.1 6.3 25.0 -1.25 -1
1BNI D12S Helix_78.1 6.3 25.0 -0.65 -1
1BNI D22M Coil_135.5 4.4 25.0 -0.27 -1
1BNI D44E Helix_112.0 6.3 25.0 0.1 1
1BNI D54A Sheet_28.4 6.3 25.0 -3.15 -1
1BNI D54N Sheet_28.4 6.3 25.0 -2.5 -1
1BNI D75N Sheet_0.5 6.3 25.0 -4.9 -1
1BNI D8A Helix_87.9 6.3 25.0 -0.9 -1
1BNI D8G Helix_87.9 6.3 25.0 -1.17 -1
1BNI D8S Helix_87.9 6.3 25.0 -0.97 -1
1BNI D93N Coil_68.9 6.3 25.0 -4.11 -1
1BNI E29A Helix_84.2 6.3 25.0 -1.25 -1
1BNI E29G Helix_84.2 6.3 25.0 -1.81 -1
1BNI E29Q Helix_84.0 6.3 25.0 0.0 1
1BNI E29S Helix_84.2 6.3 25.0 -1.23 -1
1BNI E73A Sheet_11.7 6.3 25.0 -2.5 -1
1BNI E73G Sheet_11.7 6.3 25.0 -5.4 -1
1BNI F7L Helix_28.9 6.15 25.0 -4.6 -1
1BNI G34A Coil_38.5 6.3 25.0 -3.12 -1
1BNI G34D Coil_38.5 6.3 25.0 -3.39 -1
1BNI G34H Coil_38.5 6.3 25.0 -2.65 -1
1BNI G34K Coil_38.5 6.3 25.0 -3.12 -1
1BNI G34N Coil_38.5 6.3 25.0 -2.75 -1
1BNI G34R Coil_38.5 6.3 25.0 -2.42 -1
1BNI G34S Coil_38.5 6.3 25.0 -3.2 -1
1BNI G34T Coil_38.5 6.3 25.0 -3.37 -1
1BNI G52A Sheet_1.3 6.3 54.1 -5.3 -1
1BNI G52V Sheet_1.3 6.3 54.1 -8.4 -1
1BNI G53A Sheet_17.6 6.3 54.1 -3.4 -1
1BNI G53V Sheet_17.6 6.3 54.1 -7.8 -1
1BNI G65S Coil_62.0 6.3 25.0 0.5 1
1BNI H18A Coil_102.6 6.3 25.0 -1.85 -1
1BNI H18D Coil_102.6 6.3 25.0 -2.56 -1
1BNI H18G Coil_102.6 6.3 25.0 -0.7 -1
1BNI H18K Helix_102.6 6.3 25.0 -1.19 -1
1BNI H18N Coil_102.6 6.3 25.0 -1.68 -1
1BNI H18Q Coil_102.6 6.3 25.0 -1.6 -1
1BNI H18R Coil_102.6 6.3 25.0 -1.17 -1
1BNI H18S Coil_102.6 6.3 25.0 -2.28 -1
1BNI I109A Coil_45.0 6.3 25.0 -2.1 -1
1BNI I109V Coil_45.0 6.3 25.0 -0.8 -1
1BNI I25A Coil_19.9 6.3 25.0 -3.5 -1
1BNI I25V Coil_19.9 6.3 25.0 -1.1 -1
1BNI I4A Coil_63.0 6.3 25.0 -1.4 -1
1BNI I4V Coil_63.0 6.3 25.0 -0.6 -1
1BNI I51A Sheet_0.2 6.3 25.0 -4.7 -1
1BNI I51V Sheet_0.2 6.3 25.0 -1.8 -1
1BNI I55A Sheet_96.0 6.3 25.0 -1.1 -1
1BNI I55G Sheet_96.0 6.3 25.0 -3.1 -1
1BNI I55T Sheet_96.0 6.3 25.0 -0.6 -1
1BNI I55V Sheet_96.0 6.3 25.0 -0.3 -1
1BNI I76A Sheet_0.0 6.3 25.0 -1.9 -1
1BNI I76V Sheet_0.0 6.3 25.0 -0.8 -1
1BNI I88A Sheet_0.0 6.3 25.0 -4.31 -1
1BNI I88G Sheet_0.0 6.3 25.0 -7.4 -1
1BNI I88L Sheet_0.0 6.3 25.0 -0.3 -1
1BNI I88V Sheet_0.0 6.3 25.0 -1.43 -1
1BNI I96A Sheet_0.0 6.3 25.0 -3.54 -1
1BNI I96G Sheet_0.0 6.3 25.0 -5.7 -1
1BNI I96V Sheet_0.0 6.3 25.0 -0.98 -1
1BNI K108R Sheet_113.0 6.3 25.0 0.9 1
1BNI K19R Coil_72.0 6.3 25.0 0.2 1
1BNI K27G Helix_67.8 6.3 25.0 -0.48 -1
1BNI K62R Coil_87.0 6.3 25.0 -0.45 -1
1BNI K66A Turn_130.0 6.3 25.0 0.2 1
1BNI L14A Helix_0.0 6.3 25.0 -4.63 -1
1BNI L33Q Helix_95.4 6.3 25.0 -1.3 -1
1BNI L89G Sheet_0.0 6.3 25.0 -7.0 -1
1BNI L89T Sheet_0.0 6.3 25.0 -2.5 -1
1BNI L89V Sheet_0.0 6.3 25.0 -0.3 -1
1BNI L95G Coil_49.8 6.3 25.0 -4.7 -1
1BNI N23A Turn_13.6 6.3 25.0 -2.2 -1
1BNI N41D Helix_27.7 6.3 25.0 -2.5 -1
1BNI N58A Turn_23.3 6.3 25.0 -2.7 -1
1BNI N58D Turn_23.3 6.3 25.0 0.5 1
1BNI N5A Coil_12.7 6.3 25.0 -1.9 -1
1BNI N77A Coil_71.3 6.3 25.0 -1.6 -1
1BNI N84A Coil_50.8 6.3 25.0 -2.0 -1
1BNI Q104A Coil_92.0 6.3 25.0 -0.2 -1
1BNI Q15A Helix_69.7 6.3 25.0 -0.2 -1
1BNI Q15G Helix_69.7 6.3 25.0 -1.6 -1
1BNI Q15I Helix_69.0 6.3 25.0 1.0 1
1BNI Q31A Helix_101.4 6.3 25.0 0.1 1
1BNI Q31G Helix_101.4 6.3 25.0 -0.98 -1
1BNI Q31S Helix_101.4 6.3 25.0 -0.22 -1
1BNI R110A Coil_71.7 6.3 25.0 -0.4 -1
1BNI R69K Coil_36.2 6.3 25.0 -3.13 -1
1BNI R69M Coil_36.2 6.3 25.0 -2.12 -1
1BNI R69S Coil_36.2 6.3 25.0 -2.72 -1
1BNI R72G Sheet_83.6 6.3 25.0 -2.5 -1
1BNI R83K Coil_66.7 6.3 25.0 -4.13 -1
1BNI R83Q Coil_66.7 6.3 25.0 -2.05 -1
1BNI S28A Helix_78.5 6.3 25.0 0.41 1
1BNI S28E Helix_78.5 6.3 25.0 0.4 1
1BNI S28G Helix_78.5 6.3 25.0 -0.45 -1
1BNI S85A Sheet_28.0 6.3 25.0 -0.12 -1
1BNI S91A Sheet_1.1 6.3 25.0 -1.9 -1
1BNI S92A Turn_55.4 6.3 25.0 -2.8 -1
1BNI T100G Turn_70.4 6.3 25.0 -2.8 -1
1BNI T105V Coil_86.4 6.3 25.0 -2.2 -1
1BNI T16A Helix_104.3 6.3 25.0 -0.27 -1
1BNI T16G Helix_104.3 6.3 25.0 -1.66 -1
1BNI T16R Helix_104.3 6.3 25.0 0.49 1
1BNI T16S Helix_104.3 6.3 25.0 -1.79 -1
1BNI T26A Coil_39.5 6.3 25.0 -2.05 -1
1BNI T26D Coil_39.5 6.3 25.0 -0.08 -1
1BNI T26E Coil_39.5 6.3 25.0 -0.05 -1
1BNI T26G Coil_39.5 6.3 25.0 -1.54 -1
1BNI T26N Coil_39.5 6.3 25.0 -1.29 -1
1BNI T26Q Coil_39.5 6.3 25.0 -1.72 -1
1BNI T26S Coil_39.5 6.3 25.0 -0.56 -1
1BNI T26V Coil_39.5 6.3 25.0 -2.31 -1
1BNI T6A Coil_74.5 6.3 25.0 -2.29 -1
1BNI T6D Coil_74.5 6.3 25.0 0.11 1
1BNI T6E Coil_74.5 6.3 25.0 -0.27 -1
1BNI T6G Coil_74.5 6.3 25.0 -1.27 -1
1BNI T6H Helix_74.5 8.9 25.0 -1.56 -1
1BNI T6N Coil_74.5 6.3 25.0 -1.27 -1
1BNI T6P Coil_74.5 6.3 25.0 -3.08 -1
1BNI T6Q Coil_74.5 6.3 25.0 -1.87 -1
1BNI T6S Coil_74.5 6.3 25.0 -0.22 -1
1BNI T79V Coil_109.0 6.3 25.0 0.3 1
1BNI T99V Sheet_1.7 6.3 25.0 -2.7 -1
1BNI V10A Helix_0.0 6.3 25.0 -3.4 -1
1BNI V10T Helix_0.0 6.3 25.0 -2.5 -1
1BNI V36A Coil_71.8 6.3 25.0 -1.3 -1
1BNI V36T Coil_71.8 6.3 25.0 -1.1 -1
1BNI V45A Helix_42.9 6.3 25.0 -1.8 -1
1BNI V45T Helix_42.9 6.3 25.0 -2.4 -1
1BNI W94F Coil_70.9 5.8 25.0 -1.06 -1
1BNI W94L Coil_70.9 5.8 25.0 -1.59 -1
1BNI W94Y Coil_70.9 5.8 25.0 -1.27 -1
1BNI Y103F Coil_60.3 6.3 25.0 0.0 1
1BNI Y13A Helix_39.1 6.3 25.0 -3.5 -1
1BNI Y13F Helix_39.1 6.3 25.0 -0.41 -1
1BNI Y13G Helix_39.1 6.3 25.0 -6.4 -1
1BNI Y17A Helix_121.0 6.3 25.0 -2.13 -1
1BNI Y17F Helix_121.0 6.3 25.0 -0.3 -1
1BNI Y17G Helix_121.0 6.3 25.0 -4.46 -1
1BNI Y17S Helix_121.0 6.3 25.0 -2.57 -1
1BNI Y24F Turn_17.3 6.3 25.0 0.0 1
1BNI Y78F Coil_9.4 6.3 25.0 -1.45 -1
1BNI Y97G Sheet_29.7 6.3 25.0 -6.6 -1
1C5G E350P Coil_104.1 6.6 50.2 0.3 1
1C5G E350R Coil_104.1 6.6 50.2 -0.3 -1
1C5G R30E Coil_109.6 6.6 50.2 -1.2 -1
1C9O E12K Helix_162.3 7.0 75.0 -0.43 -1
1C9O E21A Sheet_151.4 7.0 70.0 -0.29 -1
1C9O E21K Turn_160.9 7.0 75.0 -0.26 -1
1C9O E36K Coil_142.9 7.0 75.0 -0.19 -1
1C9O E46A Sheet_56.0 7.0 70.0 -0.22 -1
1C9O E46K Sheet_56.0 7.0 75.0 -0.65 -1
1C9O E50K Sheet_54.3 7.0 75.0 -0.5 -1
1C9O G23Q Coil_46.1 7.0 70.0 -0.29 -1
1C9O H29E Sheet_64.6 7.0 75.0 -0.76 -1
1C9O L66E Coil_112.1 7.0 70.0 -1.24 -1
1C9O N11S Turn_74.5 7.0 70.0 0.33 1
1C9O N55K Turn_150.1 7.0 75.0 0.1 1
1C9O Q2L Sheet_69.1 7.0 70.0 0.55 1
1C9O Q53E Sheet_105.1 7.0 70.0 -0.1 -1
1C9O R3A Sheet_154.1 7.0 70.0 -1.89 -1
1C9O R3E Sheet_154.1 7.0 70.0 -2.75 -1
1C9O R3K Sheet_154.1 7.0 70.0 -0.19 -1
1C9O R3L Sheet_154.1 7.0 70.0 -0.93 -1
1C9O R56E Turn_213.1 7.0 75.0 0.76 1
1C9O S24D Coil_97.1 7.0 70.0 0.22 1
1C9O T31S Helix_30.7 7.0 70.0 0.17 1
1C9O V64T Sheet_62.0 7.0 70.0 -0.26 -1
1C9O Y15F Sheet_66.4 7.0 70.0 -0.05 -1
1CDC A40G null 7.0 25.0 -1.71 -1
1CDC I18V null 7.0 25.0 -1.17 -1
1CDC I57V null 7.0 25.0 -0.43 -1
1CDC L16V null 7.0 25.0 -2.2 -1
1CDC L50V null 7.0 25.0 0.37 1
1CDC L89V null 7.0 25.0 -0.14 -1
1CDC L95V null 7.0 25.0 -0.75 -1
1CDC V30A null 7.0 25.0 -4.88 -1
1CDC V78A null 7.0 25.0 -3.01 -1
1CHK W101F Helix_0.0 7.0 43.2 -4.27 -1
1CHK W227F Sheet_8.7 7.0 43.2 -2.51 -1
1CHK W28F Helix_25.2 7.0 43.2 -4.43 -1
1CSP A46E Sheet_26.9 7.0 70.0 -0.6 -1
1CSP A46K Sheet_26.9 7.0 70.0 1.41 1
1CSP D24K Coil_124.8 7.5 55.0 -0.48 -1
1CSP D24N Coil_124.8 7.5 55.0 -0.72 -1
1CSP D25K Coil_56.3 7.5 55.0 -1.39 -1
1CSP D25Q Coil_56.3 7.5 55.0 -0.81 -1
1CSP E19K Sheet_79.8 7.5 55.0 -0.57 -1
1CSP E19Q Sheet_79.8 7.5 55.0 -0.19 -1
1CSP E21Q Turn_103.8 7.5 55.0 -0.31 -1
1CSP E3K Sheet_78.4 7.0 70.0 2.75 1
1CSP E3L Sheet_78.4 7.0 70.0 1.6 1
1CSP E3Q Sheet_78.4 7.5 55.0 1.31 1
1CSP E3R Sheet_78.4 7.0 70.0 2.65 1
1CSP E42K Turn_126.1 7.5 55.0 0.02 1
1CSP E42Q Turn_126.1 7.5 55.0 -0.12 -1
1CSP E43K Turn_131.6 7.5 55.0 0.17 1
1CSP E43Q Turn_131.6 7.5 55.0 0.05 1
1CSP E43S Turn_131.6 7.0 70.0 0.29 1
1CSP E50Q Sheet_68.0 7.5 55.0 -1.22 -1
1CSP E53K Sheet_115.9 7.5 55.0 -0.19 -1
1CSP E53Q Sheet_115.9 7.5 55.0 0.19 1
1CSP E66K Coil_46.8 7.0 70.0 2.17 1
1CSP E66L Coil_46.8 7.0 70.0 2.1 1
1CSP F15A Sheet_55.0 7.0 45.0 -2.05 -1
1CSP F17A Sheet_59.3 7.0 45.0 -1.52 -1
1CSP F27A Sheet_71.7 7.0 45.0 -0.89 -1
1CSP F38A Coil_161.6 7.0 60.0 0.31 1
1CSP K13E Turn_143.1 7.5 55.0 -0.29 -1
1CSP K13Q Turn_143.1 7.5 55.0 -0.14 -1
1CSP K39E Coil_75.3 7.5 55.0 -0.26 -1
1CSP K39Q Coil_75.3 7.5 55.0 -0.02 -1
1CSP K5E Sheet_100.2 7.5 55.0 -3.11 -1
1CSP K5Q Sheet_100.2 7.5 55.0 -1.96 -1
1CSP K65E Sheet_94.3 7.5 55.0 -1.7 -1
1CSP K65I Sheet_94.3 7.0 70.0 1.53 1
1CSP K65Q Sheet_94.3 7.5 55.0 -0.76 -1
1CSP K7E Sheet 7.5 55.0 -3.59 -1
1CSP K7Q Sheet 7.5 55.0 -3.59 -1
1CSP M1R Coil_139.1 7.0 70.0 1.74 1
1CSP N10D Sheet_52.1 7.5 55.0 0.31 1
1CSP N10K Sheet_52.1 7.5 55.0 -1.51 -1
1CSP N55D Turn_160.4 7.5 55.0 0.5 1
1CSP R56Q Turn_232.1 7.5 55.0 0.38 1
1CSP S48E Sheet_26.4 7.5 55.0 0.1 1
1CSP S48K Sheet_26.4 7.5 55.0 0.74 1
1CSP S48R Sheet_26.4 7.0 70.0 1.58 1
1CSP V20E Turn_20.0 7.5 55.0 -3.59 -1
1CSP V20K Turn_20.0 7.5 55.0 -1.94 -1
1CSP V20Q Turn_20.0 7.5 55.0 -1.82 -1
1HUE A27S Helix_0.0 7.0 63.9 -1.19 -1
1HUE A56S Coil_80.0 7.0 63.9 -0.13 -1
1HUE M69I Coil_61.2 7.0 63.9 0.0 1
1HUE S31T Helix_24.2 7.0 63.9 0.41 1
1HUE V42I Sheet_0.3 7.0 63.9 -0.82 -1
1IOB K97G Helix_91.5 6.5 25.0 -1.2 -1
1IOB K97R Helix_91.5 6.5 25.0 -0.5 -1
1IOB K97V Helix_91.5 6.5 25.0 0.8 1
1IOB T9A Sheet_5.4 6.5 25.0 -0.8 -1
1IOB T9G Sheet_5.4 6.5 25.0 -2.6 -1
1IOB T9L Sheet_5.4 6.5 25.0 -0.7 -1
1IOB T9Q Sheet_5.4 6.5 25.0 -1.9 -1
1KFW G254P Turn_5.0 7.5 16.0 -0.65 -1
1KFW G406Q Turn_30.6 7.5 16.0 0.62 1
1KFW G93P Coil_45.9 7.5 16.0 0.5 1
1KFW N198K Turn_97.0 7.5 16.0 0.81 1
1LRP A49V Helix_35.6 8.0 51.5 -1.22 -1
1LRP A66T Helix_21.7 8.0 51.5 -2.99 -1
1LRP G46A Helix_61.1 8.0 53.4 0.66 1
1LRP G48A Helix_59.7 8.0 53.4 0.87 1
1LRP G48N Helix_59.7 8.0 53.4 0.79 1
1LRP G48S Helix_59.7 8.0 53.4 0.68 1
1LRP I84S Helix_59.9 8.0 51.5 -2.25 -1
1LRP K4Q Coil_112.0 8.0 51.5 0.43 1
1LRP Q33Y Helix_67.8 8.0 51.5 1.32 1
1LRP Q44Y Helix_80.8 8.0 51.5 -0.02 -1
1LRP Y22H Helix_46.4 8.0 51.5 -2.25 -1
1LRP Y88C Helix_55.6 8.0 60.0 2.4 1
1ONC M23L Turn_0.0 7.0 25.0 -2.22 -1
1PGA A23P Helix_29.5 5.5 25.0 -0.3 -1
1PGA A24P Helix_59.5 5.5 25.0 -0.5 -1
1PGA A48P Turn_95.2 5.5 25.0 -0.7 -1
1PGA D36P Helix_114.1 5.5 25.0 -3.1 -1
1PGA D46A Sheet_55.4 7.0 25.0 -1.36 -1
1PGA D47A Turn_114.0 7.0 25.0 0.36 1
1PGA G9P Turn_2.5 5.5 25.0 -2.4 -1
1PGA I6N Sheet_44.4 5.2 25.0 -1.53 -1
1PGA I6T Sheet_44.4 5.2 25.0 -1.6 -1
1PGA K10P Turn_167.6 5.5 25.0 -0.2 -1
1PGA K50A Turn_117.6 7.0 25.0 -0.45 -1
1PGA T25P Helix_55.4 5.5 25.0 -2.8 -1
1PGA T2P Sheet_86.6 5.5 25.0 -2.7 -1
1PGA T49A Turn_98.7 7.0 25.0 -0.86 -1
1PGA T53A Sheet_29.1 5.2 60.0 -1.36 -1
1PGA T53C Sheet_29.1 5.2 60.0 -0.58 -1
1PGA T53D Sheet_29.1 5.2 60.0 -2.21 -1
1PGA T53E Sheet_29.1 5.2 60.0 -1.13 -1
1PGA T53F Sheet_45.2 5.2 25.0 1.01 1
1PGA T53G Sheet_29.1 5.2 60.0 -2.57 -1
1PGA T53H Sheet_29.1 5.2 60.0 -0.99 -1
1PGA T53I Sheet_45.2 5.2 25.0 -0.3 -1
1PGA T53K Sheet_29.1 5.2 60.0 -1.01 -1
1PGA T53L Sheet_29.1 5.2 60.0 -0.91 -1
1PGA T53M Sheet_29.1 5.2 60.0 -0.46 -1
1PGA T53N Sheet_29.1 5.2 60.0 -0.84 -1
1PGA T53Q Sheet_29.1 5.2 60.0 -0.98 -1
1PGA T53R Sheet_29.1 5.2 60.0 -0.96 -1
1PGA T53S Sheet_29.1 5.2 60.0 -0.49 -1
1PGA T53V Sheet_45.2 5.2 25.0 -0.8 -1
1PGA T53W Sheet_29.1 5.2 60.0 -0.32 -1
1PGA T53Y Sheet_45.2 5.2 25.0 0.5 1
1PGA V21P Coil_133.0 5.5 25.0 0.5 1
1PGA V29P Helix_65.8 5.5 25.0 -3.5 -1
1PGA V54A Sheet_0.1 7.0 25.0 -0.1 -1
1RRO P21A Turn_66.74 7.4 53.6 -0.74 -1
1RRO P26A Helix_11.13 7.4 53.6 -0.74 -1
1RTP A21P Turn_71.3 7.4 45.8 -1.92 -1
1RTP H26P Helix_26.1 7.4 45.8 1.25 1
1RTP K80S Helix_114.1 7.4 45.8 -0.29 -1
1RX4 E139K Sheet_74.0 7.8 15.0 -2.36 -1
1RX4 E139Q Sheet_74.0 7.8 15.0 -1.36 -1
1RX4 L28R Helix_124.0 7.8 15.0 0.5 1
1RX4 V75A Sheet_12.2 7.8 15.0 -0.2 -1
1RX4 V75C Sheet_12.2 7.8 15.0 -0.2 -1
1RX4 V75H Sheet_12.2 6.5 15.0 -1.9 -1
1RX4 V75I Sheet_12.2 7.8 15.0 -2.0 -1
1RX4 V75R Sheet_12.2 7.8 15.0 -2.8 -1
1RX4 V75S Sheet_12.2 7.8 15.0 -1.9 -1
1RX4 V75Y Sheet_12.2 7.8 15.0 -2.3 -1
1RX4 V88A Coil_51.9 7.2 20.0 0.2 1
1RX4 V88I Coil_51.9 7.2 20.0 -1.73 -1
1SHG D48G Turn_104.3 3.5 24.85 1.05 1
1SHG F52Y Sheet_50.9 7.0 24.85 0.44 1
1SHG K59F Sheet_108.3 7.0 24.85 -0.92 -1
1SHG K59Y Sheet_108.3 7.0 24.85 -0.84 -1
1SSO I30V Sheet_1.9 7.0 50.0 -0.4 -1
1STN A60G Helix_60.7 7.0 20.0 -1.5 -1
1STN A60V Helix_60.7 7.0 20.0 -2.9 -1
1STN A90S Coil_0.0 7.0 20.0 -2.0 -1
1STN D77A Coil_3.6 7.0 20.0 -3.2 -1
1STN D77G Coil_3.6 7.0 20.0 -2.2 -1
1STN D83A Turn_35.6 7.0 20.0 -3.9 -1
1STN D83G Turn_35.6 7.0 20.0 -2.8 -1
1STN D95A Sheet_56.8 7.0 20.0 -3.6 -1
1STN D95G Sheet_56.8 7.0 20.0 -3.1 -1
1STN E73A Sheet_45.8 7.0 20.0 -1.6 -1
1STN F34C null 7.6 20.0 -2.8 -1
1STN F61A Helix_56.0 7.0 20.0 -2.4 -1
1STN F61G Helix_56.0 7.0 20.0 -4.7 -1
1STN F76A Coil_17.0 7.0 20.0 -4.1 -1
1STN F76G Coil_17.0 7.0 20.0 -4.7 -1
1STN G79S Coil_18.6 7.0 20.0 -2.4 -1
1STN G88V Coil_0.1 7.0 51.4 0.5 1
1STN H124L Helix_92.2 7.0 51.4 1.3 1
1STN H46Y Turn_38.3 5.38 40.0 0.0 1
1STN I18G Sheet_49.1 7.0 20.0 -2.6 -1
1STN I18M Coil_49.1 5.42 40.0 -0.2 -1
1STN L103A Helix_0.0 7.0 20.0 -4.6 -1
1STN L25A Sheet_0.0 7.0 51.4 -2.6 -1
1STN L36A Coil_0.0 7.0 20.0 -3.6 -1
1STN L36C null 7.6 20.0 -2.9 -1
1STN L36G Coil_0.0 7.0 20.0 -5.4 -1
1STN L37A Coil_13.0 7.0 20.0 -1.8 -1
1STN L37G Coil_13.0 7.0 20.0 -3.9 -1
1STN L89F Coil_25.9 5.38 40.0 -1.2 -1
1STN N118D Turn_7.3 7.0 20.0 -2.5 -1
1STN S141A Coil_104.9 7.0 40.0 -0.12 -1
1STN T33S Sheet_34.1 7.0 20.0 -1.4 -1
1STN T62A Helix_0.0 7.0 20.0 -2.4 -1
1STN T62G Helix_0.0 7.0 20.0 -3.4 -1
1STN V23F Sheet_0.2 5.35 40.0 -1.5 -1
1STN V66L Helix_2.3 7.0 51.4 0.8 1
1STN W140F Helix_54.8 7.0 20.0 -0.6 -1
1STN W140H Helix_54.8 7.0 20.0 -0.4 -1
1STN W140L Helix_54.8 7.0 20.0 -4.5 -1
1STN W140Y Helix_54.8 7.0 20.0 -1.1 -1
1STN Y91S Sheet_0.0 7.0 20.0 -5.3 -1
1TUP C242S Coil_19.1 7.2 10.0 -2.94 -1
1TUP R175H Coil_5.8 7.2 10.0 -3.01 -1
1TUP R248Q Coil_194.1 7.2 10.0 -1.94 -1
1TUP R249S Coil_26.3 7.2 10.0 -1.95 -1
1TUP R273H Sheet_73.4 7.2 10.0 -0.35 -1
1W3D A131G Sheet_13.3 5.5 51.85 -1.7 -1
1W3D A139G Helix_0.7 5.5 51.85 -2.3 -1
1W3D A165G Helix_55.1 5.5 51.85 -0.9 -1
1W3D A168G Helix_86.9 5.5 51.85 -0.3 -1
1W3D D145A Coil_61.8 5.5 51.85 -2.1 -1
1W3D D145N Coil_61.8 5.5 51.85 -0.9 -1
1W3D D162N Helix_23.3 5.5 51.85 -2.0 -1
1W3D D164A Helix_73.7 5.5 51.85 -2.3 -1
1W3D D164G Helix_73.7 5.5 51.85 -3.7 -1
1W3D D164N Helix_73.7 5.5 51.85 -1.9 -1
1W3D E141A Helix_120.8 5.5 51.85 -0.7 -1
1W3D E141Q Helix_120.8 5.5 51.85 -0.4 -1
1W3D I130A Coil_67.3 5.5 51.85 -0.7 -1
1W3D I130G Coil_67.3 5.5 51.85 -1.4 -1
1W3D I130V Coil_67.3 5.5 51.85 -0.2 -1
1W3D I146A Turn_12.8 5.5 51.85 -2.7 -1
1W3D I146V Turn_12.8 5.5 51.85 -1.2 -1
1W3D I163V Helix_0.0 5.5 51.85 -0.5 -1
1W3D L159A Coil_61.8 5.5 51.85 -2.0 -1
1W3D L159G Coil_61.8 5.5 51.85 -1.9 -1
1W3D L159V Coil_61.8 5.5 51.85 -0.6 -1
1W3D L167A Helix_83.7 5.5 51.85 -1.2 -1
1W3D L167V Helix_83.7 5.5 51.85 -0.2 -1
1W3D V129A Coil_39.4 5.5 51.85 -0.7 -1
1W3D V129G Coil_39.4 5.5 51.85 -1.0 -1
1W3D V135A Helix_1.3 5.5 51.85 -1.5 -1
1W3D V144A Coil_3.5 5.5 51.85 -2.0 -1
1W3D V149A Turn_8.1 5.5 51.85 -2.8 -1
1W3D V149G Turn_8.1 5.5 51.85 -4.1 -1
1W3D V158A Sheet_1.3 5.5 51.85 -3.2 -1
1W3D Y138F Helix_39.6 5.5 51.85 -2.0 -1
1W4H A130G Coil_42.0 7.0 9.85 -0.04 -1
1W4H A134G Helix_44.7 7.0 9.85 -0.37 -1
1W4H A140G Helix_81.3 7.0 9.85 -1.02 -1
1W4H A146G Helix_5.4 7.0 9.85 -0.58 -1
1W4H A148G Helix_58.7 7.0 9.85 -0.43 -1
1W4H A168G Helix_88.4 7.0 9.85 -0.07 -1
1W4H D162N Helix_16.2 7.0 9.85 -3.1 -1
1W4H H166A Helix_24.3 7.0 9.85 0.06 1
1W4H H166G Helix_24.3 7.0 9.85 -1.58 -1
1W4H I135A Helix_4.7 7.0 9.85 -1.63 -1
1W4H I135V Helix_4.7 7.0 9.85 -0.03 -1
1W4H I149V Coil_8.7 7.0 9.85 -0.75 -1
1W4H L131A Coil_51.8 7.0 9.85 -0.94 -1
1W4H L138A Helix_30.5 7.0 9.85 -1.67 -1
1W4H L139A Helix_8.0 7.0 9.85 -3.5 -1
1W4H L144A Coil_41.7 7.0 9.85 -1.9 -1
1W4H L158A Coil_10.2 7.0 9.85 -2.12 -1
1W4H L167A Helix_44.3 7.0 9.85 -0.57 -1
1W4H P133A Helix_123.7 7.0 9.85 0.38 1
1W4H S132G Coil_19.9 7.0 9.85 -0.47 -1
1W4H T152A Coil_103.1 7.0 9.85 -1.36 -1
1W4H T152S Coil_103.1 7.0 9.85 -0.29 -1
1W4H T159S Coil_39.6 7.0 9.85 -1.63 -1
1W4H V154G Turn_130.9 7.0 9.85 -0.84 -1
1W4H V163A Helix_0.0 7.0 9.85 -2.02 -1
2ABD A34G Helix_7.0 5.3 5.0 -1.57 -1
2ABD A9G Helix_9.0 5.3 5.0 -1.81 -1
2ABD D21A Helix_26.6 5.3 5.0 0.42 1
2ABD D21H Helix_26.6 5.3 5.0 -0.56 -1
2ABD E67A Helix_97.3 5.3 5.0 -0.36 -1
2ABD F5A Helix_0.0 5.3 5.0 -2.52 -1
2ABD K32A Helix_51.7 5.3 5.0 -1.02 -1
2ABD K32E Helix_51.7 5.3 5.0 -1.68 -1
2ABD K32R Helix_51.7 5.3 5.0 -1.83 -1
2ABD K52M Helix_74.4 5.3 5.0 0.18 1
2ABD K54A Helix_74.4 5.3 5.0 -0.86 -1
2ABD K54M Helix_74.4 5.3 5.0 0.27 1
2ABD L15A Coil_0.6 5.3 5.0 -3.1 -1
2ABD L25A Helix_16.0 5.3 5.0 -1.02 -1
2ABD L80A Helix_3.3 5.3 5.0 -3.7 -1
2ABD P19A Coil_6.4 5.3 5.0 -1.07 -1
2ABD P44A Coil_50.6 5.3 5.0 -1.4 -1
2ABD Q33A Helix_1.3 5.3 5.0 -3.66 -1
2ABD T35A Helix_50.9 5.3 5.0 -1.09 -1
2ABD V12A Helix_7.9 5.3 5.0 -1.69 -1
2ABD V77A Helix_3.6 5.3 5.0 -1.14 -1
2ABD Y28A Helix_53.1 5.3 5.0 -2.47 -1
2ABD Y28F Helix_53.1 5.3 5.0 -1.06 -1
2ABD Y28N Helix_53.1 5.3 5.0 -2.23 -1
2ABD Y31N Helix_56.0 5.3 5.0 -1.52 -1
2ABD Y73A Helix_3.4 5.3 5.0 -4.83 -1
2ABD Y73F Helix_3.4 5.3 5.0 0.27 1
2AFG C117I Sheet 6.6 24.85 -0.36 -1
2AFG C117S Turn_30.1 6.6 25.0 -0.62 -1
2AFG C117V Sheet 6.6 24.85 -0.29 -1
2AFG C83S Turn_0.1 6.6 25.0 -1.91 -1
2AFG F108Y Sheet_9.8 7.3 39.8 0.331 1
2AFG F132W Sheet_0.81 6.6 24.85 0.38 1
2AFG F85W Sheet_0.3 6.6 24.85 0.1 1
2AFG H102Y Turn_7.3 7.3 39.8 0.399 1
2AFG H21Y Sheet_6.5 7.3 39.8 0.754 1
2AFG H93G Turn_125.1 6.6 25.0 0.55 1
2AFG L44F Sheet_0.0 7.3 39.8 0.31 1
2AFG L44P Sheet_0.0 6.6 40.05 0.69 1
2AFG L44W Sheet_0.0 6.6 24.85 -0.81 -1
2AFG L73V Sheet_7.2 6.6 40.05 -1.46 -1
2AFG V109I Coil_1.8 7.3 39.8 -0.079 -1
2AFG V109L Coil_0.5 6.6 40.05 -0.57 -1
2AFG V31I Sheet 6.6 24.85 -0.96 -1
2AKY I213F Helix_0.0 7.5 25.0 -1.91 -1
2AKY N169D Coil_72.7 7.5 25.0 -2.15 -1
2AKY Q48E Helix_139.4 7.7 25.0 -0.96 -1
2AKY T110H Coil_42.1 7.6 25.0 -2.63 -1
2AKY T77H Helix_101.3 7.5 25.0 -2.15 -1
2AKY V8I Sheet_0.6 7.5 25.0 -1.19 -1
2DRI A188C null 7.6 25.0 -1.8 -1
2DRI L62C null 7.6 25.0 -2.7 -1
2GB1 G41C null 7.0 46.85 1.27 1
2RN2 A125T Turn_69.4 5.5 52.0 0.0 1
2RN2 A24V Sheet_0.0 5.5 52.7 0.88 1
2RN2 A52C Helix_0.3 3.2 53.0 0.8 1
2RN2 A52D Helix_0.3 3.2 53.0 -1.9 -1
2RN2 A52E Helix_0.3 3.2 53.0 -1.5 -1
2RN2 A52F Helix_0.3 3.2 53.0 0.5 1
2RN2 A52G Helix_0.3 3.2 53.0 -2.7 -1
2RN2 A52H Helix_0.3 3.2 53.0 -3.6 -1
2RN2 A52I Helix_0.3 3.2 53.0 1.9 1
2RN2 A52K Helix_0.3 3.2 53.0 -5.9 -1
2RN2 A52L Helix_0.3 3.2 53.0 1.3 1
2RN2 A52M Helix_0.3 3.2 53.0 0.5 1
2RN2 A52N Helix_0.3 3.2 53.0 -1.8 -1
2RN2 A52P Helix_0.3 3.2 53.0 -1.6 -1
2RN2 A52Q Helix_0.3 3.2 53.0 -1.2 -1
2RN2 A52S Helix_0.3 3.2 53.0 -1.8 -1
2RN2 A52T Helix_0.3 3.2 53.0 -0.8 -1
2RN2 A52V Helix_0.3 3.2 53.0 1.7 1
2RN2 A52Y Helix_0.3 3.2 53.0 -2.3 -1
2RN2 D10A Sheet_18.4 9.0 47.0 4.0 1
2RN2 D10E Sheet_18.4 9.0 47.0 1.0 1
2RN2 D10H Sheet_18.4 9.0 47.0 2.4 1
2RN2 D10N Sheet_18.4 9.0 47.0 2.0 1
2RN2 D10S Sheet_18.4 9.0 47.0 2.7 1
2RN2 D134A Helix_50.0 5.5 53.1 1.51 1
2RN2 D134E Helix_50.0 5.5 53.1 0.86 1
2RN2 D134H Helix_50.0 5.5 52.5 1.9 1
2RN2 D134I Helix_50.0 5.5 53.1 1.27 1
2RN2 D134L Helix_50.0 5.5 53.1 1.51 1
2RN2 D134N Helix_50.0 5.5 53.1 0.89 1
2RN2 D134Q Helix_50.0 5.5 53.1 1.32 1
2RN2 D134S Helix_50.0 5.5 53.1 1.08 1
2RN2 D134T Helix_50.0 5.5 53.1 1.08 1
2RN2 D134V Helix_50.0 5.5 53.1 1.12 1
2RN2 D70A Coil_54.1 9.0 47.0 1.1 1
2RN2 D70E Coil_54.1 9.0 47.0 0.1 1
2RN2 D70N Coil_54.1 9.0 47.0 1.6 1
2RN2 D94E Coil_99.6 5.5 49.8 -0.4 -1
2RN2 E119V Sheet_57.0 5.5 52.7 0.74 1
2RN2 E135K Turn_105.9 5.5 52.7 -0.22 -1
2RN2 E48A Helix_19.0 9.0 47.0 -0.3 -1
2RN2 E48D Helix_19.0 9.0 47.0 -0.2 -1
2RN2 E48Q Helix_19.0 9.0 47.0 0.3 1
2RN2 G23A Sheet_0.0 5.5 52.5 0.5 1
2RN2 G77A Helix_0.0 3.0 49.8 -0.9 -1
2RN2 H62D Coil_131.8 5.5 52.7 -0.17 -1
2RN2 H62P Coil_131.8 5.5 52.0 1.1 1
2RN2 H62R Coil_131.8 5.5 52.7 0.36 1
2RN2 K117R Sheet_118.0 5.5 52.7 0.03 1
2RN2 K91R Coil_80.5 5.5 49.8 0.0 1
2RN2 K95A Coil_137.0 5.5 49.8 0.1 1
2RN2 K95G Coil_137.0 5.5 49.8 1.9 1
2RN2 K95N Turn_137.0 5.5 49.8 0.9 1
2RN2 Q113P Helix_97.3 5.5 52.0 -0.6 -1
2RN2 Q76L Helix_57.3 3.0 50.1 0.24 1
2RN2 Q80L Coil_106.5 3.0 50.1 0.3 1
2RN2 R41C Coil_117.2 5.5 52.7 0.44 1
2RN2 S68A Sheet_1.0 3.0 49.8 -0.5 -1
2RN2 S68G Sheet_1.0 3.0 49.8 -2.4 -1
2RN2 S68L Sheet_1.0 3.0 49.8 -0.5 -1
2RN2 S68T Sheet_1.0 3.0 49.8 -0.2 -1
2RN2 S68V Sheet_1.0 3.0 49.8 0.6 1
2RN2 V74A Helix_0.6 5.5 52.0 -3.4 -1
2RN2 V74I Helix_0.6 5.5 52.0 0.6 1
2RN2 V74L Helix_0.6 5.5 52.0 0.9 1
3BLS Y150F Coil_18.5 6.8 54.6 -0.7 -1
3SSI M103A Helix_0.5 7.0 82.21 -2.32 -1
3SSI M103G Helix_0.5 7.0 82.21 -6.82 -1
3SSI M103I Helix_0.5 7.0 82.21 -1.89 -1
3SSI M103L Helix_0.5 7.0 82.21 0.15 1
3SSI M103V Helix_0.5 7.0 82.21 -1.84 -1
3SSI M73A Coil_211.3 7.0 53.36 0.55 1
3SSI M73D Coil_211.3 7.0 53.36 1.6 1
3SSI M73E Coil_211.3 7.0 53.36 1.05 1
3SSI M73G Coil_211.3 7.0 53.36 -0.06 -1
3SSI M73I Coil_211.3 7.0 53.36 -0.94 -1
3SSI M73K Coil_211.3 7.0 53.36 0.35 1
3SSI M73L Coil_211.3 7.0 53.36 -0.25 -1
3SSI M73V Coil_211.3 7.0 53.36 -0.66 -1
3SSI V13A Sheet_56.2 7.0 82.21 -6.78 -1
3SSI V13F Sheet_56.2 7.0 82.21 -5.69 -1
3SSI V13G Sheet_56.2 7.0 82.21 -10.3 -1
3SSI V13I Sheet_56.2 7.0 82.21 -0.84 -1
3SSI V13L Sheet_56.2 7.0 82.21 -2.21 -1
3SSI V13M Sheet_56.2 7.0 82.21 -5.92 -1
451C E43Y Helix_96.3 5.0 50.4 0.6 1
451C F34Y Turn_23.3 5.0 50.4 1.9 1
451C F7A Helix_18.7 5.0 50.4 1.1 1
451C Q37R Turn_101.9 5.0 50.4 0.5 1
451C V13M Helix_60.4 5.0 50.4 0.4 1
451C V78I Helix_7.6 5.0 50.4 1.0 1
5CRO A36S Helix_66.0 3.0 45.0 0.4 1
5CRO Q16L Helix_46.9 3.0 45.0 2.8 1
5CRO Y26C Coil_162.9 7.0 45.0 2.2 1
5CRO Y26D Coil_162.9 7.0 45.0 2.7 1
5CRO Y26F Coil_162.9 7.0 45.0 0.4 1
5CRO Y26H Coil_162.9 7.0 45.0 1.9 1
5CRO Y26L Coil_162.9 7.0 45.0 1.1 1
5CRO Y26Q Coil_162.9 7.0 45.0 1.4 1
5CRO Y26V Coil_162.9 7.0 45.0 0.9 1
5CRO Y26W Coil_162.9 7.0 45.0 -0.1 -1
CspB-TB D10K null 7.5 55.0 -2.72 -1
CspB-TB D25N null 7.5 55.0 -0.72 -1
CspB-TB E48K null 7.5 55.0 -1.34 -1
CspB-TB E48Q null 7.5 55.0 -0.45 -1
CspB-TB K12E null 7.5 55.0 0.43 1
CspB-TB K12Q null 7.5 55.0 0.53 1
CspB-TB K20E null 7.5 55.0 -1.31 -1
CspB-TB K20Q null 7.5 55.0 0.0 1
CspB-TB K20V null 7.5 55.0 2.17 1
CspB-TB K42E null 7.5 55.0 -0.22 -1
CspB-TB K42Q null 7.5 55.0 0.07 1
CspB-TB K55E null 7.5 55.0 0.81 1
CspB-TB K55Q null 7.5 55.0 0.79 1
CspB-TB R3Q null 7.5 55.0 -1.0 -1
P08821 E15G null 7.0 48.6 1.55 1
P08821 I42V null 7.0 48.6 0.52 1
P08821 S27A null 7.0 48.6 0.73 1
P43305 C72S null 7.4 53.6 0.72 1
