# Supplementary material for: Towards sequence-based prediction of mutation-induced stability changes in unseen non-homologous proteins
Source: BMC Genomics. 2014 Jan 24;15(Suppl 1):S4. doi: 10.1186/1471-2164-15-S1-S4 (PMC4046685; doi:10.1186/1471-2164-15-S1-S4)
Supplement: Supplementary file 1 — Additional file 1: Data set S1914. The files containing the S1914 data set, as well as training, cross-validation, and test splits are available in a white-space-delimited tabular text format. All files are compressed in a single zip archive S1914.zip. (ZIP 2 MB) [file 12864_2014_5677_MOESM1_ESM.zip › S1914/unseen-protein/unseen-mutation_cross-validation/replication9/S1914.train9.fold1]

1PIN F25Y Sheet_45.0 7.0 40.0 0.22 1
4LYZ M12F Helix_0.6 2.7 66.0 0.28 1
1RGG T5V Sheet_81.2 7.0 48.4 0.0 1
2LZM A93P Helix_75.9 6.5 64.7 0.1 1
1OTR K33Q null 3.25 65.0 0.05 1
1FLV V18L Helix_0.2 7.0 44.15 0.09 1
1IGV E26Q Helix_128.5 7.0 25.0 0.09 1
1ZG4 E104K null 7.0 50.6 0.64 1
2LZM C54T Turn_3.7 6.5 70.0 0.3 1
1POH S46D Helix_31.8 7.0 30.0 1.45 1
1BVC I28V Helix_1.8 11.0 76.5 0.0 1
1VQB A86V Sheet_98.4 7.0 25.0 0.25 1
2LZM S44A Helix_67.8 6.7 62.2 0.34 1
2LZM M120L Helix_33.0 3.0 47.0 0.5 1
1VQB T48V Sheet_19.2 7.0 25.0 0.0 1
1ROP D30N Turn_126.0 7.0 69.0 0.8 1
1YCC C102A Coil_1.2 6.0 46.5 2.9 1
1ROP D30Q Turn_126.0 7.0 69.0 1.8 1
1YCC N52A Helix_16.8 4.6 26.85 0.63 1
3MBP T345I Helix_58.4 7.6 25.0 0.7 1
2LZM V131L Helix_99.1 3.01 53.08 0.09 1
1AAR K6E Sheet_100.8 5.0 25.0 0.53 1
1BVC I142L Helix_0.3 11.0 76.5 0.6 1
1PIN R17A Turn_218.4 7.0 40.0 0.0 1
2LZM T157R Coil_58.0 3.0 53.6 0.3 1
1HFZ L110H Helix_85.3 7.4 56.2 1.39 1
1LZ1 V110A Helix_95.1 2.7 49.2 0.07 1
2CI2 T58D Coil_106.5 6.3 25.0 0.04 1
2LZM S117A Helix_1.0 3.01 51.65 1.27 1
1RGG D79F Sheet_12.4 7.0 52.6 3.0 1
2CI2 T55A Coil_57.1 6.25 25.0 0.23 1
2LZM A93T Helix_75.9 5.4 65.15 0.06 1
1VQB M77I Sheet_89.7 7.0 25.0 0.8 1
4LYZ D101K Coil_94.7 6.4 74.0 0.19 1
3HHR E74A Helix_52.4 8.0 20.0 -0.49 -1
1L63 M102A Helix_1.1 5.4 65.3 -2.9 -1
1PIN N30A Turn_45.7 7.0 40.0 -0.47 -1
4LYZ N77H Turn_123.2 6.4 74.0 -0.38 -1
2CI2 D71A Sheet_59.0 6.25 25.0 -3.41 -1
1VQB R82C Sheet_50.7 7.0 25.0 -0.75 -1
1OTR V5A Sheet_0.0 3.75 50.0 -3.01 -1
2CI2 V79G Coil_39.4 6.3 25.0 -3.24 -1
1L63 L33M Sheet_15.2 5.4 65.3 -2.0 -1
1RN1 V16A null 7.0 25.0 -2.19 -1
2CI2 F69L Sheet_34.5 6.3 46.45 -2.11 -1
1L63 V103A Helix_7.5 5.4 65.3 -1.6 -1
1FLV G87L Sheet_0.0 7.0 44.15 -0.21 -1
1BVC L69V Helix_1.1 11.0 76.5 -0.1 -1
2CI2 E34N Helix_88.6 6.25 25.0 -1.07 -1
2LZM F153A Helix_0.1 5.7 64.88 -3.8 -1
1FTG L143A Sheet_0.1 7.0 44.15 -0.1 -1
2CI2 V53T Sheet_77.9 6.3 25.0 -1.03 -1
1RN1 A21D Helix_61.1 7.0 0.0 -0.71 -1
1RN1 D49F Coil_144.8 7.0 25.0 -0.4 -1
1RTB I81A Sheet_0.2 5.0 40.0 -2.99 -1
1L63 I50M Helix_34.5 5.4 65.3 -0.4 -1
1LZ1 V110Y Helix_92.4 2.7 64.9 -0.14 -1
1RN1 A21G Helix_61.1 2.5 0.0 -0.9 -1
1BPI N44A Coil_21.5 7.0 39.0 -3.3 -1
1YCC K73I Helix_172.0 4.5 25.0 -0.4 -1
1LZ1 V2S Sheet_101.4 2.7 64.9 -1.41 -1
1BPI R1A Coil_144.3 7.0 39.0 -0.5 -1
3MBP G19C Helix_18.2 7.6 25.0 -2.3 -1
1RTB V116A Sheet_20.4 5.0 40.0 -0.66 -1
2LZM F153M Helix_0.1 5.7 64.88 -0.6 -1
1EL1 H21G Turn_104.6 4.5 66.4 -0.48 -1
1VQB Y41A Coil_170.1 7.0 25.0 -0.2 -1
1PIN T29S Turn_1.3 7.0 40.0 -0.65 -1
1C2R G34S Coil_12.4 7.5 30.0 -2.2 -1
2LZM I27A Sheet_0.0 3.0 51.65 -3.1 -1
1BPI E49A Helix_115.0 7.0 39.0 -0.2 -1
1BPI Y35G Sheet_14.3 2.0 25.0 -5.0 -1
1VQB I47F Sheet_4.5 7.0 25.0 -0.97 -1
1BVC M131A Helix_0.0 7.8 4.0 -2.2 -1
1BPI F22A Sheet_23.2 7.0 39.0 -2.0 -1
1RN1 A21I Helix_61.1 2.5 0.0 -0.44 -1
2LZM V111F Helix_0.0 5.7 64.89 -1.69 -1
4LYZ G49N Coil_22.2 9.5 20.0 -0.96 -1
2LZM I3F Helix_19.8 6.5 64.7 -1.1 -1
1BVC I142A Helix_0.0 9.6 82.2 -1.9 -1
1LZ1 V2A Sheet_106.5 2.7 49.2 -1.51 -1
1PIN M15A Sheet_100.9 7.0 40.0 -0.59 -1
1ROP D30T Turn_126.0 7.0 69.0 -0.4 -1
2LZM T157G Coil_58.0 2.0 42.0 -1.1 -1
1FC1 K392A null 7.4 20.0 -0.4 -1
1WQ5 P207A Coil_49.7 9.0 54.1 -1.64 -1
2LZM R96C Helix_70.4 5.35 58.0 -2.9 -1
1HFZ Y103P Helix_56.3 7.4 56.2 -0.22 -1
1PIN W34F Coil_155.6 7.0 40.0 -0.1 -1
1HFZ K114Q Coil_81.7 7.4 56.2 -0.6 -1
1VQB K69H Sheet_86.7 7.0 25.0 -0.63 -1
1RGG Y52F null 7.0 25.0 -3.6 -1
1OTR V5T Sheet_0.0 3.75 50.0 -3.73 -1
1BPI I18A Sheet_68.4 7.0 39.0 -1.5 -1
1VQB L81T Sheet_21.2 7.0 25.0 -2.55 -1
1HFZ W118H Helix_13.2 7.4 56.2 -0.6 -1
1LZ1 V2M Sheet_106.7 2.7 64.9 -0.31 -1
4LYZ S91A Helix_0.5 6.4 74.0 -0.15 -1
2LZM T115A Helix_87.1 3.01 51.65 -0.14 -1
1WQ5 Y175C Sheet_2.4 7.8 25.0 -0.6 -1
3MBP P133S Helix_40.3 7.4 63.0 -2.1 -1
2LZM R154E Helix_79.3 5.3 66.7 -1.1 -1
2LZM E128K Helix_86.7 3.0 47.0 -1.16 -1
1L63 F104A Helix_32.0 5.4 65.3 -2.7 -1
1PIN R21A Coil_148.1 7.0 40.0 -0.65 -1
2LZM V149I Helix_0.1 5.4 59.0 -0.1 -1
1OTR Q41N Sheet_0.2 3.75 50.0 -2.56 -1
2LZM R119A Helix_115.1 3.01 51.65 -0.18 -1
1RN1 A21S Helix_61.1 7.0 0.0 -0.4 -1
2LZM M120Y Helix_33.0 5.35 61.0 -0.1 -1
1BVC L69A Helix_1.1 11.0 76.5 -1.2 -1
1VQB C33L Sheet_0.0 7.0 25.0 -1.3 -1
2LZM I3E Helix_19.8 6.5 64.7 -2.0 -1
2LZM L39A Helix_82.2 5.45 53.0 -0.9 -1
1RN1 A21R Helix_61.1 2.5 0.0 -0.41 -1
1WQ5 C118S Helix_0.0 9.0 50.0 -2.27 -1
1RN1 A21W Helix_61.1 2.5 0.0 -0.3 -1
1LZ1 V74Y c_93.3 2.7 64.9 -0.24 -1
2LZM T59N Coil_71.8 6.5 63.0 -1.1 -1
1VQB V70T Sheet_104.6 7.0 25.0 -1.75 -1
1LZ1 H78G Turn_152.1 2.7 64.9 -0.12 -1
1CLW R382S Sheet_59.4 7.4 88.4 -17.4 -1
1RTB I107V Sheet_9.9 5.0 40.0 -0.08 -1
1VQB V35T Sheet_8.5 7.0 25.0 -2.65 -1
4LYZ M12L Helix_0.6 2.7 66.0 -0.57 -1
1RN1 N44S Turn_49.7 7.0 50.8 -1.5 -1
1G6N S128A Helix_11.8 7.9 20.0 -0.26 -1
1RN1 S64A Turn_84.4 7.0 25.0 -1.44 -1
4LYZ T40I Sheet_0.1 6.4 74.0 -2.2 -1
2CI2 Q41A Helix_139.6 6.25 25.0 -0.02 -1
