# Supplementary material for: Towards sequence-based prediction of mutation-induced stability changes in unseen non-homologous proteins
Source: BMC Genomics. 2014 Jan 24;15(Suppl 1):S4. doi: 10.1186/1471-2164-15-S1-S4 (PMC4046685; doi:10.1186/1471-2164-15-S1-S4)
Supplement: Supplementary file 1 — Additional file 1: Data set S1914. The files containing the S1914 data set, as well as training, cross-validation, and test splits are available in a white-space-delimited tabular text format. All files are compressed in a single zip archive S1914.zip. (ZIP 2 MB) [file 12864_2014_5677_MOESM1_ESM.zip › S1914/unseen-protein/unseen-mutation_cross-validation/replication9/S1914.train9.fold2]

1BPI T11A Coil_65.8 7.0 39.0 0.0 1
1YCC N52I Helix_16.8 6.0 25.0 4.2 1
2LZM K60P Helix_107.7 6.5 64.7 0.0 1
1RN1 A21N Helix_61.1 2.5 0.0 0.34 1
1IGV E17Q Turn_111.4 7.0 25.0 0.38 1
1HFZ H32Y Helix_44.7 7.4 56.2 0.07 1
2LZM E45A Helix_53.4 6.7 62.2 0.01 1
1RN1 N36A Turn_67.8 7.0 25.0 0.03 1
1PIN S18A Turn_125.0 7.0 40.0 0.03 1
1ROP D30M Turn_126.0 7.0 69.0 0.6 1
1FTG D126K Coil_103.2 7.0 44.15 0.55 1
1VQB H64C Coil_78.3 7.0 25.0 0.25 1
2LZM N68A Helix_77.4 2.5 47.8 0.05 1
1PIN S38A Coil_33.6 7.0 40.0 0.05 1
2LZM T152V Helix_0.0 5.4 59.0 0.2 1
1K9Q L30Y null 7.0 65.0 0.17 1
2LZM S117V Helix_1.0 5.4 66.48 2.0 1
1RGG D79R Sheet_12.4 7.0 52.6 2.7 1
1HME G39H Helix_36.6 7.0 20.0 0.47 1
1ROP D30H Turn_126.0 7.0 69.0 0.9 1
2LZM N40A Helix_108.9 6.7 62.2 0.32 1
1CYO F35Y Helix_19.9 7.0 66.2 0.79 1
2HPR G49E Helix_18.7 7.0 25.0 1.4 1
1VQB L28V Sheet_62.9 7.0 25.0 0.55 1
2LZM S117F Helix_1.0 5.4 65.09 1.1 1
1RGG D79A Sheet_12.4 7.0 52.6 2.75 1
1POH K49S Helix_91.6 7.0 25.0 1.2 1
P00782 Q40L null 5.0 20.0 1.1 1
1FTG V83I Sheet_0.5 7.0 43.25 0.1 1
2LZM G77A Helix_3.8 6.5 64.7 0.4 1
1SUP Y217K Sheet_69.5 8.0 58.8 0.72 1
1FTG E72K Coil_78.7 7.0 43.25 0.9 1
1IRO V24I Sheet_4.5 9.08 107.0 0.36 1
4LYZ D101A Coil_94.7 6.4 74.0 0.76 1
3HHR E74Q Helix_52.4 8.0 20.0 -0.18 -1
1FTG A84G Sheet_0.0 7.0 44.15 -1.8 -1
1LZ1 I23A Turn_15.3 2.7 64.9 -2.54 -1
1LZ1 P71G Turn_76.7 2.8 68.8 -1.6 -1
2LZM E11N Helix_33.0 5.4 65.1 -0.1 -1
2LZM K83H Helix_132.0 6.5 63.0 -0.4 -1
1VQB L49A Sheet_9.0 7.0 25.0 -3.05 -1
1YYX A90G null 5.0 25.0 -2.87 -1
1HFZ A106S Helix_90.4 7.4 56.2 -1.05 -1
1L63 I27M Sheet_0.0 5.4 65.3 -3.1 -1
1FTG V117A Coil_15.4 7.0 44.15 -1.74 -1
2CI2 I39V Helix_0.0 6.3 25.0 -1.27 -1
2CI2 P44A Turn_109.5 6.25 25.0 -1.76 -1
1L63 V111M Helix_0.0 5.4 65.3 -0.7 -1
1VQB T48C Sheet_19.2 7.0 25.0 -0.4 -1
2LZM D72P Helix_69.0 6.5 63.4 -2.7 -1
1EL1 V109K Helix_10.9 4.5 66.4 -0.43 -1
1LZ1 I106V Turn_13.0 2.7 49.2 -0.98 -1
1HFZ H107Y Helix_135.6 7.4 56.2 -0.19 -1
2LZM L118I Helix_9.7 5.35 61.0 -1.2 -1
2LZM I3V Helix_19.8 6.5 64.7 -0.4 -1
1BVC I111M Helix_5.0 11.0 76.5 -1.1 -1
1RN1 D49Y Coil_144.8 7.0 25.0 -0.5 -1
1LZ1 C77A Turn_20.6 3.0 57.0 -4.6 -1
2LZM L133A Helix_0.8 3.01 51.8 -4.3 -1
2LZM I78V Helix_0.0 5.35 61.0 -0.8 -1
1RTB V63A Sheet_54.7 5.0 40.0 -2.02 -1
1BPI K41A Coil_97.9 7.0 39.0 -0.4 -1
1PIN R21G Coil_148.1 7.0 40.0 -0.67 -1
1PIN Y23A Sheet_44.3 7.0 40.0 -1.08 -1
2LZM T157A Coil_58.0 3.0 53.6 -0.5 -1
2LZM R96D Helix_70.4 5.35 58.0 -3.5 -1
1BVC W7F Helix_17.5 7.8 4.0 -0.9 -1
1TPK V65S Sheet_0.2 4.5 64.3 -2.4 -1
1ROP D30F Turn_126.0 7.0 69.0 -0.1 -1
1LZ1 Y54F Sheet_17.5 2.7 64.9 -0.96 -1
1BVC E109G Helix_99.3 4.2 4.0 -0.93 -1
1VQB Y26R Sheet_81.9 7.0 25.0 -0.2 -1
1OTR E34R Helix_72.8 3.0 65.0 -3.51 -1
1PIN I28G Turn_70.0 7.0 40.0 -0.48 -1
1OTR I36V Coil_28.9 3.0 50.0 -0.79 -1
1RTB I81V Sheet_0.2 5.0 40.0 -0.43 -1
4LYZ I55A Turn_0.8 6.4 74.0 -4.4 -1
1VQB V35A Sheet_8.5 7.0 25.0 -1.1 -1
1PIN I28A Turn_70.0 7.0 40.0 -0.36 -1
2LZM T157E Coil_58.0 3.0 53.6 -0.8 -1
1LZ1 V93T Helix_3.8 2.7 64.9 -0.67 -1
1RN1 A21V Helix_61.1 2.5 0.0 -0.66 -1
1RN1 N9A Sheet_44.0 7.0 25.0 -0.9 -1
1YCC P76W Coil_100.5 4.6 25.0 -2.38 -1
2CI2 F69A Sheet_34.5 6.25 25.0 -3.84 -1
1LZ1 G22A Turn_75.4 2.7 64.9 -1.79 -1
1VQB V45A Sheet_49.6 7.0 25.0 -1.05 -1
1BPI P9A Coil_49.1 7.0 39.0 -0.8 -1
2LZM M120K Helix_33.0 3.0 47.0 -1.6 -1
1AJ3 W22F Helix_79.1 7.5 25.0 -1.11 -1
1PIN S38G Coil_33.6 7.0 40.0 -0.08 -1
1PIN W34A Coil_155.6 7.0 40.0 -0.4 -1
1CYO F35L Helix_19.9 7.0 66.2 -1.87 -1
1HFZ L110E Helix_85.3 7.4 56.2 -0.19 -1
1WQ5 G211R Sheet_0.0 7.8 4.0 -0.1 -1
1BVC T67A Helix_92.0 9.6 82.2 -0.3 -1
4LYZ G117A Turn_80.5 2.7 65.6 -1.46 -1
1RTB D121A Coil_12.0 6.0 25.0 -2.2 -1
P08505 H31A null 7.4 25.0 -0.3 -1
1RTB I81G Sheet_0.2 5.0 40.0 -4.8 -1
1BPI R53A Helix_170.4 7.0 39.0 -0.1 -1
2CI2 D42A Helix_60.2 6.25 25.0 -0.96 -1
1RN1 H92A Coil_38.8 6.0 25.0 -0.62 -1
1L63 L66M Helix_3.9 5.4 65.3 -1.0 -1
1RTB D121N Coil_12.0 6.0 25.0 -1.9 -1
2TRX L78R Sheet_0.3 7.0 85.32 -4.0 -1
1ROP D30W Turn_126.0 7.0 69.0 -0.4 -1
1YYX F61A null 5.0 25.0 -5.45 -1
2LZM K48A Helix_151.1 6.7 62.2 -0.56 -1
1LZ1 Y63F Coil_112.1 2.7 64.9 -0.24 -1
1RGG E54Q Sheet_15.6 7.0 49.0 -1.7 -1
2LZM S44D Helix_67.8 3.01 51.68 -0.11 -1
2LZM A41S Helix_39.0 3.0 51.55 -0.6 -1
1PIN L7V Coil_40.9 7.0 40.0 -1.26 -1
1YYX M58A null 5.0 25.0 -3.61 -1
1RGG V57T Coil_0.0 7.0 48.4 -4.4 -1
1RN1 W59Y Sheet_1.8 6.0 25.0 -0.93 -1
1WQ5 E49A Sheet_0.7 7.0 25.0 -0.3 -1
1VQB I47T Sheet_4.5 7.0 25.0 -3.7 -1
1RN1 A21E Helix_61.1 7.0 0.0 -0.69 -1
1LZ1 V121A Turn_21.8 2.7 49.2 -1.75 -1
1WQ5 E49G Sheet_0.7 7.0 25.0 -1.7 -1
1RTB I107A Sheet_9.9 5.0 40.0 -2.84 -1
1BPI N24A Sheet_34.9 7.0 39.0 -2.2 -1
2LZM T157D Coil_58.0 2.0 42.0 -1.1 -1
1FC1 T366A null 7.4 20.0 -2.3 -1
1RTB S75T Turn_0.0 7.4 61.1 -2.8 -1
1PIN K13A Sheet_122.3 7.0 40.0 -0.02 -1
1VQB V45T Sheet_49.6 7.0 25.0 -1.75 -1
