# Supplementary material for: Towards sequence-based prediction of mutation-induced stability changes in unseen non-homologous proteins
Source: BMC Genomics. 2014 Jan 24;15(Suppl 1):S4. doi: 10.1186/1471-2164-15-S1-S4 (PMC4046685; doi:10.1186/1471-2164-15-S1-S4)
Supplement: Supplementary file 1 — Additional file 1: Data set S1914. The files containing the S1914 data set, as well as training, cross-validation, and test splits are available in a white-space-delimited tabular text format. All files are compressed in a single zip archive S1914.zip. (ZIP 2 MB) [file 12864_2014_5677_MOESM1_ESM.zip › S1914/unseen-protein/unseen-mutation_cross-validation/replication9/S1914.train9.fold3]

2LZM T109N Helix_116.8 6.7 62.4 0.1 1
1LZ1 A47P Coil_84.3 2.8 68.8 0.1 1
1OTR E34I Helix_72.8 3.0 65.0 1.65 1
2LZM T115E Helix_87.0 6.5 64.6 0.3 1
1PIN S18G Turn_125.0 7.0 40.0 0.02 1
2LZM N144D Helix_97.9 6.9 66.1 0.5 1
1RGG D25K Helix_126.6 7.0 25.0 0.9 1
1LZ1 I59L Sheet_3.0 2.7 64.9 0.0 1
1AYF T54S Turn_57.2 8.5 37.0 0.05 1
2LZM R96K Helix_70.4 5.35 58.0 0.0 1
1ROP D30K Turn_126.0 7.0 69.0 0.9 1
1RGG E74K null 7.0 25.0 1.1 1
1WQ5 E49V Sheet_0.7 7.0 25.0 3.2 1
1BPI R39A Coil_183.5 7.0 39.0 0.0 1
1VQB E30F Sheet_29.6 7.0 25.0 1.02 1
4LYZ G102R Coil_64.1 6.4 74.0 0.38 1
1YCC N52V Helix_16.8 4.6 26.85 1.67 1
4LYZ G102A Turn_64.1 2.7 65.6 0.02 1
2LZM V131D Helix_99.1 3.01 53.08 0.08 1
1LZ1 N118G Turn_149.7 2.7 64.9 0.05 1
1SUP N218S Coil_88.1 8.0 58.8 1.07 1
2LZM N132M Helix_41.0 5.4 66.48 1.5 1
1WQ5 F139W Helix_10.8 7.8 23.0 0.02 1
1YCC K73V Helix_172.0 4.5 25.0 0.1 1
1WQ5 E49C Sheet_0.7 7.0 25.0 2.2 1
1FTG E40K Coil_119.3 7.0 43.25 0.87 1
1VQB K24V Sheet_157.9 7.0 25.0 0.4 1
1BVC Q8A Helix_81.9 4.2 4.0 0.98 1
2LZM M106L Helix_56.1 3.0 47.0 0.5 1
2LZM V131A Helix_99.1 5.4 66.51 0.39 1
2LZM T109D Helix_116.8 6.7 62.4 0.6 1
1LZ1 R50A Coil_141.1 2.7 64.9 0.43 1
2LZM S44L Helix_67.8 3.01 51.68 0.39 1
1LZ1 V110N Helix_92.4 2.7 64.9 0.07 1
1RGG R65A Coil_31.3 7.0 49.0 -1.0 -1
1OTR E34P Helix_72.8 3.0 65.0 -2.13 -1
1BVC I28M Helix_1.8 11.0 76.5 -0.6 -1
1HFZ Q54A Coil_13.3 7.4 56.2 -0.41 -1
1VQB C33I Sheet_0.0 7.0 25.0 -0.45 -1
1RN1 D76A Sheet_3.4 7.0 15.0 -3.75 -1
2LZM R96A Helix_70.4 5.35 58.0 -2.0 -1
2LZM R96V Helix_70.4 5.35 58.0 -2.4 -1
1CAH C206S Coil_9.0 7.5 23.0 -0.6 -1
1RGG Y49F null 7.0 25.0 -0.2 -1
2CI2 D64A Sheet_30.6 6.25 25.0 -0.8 -1
2LZM V71A Helix_6.6 3.0 51.65 -1.5 -1
1TPK V65M Sheet_0.2 4.5 64.3 -2.2 -1
1LZ1 V130A Coil_60.6 2.7 49.2 -1.12 -1
1LZ1 I59M Sheet_3.0 2.7 64.9 -1.29 -1
1FTG D150K Turn_120.8 7.0 44.15 -0.22 -1
1PIN G10A Turn_23.4 7.0 40.0 -0.85 -1
2LZM A42K Helix_0.0 5.45 53.0 -3.7 -1
1LZ1 V2N s_101.4 2.7 64.9 -1.34 -1
1YYX M33A null 5.0 25.0 -3.5 -1
1OTR I36F Coil_28.9 3.0 50.0 -0.86 -1
1CYO V61K Turn_112.1 7.0 25.0 -2.39 -1
2CI2 N75A Coil_41.5 6.25 25.0 -0.83 -1
1LZ1 G16A Turn_43.8 2.7 64.9 -1.39 -1
1BVC I28A Helix_1.8 11.0 76.5 -1.3 -1
4LYZ R68K Coil_117.8 6.4 74.0 -0.04 -1
1RGG T18V Helix_6.4 7.0 48.4 -1.4 -1
1BVC I111L Helix_5.0 11.0 76.5 -0.6 -1
1LZ1 V2R Sheet_101.4 2.7 64.9 -0.38 -1
1VQB I78C Sheet_91.6 7.0 25.0 -2.2 -1
2CI2 E33Q Helix_99.3 6.25 25.0 -0.29 -1
1BVC E18A Helix_78.4 4.0 25.0 -0.6 -1
2LZM D89A Helix_71.7 5.35 58.0 -0.5 -1
1RN1 N81A Sheet_5.8 7.0 25.0 -2.87 -1
1BVC D44A Turn_105.8 4.0 25.0 -0.17 -1
1RTB P93G Coil_104.0 6.0 61.6 -2.2 -1
1VQB E40C Coil_163.5 7.0 25.0 -0.8 -1
4LYZ T40S Sheet_0.1 6.4 74.0 -0.27 -1
1FC1 L368A null 7.4 20.0 -2.2 -1
2LZM T157N Coil_58.0 3.0 53.6 -1.2 -1
1VQB L49V Sheet_9.0 7.0 25.0 -1.45 -1
1RTB V47A Sheet_0.0 5.0 40.0 -3.8 -1
1LZ1 I59G Sheet_3.0 2.7 64.9 -3.83 -1
1L63 V149M Helix_0.2 5.4 65.3 -2.8 -1
1VQB E30N Sheet_29.6 7.0 25.0 -0.55 -1
1MGR Y11F null 7.0 25.0 -0.6 -1
1FTG T122S Coil_26.6 7.0 44.15 -0.31 -1
2TRX L78K Sheet_0.3 7.0 85.32 -3.9 -1
2LZM R96S Helix_70.4 5.35 58.0 -2.6 -1
1RN1 A21F Helix_61.1 2.5 0.0 -0.57 -1
1LZ1 I59Y Sheet_3.0 2.7 64.9 -3.78 -1
1VQB V70C Turn_104.6 7.0 25.0 -1.6 -1
1PIN W11F Sheet_22.2 7.0 40.0 -1.93 -1
P01051 V14A null 7.0 25.0 -1.67 -1
2LZM R96Y Helix_70.4 5.35 58.0 -4.7 -1
1EL1 A93S Helix_63.1 4.5 66.4 -0.26 -1
1VQB F13T Sheet_82.8 7.0 25.0 -0.35 -1
1PIN Y24W Sheet_22.9 7.0 40.0 -0.56 -1
1VQB I78T Sheet_91.6 7.0 25.0 -3.3 -1
1CYO V61E Turn_112.1 7.0 25.0 -1.05 -1
2CI2 P52A Sheet_87.1 6.25 25.0 -0.17 -1
2LZM V149C Helix_0.1 5.4 59.0 -2.0 -1
1FC1 Y407A null 7.4 20.0 -2.1 -1
1VQB I47V Sheet_4.5 7.0 25.0 -1.27 -1
1BPI N43G Coil_1.1 2.0 25.0 -5.7 -1
2CI2 K37G Helix_139.0 6.3 46.45 -0.97 -1
2CI2 P80A Sheet_3.7 6.25 25.0 -3.34 -1
2LZM V149S Helix_0.1 5.4 59.0 -4.4 -1
1BPI G56A Helix_18.8 7.0 39.0 -0.2 -1
1VQB L37A Coil_115.8 7.0 25.0 -3.85 -1
2LZM F67A Helix_10.5 3.0 51.65 -1.9 -1
1LZ1 P103G Turn_146.4 2.8 68.8 -0.1 -1
2CI2 L51V Sheet_38.9 6.3 46.45 -0.5 -1
1LZ1 V74N c_93.3 2.7 64.9 -0.33 -1
1VQB I47A Sheet_4.5 7.0 25.0 -3.52 -1
2LZM K147E Helix_90.3 5.3 25.0 -0.7 -1
1ROP D30I Turn_126.0 7.0 69.0 -0.8 -1
1YYX I72A null 5.0 25.0 -4.67 -1
1VQB I47C Sheet_4.5 7.0 25.0 -2.63 -1
1VQB I6V Sheet_1.1 7.0 25.0 -0.35 -1
1L63 L7A Helix_0.0 5.4 65.3 -2.3 -1
1YCC K73W Helix_172.0 4.5 25.0 -1.6 -1
1RTB V47G Sheet_0.0 5.0 40.0 -7.34 -1
1WQ5 C154V Sheet_0.0 9.0 50.0 -1.12 -1
1OTR E34D Helix_72.8 3.0 65.0 -0.22 -1
1ZG4 G238S null 7.0 50.6 -1.25 -1
2LZM Q122A Helix_75.8 3.01 51.65 -0.24 -1
2LZM V131T Helix_99.1 3.01 53.08 -0.12 -1
1VQB L49I Sheet_9.0 7.0 25.0 -0.95 -1
1FTG Q111G Helix_119.9 7.0 43.25 -0.31 -1
1PIN F25A Sheet_45.0 7.0 40.0 -2.14 -1
2LZM T157C Coil_58.0 2.0 42.0 -1.3 -1
2LZM T152A Helix_0.0 5.4 59.0 -1.5 -1
2WSY I232V Sheet_1.1 7.8 25.0 -1.2 -1
1BPI P13A Coil_74.3 7.0 39.0 -1.2 -1
