# Supplementary material for: Towards sequence-based prediction of mutation-induced stability changes in unseen non-homologous proteins
Source: BMC Genomics. 2014 Jan 24;15(Suppl 1):S4. doi: 10.1186/1471-2164-15-S1-S4 (PMC4046685; doi:10.1186/1471-2164-15-S1-S4)
Supplement: Supplementary file 1 — Additional file 1: Data set S1914. The files containing the S1914 data set, as well as training, cross-validation, and test splits are available in a white-space-delimited tabular text format. All files are compressed in a single zip archive S1914.zip. (ZIP 2 MB) [file 12864_2014_5677_MOESM1_ESM.zip › S1914/unseen-protein/unseen-mutation_cross-validation/replication9/S1914.train9.fold4]

1VQB E30M Sheet_29.6 7.0 25.0 0.32 1
1POH S46N Helix_31.8 7.0 30.0 0.4 1
2LZM G113E Helix_58.1 5.4 65.15 0.3 1
1SUP Q206C Sheet_64.6 8.0 58.8 1.25 1
4LYZ H15L Helix_44.2 6.4 74.0 0.76 1
2LZM N40D Helix_108.9 5.4 65.15 0.44 1
1YCC N52L Helix_16.8 4.6 26.85 2.56 1
1BVC I142M Helix_0.3 11.0 76.5 0.9 1
2LZM T151S Helix_31.5 5.4 65.15 0.39 1
2LZM E11F Helix_33.0 5.4 66.48 1.7 1
1PIN N30G Turn_45.7 7.0 40.0 0.53 1
1FTG E107A Helix_110.9 7.0 43.25 0.62 1
1FTG D43A Helix_39.8 7.0 44.15 0.1 1
2LZM E11M Helix_33.0 5.4 66.48 1.6 1
1RN1 Y45W Turn_127.5 6.0 25.0 0.74 1
2LZM K16E Sheet_120.1 5.3 66.7 0.5 1
1FTG D75K Helix_104.9 7.0 43.25 1.01 1
1OTR E34S Helix_72.8 3.0 65.0 0.12 1
1OTR E34V Helix_72.8 3.0 65.0 0.86 1
1AYF C95S Coil_66.0 8.5 37.0 0.96 1
4LYZ D101R Coil_94.7 6.4 74.0 0.27 1
1LZ1 V110M Turn_92.4 2.7 64.9 0.53 1
1OTR K33L null 3.25 65.0 0.96 1
4LYZ S91T Helix_0.5 6.4 74.0 0.99 1
1YCC N52M Helix_16.8 4.6 26.85 2.25 1
2LZM N116A Helix_76.7 3.01 51.65 0.17 1
1RGG D79W Sheet_12.4 7.0 52.6 2.3 1
1RGG D79K Sheet_12.4 7.0 52.6 2.3 1
2LZM S44T Helix_67.8 3.01 51.68 0.01 1
1RGG D79N Sheet_12.4 7.0 52.6 1.8 1
1VQB F73W Turn_177.1 7.0 25.0 0.4 1
1LZ1 Y45F Sheet_125.5 2.7 64.9 0.07 1
1PIN K6A Coil_166.0 7.0 40.0 0.15 1
2LZM E11H Helix_33.0 5.4 65.1 0.1 1
1RTB I106L Sheet_0.0 5.0 40.0 -1.79 -1
2LZM T59D Coil_71.8 6.5 63.0 -1.2 -1
1OTR Q41S Sheet_0.2 3.75 50.0 -1.27 -1
1PIN F25L Sheet_45.0 7.0 40.0 -1.37 -1
1VQB V70P Turn_104.6 7.0 25.0 -2.52 -1
1BPI L6A Helix_111.4 7.0 39.0 -0.6 -1
1WQ5 C81A Helix_0.0 9.0 50.0 -0.69 -1
1BPI D50A Helix_51.9 7.0 39.0 -0.4 -1
1ROP D30L Turn_126.0 7.0 69.0 -0.1 -1
2CI2 V66A Sheet_0.0 6.3 25.0 -4.88 -1
1WQ5 E49D Sheet_0.7 7.0 25.0 -0.3 -1
2LZM I29A Turn_3.9 3.0 51.65 -2.6 -1
1VQB M77A Sheet_89.7 7.0 25.0 -1.05 -1
2LZM F153V Helix_0.1 5.7 64.88 -1.8 -1
2LZM L46A Helix_0.0 6.7 62.2 -1.86 -1
2LZM F153I Helix_0.1 5.7 64.88 -0.2 -1
2LZM W138Y Helix_10.6 2.2 -1.0 -1.71 -1
1OTR K33G null 3.25 65.0 -1.46 -1
2LZM V87I Helix_3.4 5.35 61.0 -0.3 -1
4LYZ R21Q Turn_142.7 6.4 74.0 -0.15 -1
2CI2 V53G Sheet_77.9 6.3 25.0 -2.43 -1
1LZ1 E7Q Helix_54.1 4.5 65.0 -1.29 -1
1L63 V87A Helix_3.8 5.4 65.3 -1.5 -1
1FTG L50A Sheet_0.0 7.0 43.25 -2.84 -1
1PIN T29D Turn_1.3 7.0 40.0 -1.33 -1
1BVC E4A Helix_122.4 4.0 25.0 -0.63 -1
1RTB V54A Helix_0.0 5.0 40.0 -2.58 -1
1VQB D36N Sheet_49.6 7.0 25.0 -0.5 -1
2CI2 V82T Helix_17.8 6.3 25.0 -1.15 -1
2LZM K135E Turn_147.8 5.3 25.0 -1.0 -1
1RGG T82V Sheet_1.4 7.0 48.4 -1.7 -1
1RTB V57L Helix_0.0 5.0 40.0 -2.37 -1
1PIN R14A Sheet_102.7 7.0 40.0 -1.63 -1
2LZM L118M Helix_9.7 5.42 65.3 -0.7 -1
2LZM L99M Helix_0.0 5.7 64.88 -0.6 -1
1RN1 A21H Helix_61.1 7.0 0.0 -0.17 -1
1RN1 A21Q Helix_61.1 7.0 0.0 -0.4 -1
1VQB F68V Sheet_63.0 7.0 25.0 -2.5 -1
1WQ5 E49Q Sheet_0.7 7.0 25.0 -2.5 -1
2LZM K60H Helix_107.0 6.5 63.0 -0.1 -1
1LZ1 V99T Helix_2.6 2.7 64.9 -0.5 -1
1RGG D33A Turn_16.5 7.0 52.6 -6.1 -1
3MBP V8G Sheet_40.4 7.6 25.0 -1.1 -1
1BVC I111A Helix_5.0 11.0 76.5 -1.8 -1
2LZM T152I Helix_0.0 5.4 59.0 -0.4 -1
2WSY A18V Sheet_0.5 7.8 25.0 -0.6 -1
1C2R P35A Coil_24.2 7.5 30.0 -2.0 -1
1PIN A31G Coil_8.2 7.0 40.0 -1.49 -1
1AAR R72Q Sheet_117.1 5.0 25.0 -0.33 -1
1LZ1 V2F Sheet_106.7 2.7 64.9 -0.86 -1
1OTR K33T null 3.25 65.0 -0.12 -1
2CI2 I56A Coil_174.8 6.25 25.0 -0.03 -1
1BPI F4A Helix_21.9 7.0 39.0 -3.0 -1
1RTB A5S Helix_30.3 7.0 61.7 -0.37 -1
1HFZ K114E Coil_81.7 7.4 56.2 -0.65 -1
1LZ1 V74G Coil_93.3 2.7 64.9 -0.22 -1
1LZ1 K1M Coil_71.2 2.7 64.9 -0.12 -1
1HFZ V42G Sheet_15.7 7.4 56.2 -1.15 -1
1VQB L37V Coil_115.8 7.0 25.0 -1.75 -1
1RGG Y51F null 7.0 25.0 -2.3 -1
1WQ5 C118A Helix_0.0 9.0 50.0 -1.36 -1
2CI2 S31A Sheet_24.0 6.3 46.45 -0.89 -1
2CI2 K21A Coil_85.1 6.25 25.0 -0.55 -1
1RN1 H40T Sheet_66.1 6.0 25.0 -0.26 -1
1HFZ H107W Helix_135.6 7.4 56.2 -1.72 -1
1LZ1 V74A Coil_95.9 2.7 49.2 -0.43 -1
2LZM R96N Helix_70.4 5.35 58.0 -3.0 -1
2LZM I78M Helix_0.0 5.42 65.3 -1.5 -1
1RTB F46A Sheet_0.0 6.0 24.85 -6.36 -1
1OTR L67S Sheet_0.1 3.75 50.0 -3.3 -1
1YYX L76A null 5.0 25.0 -3.43 -1
1RN1 V16S null 7.0 25.0 -4.71 -1
1LZ1 V74R Coil_93.3 2.7 64.9 -0.07 -1
2LZM L99I Helix_0.0 5.7 64.88 -1.5 -1
1L63 V111A Helix_0.0 5.4 65.3 -1.0 -1
1AKK L94V Helix_4.5 2.0 83.0 -1.2 -1
1OTR L67N Sheet_0.1 3.75 50.0 -3.39 -1
1OTR K33N null 3.25 65.0 -0.6 -1
1BVC L135M Helix_1.9 11.0 76.5 -0.8 -1
2LZM R96M Helix_70.4 5.35 58.0 -2.7 -1
4LYZ S91V Helix_0.5 6.4 74.0 -0.08 -1
1RGG D79E Sheet_12.4 7.0 52.6 -0.3 -1
1L63 L121A Helix_0.2 5.4 65.3 -2.2 -1
1PIN L7A Coil_40.9 7.0 40.0 -1.72 -1
1VQB I47L Sheet_4.5 7.0 25.0 -0.32 -1
2CI2 E26Q Turn_87.7 6.25 25.0 -0.62 -1
1OTR I36L Coil_28.9 3.0 50.0 -1.31 -1
2LZM Q105G Helix_58.1 5.8 66.3 -1.5 -1
1VQB V43C Sheet_55.5 7.0 25.0 -1.05 -1
3MBP P159S Turn_2.0 7.4 63.0 -2.1 -1
1L63 F104M Helix_32.0 5.4 65.3 -0.4 -1
2LZM G28A Sheet_0.2 3.02 51.6 -2.0 -1
1LZ1 Y38A Sheet_18.0 2.7 64.9 -2.49 -1
1VQB V35M Sheet_8.5 7.0 25.0 -0.53 -1
1PIN Q33A Sheet_50.7 7.0 40.0 -0.57 -1
