# Supplementary material for: Towards sequence-based prediction of mutation-induced stability changes in unseen non-homologous proteins
Source: BMC Genomics. 2014 Jan 24;15(Suppl 1):S4. doi: 10.1186/1471-2164-15-S1-S4 (PMC4046685; doi:10.1186/1471-2164-15-S1-S4)
Supplement: Supplementary file 1 — Additional file 1: Data set S1914. The files containing the S1914 data set, as well as training, cross-validation, and test splits are available in a white-space-delimited tabular text format. All files are compressed in a single zip archive S1914.zip. (ZIP 2 MB) [file 12864_2014_5677_MOESM1_ESM.zip › S1914/unseen-protein/unseen-mutation_cross-validation/replication9/S1914.train9.fold5]

1POH K49E Helix_91.6 7.0 25.0 2.1 1
2LZM D20T Sheet_46.2 5.4 65.1 0.9 1
2LZM A41D Helix_39.0 5.4 65.15 0.29 1
1RN1 D49A Coil_144.8 7.0 25.0 0.5 1
1WQ5 F258W Helix_27.5 7.8 23.0 0.07 1
1SUP N76D Coil_90.0 8.0 58.8 0.45 1
1OTR E34C Helix_72.8 3.0 65.0 0.91 1
1FTG I21A Helix_70.3 7.0 43.25 0.45 1
2LZM F153L Helix_0.1 5.7 64.88 0.3 1
1LZ1 V110G Turn_92.4 2.7 64.9 0.48 1
1ROP D30S Turn_126.0 7.0 69.0 1.0 1
4LYZ N103D Turn_96.6 9.5 20.0 0.24 1
1K9Q A20R null 7.0 65.0 0.89 1
1VQB K69M Sheet_86.7 7.0 25.0 0.08 1
2LZM S44M Helix_67.8 3.01 51.68 0.33 1
1N0J Q143N Turn_0.0 7.8 70.0 2.79 1
1K9Q D34T null 7.0 65.0 0.35 1
1LZ1 V110I Turn_92.4 2.7 64.9 0.86 1
1LZ1 Q58G Turn_12.9 2.7 64.9 1.86 1
2LZM D20S Sheet_46.2 5.4 65.1 0.7 1
1BVC V66A Helix_57.0 9.6 82.2 0.8 1
2CI2 K72N Turn_208.2 6.25 25.0 0.004 1
1POH K49Q Helix_91.6 7.0 25.0 1.5 1
1LZ1 A92S Helix_3.0 2.7 64.9 0.81 1
2LZM S44R Helix_67.8 3.01 51.68 0.24 1
4LYZ D101N Coil_94.7 6.4 74.0 0.04 1
1POH K49N Helix_91.6 7.0 25.0 0.4 1
1RTB H119A Sheet_70.1 6.0 25.0 0.2 1
1WQ5 G211V Sheet_0.0 7.8 25.0 0.5 1
1SUP M50F Coil_34.1 8.0 58.8 0.48 1
1RN1 Q25K Helix_94.8 7.0 25.0 0.94 1
2CI2 K30A Turn_84.8 6.25 25.0 0.42 1
1N0J Y34F Helix_14.0 7.8 70.0 12.7 1
1PIN Y23F Sheet_44.3 7.0 40.0 -0.52 -1
1OTR V17T Coil_2.8 3.75 50.0 -1.89 -1
1FC1 T350A null 7.4 20.0 -0.1 -1
1BVC I142V Helix_0.3 11.0 76.5 -0.1 -1
2WSY A18G Sheet_0.5 7.8 25.0 -1.3 -1
2LZM A42S Helix_0.0 3.0 51.55 -2.3 -1
1HFZ Q117A Helix_34.6 7.4 56.2 -0.96 -1
1BVC L135V Helix_1.9 11.0 76.5 -2.2 -1
1FTG S110A Helix_42.3 7.0 44.15 -0.64 -1
1AAR K29N Helix_66.7 5.0 25.0 -1.48 -1
1BVC V13A Helix_0.0 9.6 82.2 -0.7 -1
1RN1 Y68F Coil_8.0 7.0 25.0 -1.36 -1
1RN1 S12A Sheet_43.9 7.0 25.0 -1.23 -1
1WQ5 G211E Sheet_0.0 7.8 25.0 -0.4 -1
1RN1 A21M Helix_61.1 2.5 0.0 -0.15 -1
1WQ5 P132A Coil_60.7 9.0 54.1 -0.92 -1
1AYF Y82W Coil_134.9 8.5 37.0 -0.21 -1
1AYF Y82S Coil_134.9 8.5 37.0 -0.33 -1
2CI2 T22A Sheet_53.5 6.3 25.0 -0.85 -1
1YCC P76G Coil_100.5 4.6 25.0 -0.78 -1
1PIN T29G Turn_1.3 7.0 40.0 -1.99 -1
1VQB I47M Sheet_4.5 7.0 25.0 -1.08 -1
1RTB V108A Sheet_0.0 5.0 40.0 -4.2 -1
2LZM K85A Helix_84.1 5.35 58.0 -0.6 -1
3HHR E74T Helix_52.4 8.0 20.0 -0.55 -1
1WQ5 E49N Sheet_0.7 7.0 25.0 -0.6 -1
2CI2 E34Q Helix_88.6 6.25 25.0 -0.47 -1
2LZM I3A Helix_19.8 6.5 64.7 -0.7 -1
2WSY L209V Sheet_0.9 7.8 25.0 -1.0 -1
1CLW T235I Coil_16.1 7.4 88.4 -1.6 -1
1BVC A130L Helix_0.0 7.8 4.0 -0.9 -1
2LZM Q69P Helix_89.4 6.5 63.2 -2.9 -1
1YYX A87G null 5.0 25.0 -3.03 -1
2WSY Y175Q Sheet_19.4 7.8 25.0 -4.0 -1
2CI2 E33D Helix_99.3 6.25 25.0 -0.52 -1
3HHR E74S Helix_52.4 8.0 20.0 -0.91 -1
3MBP A276G Helix_53.9 7.6 25.0 -1.5 -1
1PIN P8G Turn_25.3 7.0 40.0 -0.92 -1
1RTB I106V Sheet_0.0 5.0 40.0 -0.8 -1
1TPK V65L Sheet_0.2 4.5 64.3 -1.9 -1
1L63 I100A Helix_9.4 5.4 65.3 -2.5 -1
2LZM S38A Coil_52.1 3.0 53.4 -0.77 -1
1RTB I107L Sheet_9.9 5.0 40.0 -2.19 -1
2CI2 T22G Sheet_53.5 6.3 25.0 -1.16 -1
2LZM G156D Coil_18.0 6.5 64.7 -2.3 -1
1RTB P93A Coil_104.0 4.2 56.05 -2.7 -1
1ROP D30V Turn_126.0 7.0 69.0 -0.4 -1
1PIN L7N Coil_40.9 7.0 40.0 -0.9 -1
1YYX V84A null 5.0 25.0 -3.85 -1
1VQB I78V Sheet_91.6 7.0 25.0 -0.65 -1
2LZM D92N Coil_63.2 6.7 62.4 -1.4 -1
2LZM S44P Helix_67.8 3.01 51.68 -3.03 -1
1YCC P76S Coil_100.5 4.6 25.0 -1.89 -1
1VQB L32H Sheet_79.0 7.0 25.0 -0.45 -1
2LZM A49S Helix_47.3 3.0 51.55 -0.5 -1
1HFZ H107A Helix_135.6 7.4 56.2 -0.79 -1
4LYZ I55T Turn_0.8 6.4 74.0 -4.96 -1
1LZ1 V74S Coil_93.3 2.7 64.9 -0.38 -1
1RGG V43T Coil_38.1 7.0 48.4 -0.5 -1
2LZM M6I Helix_0.0 6.0 65.5 -1.38 -1
1RGG T72V Sheet_19.2 7.0 48.4 -0.2 -1
1LZ1 A9S Helix_0.0 2.7 64.9 -0.02 -1
1BPI S47A Helix_35.7 7.0 39.0 -1.6 -1
2LZM L99V Helix_0.0 5.7 64.88 -2.0 -1
1AAR K29Q Helix_66.7 5.0 25.0 -1.67 -1
2CI2 I49T Sheet_75.3 6.3 25.0 -1.34 -1
1PIN P9G Turn_100.4 7.0 40.0 -0.49 -1
2LZM T59A Coil_71.8 6.5 63.0 -1.5 -1
1HFY A30T Helix_0.0 2.0 20.0 -0.06 -1
2LZM H31N Sheet_34.2 5.5 66.0 -4.0 -1
1LZ1 I106A Turn_4.7 2.7 64.9 -0.93 -1
2LZM T157V Coil_58.0 3.0 53.6 -1.2 -1
2LZM D20A Sheet_46.2 5.4 65.1 -0.3 -1
1BVC L137A Helix_22.0 9.6 82.2 -1.8 -1
1RTB V57A Helix_0.0 5.0 40.0 -2.85 -1
1OTR E34Q Helix_72.8 3.0 65.0 -1.46 -1
1LZ1 I59T Sheet_3.0 2.7 64.9 -2.22 -1
1BPI P8A Coil_108.6 7.0 39.0 -0.3 -1
4LYZ S91D Helix_0.5 6.4 74.0 -2.31 -1
1FLV A101L Helix_0.1 7.0 44.15 -0.53 -1
1VQB C33V Sheet_0.0 7.0 25.0 -0.1 -1
1RTB A64G Coil_76.6 5.0 40.0 -0.43 -1
1FTG I156V Helix_1.9 7.0 44.15 -3.6 -1
2CI2 V70A Sheet_12.1 6.3 25.0 -1.95 -1
1RN1 A21C Helix_61.1 2.5 0.0 -0.74 -1
1RTB F46V Sheet_0.0 6.0 24.85 -4.54 -1
1RGG V36T Sheet_46.8 7.0 48.4 -1.3 -1
1BVC L29A Helix_4.8 11.0 76.5 -2.4 -1
1PIN H27G Turn_91.2 7.0 40.0 -0.68 -1
1FC1 L398A null 7.4 20.0 -0.1 -1
1BVC L149A Coil_59.0 9.6 82.2 -1.6 -1
1VQB L37T Coil_115.8 7.0 25.0 -2.6 -1
1RN1 E58A Sheet_8.2 7.0 25.0 -0.77 -1
1WQ5 C118V Helix_0.0 9.0 50.0 -1.34 -1
1BPI R17A Coil_204.2 7.0 39.0 -0.3 -1
