# Supplementary material for: Towards sequence-based prediction of mutation-induced stability changes in unseen non-homologous proteins
Source: BMC Genomics. 2014 Jan 24;15(Suppl 1):S4. doi: 10.1186/1471-2164-15-S1-S4 (PMC4046685; doi:10.1186/1471-2164-15-S1-S4)
Supplement: Supplementary file 1 — Additional file 1: Data set S1914. The files containing the S1914 data set, as well as training, cross-validation, and test splits are available in a white-space-delimited tabular text format. All files are compressed in a single zip archive S1914.zip. (ZIP 2 MB) [file 12864_2014_5677_MOESM1_ESM.zip › S1914/unseen-protein/unseen-mutation_cross-validation/replication9/S1914.train9.fold6]

1RGG D79L Sheet_12.4 7.0 52.6 2.7 1
1RGG D79I Sheet_12.4 7.0 52.6 2.85 1
2LZM S44H Helix_67.8 3.01 51.68 0.04 1
1WQ5 E49I Sheet_0.7 7.0 25.0 8.0 1
1TPK V65I Sheet_0.2 4.5 64.3 0.3 1
1ARR P8L Sheet_46.3 7.5 25.0 2.49 1
2LZM V131E Helix_99.1 3.01 53.08 0.2 1
1VQB L32Y Sheet_79.0 7.0 25.0 0.5 1
1VQB L32W Sheet_79.0 7.0 25.0 1.4 1
4LYZ A31L Helix_0.0 6.4 74.0 1.8 1
1WQ5 E49F Sheet_0.7 7.0 25.0 2.4 1
1BTA C82A Coil_39.2 7.4 25.0 0.48 1
4LYZ R73K Coil_154.3 6.4 74.0 0.23 1
1RN1 Y42F Sheet_13.9 7.0 25.0 1.14 1
4LYZ R114H Coil_130.2 6.4 74.0 0.68 1
1RGG H85Q Turn_94.3 7.0 49.0 0.0 1
4LYZ A31V Helix_0.0 6.4 74.0 1.2 1
1LZ1 G129A Coil_79.4 2.7 64.9 0.14 1
1BVC G129A Helix_29.0 9.6 82.2 1.1 1
1LZ1 N118A Turn_149.7 2.7 64.9 0.19 1
1WQ5 E49W Sheet_0.7 7.0 25.0 1.1 1
1RGG Y30F null 7.0 25.0 0.4 1
2LZM E108V Helix_48.8 5.4 65.2 0.7 1
1YCC C102S Coil_1.2 6.0 46.5 2.8 1
1MBG V103I Helix_0.0 7.5 25.0 0.69 1
1C2R K32E Coil_142.0 7.5 25.0 0.2 1
2LZM G30A Turn_17.3 5.4 66.48 0.1 1
1RN1 Y24W Helix_35.6 6.0 25.0 1.24 1
1HFY T29I Helix_0.0 7.0 25.0 3.23 1
1HFZ K114N Coil_81.7 7.4 56.2 2.65 1
1BPI L29A Sheet_110.9 7.0 39.0 0.0 1
1FTG E61K Turn_108.5 7.0 44.15 0.24 1
2LZM S44K Helix_67.8 3.01 51.68 0.2 1
1ZG4 R164H null 7.0 49.9 -0.17 -1
1RTB S75A Turn_0.0 7.4 61.1 -2.5 -1
1OTR Q41T Sheet_0.2 3.75 50.0 -0.43 -1
1L63 L118A Helix_10.2 5.4 65.3 -3.2 -1
4LYZ G102V Coil_64.1 6.4 74.0 -0.04 -1
3MBP Y283D Turn_56.5 7.6 25.0 -3.2 -1
1L63 I17A Sheet_16.4 5.4 65.3 -2.3 -1
1LZ1 D18N Turn_67.1 4.0 65.0 -1.7 -1
1YCC P76R Coil_100.5 4.6 25.0 -0.97 -1
1BPI Y35A Sheet_14.3 7.0 39.0 -1.1 -1
1LZ1 Y38F Sheet_18.0 2.7 64.9 -0.19 -1
1LZ1 V99A Helix_3.4 2.7 49.2 -0.89 -1
1OTR I30L Helix_0.0 3.0 50.0 -1.96 -1
1CAH W5F Coil_64.6 7.5 23.0 -2.4 -1
2LZM I3G Helix_19.8 6.5 64.7 -2.1 -1
1LZ1 V2D Sheet_101.4 2.7 64.9 -1.43 -1
3HHR E74L Helix_52.4 8.0 20.0 -0.79 -1
1VQB T62C Sheet_54.6 7.0 25.0 -0.35 -1
1PIN S32G Sheet_43.6 7.0 40.0 -0.81 -1
2LZM G30F Turn_17.3 5.4 66.48 -1.5 -1
2LZM I3W Helix_19.8 6.5 64.7 -2.8 -1
1VQB V35L Sheet_8.5 7.0 25.0 -1.35 -1
1VQB M77F Sheet_89.7 7.0 25.0 -0.1 -1
2CI2 T55V Coil_57.1 6.25 25.0 -0.76 -1
1RGG N39A Turn_17.1 7.0 48.4 -2.2 -1
2LZM M102V Helix_0.7 3.0 47.0 -3.0 -1
2LZM R96F Helix_70.4 5.35 58.0 -4.2 -1
1BPI R20A Sheet_35.4 7.0 39.0 -1.8 -1
1YCC N52H Helix_16.8 4.6 26.85 -1.27 -1
1VQB L81C Sheet_21.2 7.0 25.0 -1.85 -1
2LZM R96G Helix_70.4 5.35 58.0 -2.6 -1
1AYF H56T Sheet_5.6 8.5 37.0 -1.19 -1
2LZM V75T Helix_36.9 3.0 51.55 -1.3 -1
1BPI T54A Helix_50.1 7.0 39.0 -0.1 -1
1VQB Y41F Coil_170.1 7.0 25.0 -0.3 -1
1BVC L29I Helix_4.8 11.0 76.5 -1.1 -1
2LZM R14K Sheet_118.0 5.4 65.15 -0.03 -1
2LZM D47A Helix_35.6 6.7 62.2 -0.95 -1
2CI2 L40A Helix_79.7 6.25 25.0 -1.33 -1
1RTB P114A Sheet_112.1 4.2 56.05 -3.2 -1
2LZM I3P Helix_19.8 3.0 53.56 -2.53 -1
1PIN G20A Coil_54.7 7.0 40.0 -0.86 -1
2LZM Q105E Helix_58.1 5.8 66.3 -1.1 -1
2LZM R96I Helix_70.4 5.35 58.0 -2.9 -1
1OTR L67T Sheet_0.1 3.75 50.0 -2.92 -1
2LZM Q105M Helix_58.1 5.4 59.0 -1.2 -1
2LZM V149G Helix_0.1 5.4 59.0 -4.9 -1
1LZ1 D49N Turn_72.8 4.0 65.0 -1.0 -1
1VQB M77L Sheet_89.7 7.0 25.0 -0.6 -1
1VQB S67T Helix_0.0 7.0 25.0 -0.8 -1
1LZ1 I23V Turn_12.3 2.7 49.2 -0.41 -1
1OTR V17N Coil_2.8 3.75 50.0 -4.9 -1
1N0J I58T Helix_106.1 7.8 70.0 -2.7 -1
1CYO V45E Helix_78.1 7.0 66.7 -2.68 -1
2CI2 V53A Sheet_77.9 6.3 25.0 -0.64 -1
1LZ1 A96S Helix_0.0 2.7 64.9 -1.0 -1
1FTG I104V Helix_42.9 7.0 44.15 -0.56 -1
1LZ1 Y38G Sheet_18.0 2.7 64.9 -2.32 -1
1RN1 A21L Helix_61.1 2.5 0.0 -0.13 -1
2LZM L121M Helix_0.2 5.42 65.3 -0.8 -1
1VQB V19C Sheet_101.0 7.0 25.0 -0.15 -1
1LZ1 I59A Sheet_3.0 2.7 49.2 -1.31 -1
1CYO V45Y Helix_78.1 7.0 66.7 -1.53 -1
2LZM I3T Helix_19.8 6.5 64.7 -2.3 -1
2CI2 A35G Helix_0.0 6.25 25.0 -1.09 -1
2LZM Q123A Helix_92.5 3.01 51.65 -0.22 -1
1AYF Y82L Coil_134.9 8.5 37.0 -0.36 -1
1YYX L68A null 5.0 25.0 -4.03 -1
1LZ1 I59S Sheet_3.0 2.7 64.9 -3.58 -1
1BPI Y10A Coil_78.2 7.0 39.0 -1.2 -1
1L63 M6A Helix_0.0 5.4 65.3 -1.6 -1
1HFZ V42N Sheet_15.7 7.4 56.2 -0.24 -1
1LZ1 A32L Helix_0.0 2.7 64.9 -0.1 -1
1LZ1 V110F Turn_92.4 2.7 64.9 -0.05 -1
1BPI Q31A Sheet_65.0 7.0 39.0 -1.0 -1
1FC1 Y349A null 7.4 20.0 -0.7 -1
2LZM N163D Coil_117.8 5.4 65.15 -0.21 -1
1BPI M52A Helix_125.5 7.0 39.0 -1.7 -1
1LZ1 D91P Helix_49.5 2.8 68.8 -0.4 -1
1RTB V54G Helix_0.0 5.0 40.0 -4.87 -1
4LYZ F3Y Sheet_15.5 6.4 74.0 -0.45 -1
2LZM I3M Helix_19.8 6.5 64.7 -0.9 -1
1PIN P9A Turn_100.4 7.0 40.0 -0.19 -1
1BPI G36S Coil_0.6 4.6 72.6 -0.7 -1
1WQ5 P62A null 9.0 54.1 -0.52 -1
P00912 S212C null 6.5 23.0 -1.0 -1
2CI2 V79T Coil_39.4 6.3 25.0 -0.38 -1
1VQB V63C Sheet_23.6 7.0 25.0 -2.05 -1
1FC1 Q347A null 7.4 20.0 -1.1 -1
2LZM T157L Coil_58.0 3.0 53.6 -1.7 -1
1RN1 Y42W Sheet_13.9 6.0 25.0 -0.14 -1
1FC1 F405A null 7.4 20.0 -2.5 -1
3HHR S71Q Coil_36.6 8.0 20.0 -1.28 -1
1VQB E40T Coil_163.5 7.0 25.0 -0.2 -1
1RTB Y97A Sheet_6.3 5.0 63.3 -12.0 -1
