# Supplementary material for: Towards sequence-based prediction of mutation-induced stability changes in unseen non-homologous proteins
Source: BMC Genomics. 2014 Jan 24;15(Suppl 1):S4. doi: 10.1186/1471-2164-15-S1-S4 (PMC4046685; doi:10.1186/1471-2164-15-S1-S4)
Supplement: Supplementary file 1 — Additional file 1: Data set S1914. The files containing the S1914 data set, as well as training, cross-validation, and test splits are available in a white-space-delimited tabular text format. All files are compressed in a single zip archive S1914.zip. (ZIP 2 MB) [file 12864_2014_5677_MOESM1_ESM.zip › S1914/unseen-protein/unseen-mutation_cross-validation/replication9/S1914.train9.fold7]

2LZM E128A Helix_86.7 2.02 40.75 0.16 1
1VQB M77C Sheet_89.7 7.0 25.0 0.0 1
1RGG D79H Sheet_12.4 7.0 52.6 1.8 1
1BPI D3A Helix_114.8 7.0 39.0 0.2 1
1RGG Q38A Coil_104.3 7.0 49.0 1.0 1
1PIN S19G Turn_48.7 7.0 40.0 0.01 1
1OTR K33V null 3.25 65.0 0.93 1
2LZM N132I Helix_41.0 5.4 66.48 1.2 1
2LZM S44F Helix_67.8 3.01 51.68 0.06 1
1LZ1 R21G Turn_145.7 2.7 64.9 1.15 1
1RGG Q94K Coil_74.9 7.0 52.6 0.3 1
1LZ1 V74L Coil_93.3 2.7 64.9 0.19 1
4LYZ D101F Coil_94.7 6.4 74.0 0.72 1
1BPI K46A Coil_165.3 7.0 39.0 0.1 1
1BVC L69M Helix_1.1 11.0 76.5 0.0 1
2LZM V131I Helix_99.1 3.01 53.08 0.16 1
1BVC E109A Helix_99.3 4.2 4.0 0.27 1
2LZM S44Y Helix_67.8 3.01 51.68 0.19 1
1B5M D60R Turn_124.9 7.2 25.0 0.33 1
1OTR K33M null 3.25 65.0 0.53 1
4LYZ D101G Coil_94.7 6.4 74.0 0.45 1
1BVC P88A Helix_75.0 9.6 82.2 0.6 1
3HHR S71T Coil_36.6 8.0 20.0 0.33 1
1WQ5 E49T Sheet_0.7 7.0 25.0 0.0 1
2CI2 I49V Sheet_75.3 6.3 25.0 0.08 1
1BPI K26A Coil_210.3 7.0 39.0 0.0 1
1OTR E34T Helix_72.8 3.0 65.0 1.51 1
1ROP D30C Turn_126.0 7.0 69.0 0.8 1
1RGG D25H null 7.0 25.0 0.9 1
2LZM S38N Coil_52.1 6.7 62.4 0.0 1
2LZM S44W Helix_67.8 3.01 51.68 0.05 1
1WQ5 E49Y Sheet_0.7 7.0 25.0 0.0 1
1LZ1 V110L Turn_92.4 2.7 64.9 0.07 1
1BPI R42A Coil_161.3 7.0 39.0 -0.5 -1
4LYZ N19K Turn_95.0 6.4 74.0 -1.06 -1
2LZM T152C Helix_0.0 5.4 59.0 -0.5 -1
1YYX L48A null 5.0 25.0 -4.23 -1
1L63 L91A Coil_5.3 5.4 65.3 -2.6 -1
1YYX L94A null 5.0 25.0 -1.73 -1
1OTR E34H Helix_72.8 3.0 65.0 -3.08 -1
2LZM R96L Helix_70.4 5.35 58.0 -3.2 -1
1LZ1 I59F Sheet_3.0 2.7 64.9 -0.81 -1
2LZM M102L Helix_0.7 5.7 64.89 -0.82 -1
2LZM R96P Helix_70.4 5.35 58.0 -5.5 -1
1AAR F45W Sheet_37.1 5.0 25.0 -0.32 -1
1FC1 P395A null 7.4 20.0 -3.2 -1
1FC1 L351A null 7.4 20.0 -1.3 -1
1BPI P2A Helix_67.8 7.0 39.0 -1.3 -1
1PIN E35A Coil_118.7 7.0 40.0 -0.73 -1
2CI2 E34D Helix_88.6 6.25 25.0 -0.74 -1
2LZM R96H Helix_70.4 6.5 70.0 -2.8 -1
2CI2 K36G Helix_90.3 6.25 25.0 -2.32 -1
1BPI K15A Coil_186.2 7.0 39.0 -0.4 -1
2CI2 L51I Sheet_38.9 6.25 25.0 -0.26 -1
1TPK V65T Sheet_0.2 4.5 64.3 -1.0 -1
1CLW G244R Coil_40.8 7.4 88.4 -4.0 -1
1VQB V45C Sheet_49.6 7.0 25.0 -0.05 -1
1BVC L49I Coil_6.0 11.0 76.5 -0.8 -1
2LZM V149A Helix_0.1 5.4 59.0 -3.1 -1
1ROP L41A Helix_85.2 6.0 25.0 -6.12 -1
1CYO V45T Helix_78.1 7.0 25.0 -0.96 -1
1BVC T51A Helix_64.0 9.6 82.2 -1.4 -1
1HFY T38A Turn_0.4 7.0 58.85 -1.6 -1
1RGG E41K null 7.0 25.0 -1.2 -1
1FTG I51V Sheet_0.0 7.0 44.15 -1.83 -1
1HFZ W118Y Helix_13.2 7.4 56.2 -1.17 -1
1LZ1 V125A Turn_31.4 2.7 49.2 -1.6 -1
4LYZ Q121H Coil_107.8 6.4 74.0 -0.45 -1
2LZM K124G Coil_103.9 6.5 64.7 -0.1 -1
1VQB A86T Sheet_98.4 7.0 25.0 -0.35 -1
4LYZ I55L Turn_0.8 6.4 74.0 -0.45 -1
1L63 A129M Helix_0.0 5.4 65.3 -1.9 -1
1RTB V63G Sheet_54.7 5.0 40.0 -3.5 -1
2CI2 R62A Turn_113.8 6.25 25.0 -0.58 -1
1LZ1 L8T Helix_0.0 2.7 64.9 -3.73 -1
1WQ5 E49S Sheet_0.7 7.0 25.0 -1.4 -1
2CI2 E60A Coil_92.3 6.3 25.0 -0.68 -1
1POH K49R Helix_91.6 7.0 25.0 -0.2 -1
1LZ1 I89V Coil_5.3 2.7 49.2 -0.35 -1
2CI2 V38A Helix_52.3 6.3 25.0 -0.46 -1
1LZ1 A32S Helix_0.0 2.7 64.9 -0.33 -1
1LZ1 V74F Coil_93.3 2.7 64.9 -0.29 -1
1RTB V54I Helix_0.0 5.0 40.0 -1.95 -1
1BVC L29V Helix_4.8 11.0 76.5 -1.7 -1
1BPI G36A Coil_0.2 7.0 39.0 -2.1 -1
1WQ5 E49K Sheet_0.7 7.0 25.0 -0.9 -1
1RTB V108L Sheet_0.0 5.0 40.0 -0.7 -1
2LZM V149T Helix_0.1 5.4 59.0 -3.0 -1
1LZ1 V93A Helix_4.4 2.7 49.2 -1.0 -1
1LZ1 V100A Turn_0.9 2.7 49.2 -0.57 -1
1BVC L11A Helix_44.0 9.6 82.2 -0.4 -1
2LZM A129L Helix_0.0 5.4 65.3 -1.3 -1
1BPI G28A Coil_42.2 7.0 39.0 -1.0 -1
2LZM I100M Helix_9.0 5.42 65.3 -1.6 -1
2LZM A93S Helix_75.9 3.0 51.55 -0.2 -1
1PIN Y23L Sheet_44.3 7.0 40.0 -1.18 -1
1WQ5 P96A Coil_1.5 9.0 54.1 -2.0 -1
1RN1 V16T null 7.0 25.0 -4.1 -1
1BPI T32A Sheet_79.0 7.0 39.0 -0.1 -1
1RTB A4S Helix_48.7 7.0 61.7 -0.57 -1
1FC1 T394A null 7.4 20.0 -0.6 -1
1BVC K77A Helix_100.8 4.0 25.0 -0.04 -1
1BPI Y23A Sheet_9.0 2.0 25.0 -5.9 -1
1RN1 N44D Turn_49.7 7.0 50.8 -1.6 -1
1RGG D17K null 7.0 25.0 -1.1 -1
1PIN L7I Coil_40.9 7.0 40.0 -0.85 -1
1RN1 Y56F Sheet_24.3 7.0 25.0 -0.78 -1
2CI2 L40G Helix_79.7 6.25 25.0 -1.38 -1
2CI2 E45A Turn_95.2 6.25 25.0 -0.32 -1
1FC1 K409A null 7.4 20.0 -2.4 -1
1ROP D30P Turn_126.0 7.0 69.0 -1.6 -1
1BVC V114A Helix_10.0 9.6 82.2 -1.4 -1
1LZ1 V2G Sheet_106.7 2.7 64.9 -2.29 -1
1RGG Y81F null 7.0 25.0 -1.2 -1
1WQ5 C81S Helix_0.0 9.0 50.0 -1.41 -1
1WQ5 G211W Sheet_0.0 7.8 25.0 -1.2 -1
1VQB S67C Helix_0.0 7.0 25.0 -1.85 -1
1RTB I106A Sheet_0.0 5.0 40.0 -4.37 -1
2LZM N55G Turn_115.0 6.5 64.7 -0.6 -1
1PIN H27A Turn_91.2 7.0 40.0 -0.12 -1
3MBP P159A Turn_2.0 7.4 63.0 -1.8 -1
1RGG T56V Sheet_3.1 7.0 48.4 -1.9 -1
1PIN P8A Turn_25.3 7.0 40.0 -0.97 -1
1RTB A109G Sheet_6.4 5.0 40.0 -0.43 -1
2CI2 F69V Sheet_34.5 6.25 25.0 -2.39 -1
2CI2 V57A Coil_61.9 6.25 25.0 -1.47 -1
1RTB V54L Helix_0.0 5.0 40.0 -1.09 -1
3HHR S71V Coil_36.6 8.0 20.0 -1.19 -1
