# Supplementary material for: Towards sequence-based prediction of mutation-induced stability changes in unseen non-homologous proteins
Source: BMC Genomics. 2014 Jan 24;15(Suppl 1):S4. doi: 10.1186/1471-2164-15-S1-S4 (PMC4046685; doi:10.1186/1471-2164-15-S1-S4)
Supplement: Supplementary file 1 — Additional file 1: Data set S1914. The files containing the S1914 data set, as well as training, cross-validation, and test splits are available in a white-space-delimited tabular text format. All files are compressed in a single zip archive S1914.zip. (ZIP 2 MB) [file 12864_2014_5677_MOESM1_ESM.zip › S1914/unseen-protein/unseen-mutation_cross-validation/replication9/S1914.train9.fold8]

1MBG V103L Helix_0.0 7.5 25.0 2.44 1
1LZ1 V110P Helix_92.4 2.8 68.8 0.5 1
1OTR K33A null 3.25 65.0 0.43 1
1LZ1 V110R Helix_92.4 2.7 64.9 0.88 1
2LZM S44Q Helix_67.8 3.01 51.68 0.27 1
1ROP D30R Turn_126.0 7.0 69.0 0.8 1
1FTG E20K Helix_72.0 7.0 43.25 1.32 1
2LZM S38D Sheet_52.1 6.9 66.1 0.6 1
2LZM T26S Sheet_6.4 5.4 65.15 0.57 1
1SUP G169A Coil_0.7 8.0 58.8 0.3 1
1LZ1 V74I Coil_93.3 2.7 64.9 0.45 1
1LZ1 V110D Helix_92.4 2.7 64.9 0.17 1
2LZM S44V Helix_67.8 3.01 51.68 0.1 1
1OTR K33I null 3.25 65.0 1.55 1
1OTR K33E null 3.25 65.0 0.05 1
1OTR K33F null 3.25 65.0 0.17 1
1OTR E34W Helix_72.8 3.0 65.0 1.31 1
1HFZ L110R Helix_85.3 7.4 56.2 0.43 1
2CI2 I76V Coil_1.0 6.3 25.0 0.21 1
1BVC L29M Helix_4.8 11.0 76.5 0.1 1
3MBP D55N Coil_46.7 7.6 25.0 0.0 1
1LZ1 V2I Sheet_106.7 2.7 64.9 1.1 1
1RGG T16V Helix_51.3 7.0 48.4 0.3 1
1ROP D30Y Turn_126.0 7.0 69.0 0.2 1
1RGG T67V Turn_66.7 7.0 48.4 0.0 1
2LZM N116D Helix_76.7 5.7 66.1 0.6 1
1POH K49D Helix_91.6 7.0 25.0 1.8 1
2HPR G49A Helix_18.7 7.0 25.0 0.8 1
1VQB M77V Sheet_89.7 7.0 25.0 0.6 1
1FTG Q99A Turn_0.1 7.0 43.25 1.72 1
1FTG V18I Helix_5.6 7.0 43.25 0.69 1
1ROP D30E Turn_126.0 7.0 69.0 1.0 1
1WQ5 E49M Sheet_0.7 7.0 25.0 4.5 1
1FC1 D399A null 7.4 20.0 -0.7 -1
1LZ1 E35L Helix_35.0 2.7 64.9 -0.53 -1
2LZM I58T Coil_4.1 5.4 59.0 -3.4 -1
2LZM T59S Coil_71.8 6.5 63.0 -0.2 -1
2LZM R80K Helix_181.6 5.4 65.15 -0.17 -1
1HME S37H Coil_70.8 7.0 20.0 -1.5 -1
2LZM M106K Helix_56.1 3.0 47.0 -3.4 -1
2CI2 E33N Helix_99.3 6.3 46.45 -0.7 -1
1BVC W14F Helix_2.6 7.8 4.0 -1.1 -1
1OTR Q41L Sheet_0.2 3.75 50.0 -0.26 -1
2LZM S90H Helix_38.0 6.5 63.0 -1.1 -1
4LYZ S91Y Helix_0.5 6.4 74.0 -3.07 -1
2LZM I100V Helix_9.0 5.35 61.0 -0.4 -1
2LZM V103I Helix_7.2 5.35 61.0 -0.5 -1
1RGG Y55F null 7.0 25.0 -0.6 -1
2LZM L84M Helix_0.0 5.42 65.3 -1.9 -1
4LYZ D101Q Coil_94.7 6.4 74.0 -0.08 -1
1MBG V103A Helix_0.0 7.5 25.0 -2.32 -1
2CI2 I49A Sheet_75.3 6.3 25.0 -2.12 -1
1BVC A130K Helix_0.0 7.8 4.0 -2.1 -1
1RTB V118G Sheet_32.1 5.0 40.0 -2.77 -1
1RGG V2T Coil_36.5 7.0 48.4 -0.9 -1
2LZM S44G Helix_67.8 3.01 51.68 -0.53 -1
1ROP L41V Helix_85.2 6.0 25.0 -2.53 -1
2LZM N101A Helix_0.2 5.4 59.0 -1.5 -1
1WQ5 C154A Sheet_0.0 9.0 50.0 -1.03 -1
2LZM A98S Helix_0.0 3.0 51.55 -2.5 -1
1YCC L85A Coil_8.8 6.0 25.0 -2.8 -1
1FTG D65K Helix_46.1 7.0 44.15 -0.09 -1
2LZM V131G Helix_99.1 3.01 53.08 -0.68 -1
2CI2 P25A Turn_71.2 6.25 25.0 -1.57 -1
1BPI E7A Helix_46.8 7.0 39.0 -1.5 -1
2CI2 S31G Helix_24.0 6.25 25.0 -0.8 -1
4LYZ M105T Helix_0.0 9.5 20.0 -0.24 -1
2LZM L99G Helix_0.0 5.4 65.2 -6.3 -1
1B5M P81A Turn_69.8 7.2 25.0 -0.65 -1
1BPI I19A Sheet_107.4 7.0 39.0 -2.1 -1
2LZM I3D Helix_19.8 6.5 64.7 -3.2 -1
2LZM M120A Helix_33.0 3.01 51.65 -0.2 -1
2LZM L133M Helix_0.8 5.42 65.3 -0.4 -1
2LZM R119H Helix_115.1 5.4 65.15 -0.29 -1
2LZM L99F Helix_0.0 5.7 64.88 -0.3 -1
1WQ5 C81V Helix_0.0 9.0 50.0 -1.32 -1
2CI2 I76A Coil_1.0 6.3 25.0 -4.25 -1
1HFZ H32A Helix_44.7 7.4 56.2 -2.13 -1
1YCC N52S Helix_16.8 5.0 26.85 -1.29 -1
1RGG T59V Coil_33.3 7.0 48.4 -1.7 -1
1BVC V68T Helix_31.2 7.8 4.0 -0.6 -1
1OTR E34G Helix_72.8 3.0 65.0 -1.39 -1
1CYO V61H Turn_112.1 7.0 25.0 -1.6 -1
1VQB C33S Sheet_0.0 7.0 25.0 -2.13 -1
1FTG I21G Helix_70.3 7.0 43.25 -0.76 -1
1L63 V87M Helix_3.8 5.4 65.3 -2.3 -1
1RN1 Y57F Sheet_13.5 7.0 25.0 -0.5 -1
2LZM A146T Helix_0.0 6.5 70.0 -1.5 -1
1PIN S16G Turn_42.5 7.0 40.0 -0.92 -1
1BVC L135I Helix_1.9 11.0 76.5 -1.5 -1
2LZM C54V Turn_3.7 6.5 70.0 -0.7 -1
4LYZ I55F Turn_0.8 6.4 74.0 -2.46 -1
1FC1 V397A null 7.4 20.0 -0.6 -1
1BPI N44G Coil_20.5 2.0 25.0 -4.7 -1
1LZ1 I59V Sheet_2.7 2.7 49.2 -0.93 -1
2LZM V111I Helix_0.0 5.7 64.89 -0.85 -1
1BVC G23A Helix_16.0 9.6 82.2 -1.1 -1
1OTR E34K Helix_72.8 3.0 65.0 -2.15 -1
1YCC P76Y Coil_100.5 4.6 25.0 -2.07 -1
4LYZ I55V Turn_0.8 6.4 74.0 -0.91 -1
2CI2 K36A Helix_90.3 6.3 46.45 -0.49 -1
2LZM A134S Helix_29.0 3.0 51.55 -0.1 -1
1CLW G177R Sheet_28.4 7.4 88.4 -2.1 -1
2LZM T157H Coil_58.0 2.0 42.0 -2.1 -1
1YYX F65A null 5.0 25.0 -2.5 -1
2LZM A160T Turn_16.4 6.0 65.5 -1.65 -1
1VQB C33M Sheet_0.0 7.0 25.0 -1.75 -1
1PIN Y24F Sheet_22.9 7.0 40.0 -0.66 -1
1RN1 N44A Turn_49.7 7.0 25.0 -2.08 -1
2LZM M6L Helix_0.0 3.0 47.0 -2.8 -1
1RGG Y86F null 7.0 25.0 -0.3 -1
2CI2 K21M Coil_85.1 6.25 25.0 -0.67 -1
2LZM I3Y Helix_19.8 6.5 64.7 -2.3 -1
1VQB V43T Sheet_55.5 7.0 25.0 -0.8 -1
1BPI F45A Sheet_20.3 2.0 25.0 -6.9 -1
2LZM R96W Helix_70.4 5.35 58.0 -4.5 -1
1OTR Q41V s_0.2 3.75 50.0 -0.05 -1
1YYX I98A null 5.0 25.0 -3.83 -1
1YYX A36G null 5.0 25.0 -2.71 -1
2CI2 N75D Coil_41.5 6.25 25.0 -1.21 -1
1C2R K14E Helix_97.0 7.5 25.0 -1.3 -1
1PIN S16A Turn_42.5 7.0 40.0 -0.44 -1
2CI2 V79A Coil_39.4 6.3 25.0 -1.51 -1
1OTR V17A Coil_2.8 3.75 50.0 -1.63 -1
1PIN S32A Sheet_43.6 7.0 40.0 -0.26 -1
3HHR S71A Coil_36.6 8.0 20.0 -0.97 -1
2LZM A74P Helix_8.6 6.5 62.9 -4.6 -1
2LZM V94A Helix_32.2 3.0 51.65 -1.8 -1
