# Supplementary material for: Towards sequence-based prediction of mutation-induced stability changes in unseen non-homologous proteins
Source: BMC Genomics. 2014 Jan 24;15(Suppl 1):S4. doi: 10.1186/1471-2164-15-S1-S4 (PMC4046685; doi:10.1186/1471-2164-15-S1-S4)
Supplement: Supplementary file 1 — Additional file 1: Data set S1914. The files containing the S1914 data set, as well as training, cross-validation, and test splits are available in a white-space-delimited tabular text format. All files are compressed in a single zip archive S1914.zip. (ZIP 2 MB) [file 12864_2014_5677_MOESM1_ESM.zip › S1914/unseen-protein/unseen-mutation_cross-validation/replication9/S1914.train9.fold9]

2LZM E11A Helix_33.0 5.4 66.48 1.1 1
1LZ1 G48A Turn_82.2 2.7 64.9 0.45 1
1AYF D76E Helix_86.8 8.5 37.0 0.45 1
1LZ1 A96M Helix_0.0 2.7 64.9 0.02 1
2CI2 K37A Helix_139.0 6.3 46.45 0.23 1
1IGV D19N Coil_68.5 7.0 25.0 0.74 1
2LZM I3L Helix_19.8 6.5 64.7 0.4 1
1POH K49A Helix_91.6 7.0 25.0 1.6 1
4LYZ D101E Coil_94.7 6.4 74.0 0.0 1
1LZ1 R50G Turn_141.1 2.7 64.9 0.26 1
2LZM M106I Helix_56.1 5.35 61.0 0.2 1
1ROP D30A Turn_126.0 7.0 69.0 0.3 1
2LZM D20N Sheet_46.2 5.4 65.1 1.3 1
1YCC C102T Coil_1.2 6.0 57.1 0.8 1
1LZ1 V74M Coil_93.3 2.7 64.9 0.65 1
3MBP P48A Helix_38.6 7.4 63.0 0.5 1
1FLV G87V Sheet_0.0 7.0 44.15 0.12 1
1RN1 D49H Coil_144.8 7.0 25.0 1.1 1
4LYZ F34Y Helix_71.8 6.4 74.0 0.19 1
1BVC L69I Helix_1.1 11.0 76.5 0.0 1
1BVC H116A Helix_90.0 9.6 82.2 0.2 1
2LZM A82P Helix_89.5 6.5 64.7 0.8 1
2LZM S117I Helix_1.0 5.4 66.48 1.7 1
3MBP P48S Helix_38.6 7.4 63.0 0.3 1
1AAR K6Q Sheet_100.8 5.0 25.0 0.26 1
1HFY A30I Helix_0.0 2.0 20.0 0.3 1
1ZG4 S235A null 7.0 50.6 0.58 1
2LZM S44E Helix_67.8 3.01 51.68 0.0 1
1OTR E34A Helix_72.8 3.0 65.0 0.07 1
4LYZ D101S Coil_94.7 6.4 74.0 0.87 1
1OTR E34L Helix_72.8 3.0 65.0 1.36 1
1AAR H68E Sheet_74.2 5.0 25.0 0.76 1
1RN1 S17A Helix_62.7 7.0 25.0 0.67 1
1BVC F123K Coil_1.0 7.8 4.0 -2.1 -1
1FTG I22V Helix_0.0 7.0 44.15 -1.39 -1
1LZ1 Y124F Turn_18.7 2.7 64.9 -0.36 -1
1LZ1 V2Y Sheet_101.4 2.7 64.9 -0.36 -1
1WQ5 P132G Coil_60.7 9.0 54.1 -0.78 -1
2LZM T157F Coil_58.0 2.0 42.0 -2.4 -1
1RGG N39D Turn_17.1 7.0 48.4 -1.5 -1
1YCC F82Y Coil_35.4 6.0 25.0 -0.7 -1
1L63 I50A Helix_34.5 5.4 65.3 -1.6 -1
1RN1 Y11F Sheet_5.9 7.0 25.0 -2.11 -1
1AYF H56Q Sheet_5.6 8.5 37.0 -1.66 -1
1LZ1 D67N Coil_34.6 4.5 65.0 -1.7 -1
1HFZ V42A Sheet_15.7 7.4 56.2 -0.93 -1
2LZM R119E Helix_115.1 5.35 66.7 -0.04 -1
1OTR L67A Sheet_0.1 3.75 50.0 -2.82 -1
2LZM V87T Helix_3.4 3.0 51.55 -1.6 -1
1L63 I78A Helix_0.0 5.4 65.3 -1.2 -1
1PIN E12A Sheet_73.2 7.0 40.0 -0.48 -1
4LYZ I55M Turn_0.8 6.4 74.0 -2.27 -1
1FTG N97A Turn_24.5 7.0 44.15 -0.46 -1
2CI2 V82A Helix_17.8 6.3 25.0 -1.45 -1
1VQB L49C Sheet_9.0 7.0 25.0 -2.05 -1
2LZM S44C Helix_67.8 3.01 51.68 -0.11 -1
2CI2 I49G Sheet_75.3 6.3 25.0 -3.52 -1
2CI2 E26A Turn_87.7 6.25 25.0 -0.47 -1
2HPR G49K h_18.7 7.0 25.0 -1.0 -1
2LZM R96T Helix_70.4 5.35 58.0 -2.8 -1
1RN1 D49W Coil_144.8 7.0 25.0 -0.9 -1
4LYZ C94A Helix_2.9 9.5 20.0 -4.78 -1
1L63 L33A Sheet_15.2 5.4 65.3 -2.9 -1
1VQB L37C Coil_115.8 7.0 25.0 -2.3 -1
2LZM V131S Helix_99.1 3.01 53.08 -0.05 -1
1WQ5 P57A null 9.0 54.1 -0.04 -1
2LZM R96Q Helix_70.4 5.35 58.0 -0.3 -1
2LZM A82S Helix_89.5 3.0 51.55 -0.3 -1
1VQB V35C Sheet_8.5 7.0 25.0 -0.7 -1
1VQB V63T Sheet_23.6 7.0 25.0 -2.5 -1
1C2R K12D Helix_81.0 7.5 25.0 -1.3 -1
1L63 I17M Sheet_16.4 5.4 65.3 -2.2 -1
2LZM A129V Helix_0.0 2.8 52.1 -0.7 -1
1LZ1 G19A Turn_44.4 2.7 64.9 -1.77 -1
P08505 W34A null 4.0 25.0 -2.0 -1
1CAH W16F Helix_3.8 7.5 23.0 -6.0 -1
1ZG4 R164S null 7.0 50.6 -0.61 -1
2CI2 I48V Sheet_33.8 6.3 25.0 -1.09 -1
1VQB L37I Coil_115.8 7.0 25.0 -0.7 -1
4LYZ P70N Coil_129.3 9.5 20.0 -2.15 -1
1HFZ I59W Coil_69.3 7.4 56.2 -0.93 -1
1RGG N39S Turn_17.1 7.0 48.4 -2.3 -1
2LZM A98V Helix_0.0 3.0 40.0 -4.9 -1
1OTR E34N Helix_72.8 3.0 65.0 -0.88 -1
2CI2 L68A Sheet_0.1 6.3 25.0 -3.82 -1
1VQB M77T Sheet_89.7 7.0 25.0 -0.4 -1
1LZ1 G72A Turn_62.0 2.7 64.9 -0.36 -1
1L63 L66A Helix_3.9 5.4 65.3 -3.3 -1
1AAR K27Q Helix_16.1 5.0 25.0 -1.91 -1
1BPI G12A Coil_17.1 7.0 39.0 -1.8 -1
2LZM Q105A Helix_58.1 5.8 66.3 -0.6 -1
1L63 M106A Helix_52.0 5.4 65.3 -1.9 -1
2CI2 L51A Sheet_38.9 6.3 46.45 -2.37 -1
P01051 V54A null 7.0 25.0 -2.37 -1
1LZ1 G37Q Sheet_39.1 2.7 64.9 -0.26 -1
1WQ5 C81G Helix_0.0 9.0 50.0 -1.58 -1
1BVC I28L Helix_1.8 11.0 76.5 -0.6 -1
2LZM A73S Helix_51.0 3.0 51.55 -0.4 -1
1VQB C33T Sheet_0.0 7.0 25.0 -2.3 -1
1CYO V45G Helix_78.1 7.0 25.0 -1.91 -1
1RGG Y80F null 7.0 25.0 -1.5 -1
1PIN V22A Sheet_66.3 7.0 40.0 -0.26 -1
1LZ1 V74D Coil_93.3 2.7 64.9 -0.43 -1
1RN1 A21K Helix_61.1 2.5 0.0 -0.51 -1
2LZM I58A Sheet_4.1 3.0 51.65 -3.2 -1
1VQB V35I Sheet_8.5 7.0 25.0 -0.32 -1
1BVC L9A Helix_56.0 9.6 82.2 -0.4 -1
2LZM R96E Helix_70.4 5.35 58.0 -2.5 -1
2LZM A130S Helix_7.2 3.0 51.55 -1.0 -1
1RTB P93S Coil_104.0 4.2 56.05 -2.1 -1
1RTB V108I Sheet_0.0 5.0 40.0 -0.43 -1
2CI2 L27A Turn_0.9 6.3 25.0 -2.64 -1
1LZ1 V2L Sheet_106.7 2.7 64.9 -0.05 -1
2LZM I3S Helix_19.8 6.5 64.7 -1.7 -1
1FTG V31A Helix_5.0 7.0 44.15 -1.72 -1
2LZM T59V Coil_71.8 6.5 63.0 -1.5 -1
1BVC Q8G Helix_81.9 4.2 4.0 -0.56 -1
1POH S46A Helix_31.8 7.0 30.0 -1.0 -1
1FTG L6A Sheet_0.0 7.0 44.15 -2.94 -1
1PIN S19A Turn_48.7 7.0 40.0 -0.14 -1
1CLW G323D Coil_13.9 7.4 88.4 -0.4 -1
1YCC N52T Helix_16.8 5.0 26.85 -0.53 -1
1BPI G57A Coil_42.9 7.0 39.0 -0.2 -1
1BPI V34A Sheet_61.9 7.0 39.0 -1.2 -1
1RN1 A21Y Helix_61.1 2.5 0.0 -0.39 -1
1RTB V57G Helix_0.0 5.0 40.0 -5.52 -1
2LZM L133F Helix_0.8 5.35 61.0 -0.3 -1
1FTG I52V Sheet_0.0 7.0 44.15 -1.4 -1
