# Supplementary material for: Towards sequence-based prediction of mutation-induced stability changes in unseen non-homologous proteins
Source: BMC Genomics. 2014 Jan 24;15(Suppl 1):S4. doi: 10.1186/1471-2164-15-S1-S4 (PMC4046685; doi:10.1186/1471-2164-15-S1-S4)
Supplement: Supplementary file 1 — Additional file 1: Data set S1914. The files containing the S1914 data set, as well as training, cross-validation, and test splits are available in a white-space-delimited tabular text format. All files are compressed in a single zip archive S1914.zip. (ZIP 2 MB) [file 12864_2014_5677_MOESM1_ESM.zip › S1914/unseen-protein/unseen-mutation_cross-validation/replication9/S1914.train9.fold10]

2LZM S44I Helix_67.8 3.01 51.68 0.31 1
2LZM G113A Helix_58.1 6.5 64.7 0.3 1
1LZ1 D120N Coil_92.7 4.5 65.0 0.05 1
1LZ1 R21A Turn_145.7 2.7 64.9 1.31 1
1G6N S128P Helix_11.8 7.9 20.0 0.14 1
1AAR R42E Sheet_84.1 5.0 25.0 1.63 1
P00782 K57E null 5.0 20.0 1.0 1
1RGG D79Y Sheet_12.4 7.0 52.6 2.9 1
1WQ5 E49H Sheet_0.7 7.0 25.0 1.3 1
2LZM R119M Helix_115.0 5.7 66.1 0.1 1
1HFY T29V Helix_0.0 7.0 25.0 1.86 1
2LZM Q123E Helix_92.0 6.5 64.5 0.4 1
1BVC K140A Helix_131.6 4.2 4.0 0.47 1
1OTR E34F Helix_72.8 3.0 65.0 0.72 1
2LZM N144H Helix_97.9 6.7 62.4 0.3 1
1RTB S123A Sheet_27.6 7.0 61.7 0.46 1
2LZM N144E Helix_97.9 6.5 64.5 0.5 1
1POH K49M Helix_91.6 7.0 25.0 1.0 1
2LZM A41V Helix_39.0 5.4 66.51 0.3 1
4LYZ A31I Helix_0.0 6.4 74.0 1.4 1
1HFY T33I Helix_18.4 2.0 20.0 0.18 1
1ROP D30G Turn_126.0 7.0 69.0 2.0 1
2LZM E22K Turn_83.8 5.4 65.15 0.57 1
1IRO I33L Coil_1.9 9.08 107.0 0.76 1
1WQ5 E49L Sheet_0.7 7.0 25.0 6.2 1
1HME I38H Helix_138.6 7.0 20.0 0.0 1
2LZM N132F Helix_41.0 5.4 66.48 1.3 1
1FTG G68A Helix_49.8 7.0 43.25 0.55 1
1POH K49G Helix_91.6 7.0 25.0 1.2 1
1AAR H68Q Sheet_74.2 5.0 25.0 0.55 1
1VQB T62V Sheet_54.6 7.0 25.0 0.65 1
2LZM V131M Helix_99.1 3.01 53.08 0.12 1
1OTR E34Y Helix_72.8 3.0 65.0 0.41 1
2LZM T59G Coil_71.8 6.5 63.0 -1.6 -1
1RN1 A21T Helix_61.1 2.5 0.0 -0.57 -1
1AYF H56R Sheet_5.6 8.5 37.0 -1.16 -1
1VQB D36C Sheet_49.6 7.0 25.0 -1.02 -1
2LZM V103M Helix_7.2 5.42 65.3 -1.2 -1
1VQB V35F Sheet_8.5 7.0 25.0 -1.58 -1
1LZ1 I89A Coil_5.4 2.7 64.9 -2.7 -1
1FTG V160A Helix_0.6 7.0 44.15 -1.91 -1
1AM7 H48N Coil_13.7 7.0 25.0 -5.0 -1
1RN1 D76N Sheet_3.4 7.0 15.0 -3.1 -1
1PIN T29A Turn_1.3 7.0 40.0 -1.25 -1
1YCC P76V Coil_100.5 4.6 25.0 -1.07 -1
1FTG S71A Helix_83.7 7.0 44.15 -0.69 -1
1LZ1 G105A Helix_15.3 2.7 64.9 -0.62 -1
4LYZ K13D Helix_76.5 9.5 20.0 -6.69 -1
1CYO V45H Helix_78.1 7.0 25.0 -1.65 -1
1BVC S117A Helix_75.0 9.6 82.2 -0.3 -1
1RN1 V16C null 7.0 25.0 -4.68 -1
2CI2 I48A Sheet_33.8 6.3 25.0 -3.84 -1
1LZ1 K1A Coil_71.2 2.7 64.9 -0.6 -1
1YCC N52Q Helix_16.8 4.6 26.85 -0.08 -1
1VQB C33A Sheet_0.0 7.0 25.0 -0.25 -1
1BPI G37A Coil_34.4 7.0 39.0 -2.3 -1
1AYF Y82F Coil_134.9 8.5 37.0 -0.01 -1
1RTB V108G Sheet_0.0 5.0 40.0 -7.28 -1
1PIN R36A Coil_99.8 7.0 40.0 -0.29 -1
1FTG V139A Turn_0.0 7.0 44.15 -0.87 -1
1FC1 K370A null 7.4 20.0 -1.1 -1
1LZ1 H78A Turn_152.1 2.7 64.9 -0.14 -1
1RTB Y97F Sheet_6.3 5.0 63.3 -3.54 -1
2LZM L91M Coil_5.2 5.42 65.3 -0.8 -1
1RTB V116G Sheet_20.4 5.0 40.0 -1.18 -1
1PIN R17G Turn_218.4 7.0 40.0 -0.22 -1
1PIN N26D Sheet_0.9 7.0 40.0 -1.88 -1
1VQB V45L Sheet_49.6 7.0 25.0 -1.5 -1
4LYZ G49A Coil_22.2 2.7 65.6 -1.89 -1
1VQB L49T Sheet_9.0 7.0 25.0 -2.85 -1
1LZ1 V100T Coil_0.9 2.7 64.9 -0.29 -1
2LZM S44N Helix_67.8 3.01 51.68 -0.14 -1
1VQB L81V Sheet_21.2 7.0 25.0 -0.1 -1
1HFZ Y103A Helix_56.3 7.4 56.2 -2.39 -1
1HFZ W104Y Coil_29.7 7.4 56.2 -2.44 -1
1AYF T54A Turn_57.2 8.5 37.0 -1.31 -1
1WQ5 C154S Sheet_0.0 9.0 50.0 -1.72 -1
1AM7 H31D Turn 7.0 25.0 -1.6 -1
2LZM M102K Helix_0.7 5.3 65.3 -6.9 -1
1FTG A101V Helix_1.6 7.0 43.25 -0.16 -1
1RTB P114G Sheet_112.1 6.0 61.6 -3.3 -1
1RTB F46L Sheet_0.0 6.0 24.85 -3.2 -1
2CI2 T55S Coil_57.1 6.25 25.0 -0.02 -1
2CI2 T22V Sheet_53.5 6.3 25.0 -0.32 -1
1VQB V19T Sheet_101.0 7.0 25.0 -0.3 -1
1CYO V61Y Turn_112.1 7.0 25.0 -1.34 -1
1VQB F68L Sheet_63.0 7.0 25.0 -2.13 -1
1RN1 V78T null 7.0 25.0 -3.1 -1
2LZM T157I Coil_58.0 6.0 64.5 -1.2 -1
1TPK V65A Sheet_0.2 4.5 64.3 -2.0 -1
1WQ5 E49P Sheet_0.7 7.0 25.0 -0.6 -1
1BVC H36Q Helix_43.6 7.8 4.0 -0.8 -1
1CLW E309V Sheet_28.8 7.4 88.4 -2.3 -1
1LZ1 Y20F Turn_50.9 2.7 64.9 -0.5 -1
1L63 L84A Helix_0.0 5.4 65.3 -3.7 -1
1BVC K56A Helix_120.6 4.0 25.0 -0.23 -1
1LZ1 G68A Turn_69.7 2.7 64.9 -0.12 -1
1RTB V57I Helix_0.0 5.0 40.0 -1.3 -1
2CI2 Q41G Helix_139.6 6.25 25.0 -0.6 -1
1VQB D50H Turn_41.1 7.0 25.0 -0.78 -1
1OTR V5N Sheet_0.0 3.75 50.0 -5.38 -1
2LZM T152S Helix_0.0 5.4 59.0 -2.0 -1
3MBP P133A Helix_40.3 7.4 63.0 -0.3 -1
1FLV G87A Sheet_0.0 7.0 44.15 -0.09 -1
2LZM L133D Helix_0.8 6.5 61.9 -5.7 -1
1WQ5 G211S Sheet_0.0 7.8 25.0 -0.7 -1
1OTR K33S null 3.25 65.0 -0.36 -1
1RN1 D76S Sheet_3.4 7.0 15.0 -3.2 -1
2CI2 T58A Coil_106.5 6.3 25.0 -0.69 -1
2CI2 K43A Coil_9.0 6.3 46.45 -0.65 -1
1RTB Y97G Sheet_6.3 5.0 63.3 -11.7 -1
1LZ1 G37A Coil_39.1 2.7 64.9 -0.29 -1
2LZM K43A Helix_48.0 6.7 62.2 -1.03 -1
1LZ1 G127A Turn_82.2 2.7 64.9 -0.55 -1
1RTB V118A Sheet_32.1 5.0 40.0 -1.92 -1
1CLW R285K Sheet_80.6 7.4 88.4 -10.3 -1
2CI2 K43G Helix_9.0 6.25 25.0 -3.19 -1
1VQB L65P Coil_154.1 7.0 25.0 -0.75 -1
1WQ5 G211D Sheet_0.0 7.8 25.0 -0.5 -1
1LZ1 V100F Turn_0.9 2.7 64.9 -1.65 -1
2LZM T157S Coil_58.0 2.0 42.0 -0.66 -1
2CI2 V82G Helix_17.8 6.3 25.0 -3.5 -1
1BVC D60A Helix_55.1 4.0 25.0 -0.13 -1
2LZM L99A Helix_0.0 5.7 64.88 -4.5 -1
3HHR E74D Helix_52.4 8.0 20.0 -0.55 -1
1VQB L32R Sheet_79.0 7.0 25.0 -0.8 -1
2CI2 A77G Coil_44.1 6.3 25.0 -1.88 -1
1CYO F35H Helix_19.9 7.0 66.2 -2.82 -1
