# Supplementary material for: Towards sequence-based prediction of mutation-induced stability changes in unseen non-homologous proteins
Source: BMC Genomics. 2014 Jan 24;15(Suppl 1):S4. doi: 10.1186/1471-2164-15-S1-S4 (PMC4046685; doi:10.1186/1471-2164-15-S1-S4)
Supplement: Supplementary file 1 — Additional file 1: Data set S1914. The files containing the S1914 data set, as well as training, cross-validation, and test splits are available in a white-space-delimited tabular text format. All files are compressed in a single zip archive S1914.zip. (ZIP 2 MB) [file 12864_2014_5677_MOESM1_ESM.zip › S1914/unseen-protein/unseen-mutation_cross-validation/replication10/S1914.train10.fold1]

1CSP E3Q Sheet_78.4 7.5 55.0 1.31 1
1BNI Y24F Turn_17.3 6.3 25.0 0.0 1
1RGG Q94K Coil_74.9 7.0 52.6 0.3 1
2LZM S44E Helix_67.8 3.01 51.68 0.0 1
2AFG L44F Sheet_0.0 7.3 39.8 0.31 1
2LZM M120L Helix_33.0 3.0 47.0 0.5 1
1RGG H85Q Turn_94.3 7.0 49.0 0.0 1
1RGG D25H null 7.0 25.0 0.9 1
1WQ5 E49I Sheet_0.7 7.0 25.0 8.0 1
1FTG V83I Sheet_0.5 7.0 43.25 0.1 1
2ABD Y73F Helix_3.4 5.3 5.0 0.27 1
1FTG D43A Helix_39.8 7.0 44.15 0.1 1
2LZM S44K Helix_67.8 3.01 51.68 0.2 1
2LZM R119M Helix_115.0 5.7 66.1 0.1 1
2LZM T115E Helix_87.0 6.5 64.6 0.3 1
2LZM N40D Helix_108.9 5.4 65.15 0.44 1
1BNI K19R Coil_72.0 6.3 25.0 0.2 1
4LYZ N103D Turn_96.6 9.5 20.0 0.24 1
1CSP N55D Turn_160.4 7.5 55.0 0.5 1
1WQ5 F139W Helix_10.8 7.8 23.0 0.02 1
3MBP T345I Helix_58.4 7.6 25.0 0.7 1
1BVC Q8A Helix_81.9 4.2 4.0 0.98 1
451C F34Y Turn_23.3 5.0 50.4 1.9 1
2LZM V131M Helix_99.1 3.01 53.08 0.12 1
4LYZ D101G Coil_94.7 6.4 74.0 0.45 1
4LYZ R73K Coil_154.3 6.4 74.0 0.23 1
1HFY A30I Helix_0.0 2.0 20.0 0.3 1
2LZM S44L Helix_67.8 3.01 51.68 0.39 1
2LZM S44Q Helix_67.8 3.01 51.68 0.27 1
1WQ5 E49C Sheet_0.7 7.0 25.0 2.2 1
1FTG D75K Helix_104.9 7.0 43.25 1.01 1
1BPI L29A Sheet_110.9 7.0 39.0 0.0 1
1LZ1 I59L Sheet_3.0 2.7 64.9 0.0 1
2LZM N116D Helix_76.7 5.7 66.1 0.6 1
1CSP D25K Coil_56.3 7.5 55.0 -1.39 -1
1CLW G323D Coil_13.9 7.4 88.4 -0.4 -1
2AFG C83S Turn_0.1 6.6 25.0 -1.91 -1
1N0J I58T Helix_106.1 7.8 70.0 -2.7 -1
1BNI K27G Helix_67.8 6.3 25.0 -0.48 -1
2LZM Q105M Helix_58.1 5.4 59.0 -1.2 -1
1BNI V45T Helix_42.9 6.3 25.0 -2.4 -1
1BNI A32K Helix_92.3 6.3 25.0 -0.2 -1
CspB-TB E48Q null 7.5 55.0 -0.45 -1
2LZM T152S Helix_0.0 5.4 59.0 -2.0 -1
1BPI G57A Coil_42.9 7.0 39.0 -0.2 -1
1CLW T235I Coil_16.1 7.4 88.4 -1.6 -1
1BNI H18K Helix_102.6 6.3 25.0 -1.19 -1
1WQ5 C81G Helix_0.0 9.0 50.0 -1.58 -1
1RTB P93S Coil_104.0 4.2 56.05 -2.1 -1
4LYZ M12L Helix_0.6 2.7 66.0 -0.57 -1
1BPI G36S Coil_0.6 4.6 72.6 -0.7 -1
2LZM R96G Helix_70.4 5.35 58.0 -2.6 -1
2LZM I3A Helix_19.8 6.5 64.7 -0.7 -1
2LZM V149I Helix_0.1 5.4 59.0 -0.1 -1
1BNI I76A Sheet_0.0 6.3 25.0 -1.9 -1
1C9O H29E Sheet_64.6 7.0 75.0 -0.76 -1
1BVC L29A Helix_4.8 11.0 76.5 -2.4 -1
2LZM T157F Coil_58.0 2.0 42.0 -2.4 -1
1LZ1 I59T Sheet_3.0 2.7 64.9 -2.22 -1
1BVC L69A Helix_1.1 11.0 76.5 -1.2 -1
1LZ1 H78A Turn_152.1 2.7 64.9 -0.14 -1
1LZ1 V2S Sheet_101.4 2.7 64.9 -1.41 -1
2LZM M6L Helix_0.0 3.0 47.0 -2.8 -1
1PGA T53C Sheet_29.1 5.2 60.0 -0.58 -1
1LZ1 I59F Sheet_3.0 2.7 64.9 -0.81 -1
2LZM V131S Helix_99.1 3.01 53.08 -0.05 -1
2LZM A93S Helix_75.9 3.0 51.55 -0.2 -1
1AYF T54A Turn_57.2 8.5 37.0 -1.31 -1
1SHG K59F Sheet_108.3 7.0 24.85 -0.92 -1
2AFG V109L Coil_0.5 6.6 40.05 -0.57 -1
4LYZ S91V Helix_0.5 6.4 74.0 -0.08 -1
1CAH W5F Coil_64.6 7.5 23.0 -2.4 -1
3HHR E74S Helix_52.4 8.0 20.0 -0.91 -1
1AG2 R208H Helix_99.0 7.0 25.0 -1.44 -1
1AG2 V210I Helix_0.0 7.0 25.0 -0.26 -1
1WQ5 C154A Sheet_0.0 9.0 50.0 -1.03 -1
2LZM A73S Helix_51.0 3.0 51.55 -0.4 -1
2LZM R96P Helix_70.4 5.35 58.0 -5.5 -1
2LZM R96I Helix_70.4 5.35 58.0 -2.9 -1
1ANK R88G Coil_67.2 7.4 51.8 -0.2 -1
1RTB F46A Sheet_0.0 6.0 24.85 -6.36 -1
1C9O E50K Sheet_54.3 7.0 75.0 -0.5 -1
1BVC V114A Helix_10.0 9.6 82.2 -1.4 -1
1BNI E29S Helix_84.2 6.3 25.0 -1.23 -1
1RTB I106L Sheet_0.0 5.0 40.0 -1.79 -1
1LZ1 V99T Helix_2.6 2.7 64.9 -0.5 -1
1BPI E49A Helix_115.0 7.0 39.0 -0.2 -1
2ABD Q33A Helix_1.3 5.3 5.0 -3.66 -1
1BNI D22M Coil_135.5 4.4 25.0 -0.27 -1
1STN D77G Coil_3.6 7.0 20.0 -2.2 -1
4LYZ T40S Sheet_0.1 6.4 74.0 -0.27 -1
1YYX I98A null 5.0 25.0 -3.83 -1
1RTB V57L Helix_0.0 5.0 40.0 -2.37 -1
1TPK V65M Sheet_0.2 4.5 64.3 -2.2 -1
1BPI Y23A Sheet_9.0 2.0 25.0 -5.9 -1
4LYZ G49N Coil_22.2 9.5 20.0 -0.96 -1
1RTB A109G Sheet_6.4 5.0 40.0 -0.43 -1
1BNI V36A Coil_71.8 6.3 25.0 -1.3 -1
1BNI I109V Coil_45.0 6.3 25.0 -0.8 -1
1FTG D65K Helix_46.1 7.0 44.15 -0.09 -1
1RGG D17K null 7.0 25.0 -1.1 -1
1BNI E29A Helix_84.2 6.3 25.0 -1.25 -1
2LZM T59N Coil_71.8 6.5 63.0 -1.1 -1
2LZM L133D Helix_0.8 6.5 61.9 -5.7 -1
2LZM H31N Sheet_34.2 5.5 66.0 -4.0 -1
1CSP K5E Sheet_100.2 7.5 55.0 -3.11 -1
1C9O E36K Coil_142.9 7.0 75.0 -0.19 -1
1STN D83G Turn_35.6 7.0 20.0 -2.8 -1
1LZ1 I59S Sheet_3.0 2.7 64.9 -3.58 -1
2LZM D20A Sheet_46.2 5.4 65.1 -0.3 -1
2AFG C117S Turn_30.1 6.6 25.0 -0.62 -1
1PGA T53K Sheet_29.1 5.2 60.0 -1.01 -1
1WQ5 G211E Sheet_0.0 7.8 25.0 -0.4 -1
2LZM E11N Helix_33.0 5.4 65.1 -0.1 -1
2LZM T152A Helix_0.0 5.4 59.0 -1.5 -1
1ANK F86L Coil_3.1 7.2 51.8 -0.8 -1
1HFZ W118H Helix_13.2 7.4 56.2 -0.6 -1
1STN L36C null 7.6 20.0 -2.9 -1
1RTB D121N Coil_12.0 6.0 25.0 -1.9 -1
1BVC H36Q Helix_43.6 7.8 4.0 -0.8 -1
1BNI T26A Coil_39.5 6.3 25.0 -2.05 -1
1WQ5 E49A Sheet_0.7 7.0 25.0 -0.3 -1
1WQ5 P207A Coil_49.7 9.0 54.1 -1.64 -1
2ABD Y73A Helix_3.4 5.3 5.0 -4.83 -1
2DRI L62C null 7.6 25.0 -2.7 -1
1RGG T18V Helix_6.4 7.0 48.4 -1.4 -1
1LZ1 I23V Turn_12.3 2.7 49.2 -0.41 -1
1LZ1 Y63F Coil_112.1 2.7 64.9 -0.24 -1
1RGG V2T Coil_36.5 7.0 48.4 -0.9 -1
1LZ1 V74S Coil_93.3 2.7 64.9 -0.38 -1
