# Supplementary material for: Towards sequence-based prediction of mutation-induced stability changes in unseen non-homologous proteins
Source: BMC Genomics. 2014 Jan 24;15(Suppl 1):S4. doi: 10.1186/1471-2164-15-S1-S4 (PMC4046685; doi:10.1186/1471-2164-15-S1-S4)
Supplement: Supplementary file 1 — Additional file 1: Data set S1914. The files containing the S1914 data set, as well as training, cross-validation, and test splits are available in a white-space-delimited tabular text format. All files are compressed in a single zip archive S1914.zip. (ZIP 2 MB) [file 12864_2014_5677_MOESM1_ESM.zip › S1914/unseen-protein/unseen-mutation_cross-validation/replication10/S1914.train10.fold2]

1HFZ L110R Helix_85.3 7.4 56.2 0.43 1
2LZM I3L Helix_19.8 6.5 64.7 0.4 1
2LZM S44I Helix_67.8 3.01 51.68 0.31 1
2LZM T152V Helix_0.0 5.4 59.0 0.2 1
CspB-TB K55Q null 7.5 55.0 0.79 1
1HME I38H Helix_138.6 7.0 20.0 0.0 1
1LZ1 V110N Helix_92.4 2.7 64.9 0.07 1
2LZM S38N Coil_52.1 6.7 62.4 0.0 1
1LZ1 V110R Helix_92.4 2.7 64.9 0.88 1
1BNI Y103F Coil_60.3 6.3 25.0 0.0 1
1C9O R56E Turn_213.1 7.0 75.0 0.76 1
1C9O N11S Turn_74.5 7.0 70.0 0.33 1
1CSP S48E Sheet_26.4 7.5 55.0 0.1 1
1WQ5 F258W Helix_27.5 7.8 23.0 0.07 1
1CSP E66L Coil_46.8 7.0 70.0 2.1 1
2LZM A41D Helix_39.0 5.4 65.15 0.29 1
1WQ5 E49L Sheet_0.7 7.0 25.0 6.2 1
1SUP N76D Coil_90.0 8.0 58.8 0.45 1
1BNI Q15I Helix_69.0 6.3 25.0 1.0 1
4LYZ G102R Coil_64.1 6.4 74.0 0.38 1
1BNI Q31A Helix_101.4 6.3 25.0 0.1 1
1BNI E29Q Helix_84.0 6.3 25.0 0.0 1
1BTA C82A Coil_39.2 7.4 25.0 0.48 1
3MBP P48S Helix_38.6 7.4 63.0 0.3 1
1LZ1 G129A Coil_79.4 2.7 64.9 0.14 1
1BVC V66A Helix_57.0 9.6 82.2 0.8 1
2LZM N116A Helix_76.7 3.01 51.65 0.17 1
1LZ1 R50G Turn_141.1 2.7 64.9 0.26 1
1LZ1 D120N Coil_92.7 4.5 65.0 0.05 1
2LZM S117F Helix_1.0 5.4 65.09 1.1 1
1FTG E72K Coil_78.7 7.0 43.25 0.9 1
1FTG E61K Turn_108.5 7.0 44.15 0.24 1
2LZM S44R Helix_67.8 3.01 51.68 0.24 1
2ABD K52M Helix_74.4 5.3 5.0 0.18 1
4LYZ I55L Turn_0.8 6.4 74.0 -0.45 -1
1BVC L11A Helix_44.0 9.6 82.2 -0.4 -1
3MBP Y283D Turn_56.5 7.6 25.0 -3.2 -1
2LZM D47A Helix_35.6 6.7 62.2 -0.95 -1
2LZM L118I Helix_9.7 5.35 61.0 -1.2 -1
2LZM A129V Helix_0.0 2.8 52.1 -0.7 -1
1BNI D54A Sheet_28.4 6.3 25.0 -3.15 -1
2LZM R96Y Helix_70.4 5.35 58.0 -4.7 -1
1C9O R3A Sheet_154.1 7.0 70.0 -1.89 -1
1BVC I142V Helix_0.3 11.0 76.5 -0.1 -1
1LZ1 V2G Sheet_106.7 2.7 64.9 -2.29 -1
1LZ1 D91P Helix_49.5 2.8 68.8 -0.4 -1
1AYF Y82F Coil_134.9 8.5 37.0 -0.01 -1
2LZM F67A Helix_10.5 3.0 51.65 -1.9 -1
1WQ5 P62A null 9.0 54.1 -0.52 -1
2LZM K124G Coil_103.9 6.5 64.7 -0.1 -1
1B26 R190A Helix_2.5 7.0 69.5 -0.34 -1
1LZ1 D18N Turn_67.1 4.0 65.0 -1.7 -1
1CSP E19K Sheet_79.8 7.5 55.0 -0.57 -1
1BPI Y10A Coil_78.2 7.0 39.0 -1.2 -1
1BNI Q31S Helix_101.4 6.3 25.0 -0.22 -1
1BVC D44A Turn_105.8 4.0 25.0 -0.17 -1
1BPI P2A Helix_67.8 7.0 39.0 -1.3 -1
3HHR E74A Helix_52.4 8.0 20.0 -0.49 -1
1C5G R30E Coil_109.6 6.6 50.2 -1.2 -1
1RTB I107V Sheet_9.9 5.0 40.0 -0.08 -1
1RTB V57A Helix_0.0 5.0 40.0 -2.85 -1
1WQ5 C81V Helix_0.0 9.0 50.0 -1.32 -1
1BVC T51A Helix_64.0 9.6 82.2 -1.4 -1
1LZ1 V2D Sheet_101.4 2.7 64.9 -1.43 -1
1BNI T26V Coil_39.5 6.3 25.0 -2.31 -1
1LZ1 A9S Helix_0.0 2.7 64.9 -0.02 -1
1STN L89F Coil_25.9 5.38 40.0 -1.2 -1
1FTG I52V Sheet_0.0 7.0 44.15 -1.4 -1
2LZM A82S Helix_89.5 3.0 51.55 -0.3 -1
1BVC E18A Helix_78.4 4.0 25.0 -0.6 -1
1YYX F61A null 5.0 25.0 -5.45 -1
2LZM A42S Helix_0.0 3.0 51.55 -2.3 -1
1BNI G52A Sheet_1.3 6.3 54.1 -5.3 -1
2LZM I100V Helix_9.0 5.35 61.0 -0.4 -1
1CLW E309V Sheet_28.8 7.4 88.4 -2.3 -1
1RTB P114G Sheet_112.1 6.0 61.6 -3.3 -1
2ABD L80A Helix_3.3 5.3 5.0 -3.7 -1
1BPI D50A Helix_51.9 7.0 39.0 -0.4 -1
1RTB V116G Sheet_20.4 5.0 40.0 -1.18 -1
3HHR E74Q Helix_52.4 8.0 20.0 -0.18 -1
2LZM M102K Helix_0.7 5.3 65.3 -6.9 -1
1STN F61A Helix_56.0 7.0 20.0 -2.4 -1
1HFY T38A Turn_0.4 7.0 58.85 -1.6 -1
2LZM I78V Helix_0.0 5.35 61.0 -0.8 -1
2LZM L84M Helix_0.0 5.42 65.3 -1.9 -1
2LZM L133F Helix_0.8 5.35 61.0 -0.3 -1
1BNI L89T Sheet_0.0 6.3 25.0 -2.5 -1
1BPI N24A Sheet_34.9 7.0 39.0 -2.2 -1
1RTB A64G Coil_76.6 5.0 40.0 -0.43 -1
2LZM I3D Helix_19.8 6.5 64.7 -3.2 -1
1LZ1 G37Q Sheet_39.1 2.7 64.9 -0.26 -1
2LZM F153I Helix_0.1 5.7 64.88 -0.2 -1
1PGA T53Q Sheet_29.1 5.2 60.0 -0.98 -1
1HME S37H Coil_70.8 7.0 20.0 -1.5 -1
2LZM I3M Helix_19.8 6.5 64.7 -0.9 -1
4LYZ G102V Coil_64.1 6.4 74.0 -0.04 -1
1L63 L84A Helix_0.0 5.4 65.3 -3.7 -1
1LZ1 V2Y Sheet_101.4 2.7 64.9 -0.36 -1
1BNI I25A Coil_19.9 6.3 25.0 -3.5 -1
2LZM V87I Helix_3.4 5.35 61.0 -0.3 -1
1BPI P13A Coil_74.3 7.0 39.0 -1.2 -1
1LZ1 V110F Turn_92.4 2.7 64.9 -0.05 -1
1BNI Y17F Helix_121.0 6.3 25.0 -0.3 -1
1FTG S71A Helix_83.7 7.0 44.15 -0.69 -1
3MBP P133S Helix_40.3 7.4 63.0 -2.1 -1
1C9O L66E Coil_112.1 7.0 70.0 -1.24 -1
1CAH C206S Coil_9.0 7.5 23.0 -0.6 -1
1PGA V54A Sheet_0.1 7.0 25.0 -0.1 -1
1LZ1 V2R Sheet_101.4 2.7 64.9 -0.38 -1
1BNI I88A Sheet_0.0 6.3 25.0 -4.31 -1
1BPI R1A Coil_144.3 7.0 39.0 -0.5 -1
1L63 I27M Sheet_0.0 5.4 65.3 -3.1 -1
2LZM W138Y Helix_10.6 2.2 -1.0 -1.71 -1
2LZM T152I Helix_0.0 5.4 59.0 -0.4 -1
1L63 L66A Helix_3.9 5.4 65.3 -3.3 -1
1BVC E109G Helix_99.3 4.2 4.0 -0.93 -1
1STN F34C null 7.6 20.0 -2.8 -1
4LYZ D101Q Coil_94.7 6.4 74.0 -0.08 -1
1BPI G56A Helix_18.8 7.0 39.0 -0.2 -1
1LZ1 I106A Turn_4.7 2.7 64.9 -0.93 -1
1BNI N77A Coil_71.3 6.3 25.0 -1.6 -1
2LZM K85A Helix_84.1 5.35 58.0 -0.6 -1
1LZ1 V110Y Helix_92.4 2.7 64.9 -0.14 -1
1FTG D150K Turn_120.8 7.0 44.15 -0.22 -1
1WQ5 P57A null 9.0 54.1 -0.04 -1
1ONC M23L Turn_0.0 7.0 25.0 -2.22 -1
1BPI T32A Sheet_79.0 7.0 39.0 -0.1 -1
1G6N S128A Helix_11.8 7.9 20.0 -0.26 -1
2LZM F153M Helix_0.1 5.7 64.88 -0.6 -1
1RGG Y86F null 7.0 25.0 -0.3 -1
