# Supplementary material for: Towards sequence-based prediction of mutation-induced stability changes in unseen non-homologous proteins
Source: BMC Genomics. 2014 Jan 24;15(Suppl 1):S4. doi: 10.1186/1471-2164-15-S1-S4 (PMC4046685; doi:10.1186/1471-2164-15-S1-S4)
Supplement: Supplementary file 1 — Additional file 1: Data set S1914. The files containing the S1914 data set, as well as training, cross-validation, and test splits are available in a white-space-delimited tabular text format. All files are compressed in a single zip archive S1914.zip. (ZIP 2 MB) [file 12864_2014_5677_MOESM1_ESM.zip › S1914/unseen-protein/unseen-mutation_cross-validation/replication10/S1914.train10.fold3]

1CSP E3R Sheet_78.4 7.0 70.0 2.65 1
1B26 K193A Helix_15.4 7.0 69.5 0.23 1
451C V13M Helix_60.4 5.0 50.4 0.4 1
1RGG D79L Sheet_12.4 7.0 52.6 2.7 1
2LZM E45A Helix_53.4 6.7 62.2 0.01 1
451C E43Y Helix_96.3 5.0 50.4 0.6 1
2LZM S44H Helix_67.8 3.01 51.68 0.04 1
1IGV E17Q Turn_111.4 7.0 25.0 0.38 1
1POH K49A Helix_91.6 7.0 25.0 1.6 1
1WQ5 E49M Sheet_0.7 7.0 25.0 4.5 1
1WQ5 G211V Sheet_0.0 7.8 25.0 0.5 1
2LZM S44A Helix_67.8 6.7 62.2 0.34 1
1LZ1 R50A Coil_141.1 2.7 64.9 0.43 1
1AYF C95S Coil_66.0 8.5 37.0 0.96 1
1CSP E66K Coil_46.8 7.0 70.0 2.17 1
2ABD D21A Helix_26.6 5.3 5.0 0.42 1
2AFG H93G Turn_125.1 6.6 25.0 0.55 1
1IGV D19N Coil_68.5 7.0 25.0 0.74 1
1RGG D79W Sheet_12.4 7.0 52.6 2.3 1
1POH K49E Helix_91.6 7.0 25.0 2.1 1
4LYZ A31V Helix_0.0 6.4 74.0 1.2 1
1BVC L69I Helix_1.1 11.0 76.5 0.0 1
1RGG D79N Sheet_12.4 7.0 52.6 1.8 1
1RGG D79R Sheet_12.4 7.0 52.6 2.7 1
1A23 H32S Helix_57.4 7.0 30.0 5.2 1
1BNI G65S Coil_62.0 6.3 25.0 0.5 1
1BNI T16R Helix_104.3 6.3 25.0 0.49 1
2LZM Q123E Helix_92.0 6.5 64.5 0.4 1
1IRO I33L Coil_1.9 9.08 107.0 0.76 1
1SUP G169A Coil_0.7 8.0 58.8 0.3 1
2LZM M106I Helix_56.1 5.35 61.0 0.2 1
4LYZ S91T Helix_0.5 6.4 74.0 0.99 1
2LZM E128A Helix_86.7 2.02 40.75 0.16 1
1PGA V29P Helix_65.8 5.5 25.0 -3.5 -1
1BVC E4A Helix_122.4 4.0 25.0 -0.63 -1
1RTB P93A Coil_104.0 4.2 56.05 -2.7 -1
1BPI R20A Sheet_35.4 7.0 39.0 -1.8 -1
1BNI G34R Coil_38.5 6.3 25.0 -2.42 -1
2ABD K32A Helix_51.7 5.3 5.0 -1.02 -1
1TUP R273H Sheet_73.4 7.2 10.0 -0.35 -1
1BNI D12G Helix_78.1 6.3 25.0 -1.25 -1
2LZM T157D Coil_58.0 2.0 42.0 -1.1 -1
1YYX M33A null 5.0 25.0 -3.5 -1
2LZM S44G Helix_67.8 3.01 51.68 -0.53 -1
1CSP K13Q Turn_143.1 7.5 55.0 -0.14 -1
1BPI N44G Coil_20.5 2.0 25.0 -4.7 -1
2LZM R96L Helix_70.4 5.35 58.0 -3.2 -1
2LZM V94A Helix_32.2 3.0 51.65 -1.8 -1
1BNI T6A Coil_74.5 6.3 25.0 -2.29 -1
2AKY N169D Coil_72.7 7.5 25.0 -2.15 -1
1LZ1 G72A Turn_62.0 2.7 64.9 -0.36 -1
1BNI V10A Helix_0.0 6.3 25.0 -3.4 -1
1BPI F4A Helix_21.9 7.0 39.0 -3.0 -1
1BNI I51A Sheet_0.2 6.3 25.0 -4.7 -1
1LZ1 G127A Turn_82.2 2.7 64.9 -0.55 -1
2LZM T59D Coil_71.8 6.5 63.0 -1.2 -1
1BNI Y13A Helix_39.1 6.3 25.0 -3.5 -1
1LZ1 V2L Sheet_106.7 2.7 64.9 -0.05 -1
4LYZ I55M Turn_0.8 6.4 74.0 -2.27 -1
4LYZ R68K Coil_117.8 6.4 74.0 -0.04 -1
2HPR G49K h_18.7 7.0 25.0 -1.0 -1
1STN T62A Helix_0.0 7.0 20.0 -2.4 -1
1BNI N23A Turn_13.6 6.3 25.0 -2.2 -1
1CLW R285K Sheet_80.6 7.4 88.4 -10.3 -1
2LZM A41S Helix_39.0 3.0 51.55 -0.6 -1
1BNI G34D Coil_38.5 6.3 25.0 -3.39 -1
2LZM R96A Helix_70.4 5.35 58.0 -2.0 -1
1BNI A32N Helix_92.3 6.3 25.0 -0.7 -1
1CSP E21Q Turn_103.8 7.5 55.0 -0.31 -1
1STN F61G Helix_56.0 7.0 20.0 -4.7 -1
1BNI Y17G Helix_121.0 6.3 25.0 -4.46 -1
1BVC M131A Helix_0.0 7.8 4.0 -2.2 -1
2AKY Q48E Helix_139.4 7.7 25.0 -0.96 -1
1TUP R249S Coil_26.3 7.2 10.0 -1.95 -1
1BVC L135V Helix_1.9 11.0 76.5 -2.2 -1
1WQ5 G211D Sheet_0.0 7.8 25.0 -0.5 -1
1CSP K7Q Sheet 7.5 55.0 -3.59 -1
1BNI I88V Sheet_0.0 6.3 25.0 -1.43 -1
1LZ1 V100F Turn_0.9 2.7 64.9 -1.65 -1
2AFG V31I Sheet 6.6 24.85 -0.96 -1
1CLW R382S Sheet_59.4 7.4 88.4 -17.4 -1
1BNI T26S Coil_39.5 6.3 25.0 -0.56 -1
2LZM A129L Helix_0.0 5.4 65.3 -1.3 -1
3MBP P159S Turn_2.0 7.4 63.0 -2.1 -1
1L63 I50M Helix_34.5 5.4 65.3 -0.4 -1
2LZM K43A Helix_48.0 6.7 62.2 -1.03 -1
1BVC W14F Helix_2.6 7.8 4.0 -1.1 -1
1BNI T6P Coil_74.5 6.3 25.0 -3.08 -1
2LZM I3Y Helix_19.8 6.5 64.7 -2.3 -1
1PGA A48P Turn_95.2 5.5 25.0 -0.7 -1
1RTB V54L Helix_0.0 5.0 40.0 -1.09 -1
1BVC A130L Helix_0.0 7.8 4.0 -0.9 -1
2LZM S44D Helix_67.8 3.01 51.68 -0.11 -1
2LZM L99F Helix_0.0 5.7 64.88 -0.3 -1
1BVC V68T Helix_31.2 7.8 4.0 -0.6 -1
1CSP D25Q Coil_56.3 7.5 55.0 -0.81 -1
1BNI T99V Sheet_1.7 6.3 25.0 -2.7 -1
1LZ1 K1M Coil_71.2 2.7 64.9 -0.12 -1
1RTB A4S Helix_48.7 7.0 61.7 -0.57 -1
1BPI M52A Helix_125.5 7.0 39.0 -1.7 -1
1POH S46A Helix_31.8 7.0 30.0 -1.0 -1
1BNI T16S Helix_104.3 6.3 25.0 -1.79 -1
1BNI L33Q Helix_95.4 6.3 25.0 -1.3 -1
2ABD A9G Helix_9.0 5.3 5.0 -1.81 -1
1L63 L33A Sheet_15.2 5.4 65.3 -2.9 -1
2LZM R96Q Helix_70.4 5.35 58.0 -0.3 -1
1ANK G85V Coil_7.5 7.2 51.8 -2.4 -1
1STN A60G Helix_60.7 7.0 20.0 -1.5 -1
2LZM L39A Helix_82.2 5.45 53.0 -0.9 -1
1BNI I55G Sheet_96.0 6.3 25.0 -3.1 -1
1RTB V118A Sheet_32.1 5.0 40.0 -1.92 -1
1AG2 F198S Coil_12.3 7.0 25.0 -2.46 -1
2LZM R119E Helix_115.1 5.35 66.7 -0.04 -1
1LZ1 V74R Coil_93.3 2.7 64.9 -0.07 -1
1CHK W28F Helix_25.2 7.0 43.2 -4.43 -1
2LZM T157E Coil_58.0 3.0 53.6 -0.8 -1
1CSP F15A Sheet_55.0 7.0 45.0 -2.05 -1
1STN N118D Turn_7.3 7.0 20.0 -2.5 -1
1L63 V111A Helix_0.0 5.4 65.3 -1.0 -1
1RTB I107A Sheet_9.9 5.0 40.0 -2.84 -1
1RTB V63G Sheet_54.7 5.0 40.0 -3.5 -1
3MBP P159A Turn_2.0 7.4 63.0 -1.8 -1
1BNI I76V Sheet_0.0 6.3 25.0 -0.8 -1
1BVC K77A Helix_100.8 4.0 25.0 -0.04 -1
3MBP A276G Helix_53.9 7.6 25.0 -1.5 -1
1CSP K39Q Coil_75.3 7.5 55.0 -0.02 -1
1YYX A90G null 5.0 25.0 -2.87 -1
2LZM Q105E Helix_58.1 5.8 66.3 -1.1 -1
1LZ1 I89V Coil_5.3 2.7 49.2 -0.35 -1
