# Supplementary material for: Towards sequence-based prediction of mutation-induced stability changes in unseen non-homologous proteins
Source: BMC Genomics. 2014 Jan 24;15(Suppl 1):S4. doi: 10.1186/1471-2164-15-S1-S4 (PMC4046685; doi:10.1186/1471-2164-15-S1-S4)
Supplement: Supplementary file 1 — Additional file 1: Data set S1914. The files containing the S1914 data set, as well as training, cross-validation, and test splits are available in a white-space-delimited tabular text format. All files are compressed in a single zip archive S1914.zip. (ZIP 2 MB) [file 12864_2014_5677_MOESM1_ESM.zip › S1914/unseen-protein/unseen-mutation_cross-validation/replication10/S1914.train10.fold4]

1AZP V30I Sheet_0.0 7.0 50.0 0.7 1
1LZ1 V110D Helix_92.4 2.7 64.9 0.17 1
1RGG D79Y Sheet_12.4 7.0 52.6 2.9 1
2LZM D20N Sheet_46.2 5.4 65.1 1.3 1
1BNI T79V Coil_109.0 6.3 25.0 0.3 1
1FTG V18I Helix_5.6 7.0 43.25 0.69 1
1CSP E43S Turn_131.6 7.0 70.0 0.29 1
2LZM V131I Helix_99.1 3.01 53.08 0.16 1
2LZM G113E Helix_58.1 5.4 65.15 0.3 1
2LZM S44F Helix_67.8 3.01 51.68 0.06 1
1LZ1 V2I Sheet_106.7 2.7 64.9 1.1 1
1C9O S24D Coil_97.1 7.0 70.0 0.22 1
2LZM E11H Helix_33.0 5.4 65.1 0.1 1
1WQ5 E49F Sheet_0.7 7.0 25.0 2.4 1
1LZ1 Q58G Turn_12.9 2.7 64.9 1.86 1
4LYZ D101K Coil_94.7 6.4 74.0 0.19 1
2LZM V131E Helix_99.1 3.01 53.08 0.2 1
1RGG D79A Sheet_12.4 7.0 52.6 2.75 1
1CSP E43Q Turn_131.6 7.5 55.0 0.05 1
2LZM N144D Helix_97.9 6.9 66.1 0.5 1
1STN V66L Helix_2.3 7.0 51.4 0.8 1
1C5G E350P Coil_104.1 6.6 50.2 0.3 1
1SUP Q206C Sheet_64.6 8.0 58.8 1.25 1
1TPK V65I Sheet_0.2 4.5 64.3 0.3 1
2LZM E11M Helix_33.0 5.4 66.48 1.6 1
2LZM D20S Sheet_46.2 5.4 65.1 0.7 1
1CSP N10D Sheet_52.1 7.5 55.0 0.31 1
1RGG T67V Turn_66.7 7.0 48.4 0.0 1
1CSP E3K Sheet_78.4 7.0 70.0 2.75 1
P08821 I42V null 7.0 48.6 0.52 1
1HME G39H Helix_36.6 7.0 20.0 0.47 1
1BNI K108R Sheet_113.0 6.3 25.0 0.9 1
4LYZ H15L Helix_44.2 6.4 74.0 0.76 1
1STN L36G Coil_0.0 7.0 20.0 -5.4 -1
1FTG V117A Coil_15.4 7.0 44.15 -1.74 -1
1BPI E7A Helix_46.8 7.0 39.0 -1.5 -1
1LZ1 D67N Coil_34.6 4.5 65.0 -1.7 -1
1C9O Y15F Sheet_66.4 7.0 70.0 -0.05 -1
1HFZ H107Y Helix_135.6 7.4 56.2 -0.19 -1
2TRX L78R Sheet_0.3 7.0 85.32 -4.0 -1
2LZM I29A Turn_3.9 3.0 51.65 -2.6 -1
1RGG D79E Sheet_12.4 7.0 52.6 -0.3 -1
1BNI G34S Coil_38.5 6.3 25.0 -3.2 -1
1STN W140L Helix_54.8 7.0 20.0 -4.5 -1
1PGA T53M Sheet_29.1 5.2 60.0 -0.46 -1
2LZM V87T Helix_3.4 3.0 51.55 -1.6 -1
1SHG K59Y Sheet_108.3 7.0 24.85 -0.84 -1
1BNI K62R Coil_87.0 6.3 25.0 -0.45 -1
1L63 M6A Helix_0.0 5.4 65.3 -1.6 -1
1WQ5 Y175C Sheet_2.4 7.8 25.0 -0.6 -1
1STN W140F Helix_54.8 7.0 20.0 -0.6 -1
1BNI Q104A Coil_92.0 6.3 25.0 -0.2 -1
2LZM R96M Helix_70.4 5.35 58.0 -2.7 -1
1BVC Q8G Helix_81.9 4.2 4.0 -0.56 -1
1RTB Y97G Sheet_6.3 5.0 63.3 -11.7 -1
1RGG Y80F null 7.0 25.0 -1.5 -1
1LZ1 P103G Turn_146.4 2.8 68.8 -0.1 -1
1HFZ Q54A Coil_13.3 7.4 56.2 -0.41 -1
1CSP K39E Coil_75.3 7.5 55.0 -0.26 -1
1BNI H18G Coil_102.6 6.3 25.0 -0.7 -1
1BNI G34A Coil_38.5 6.3 25.0 -3.12 -1
1LZ1 V100T Coil_0.9 2.7 64.9 -0.29 -1
4LYZ G49A Coil_22.2 2.7 65.6 -1.89 -1
1WQ5 P132A Coil_60.7 9.0 54.1 -0.92 -1
1L63 I78A Helix_0.0 5.4 65.3 -1.2 -1
1STN L36A Coil_0.0 7.0 20.0 -3.6 -1
1BNI G34K Coil_38.5 6.3 25.0 -3.12 -1
1PGA T53H Sheet_29.1 5.2 60.0 -0.99 -1
1YYX A36G null 5.0 25.0 -2.71 -1
1FTG S110A Helix_42.3 7.0 44.15 -0.64 -1
1CAH W16F Helix_3.8 7.5 23.0 -6.0 -1
1CLW G244R Coil_40.8 7.4 88.4 -4.0 -1
1FTG I21G Helix_70.3 7.0 43.25 -0.76 -1
1AJ3 W22F Helix_79.1 7.5 25.0 -1.11 -1
1RTB V108G Sheet_0.0 5.0 40.0 -7.28 -1
2LZM V103I Helix_7.2 5.35 61.0 -0.5 -1
1AYF H56R Sheet_5.6 8.5 37.0 -1.16 -1
1RTB F46V Sheet_0.0 6.0 24.85 -4.54 -1
1RTB I107L Sheet_9.9 5.0 40.0 -2.19 -1
1CHK W227F Sheet_8.7 7.0 43.2 -2.51 -1
2LZM A42K Helix_0.0 5.45 53.0 -3.7 -1
1L63 F104A Helix_32.0 5.4 65.3 -2.7 -1
1BPI R42A Coil_161.3 7.0 39.0 -0.5 -1
1BPI S47A Helix_35.7 7.0 39.0 -1.6 -1
1TPK V65L Sheet_0.2 4.5 64.3 -1.9 -1
1LZ1 Y124F Turn_18.7 2.7 64.9 -0.36 -1
1LZ1 V100A Turn_0.9 2.7 49.2 -0.57 -1
1BNI Q15G Helix_69.7 6.3 25.0 -1.6 -1
1WQ5 C154S Sheet_0.0 9.0 50.0 -1.72 -1
1BNI G34T Coil_38.5 6.3 25.0 -3.37 -1
1HFZ L110E Helix_85.3 7.4 56.2 -0.19 -1
2LZM V149A Helix_0.1 5.4 59.0 -3.1 -1
2LZM R80K Helix_181.6 5.4 65.15 -0.17 -1
1BNI A32V Helix_92.3 6.3 25.0 -0.9 -1
CspB-TB R3Q null 7.5 55.0 -1.0 -1
2LZM L46A Helix_0.0 6.7 62.2 -1.86 -1
2LZM T59A Coil_71.8 6.5 63.0 -1.5 -1
1BVC L149A Coil_59.0 9.6 82.2 -1.6 -1
2LZM S44C Helix_67.8 3.01 51.68 -0.11 -1
2LZM R96H Helix_70.4 6.5 70.0 -2.8 -1
4LYZ R21Q Turn_142.7 6.4 74.0 -0.15 -1
1BNI D8A Helix_87.9 6.3 25.0 -0.9 -1
1TUP C242S Coil_19.1 7.2 10.0 -2.94 -1
2LZM I3S Helix_19.8 6.5 64.7 -1.7 -1
1RGG N39A Turn_17.1 7.0 48.4 -2.2 -1
2ABD E67A Helix_97.3 5.3 5.0 -0.36 -1
4LYZ Q121H Coil_107.8 6.4 74.0 -0.45 -1
1LZ1 G19A Turn_44.4 2.7 64.9 -1.77 -1
1RGG Y52F null 7.0 25.0 -3.6 -1
2LZM R96C Helix_70.4 5.35 58.0 -2.9 -1
2LZM N101A Helix_0.2 5.4 59.0 -1.5 -1
2LZM V111F Helix_0.0 5.7 64.89 -1.69 -1
1LZ1 G37A Coil_39.1 2.7 64.9 -0.29 -1
2LZM Q105G Helix_58.1 5.8 66.3 -1.5 -1
1RTB V108I Sheet_0.0 5.0 40.0 -0.43 -1
1BNI L89V Sheet_0.0 6.3 25.0 -0.3 -1
1FTG A101V Helix_1.6 7.0 43.25 -0.16 -1
2LZM R96T Helix_70.4 5.35 58.0 -2.8 -1
4LYZ S91Y Helix_0.5 6.4 74.0 -3.07 -1
1BNI T6N Coil_74.5 6.3 25.0 -1.27 -1
1PGA T53D Sheet_29.1 5.2 60.0 -2.21 -1
2LZM R119H Helix_115.1 5.4 65.15 -0.29 -1
1BVC I28L Helix_1.8 11.0 76.5 -0.6 -1
1BNI A32R Helix_92.3 6.3 25.0 -0.1 -1
1YYX F65A null 5.0 25.0 -2.5 -1
1RGG E54Q Sheet_15.6 7.0 49.0 -1.7 -1
2LZM D92N Coil_63.2 6.7 62.4 -1.4 -1
1AG2 V180I Helix_41.5 7.0 25.0 -0.5 -1
