# Supplementary material for: Towards sequence-based prediction of mutation-induced stability changes in unseen non-homologous proteins
Source: BMC Genomics. 2014 Jan 24;15(Suppl 1):S4. doi: 10.1186/1471-2164-15-S1-S4 (PMC4046685; doi:10.1186/1471-2164-15-S1-S4)
Supplement: Supplementary file 1 — Additional file 1: Data set S1914. The files containing the S1914 data set, as well as training, cross-validation, and test splits are available in a white-space-delimited tabular text format. All files are compressed in a single zip archive S1914.zip. (ZIP 2 MB) [file 12864_2014_5677_MOESM1_ESM.zip › S1914/unseen-protein/unseen-mutation_cross-validation/replication10/S1914.train10.fold5]

4LYZ F34Y Helix_71.8 6.4 74.0 0.19 1
1RGG Y30F null 7.0 25.0 0.4 1
2LZM N132I Helix_41.0 5.4 66.48 1.2 1
1LZ1 V110L Turn_92.4 2.7 64.9 0.07 1
1RTB H119A Sheet_70.1 6.0 25.0 0.2 1
1BNI T6D Coil_74.5 6.3 25.0 0.11 1
CspB-TB K20V null 7.5 55.0 2.17 1
2LZM E11F Helix_33.0 5.4 66.48 1.7 1
2LZM G30A Turn_17.3 5.4 66.48 0.1 1
3MBP P48A Helix_38.6 7.4 63.0 0.5 1
1BNI D44E Helix_112.0 6.3 25.0 0.1 1
1POH K49S Helix_91.6 7.0 25.0 1.2 1
2LZM S44V Helix_67.8 3.01 51.68 0.1 1
2LZM S117I Helix_1.0 5.4 66.48 1.7 1
4LYZ M12F Helix_0.6 2.7 66.0 0.28 1
451C Q37R Turn_101.9 5.0 50.4 0.5 1
1PGA T53Y Sheet_45.2 5.2 25.0 0.5 1
1SUP N218S Coil_88.1 8.0 58.8 1.07 1
1BVC E109A Helix_99.3 4.2 4.0 0.27 1
2LZM A93T Helix_75.9 5.4 65.15 0.06 1
2LZM N132F Helix_41.0 5.4 66.48 1.3 1
2LZM T151S Helix_31.5 5.4 65.15 0.39 1
1STN H124L Helix_92.2 7.0 51.4 1.3 1
2LZM V131A Helix_99.1 5.4 66.51 0.39 1
P08821 E15G null 7.0 48.6 1.55 1
1HUE M69I Coil_61.2 7.0 63.9 0.0 1
1BNI K66A Turn_130.0 6.3 25.0 0.2 1
1PGA D47A Turn_114.0 7.0 25.0 0.36 1
2LZM E11A Helix_33.0 5.4 66.48 1.1 1
1FTG D126K Coil_103.2 7.0 44.15 0.55 1
1CSP R56Q Turn_232.1 7.5 55.0 0.38 1
P00782 Q40L null 5.0 20.0 1.1 1
1FTG E40K Coil_119.3 7.0 43.25 0.87 1
1BNI R110A Coil_71.7 6.3 25.0 -0.4 -1
2LZM I3F Helix_19.8 6.5 64.7 -1.1 -1
3HHR E74T Helix_52.4 8.0 20.0 -0.55 -1
1BNI A32D Helix_92.3 6.3 25.0 -0.7 -1
1LZ1 A96S Helix_0.0 2.7 64.9 -1.0 -1
1EL1 A93S Helix_63.1 4.5 66.4 -0.26 -1
1STN D83A Turn_35.6 7.0 20.0 -3.9 -1
1PGA T2P Sheet_86.6 5.5 25.0 -2.7 -1
1CSP N10K Sheet_52.1 7.5 55.0 -1.51 -1
1BPI I19A Sheet_107.4 7.0 39.0 -2.1 -1
1BNI S92A Turn_55.4 6.3 25.0 -2.8 -1
1PGA I6T Sheet_44.4 5.2 25.0 -1.6 -1
1FTG Q111G Helix_119.9 7.0 43.25 -0.31 -1
1BNI T105V Coil_86.4 6.3 25.0 -2.2 -1
1BVC L137A Helix_22.0 9.6 82.2 -1.8 -1
2LZM R96S Helix_70.4 5.35 58.0 -2.6 -1
1PGA T53E Sheet_29.1 5.2 60.0 -1.13 -1
1WQ5 E49S Sheet_0.7 7.0 25.0 -1.4 -1
1LZ1 I23A Turn_15.3 2.7 64.9 -2.54 -1
1STN F76A Coil_17.0 7.0 20.0 -4.1 -1
4LYZ I55V Turn_0.8 6.4 74.0 -0.91 -1
2LZM A130S Helix_7.2 3.0 51.55 -1.0 -1
2LZM Q69P Helix_89.4 6.5 63.2 -2.9 -1
1LZ1 V74D Coil_93.3 2.7 64.9 -0.43 -1
1BNI T26G Coil_39.5 6.3 25.0 -1.54 -1
CspB-TB D10K null 7.5 55.0 -2.72 -1
1RGG Y49F null 7.0 25.0 -0.2 -1
2AFG C117I Sheet 6.6 24.85 -0.36 -1
1BNI A32H Helix_92.3 6.3 25.0 -0.8 -1
1LZ1 A32L Helix_0.0 2.7 64.9 -0.1 -1
1L63 L121A Helix_0.2 5.4 65.3 -2.2 -1
3MBP G19C Helix_18.2 7.6 25.0 -2.3 -1
CspB-TB K42E null 7.5 55.0 -0.22 -1
1HFZ V42A Sheet_15.7 7.4 56.2 -0.93 -1
1HFZ Y103P Helix_56.3 7.4 56.2 -0.22 -1
1RGG T82V Sheet_1.4 7.0 48.4 -1.7 -1
1BNI S28G Helix_78.5 6.3 25.0 -0.45 -1
1WQ5 C118V Helix_0.0 9.0 50.0 -1.34 -1
1BNI F7L Helix_28.9 6.15 25.0 -4.6 -1
1HFZ H107A Helix_135.6 7.4 56.2 -0.79 -1
1HFZ Y103A Helix_56.3 7.4 56.2 -2.39 -1
1BNI A32Q Helix_92.3 6.3 25.0 -0.5 -1
2LZM T157L Coil_58.0 3.0 53.6 -1.7 -1
1BVC L135I Helix_1.9 11.0 76.5 -1.5 -1
1BNI Y78F Coil_9.4 6.3 25.0 -1.45 -1
1BNI G52V Sheet_1.3 6.3 54.1 -8.4 -1
1RTB V54G Helix_0.0 5.0 40.0 -4.87 -1
1BVC W7F Helix_17.5 7.8 4.0 -0.9 -1
1L63 L7A Helix_0.0 5.4 65.3 -2.3 -1
1CSP A46E Sheet_26.9 7.0 70.0 -0.6 -1
2LZM V149T Helix_0.1 5.4 59.0 -3.0 -1
1HFY A30T Helix_0.0 2.0 20.0 -0.06 -1
1BPI L6A Helix_111.4 7.0 39.0 -0.6 -1
1RGG Y55F null 7.0 25.0 -0.6 -1
1BNI V10T Helix_0.0 6.3 25.0 -2.5 -1
1BNI I109A Coil_45.0 6.3 25.0 -2.1 -1
1C9O R3K Sheet_154.1 7.0 70.0 -0.19 -1
2LZM M102V Helix_0.7 3.0 47.0 -3.0 -1
1BNI A32S Helix_92.3 6.3 25.0 -0.4 -1
2LZM I3T Helix_19.8 6.5 64.7 -2.3 -1
1HFZ W118Y Helix_13.2 7.4 56.2 -1.17 -1
1BPI V34A Sheet_61.9 7.0 39.0 -1.2 -1
1BPI N43G Coil_1.1 2.0 25.0 -5.7 -1
1LZ1 V2M Sheet_106.7 2.7 64.9 -0.31 -1
1BNI D54N Sheet_28.4 6.3 25.0 -2.5 -1
1BNI T100G Turn_70.4 6.3 25.0 -2.8 -1
1BNI A32F Helix_92.3 6.3 25.0 -0.7 -1
1STN G79S Coil_18.6 7.0 20.0 -2.4 -1
4LYZ K13D Helix_76.5 9.5 20.0 -6.69 -1
4LYZ I55F Turn_0.8 6.4 74.0 -2.46 -1
1PGA D36P Helix_114.1 5.5 25.0 -3.1 -1
1WQ5 E49K Sheet_0.7 7.0 25.0 -0.9 -1
4LYZ S91D Helix_0.5 6.4 74.0 -2.31 -1
1FTG T122S Coil_26.6 7.0 44.15 -0.31 -1
1BNI T6H Helix_74.5 8.9 25.0 -1.56 -1
1HFZ K114Q Coil_81.7 7.4 56.2 -0.6 -1
1TUP R175H Coil_5.8 7.2 10.0 -3.01 -1
1HUE A56S Coil_80.0 7.0 63.9 -0.13 -1
2LZM M106K Helix_56.1 3.0 47.0 -3.4 -1
1BNI S85A Sheet_28.0 6.3 25.0 -0.12 -1
2ABD Y31N Helix_56.0 5.3 5.0 -1.52 -1
1BNI L95G Coil_49.8 6.3 25.0 -4.7 -1
1BPI F22A Sheet_23.2 7.0 39.0 -2.0 -1
2LZM F153V Helix_0.1 5.7 64.88 -1.8 -1
1L63 A129M Helix_0.0 5.4 65.3 -1.9 -1
1LZ1 V2F Sheet_106.7 2.7 64.9 -0.86 -1
2AFG V109I Coil_1.8 7.3 39.8 -0.079 -1
2AFG L73V Sheet_7.2 6.6 40.05 -1.46 -1
1BNI R69M Coil_36.2 6.3 25.0 -2.12 -1
1BNI H18S Coil_102.6 6.3 25.0 -2.28 -1
1PGA T53G Sheet_29.1 5.2 60.0 -2.57 -1
1BNI I55T Sheet_96.0 6.3 25.0 -0.6 -1
1BNI W94L Coil_70.9 5.8 25.0 -1.59 -1
1CSP D24N Coil_124.8 7.5 55.0 -0.72 -1
1STN A90S Coil_0.0 7.0 20.0 -2.0 -1
