# Supplementary material for: Towards sequence-based prediction of mutation-induced stability changes in unseen non-homologous proteins
Source: BMC Genomics. 2014 Jan 24;15(Suppl 1):S4. doi: 10.1186/1471-2164-15-S1-S4 (PMC4046685; doi:10.1186/1471-2164-15-S1-S4)
Supplement: Supplementary file 1 — Additional file 1: Data set S1914. The files containing the S1914 data set, as well as training, cross-validation, and test splits are available in a white-space-delimited tabular text format. All files are compressed in a single zip archive S1914.zip. (ZIP 2 MB) [file 12864_2014_5677_MOESM1_ESM.zip › S1914/unseen-protein/unseen-mutation_cross-validation/replication10/S1914.train10.fold6]

1HFY T29I Helix_0.0 7.0 25.0 3.23 1
CspB-TB K55E null 7.5 55.0 0.81 1
1LZ1 V74M Coil_93.3 2.7 64.9 0.65 1
2LZM T26S Sheet_6.4 5.4 65.15 0.57 1
2LZM E22K Turn_83.8 5.4 65.15 0.57 1
1LZ1 A92S Helix_3.0 2.7 64.9 0.81 1
1HFZ L110H Helix_85.3 7.4 56.2 1.39 1
1MBG V103I Helix_0.0 7.5 25.0 0.69 1
CspB-TB K12Q null 7.5 55.0 0.53 1
1LZ1 V110A Helix_95.1 2.7 49.2 0.07 1
1HFZ K114N Coil_81.7 7.4 56.2 2.65 1
2LZM K16E Sheet_120.1 5.3 66.7 0.5 1
1C9O N55K Turn_150.1 7.0 75.0 0.1 1
1RGG D25K Helix_126.6 7.0 25.0 0.9 1
1WQ5 E49T Sheet_0.7 7.0 25.0 0.0 1
2LZM D20T Sheet_46.2 5.4 65.1 0.9 1
CspB-TB K20Q null 7.5 55.0 0.0 1
1BVC I142M Helix_0.3 11.0 76.5 0.9 1
1CSP E53Q Sheet_115.9 7.5 55.0 0.19 1
1HFZ H32Y Helix_44.7 7.4 56.2 0.07 1
4LYZ D101E Coil_94.7 6.4 74.0 0.0 1
1BVC K140A Helix_131.6 4.2 4.0 0.47 1
1FTG E20K Helix_72.0 7.0 43.25 1.32 1
1LZ1 N118A Turn_149.7 2.7 64.9 0.19 1
2LZM N68A Helix_77.4 2.5 47.8 0.05 1
2LZM T109N Helix_116.8 6.7 62.4 0.1 1
1BVC I142L Helix_0.3 11.0 76.5 0.6 1
P00782 K57E null 5.0 20.0 1.0 1
2LZM R96K Helix_70.4 5.35 58.0 0.0 1
2AFG L44P Sheet_0.0 6.6 40.05 0.69 1
2LZM A41V Helix_39.0 5.4 66.51 0.3 1
1WQ5 E49V Sheet_0.7 7.0 25.0 3.2 1
1LZ1 R21A Turn_145.7 2.7 64.9 1.31 1
1AG2 E200K Helix_138.7 7.0 25.0 -0.14 -1
1STN L37A Coil_13.0 7.0 20.0 -1.8 -1
1BNI I88G Sheet_0.0 6.3 25.0 -7.4 -1
1RTB V118G Sheet_32.1 5.0 40.0 -2.77 -1
2ABD L25A Helix_16.0 5.3 5.0 -1.02 -1
1BVC D60A Helix_55.1 4.0 25.0 -0.13 -1
1BNI H18A Coil_102.6 6.3 25.0 -1.85 -1
1BNI R69S Coil_36.2 6.3 25.0 -2.72 -1
2LZM V111I Helix_0.0 5.7 64.89 -0.85 -1
1PGA G9P Turn_2.5 5.5 25.0 -2.4 -1
2LZM R14K Sheet_118.0 5.4 65.15 -0.03 -1
1B26 E231A Helix_83.5 7.0 69.5 -0.17 -1
2LZM N55G Turn_115.0 6.5 64.7 -0.6 -1
1PGA T53R Sheet_29.1 5.2 60.0 -0.96 -1
1BPI G28A Coil_42.2 7.0 39.0 -1.0 -1
1BNI I4A Coil_63.0 6.3 25.0 -1.4 -1
1WQ5 C118A Helix_0.0 9.0 50.0 -1.36 -1
1BNI T6G Coil_74.5 6.3 25.0 -1.27 -1
2LZM A134S Helix_29.0 3.0 51.55 -0.1 -1
2WSY A18G Sheet_0.5 7.8 25.0 -1.3 -1
CspB-TB E48K null 7.5 55.0 -1.34 -1
1BNI G34N Coil_38.5 6.3 25.0 -2.75 -1
1RTB V54I Helix_0.0 5.0 40.0 -1.95 -1
1RTB I81G Sheet_0.2 5.0 40.0 -4.8 -1
1HUE V42I Sheet_0.3 7.0 63.9 -0.82 -1
1FTG I51V Sheet_0.0 7.0 44.15 -1.83 -1
1ANK D84H Coil_11.9 7.2 51.8 -1.4 -1
2LZM S90H Helix_38.0 6.5 63.0 -1.1 -1
1L63 M102A Helix_1.1 5.4 65.3 -2.9 -1
1RTB I81V Sheet_0.2 5.0 40.0 -0.43 -1
1BVC L69V Helix_1.1 11.0 76.5 -0.1 -1
1BNI H18Q Coil_102.6 6.3 25.0 -1.6 -1
1BNI Y13F Helix_39.1 6.3 25.0 -0.41 -1
2ABD D21H Helix_26.6 5.3 5.0 -0.56 -1
1LZ1 V93T Helix_3.8 2.7 64.9 -0.67 -1
2DRI A188C null 7.6 25.0 -1.8 -1
2LZM A98S Helix_0.0 3.0 51.55 -2.5 -1
1HFZ V42N Sheet_15.7 7.4 56.2 -0.24 -1
1FTG A84G Sheet_0.0 7.0 44.15 -1.8 -1
1PGA T53A Sheet_29.1 5.2 60.0 -1.36 -1
1BVC I111L Helix_5.0 11.0 76.5 -0.6 -1
1STN A60V Helix_60.7 7.0 20.0 -2.9 -1
1L63 I100A Helix_9.4 5.4 65.3 -2.5 -1
1LZ1 V93A Helix_4.4 2.7 49.2 -1.0 -1
1RGG T72V Sheet_19.2 7.0 48.4 -0.2 -1
1LZ1 V74G Coil_93.3 2.7 64.9 -0.22 -1
2LZM T157N Coil_58.0 3.0 53.6 -1.2 -1
1C9O G23Q Coil_46.1 7.0 70.0 -0.29 -1
2LZM A160T Turn_16.4 6.0 65.5 -1.65 -1
1BNI N5A Coil_12.7 6.3 25.0 -1.9 -1
1TPK V65A Sheet_0.2 4.5 64.3 -2.0 -1
1YYX A87G null 5.0 25.0 -3.03 -1
1RGG T59V Coil_33.3 7.0 48.4 -1.7 -1
1MGR Y11F null 7.0 25.0 -0.6 -1
1HFZ H107W Helix_135.6 7.4 56.2 -1.72 -1
1PGA I6N Sheet_44.4 5.2 25.0 -1.53 -1
1STN W140H Helix_54.8 7.0 20.0 -0.4 -1
1RGG T56V Sheet_3.1 7.0 48.4 -1.9 -1
1LZ1 L8T Helix_0.0 2.7 64.9 -3.73 -1
1TPK V65T Sheet_0.2 4.5 64.3 -1.0 -1
4LYZ I55T Turn_0.8 6.4 74.0 -4.96 -1
1C9O E46A Sheet_56.0 7.0 70.0 -0.22 -1
1AYF H56Q Sheet_5.6 8.5 37.0 -1.66 -1
1POH K49R Helix_91.6 7.0 25.0 -0.2 -1
1L63 L118A Helix_10.2 5.4 65.3 -3.2 -1
2LZM R96E Helix_70.4 5.35 58.0 -2.5 -1
1LZ1 Y38A Sheet_18.0 2.7 64.9 -2.49 -1
1BNI W94F Coil_70.9 5.8 25.0 -1.06 -1
1FTG L143A Sheet_0.1 7.0 44.15 -0.1 -1
1LZ1 I59G Sheet_3.0 2.7 64.9 -3.83 -1
1LZ1 A32S Helix_0.0 2.7 64.9 -0.33 -1
1LZ1 G22A Turn_75.4 2.7 64.9 -1.79 -1
1BNI H18N Coil_102.6 6.3 25.0 -1.68 -1
1C9O E12K Helix_162.3 7.0 75.0 -0.43 -1
2ABD Y28N Helix_53.1 5.3 5.0 -2.23 -1
1LZ1 V74F Coil_93.3 2.7 64.9 -0.29 -1
2LZM T157A Coil_58.0 3.0 53.6 -0.5 -1
CspB-TB D25N null 7.5 55.0 -0.72 -1
1YYX I72A null 5.0 25.0 -4.67 -1
1CSP K65E Sheet_94.3 7.5 55.0 -1.7 -1
4LYZ N77H Turn_123.2 6.4 74.0 -0.38 -1
1FLV G87A Sheet_0.0 7.0 44.15 -0.09 -1
2WSY A18V Sheet_0.5 7.8 25.0 -0.6 -1
1BNI N41D Helix_27.7 6.3 25.0 -2.5 -1
2LZM T59G Coil_71.8 6.5 63.0 -1.6 -1
1BVC T67A Helix_92.0 9.6 82.2 -0.3 -1
2LZM N163D Coil_117.8 5.4 65.15 -0.21 -1
1MBG V103A Helix_0.0 7.5 25.0 -2.32 -1
1BVC L135M Helix_1.9 11.0 76.5 -0.8 -1
1AM7 H48N Coil_13.7 7.0 25.0 -5.0 -1
1CSP K5Q Sheet_100.2 7.5 55.0 -1.96 -1
1WQ5 E49Q Sheet_0.7 7.0 25.0 -2.5 -1
1LZ1 G16A Turn_43.8 2.7 64.9 -1.39 -1
2LZM Q122A Helix_75.8 3.01 51.65 -0.24 -1
1HFZ I59W Coil_69.3 7.4 56.2 -0.93 -1
