# Supplementary material for: Towards sequence-based prediction of mutation-induced stability changes in unseen non-homologous proteins
Source: BMC Genomics. 2014 Jan 24;15(Suppl 1):S4. doi: 10.1186/1471-2164-15-S1-S4 (PMC4046685; doi:10.1186/1471-2164-15-S1-S4)
Supplement: Supplementary file 1 — Additional file 1: Data set S1914. The files containing the S1914 data set, as well as training, cross-validation, and test splits are available in a white-space-delimited tabular text format. All files are compressed in a single zip archive S1914.zip. (ZIP 2 MB) [file 12864_2014_5677_MOESM1_ESM.zip › S1914/unseen-protein/unseen-mutation_cross-validation/replication10/S1914.train10.fold7]

2AFG H102Y Turn_7.3 7.3 39.8 0.399 1
CspB-TB K12E null 7.5 55.0 0.43 1
2ABD K54M Helix_74.4 5.3 5.0 0.27 1
1RTB S123A Sheet_27.6 7.0 61.7 0.46 1
1CSP K65I Sheet_94.3 7.0 70.0 1.53 1
1HUE S31T Helix_24.2 7.0 63.9 0.41 1
1AYF D76E Helix_86.8 8.5 37.0 0.45 1
1N0J Q143N Turn_0.0 7.8 70.0 2.79 1
2LZM S44T Helix_67.8 3.01 51.68 0.01 1
1CSP F38A Coil_161.6 7.0 60.0 0.31 1
1BNI S28A Helix_78.5 6.3 25.0 0.41 1
1POH K49G Helix_91.6 7.0 25.0 1.2 1
1PGA V21P Coil_133.0 5.5 25.0 0.5 1
3HHR S71T Coil_36.6 8.0 20.0 0.33 1
1RGG E74K null 7.0 25.0 1.1 1
451C V78I Helix_7.6 5.0 50.4 1.0 1
2LZM K60P Helix_107.7 6.5 64.7 0.0 1
1FTG I21A Helix_70.3 7.0 43.25 0.45 1
1BVC I28V Helix_1.8 11.0 76.5 0.0 1
1RGG Q38A Coil_104.3 7.0 49.0 1.0 1
1LZ1 N118G Turn_149.7 2.7 64.9 0.05 1
1LZ1 G48A Turn_82.2 2.7 64.9 0.45 1
1BNI S28E Helix_78.5 6.3 25.0 0.4 1
1IGV E26Q Helix_128.5 7.0 25.0 0.09 1
1WQ5 E49H Sheet_0.7 7.0 25.0 1.3 1
2AFG F132W Sheet_0.81 6.6 24.85 0.38 1
2LZM A93P Helix_75.9 6.5 64.7 0.1 1
1POH S46D Helix_31.8 7.0 30.0 1.45 1
1CSP S48K Sheet_26.4 7.5 55.0 0.74 1
2AFG F108Y Sheet_9.8 7.3 39.8 0.331 1
1IRO V24I Sheet_4.5 9.08 107.0 0.36 1
1C9O T31S Helix_30.7 7.0 70.0 0.17 1
4LYZ A31L Helix_0.0 6.4 74.0 1.8 1
2LZM I3E Helix_19.8 6.5 64.7 -2.0 -1
1BPI K15A Coil_186.2 7.0 39.0 -0.4 -1
1LZ1 V99A Helix_3.4 2.7 49.2 -0.89 -1
1PGA K10P Turn_167.6 5.5 25.0 -0.2 -1
1LZ1 H78G Turn_152.1 2.7 64.9 -0.12 -1
1C9O E21K Turn_160.9 7.0 75.0 -0.26 -1
2LZM L118M Helix_9.7 5.42 65.3 -0.7 -1
1BVC S117A Helix_75.0 9.6 82.2 -0.3 -1
2LZM T157H Coil_58.0 2.0 42.0 -2.1 -1
1WQ5 E49N Sheet_0.7 7.0 25.0 -0.6 -1
1BVC F123K Coil_1.0 7.8 4.0 -2.1 -1
1RGG E41K null 7.0 25.0 -1.2 -1
2LZM F153A Helix_0.1 5.7 64.88 -3.8 -1
1BPI Q31A Sheet_65.0 7.0 39.0 -1.0 -1
1BVC L29V Helix_4.8 11.0 76.5 -1.7 -1
2LZM G28A Sheet_0.2 3.02 51.6 -2.0 -1
1BNI G34H Coil_38.5 6.3 25.0 -2.65 -1
2ABD K54A Helix_74.4 5.3 5.0 -0.86 -1
1BNI T26E Coil_39.5 6.3 25.0 -0.05 -1
1BNI I55V Sheet_96.0 6.3 25.0 -0.3 -1
1TUP R248Q Coil_194.1 7.2 10.0 -1.94 -1
1WQ5 C154V Sheet_0.0 9.0 50.0 -1.12 -1
2ABD Y28A Helix_53.1 5.3 5.0 -2.47 -1
1PGA T53S Sheet_29.1 5.2 60.0 -0.49 -1
CspB-TB K20E null 7.5 55.0 -1.31 -1
2LZM L99V Helix_0.0 5.7 64.88 -2.0 -1
1BNI R72G Sheet_83.6 6.3 25.0 -2.5 -1
1BNI T26Q Coil_39.5 6.3 25.0 -1.72 -1
2WSY L209V Sheet_0.9 7.8 25.0 -1.0 -1
1RGG R65A Coil_31.3 7.0 49.0 -1.0 -1
1BNI G53A Sheet_17.6 6.3 54.1 -3.4 -1
1L63 L66M Helix_3.9 5.4 65.3 -1.0 -1
1BNI Y13G Helix_39.1 6.3 25.0 -6.4 -1
4LYZ N19K Turn_95.0 6.4 74.0 -1.06 -1
1STN E73A Sheet_45.8 7.0 20.0 -1.6 -1
2LZM I3P Helix_19.8 3.0 53.56 -2.53 -1
1PGA T53V Sheet_45.2 5.2 25.0 -0.8 -1
1LZ1 I59V Sheet_2.7 2.7 49.2 -0.93 -1
1CLW G177R Sheet_28.4 7.4 88.4 -2.1 -1
1BNI D12S Helix_78.1 6.3 25.0 -0.65 -1
2LZM I3V Helix_19.8 6.5 64.7 -0.4 -1
1RGG V43T Coil_38.1 7.0 48.4 -0.5 -1
4LYZ M105T Helix_0.0 9.5 20.0 -0.24 -1
1BNI H18R Coil_102.6 6.3 25.0 -1.17 -1
2LZM I78M Helix_0.0 5.42 65.3 -1.5 -1
1BNI T6E Coil_74.5 6.3 25.0 -0.27 -1
1CSP E19Q Sheet_79.8 7.5 55.0 -0.19 -1
3HHR E74L Helix_52.4 8.0 20.0 -0.79 -1
1RTB V47A Sheet_0.0 5.0 40.0 -3.8 -1
1BPI P9A Coil_49.1 7.0 39.0 -0.8 -1
1LZ1 D49N Turn_72.8 4.0 65.0 -1.0 -1
1STN D77A Coil_3.6 7.0 20.0 -3.2 -1
3HHR S71Q Coil_36.6 8.0 20.0 -1.28 -1
1CSP V20E Turn_20.0 7.5 55.0 -3.59 -1
1BPI R53A Helix_170.4 7.0 39.0 -0.1 -1
1BVC G23A Helix_16.0 9.6 82.2 -1.1 -1
2ABD L15A Coil_0.6 5.3 5.0 -3.1 -1
1L63 V87A Helix_3.8 5.4 65.3 -1.5 -1
1BPI N44A Coil_21.5 7.0 39.0 -3.3 -1
1WQ5 G211R Sheet_0.0 7.8 4.0 -0.1 -1
1BNI T6Q Coil_74.5 6.3 25.0 -1.87 -1
1L63 I17A Sheet_16.4 5.4 65.3 -2.3 -1
1BNI L89G Sheet_0.0 6.3 25.0 -7.0 -1
1STN S141A Coil_104.9 7.0 40.0 -0.12 -1
1BNI T6S Coil_74.5 6.3 25.0 -0.22 -1
1BNI A32C Helix_92.3 6.3 25.0 -1.0 -1
1STN T62G Helix_0.0 7.0 20.0 -3.4 -1
1BPI G12A Coil_17.1 7.0 39.0 -1.8 -1
2WSY I232V Sheet_1.1 7.8 25.0 -1.2 -1
1LZ1 V74N c_93.3 2.7 64.9 -0.33 -1
2LZM L99A Helix_0.0 5.7 64.88 -4.5 -1
1BPI R17A Coil_204.2 7.0 39.0 -0.3 -1
1BNI Y97G Sheet_29.7 6.3 25.0 -6.6 -1
1LZ1 G105A Helix_15.3 2.7 64.9 -0.62 -1
2LZM V149G Helix_0.1 5.4 59.0 -4.9 -1
1L63 F104M Helix_32.0 5.4 65.3 -0.4 -1
4LYZ P70N Coil_129.3 9.5 20.0 -2.15 -1
2ABD F5A Helix_0.0 5.3 5.0 -2.52 -1
1BVC A130K Helix_0.0 7.8 4.0 -2.1 -1
1STN Y91S Sheet_0.0 7.0 20.0 -5.3 -1
1LZ1 I59Y Sheet_3.0 2.7 64.9 -3.78 -1
1C9O R3E Sheet_154.1 7.0 70.0 -2.75 -1
1STN F76G Coil_17.0 7.0 20.0 -4.7 -1
1RTB S75A Turn_0.0 7.4 61.1 -2.5 -1
2LZM M120K Helix_33.0 3.0 47.0 -1.6 -1
1BPI K41A Coil_97.9 7.0 39.0 -0.4 -1
1CSP D24K Coil_124.8 7.5 55.0 -0.48 -1
1STN I18G Sheet_49.1 7.0 20.0 -2.6 -1
1BPI G37A Coil_34.4 7.0 39.0 -2.3 -1
1HFZ W104Y Coil_29.7 7.4 56.2 -2.44 -1
1HFZ A106S Helix_90.4 7.4 56.2 -1.05 -1
2LZM I27A Sheet_0.0 3.0 51.65 -3.1 -1
4LYZ I55A Turn_0.8 6.4 74.0 -4.4 -1
1LZ1 V74A Coil_95.9 2.7 49.2 -0.43 -1
1CHK W101F Helix_0.0 7.0 43.2 -4.27 -1
