# Supplementary material for: Towards sequence-based prediction of mutation-induced stability changes in unseen non-homologous proteins
Source: BMC Genomics. 2014 Jan 24;15(Suppl 1):S4. doi: 10.1186/1471-2164-15-S1-S4 (PMC4046685; doi:10.1186/1471-2164-15-S1-S4)
Supplement: Supplementary file 1 — Additional file 1: Data set S1914. The files containing the S1914 data set, as well as training, cross-validation, and test splits are available in a white-space-delimited tabular text format. All files are compressed in a single zip archive S1914.zip. (ZIP 2 MB) [file 12864_2014_5677_MOESM1_ESM.zip › S1914/unseen-protein/unseen-mutation_cross-validation/replication10/S1914.train10.fold8]

1WQ5 E49W Sheet_0.7 7.0 25.0 1.1 1
1BVC G129A Helix_29.0 9.6 82.2 1.1 1
1RGG D79H Sheet_12.4 7.0 52.6 1.8 1
1C9O Q2L Sheet_69.1 7.0 70.0 0.55 1
1STN H46Y Turn_38.3 5.38 40.0 0.0 1
1FLV V18L Helix_0.2 7.0 44.15 0.09 1
4LYZ D101N Coil_94.7 6.4 74.0 0.04 1
4LYZ R114H Coil_130.2 6.4 74.0 0.68 1
2LZM E108V Helix_48.8 5.4 65.2 0.7 1
1CSP E43K Turn_131.6 7.5 55.0 0.17 1
2AFG H21Y Sheet_6.5 7.3 39.8 0.754 1
1CSP A46K Sheet_26.9 7.0 70.0 1.41 1
2LZM S44Y Helix_67.8 3.01 51.68 0.19 1
1CSP E3L Sheet_78.4 7.0 70.0 1.6 1
1RGG T16V Helix_51.3 7.0 48.4 0.3 1
1LZ1 A96M Helix_0.0 2.7 64.9 0.02 1
1POH S46N Helix_31.8 7.0 30.0 0.4 1
1LZ1 Y45F Sheet_125.5 2.7 64.9 0.07 1
2LZM S44W Helix_67.8 3.01 51.68 0.05 1
2HPR G49E Helix_18.7 7.0 25.0 1.4 1
4LYZ D101S Coil_94.7 6.4 74.0 0.87 1
P08821 S27A null 7.0 48.6 0.73 1
1BVC P88A Helix_75.0 9.6 82.2 0.6 1
451C F7A Helix_18.7 5.0 50.4 1.1 1
2LZM V131L Helix_99.1 3.01 53.08 0.09 1
1AYF T54S Turn_57.2 8.5 37.0 0.05 1
1LZ1 V110P Helix_92.4 2.8 68.8 0.5 1
1FTG E107A Helix_110.9 7.0 43.25 0.62 1
1RGG D79F Sheet_12.4 7.0 52.6 3.0 1
1MBG V103L Helix_0.0 7.5 25.0 2.44 1
2LZM N144H Helix_97.9 6.7 62.4 0.3 1
2LZM G113A Helix_58.1 6.5 64.7 0.3 1
4LYZ D101F Coil_94.7 6.4 74.0 0.72 1
1HFZ Q117A Helix_34.6 7.4 56.2 -0.96 -1
2LZM V131T Helix_99.1 3.01 53.08 -0.12 -1
1LZ1 V2N s_101.4 2.7 64.9 -1.34 -1
1PGA T53I Sheet_45.2 5.2 25.0 -0.3 -1
2LZM K60H Helix_107.0 6.5 63.0 -0.1 -1
1C9O E21A Sheet_151.4 7.0 70.0 -0.29 -1
1PGA T25P Helix_55.4 5.5 25.0 -2.8 -1
1YYX M58A null 5.0 25.0 -3.61 -1
2ABD Y28F Helix_53.1 5.3 5.0 -1.06 -1
1LZ1 C77A Turn_20.6 3.0 57.0 -4.6 -1
1STN L103A Helix_0.0 7.0 20.0 -4.6 -1
4LYZ G117A Turn_80.5 2.7 65.6 -1.46 -1
1C9O V64T Sheet_62.0 7.0 70.0 -0.26 -1
2ABD P44A Coil_50.6 5.3 5.0 -1.4 -1
1BNI I4V Coil_63.0 6.3 25.0 -0.6 -1
1BNI A32L Helix_92.3 6.3 25.0 -0.3 -1
1BVC I111M Helix_5.0 11.0 76.5 -1.1 -1
1LZ1 Y54F Sheet_17.5 2.7 64.9 -0.96 -1
1BNI E73A Sheet_11.7 6.3 25.0 -2.5 -1
1BVC I111A Helix_5.0 11.0 76.5 -1.8 -1
1PGA T53W Sheet_29.1 5.2 60.0 -0.32 -1
2AFG C117V Sheet 6.6 24.85 -0.29 -1
1C9O R3L Sheet_154.1 7.0 70.0 -0.93 -1
1L63 V111M Helix_0.0 5.4 65.3 -0.7 -1
2ABD K32E Helix_51.7 5.3 5.0 -1.68 -1
1BNI A32Y Helix_92.3 6.3 25.0 -0.8 -1
1LZ1 V121A Turn_21.8 2.7 49.2 -1.75 -1
1C5G E350R Coil_104.1 6.6 50.2 -0.3 -1
1L63 M106A Helix_52.0 5.4 65.3 -1.9 -1
1RTB V57G Helix_0.0 5.0 40.0 -5.52 -1
1BNI I96G Sheet_0.0 6.3 25.0 -5.7 -1
1PGA A24P Helix_59.5 5.5 25.0 -0.5 -1
1AYF H56T Sheet_5.6 8.5 37.0 -1.19 -1
2LZM I58T Coil_4.1 5.4 59.0 -3.4 -1
1WQ5 C81A Helix_0.0 9.0 50.0 -0.69 -1
2LZM R96F Helix_70.4 5.35 58.0 -4.2 -1
1STN V23F Sheet_0.2 5.35 40.0 -1.5 -1
2LZM G156D Coil_18.0 6.5 64.7 -2.3 -1
1PGA D46A Sheet_55.4 7.0 25.0 -1.36 -1
2LZM S38A Coil_52.1 3.0 53.4 -0.77 -1
1L63 V103A Helix_7.5 5.4 65.3 -1.6 -1
1FTG N97A Turn_24.5 7.0 44.15 -0.46 -1
2AKY T77H Helix_101.3 7.5 25.0 -2.15 -1
2LZM M120Y Helix_33.0 5.35 61.0 -0.1 -1
1LZ1 V74Y c_93.3 2.7 64.9 -0.24 -1
1BPI Y35G Sheet_14.3 2.0 25.0 -5.0 -1
1LZ1 Y38G Sheet_18.0 2.7 64.9 -2.32 -1
1BVC I28A Helix_1.8 11.0 76.5 -1.3 -1
1EL1 V109K Helix_10.9 4.5 66.4 -0.43 -1
1BVC L29I Helix_4.8 11.0 76.5 -1.1 -1
1LZ1 I59M Sheet_3.0 2.7 64.9 -1.29 -1
1L63 I50A Helix_34.5 5.4 65.3 -1.6 -1
1FTG V160A Helix_0.6 7.0 44.15 -1.91 -1
1WQ5 P132G Coil_60.7 9.0 54.1 -0.78 -1
2LZM R119A Helix_115.1 3.01 51.65 -0.18 -1
P01051 V54A null 7.0 25.0 -2.37 -1
1CSP E42Q Turn_126.1 7.5 55.0 -0.12 -1
2LZM T157S Coil_58.0 2.0 42.0 -0.66 -1
2LZM K83H Helix_132.0 6.5 63.0 -0.4 -1
1FTG L50A Sheet_0.0 7.0 43.25 -2.84 -1
2LZM I3W Helix_19.8 6.5 64.7 -2.8 -1
1RGG N39S Turn_17.1 7.0 48.4 -2.3 -1
2LZM E128K Helix_86.7 3.0 47.0 -1.16 -1
1L63 V87M Helix_3.8 5.4 65.3 -2.3 -1
1BNI A32M Helix_92.3 6.3 25.0 -0.3 -1
1EL1 H21G Turn_104.6 4.5 66.4 -0.48 -1
2LZM R96N Helix_70.4 5.35 58.0 -3.0 -1
1RTB A5S Helix_30.3 7.0 61.7 -0.37 -1
1HUE A27S Helix_0.0 7.0 63.9 -1.19 -1
1CSP K7E Sheet 7.5 55.0 -3.59 -1
1BVC I142A Helix_0.0 9.6 82.2 -1.9 -1
1BNI I96V Sheet_0.0 6.3 25.0 -0.98 -1
2LZM T157C Coil_58.0 2.0 42.0 -1.3 -1
1BVC I28M Helix_1.8 11.0 76.5 -0.6 -1
3BLS Y150F Coil_18.5 6.8 54.6 -0.7 -1
1FTG I22V Helix_0.0 7.0 44.15 -1.39 -1
2LZM I100M Helix_9.0 5.42 65.3 -1.6 -1
1RTB Y97A Sheet_6.3 5.0 63.3 -12.0 -1
1BNI T16A Helix_104.3 6.3 25.0 -0.27 -1
2LZM A146T Helix_0.0 6.5 70.0 -1.5 -1
1BVC K56A Helix_120.6 4.0 25.0 -0.23 -1
1BNI I88L Sheet_0.0 6.3 25.0 -0.3 -1
1RTB I106V Sheet_0.0 5.0 40.0 -0.8 -1
1YYX L94A null 5.0 25.0 -1.73 -1
2LZM A49S Helix_47.3 3.0 51.55 -0.5 -1
2LZM K48A Helix_151.1 6.7 62.2 -0.56 -1
1RTB I106A Sheet_0.0 5.0 40.0 -4.37 -1
2LZM V103M Helix_7.2 5.42 65.3 -1.2 -1
1BNI G53V Sheet_17.6 6.3 54.1 -7.8 -1
1CSP K65Q Sheet_94.3 7.5 55.0 -0.76 -1
1BNI D8S Helix_87.9 6.3 25.0 -0.97 -1
1BPI F45A Sheet_20.3 2.0 25.0 -6.9 -1
2LZM I58A Sheet_4.1 3.0 51.65 -3.2 -1
2ABD K32R Helix_51.7 5.3 5.0 -1.83 -1
1BNI D93N Coil_68.9 6.3 25.0 -4.11 -1
