# Supplementary material for: Towards sequence-based prediction of mutation-induced stability changes in unseen non-homologous proteins
Source: BMC Genomics. 2014 Jan 24;15(Suppl 1):S4. doi: 10.1186/1471-2164-15-S1-S4 (PMC4046685; doi:10.1186/1471-2164-15-S1-S4)
Supplement: Supplementary file 1 — Additional file 1: Data set S1914. The files containing the S1914 data set, as well as training, cross-validation, and test splits are available in a white-space-delimited tabular text format. All files are compressed in a single zip archive S1914.zip. (ZIP 2 MB) [file 12864_2014_5677_MOESM1_ESM.zip › S1914/unseen-protein/unseen-mutation_cross-validation/replication10/S1914.train10.fold9]

1BPI D3A Helix_114.8 7.0 39.0 0.2 1
1A23 H32L Helix_57.4 7.0 30.0 5.3 1
1FTG G68A Helix_49.8 7.0 43.25 0.55 1
1SUP Y217K Sheet_69.5 8.0 58.8 0.72 1
1G6N S128P Helix_11.8 7.9 20.0 0.14 1
1PGA T53F Sheet_45.2 5.2 25.0 1.01 1
2LZM S117A Helix_1.0 3.01 51.65 1.27 1
2HPR G49A Helix_18.7 7.0 25.0 0.8 1
1POH K49Q Helix_91.6 7.0 25.0 1.5 1
2LZM T157R Coil_58.0 3.0 53.6 0.3 1
1FLV G87V Sheet_0.0 7.0 44.15 0.12 1
2LZM A82P Helix_89.5 6.5 64.7 0.8 1
1RGG D79I Sheet_12.4 7.0 52.6 2.85 1
1BNI N58D Turn_23.3 6.3 25.0 0.5 1
2LZM M106L Helix_56.1 3.0 47.0 0.5 1
1HFY T29V Helix_0.0 7.0 25.0 1.86 1
1HFY T33I Helix_18.4 2.0 20.0 0.18 1
1SHG F52Y Sheet_50.9 7.0 24.85 0.44 1
1LZ1 V74I Coil_93.3 2.7 64.9 0.45 1
1CSP M1R Coil_139.1 7.0 70.0 1.74 1
1CSP E42K Turn_126.1 7.5 55.0 0.02 1
1FTG Q99A Turn_0.1 7.0 43.25 1.72 1
1WQ5 E49Y Sheet_0.7 7.0 25.0 0.0 1
4LYZ G102A Turn_64.1 2.7 65.6 0.02 1
1LZ1 A47P Coil_84.3 2.8 68.8 0.1 1
3MBP D55N Coil_46.7 7.6 25.0 0.0 1
1BVC L69M Helix_1.1 11.0 76.5 0.0 1
1A23 H32Y Helix_57.4 7.0 30.0 6.8 1
CspB-TB K42Q null 7.5 55.0 0.07 1
2LZM S44M Helix_67.8 3.01 51.68 0.33 1
2LZM G77A Helix_3.8 6.5 64.7 0.4 1
1LZ1 R21G Turn_145.7 2.7 64.9 1.15 1
1CSP S48R Sheet_26.4 7.0 70.0 1.58 1
1BNI D8G Helix_87.9 6.3 25.0 -1.17 -1
2LZM T157I Coil_58.0 6.0 64.5 -1.2 -1
1BPI G36A Coil_0.2 7.0 39.0 -2.1 -1
1PGA T53N Sheet_29.1 5.2 60.0 -0.84 -1
1FLV G87L Sheet_0.0 7.0 44.15 -0.21 -1
2LZM V149C Helix_0.1 5.4 59.0 -2.0 -1
1L63 V149M Helix_0.2 5.4 65.3 -2.8 -1
1STN I18M Coil_49.1 5.42 40.0 -0.2 -1
1STN D95A Sheet_56.8 7.0 20.0 -3.6 -1
1LZ1 I89A Coil_5.4 2.7 64.9 -2.7 -1
1BNI L14A Helix_0.0 6.3 25.0 -4.63 -1
1L63 L91A Coil_5.3 5.4 65.3 -2.6 -1
1C9O E46K Sheet_56.0 7.0 75.0 -0.65 -1
1CSP F17A Sheet_59.3 7.0 45.0 -1.52 -1
1AYF Y82S Coil_134.9 8.5 37.0 -0.33 -1
1BNI S91A Sheet_1.1 6.3 25.0 -1.9 -1
1CSP F27A Sheet_71.7 7.0 45.0 -0.89 -1
1BNI V45A Helix_42.9 6.3 25.0 -1.8 -1
1RTB V108A Sheet_0.0 5.0 40.0 -4.2 -1
1RTB F46L Sheet_0.0 6.0 24.85 -3.2 -1
1BNI Q15A Helix_69.7 6.3 25.0 -0.2 -1
1RTB P114A Sheet_112.1 4.2 56.05 -3.2 -1
2LZM S44P Helix_67.8 3.01 51.68 -3.03 -1
1RTB V116A Sheet_20.4 5.0 40.0 -0.66 -1
2LZM S44N Helix_67.8 3.01 51.68 -0.14 -1
1WQ5 C118S Helix_0.0 9.0 50.0 -2.27 -1
1BNI H18D Coil_102.6 6.3 25.0 -2.56 -1
1YYX L68A null 5.0 25.0 -4.03 -1
1LZ1 Y20F Turn_50.9 2.7 64.9 -0.5 -1
4LYZ C94A Helix_2.9 9.5 20.0 -4.78 -1
2LZM A98V Helix_0.0 3.0 40.0 -4.9 -1
1AG2 M129V Sheet_88.8 7.0 25.0 -0.33 -1
1CSP E50Q Sheet_68.0 7.5 55.0 -1.22 -1
2LZM T115A Helix_87.1 3.01 51.65 -0.14 -1
1BNI Q31G Helix_101.4 6.3 25.0 -0.98 -1
2LZM L133A Helix_0.8 3.01 51.8 -4.3 -1
1CSP V20K Turn_20.0 7.5 55.0 -1.94 -1
1BNI T16G Helix_104.3 6.3 25.0 -1.66 -1
1FTG L6A Sheet_0.0 7.0 44.15 -2.94 -1
1BNI Y17A Helix_121.0 6.3 25.0 -2.13 -1
1BNI A32E Helix_92.3 6.3 25.0 -0.6 -1
4LYZ F3Y Sheet_15.5 6.4 74.0 -0.45 -1
1RGG Y51F null 7.0 25.0 -2.3 -1
1LZ1 E35L Helix_35.0 2.7 64.9 -0.53 -1
1RTB D121A Coil_12.0 6.0 25.0 -2.2 -1
1RTB Y97F Sheet_6.3 5.0 63.3 -3.54 -1
1RGG V57T Coil_0.0 7.0 48.4 -4.4 -1
1L63 L33M Sheet_15.2 5.4 65.3 -2.0 -1
3HHR S71A Coil_36.6 8.0 20.0 -0.97 -1
1WQ5 E49D Sheet_0.7 7.0 25.0 -0.3 -1
1BPI P8A Coil_108.6 7.0 39.0 -0.3 -1
2LZM M6I Helix_0.0 6.0 65.5 -1.38 -1
1BNI V36T Coil_71.8 6.3 25.0 -1.1 -1
1FTG I156V Helix_1.9 7.0 44.15 -3.6 -1
1RTB I81A Sheet_0.2 5.0 40.0 -2.99 -1
1HFZ K114E Coil_81.7 7.4 56.2 -0.65 -1
2LZM V131G Helix_99.1 3.01 53.08 -0.68 -1
2AFG L44W Sheet_0.0 6.6 24.85 -0.81 -1
2LZM V71A Helix_6.6 3.0 51.65 -1.5 -1
2LZM L133M Helix_0.8 5.42 65.3 -0.4 -1
1LZ1 V2A Sheet_106.5 2.7 49.2 -1.51 -1
1AG2 T183A Helix_3.4 7.0 25.0 -4.62 -1
1YYX L48A null 5.0 25.0 -4.23 -1
1BNI R83K Coil_66.7 6.3 25.0 -4.13 -1
2LZM R96V Helix_70.4 5.35 58.0 -2.4 -1
1RTB S75T Turn_0.0 7.4 61.1 -2.8 -1
1LZ1 K1A Coil_71.2 2.7 64.9 -0.6 -1
3MBP V8G Sheet_40.4 7.6 25.0 -1.1 -1
2LZM L91M Coil_5.2 5.42 65.3 -0.8 -1
2AKY T110H Coil_42.1 7.6 25.0 -2.63 -1
4LYZ T40I Sheet_0.1 6.4 74.0 -2.2 -1
1WQ5 C81S Helix_0.0 9.0 50.0 -1.41 -1
3MBP P133A Helix_40.3 7.4 63.0 -0.3 -1
1BNI I96A Sheet_0.0 6.3 25.0 -3.54 -1
2LZM L99I Helix_0.0 5.7 64.88 -1.5 -1
2LZM R96W Helix_70.4 5.35 58.0 -4.5 -1
1LZ1 V125A Turn_31.4 2.7 49.2 -1.6 -1
2LZM L121M Helix_0.2 5.42 65.3 -0.8 -1
2LZM I3G Helix_19.8 6.5 64.7 -2.1 -1
1BNI A32W Helix_92.3 6.3 25.0 -1.0 -1
1CSP K13E Turn_143.1 7.5 55.0 -0.29 -1
1WQ5 G211S Sheet_0.0 7.8 25.0 -0.7 -1
2LZM T152C Helix_0.0 5.4 59.0 -0.5 -1
1BNI A32I Helix_92.3 6.3 25.0 -0.8 -1
1BNI T26D Coil_39.5 6.3 25.0 -0.08 -1
2WSY Y175Q Sheet_19.4 7.8 25.0 -4.0 -1
1C9O Q53E Sheet_105.1 7.0 70.0 -0.1 -1
2LZM T59S Coil_71.8 6.5 63.0 -0.2 -1
1BPI Y35A Sheet_14.3 7.0 39.0 -1.1 -1
1STN W140Y Helix_54.8 7.0 20.0 -1.1 -1
1AYF Y82W Coil_134.9 8.5 37.0 -0.21 -1
1BNI E29G Helix_84.2 6.3 25.0 -1.81 -1
2AKY I213F Helix_0.0 7.5 25.0 -1.91 -1
1BNI I51V Sheet_0.2 6.3 25.0 -1.8 -1
1PGA T53L Sheet_29.1 5.2 60.0 -0.91 -1
