# Supplementary material for: Towards sequence-based prediction of mutation-induced stability changes in unseen non-homologous proteins
Source: BMC Genomics. 2014 Jan 24;15(Suppl 1):S4. doi: 10.1186/1471-2164-15-S1-S4 (PMC4046685; doi:10.1186/1471-2164-15-S1-S4)
Supplement: Supplementary file 1 — Additional file 1: Data set S1914. The files containing the S1914 data set, as well as training, cross-validation, and test splits are available in a white-space-delimited tabular text format. All files are compressed in a single zip archive S1914.zip. (ZIP 2 MB) [file 12864_2014_5677_MOESM1_ESM.zip › S1914/unseen-protein/unseen-mutation_cross-validation/replication10/S1914.train10.fold10]

1N0J Y34F Helix_14.0 7.8 70.0 12.7 1
1POH K49M Helix_91.6 7.0 25.0 1.0 1
1RGG T5V Sheet_81.2 7.0 48.4 0.0 1
1RGG D79K Sheet_12.4 7.0 52.6 2.3 1
4LYZ D101R Coil_94.7 6.4 74.0 0.27 1
2LZM S117V Helix_1.0 5.4 66.48 2.0 1
1BVC L29M Helix_4.8 11.0 76.5 0.1 1
1BPI K46A Coil_165.3 7.0 39.0 0.1 1
1LZ1 V110M Turn_92.4 2.7 64.9 0.53 1
1SHG D48G Turn_104.3 3.5 24.85 1.05 1
1BPI K26A Coil_210.3 7.0 39.0 0.0 1
1LZ1 V110I Turn_92.4 2.7 64.9 0.86 1
1POH K49D Helix_91.6 7.0 25.0 1.8 1
1STN G88V Coil_0.1 7.0 51.4 0.5 1
2LZM N40A Helix_108.9 6.7 62.2 0.32 1
2LZM F153L Helix_0.1 5.7 64.88 0.3 1
1BPI T11A Coil_65.8 7.0 39.0 0.0 1
2LZM N132M Helix_41.0 5.4 66.48 1.5 1
4LYZ A31I Helix_0.0 6.4 74.0 1.4 1
2LZM C54T Turn_3.7 6.5 70.0 0.3 1
1POH K49N Helix_91.6 7.0 25.0 0.4 1
4LYZ D101A Coil_94.7 6.4 74.0 0.76 1
2AFG F85W Sheet_0.3 6.6 24.85 0.1 1
1LZ1 V74L Coil_93.3 2.7 64.9 0.19 1
2LZM S38D Sheet_52.1 6.9 66.1 0.6 1
1BVC H116A Helix_90.0 9.6 82.2 0.2 1
2GB1 G41C null 7.0 46.85 1.27 1
1BPI R39A Coil_183.5 7.0 39.0 0.0 1
2LZM T109D Helix_116.8 6.7 62.4 0.6 1
1LZ1 V110G Turn_92.4 2.7 64.9 0.48 1
2LZM V131D Helix_99.1 3.01 53.08 0.08 1
1SUP M50F Coil_34.1 8.0 58.8 0.48 1
2LZM N144E Helix_97.9 6.5 64.5 0.5 1
1STN L25A Sheet_0.0 7.0 51.4 -2.6 -1
2LZM L99M Helix_0.0 5.7 64.88 -0.6 -1
1BNI A32P Helix_92.3 6.3 25.0 -4.1 -1
1CSP E53K Sheet_115.9 7.5 55.0 -0.19 -1
1RGG Y81F null 7.0 25.0 -1.2 -1
1LZ1 E7Q Helix_54.1 4.5 65.0 -1.29 -1
1BNI A32T Helix_92.3 6.3 25.0 -0.8 -1
1RTB P93G Coil_104.0 6.0 61.6 -2.2 -1
2LZM Q105A Helix_58.1 5.8 66.3 -0.6 -1
P01051 V14A null 7.0 25.0 -1.67 -1
2LZM K147E Helix_90.3 5.3 25.0 -0.7 -1
1BPI T54A Helix_50.1 7.0 39.0 -0.1 -1
1TPK V65S Sheet_0.2 4.5 64.3 -2.4 -1
1WQ5 E49P Sheet_0.7 7.0 25.0 -0.6 -1
1HFZ H32A Helix_44.7 7.4 56.2 -2.13 -1
2LZM M120A Helix_33.0 3.01 51.65 -0.2 -1
1RTB V57I Helix_0.0 5.0 40.0 -1.3 -1
1FTG V139A Turn_0.0 7.0 44.15 -0.87 -1
1BNI E73G Sheet_11.7 6.3 25.0 -5.4 -1
1LZ1 I106V Turn_13.0 2.7 49.2 -0.98 -1
2LZM Q123A Helix_92.5 3.01 51.65 -0.22 -1
1WQ5 E49G Sheet_0.7 7.0 25.0 -1.7 -1
1RGG V36T Sheet_46.8 7.0 48.4 -1.3 -1
2LZM V149S Helix_0.1 5.4 59.0 -4.4 -1
1STN D95G Sheet_56.8 7.0 20.0 -3.1 -1
2ABD V12A Helix_7.9 5.3 5.0 -1.69 -1
1BNI N58A Turn_23.3 6.3 25.0 -2.7 -1
1LZ1 I59A Sheet_3.0 2.7 49.2 -1.31 -1
4LYZ S91A Helix_0.5 6.4 74.0 -0.15 -1
1BVC L9A Helix_56.0 9.6 82.2 -0.4 -1
1LZ1 Y38F Sheet_18.0 2.7 64.9 -0.19 -1
1YYX V84A null 5.0 25.0 -3.85 -1
1BNI I25V Coil_19.9 6.3 25.0 -1.1 -1
1BNI N84A Coil_50.8 6.3 25.0 -2.0 -1
1CSP V20Q Turn_20.0 7.5 55.0 -1.82 -1
2LZM V75T Helix_36.9 3.0 51.55 -1.3 -1
1LZ1 G68A Turn_69.7 2.7 64.9 -0.12 -1
2LZM R96D Helix_70.4 5.35 58.0 -3.5 -1
2LZM T157V Coil_58.0 3.0 53.6 -1.2 -1
1SSO I30V Sheet_1.9 7.0 50.0 -0.4 -1
1WQ5 P96A Coil_1.5 9.0 54.1 -2.0 -1
2AKY V8I Sheet_0.6 7.5 25.0 -1.19 -1
1AG2 T190V Helix_72.9 7.0 25.0 -0.17 -1
3HHR E74D Helix_52.4 8.0 20.0 -0.55 -1
1LZ1 P71G Turn_76.7 2.8 68.8 -1.6 -1
2LZM D89A Helix_71.7 5.35 58.0 -0.5 -1
1L63 I17M Sheet_16.4 5.4 65.3 -2.2 -1
1HFZ V42G Sheet_15.7 7.4 56.2 -1.15 -1
1BNI A32G Helix_92.3 6.3 25.0 -0.9 -1
1BNI D75N Sheet_0.5 6.3 25.0 -4.9 -1
1RTB V54A Helix_0.0 5.0 40.0 -2.58 -1
1BNI R83Q Coil_66.7 6.3 25.0 -2.05 -1
1AM7 H31D Turn 7.0 25.0 -1.6 -1
1RTB V47G Sheet_0.0 5.0 40.0 -7.34 -1
1BNI I55A Sheet_96.0 6.3 25.0 -1.1 -1
1PGA K50A Turn_117.6 7.0 25.0 -0.45 -1
2TRX L78K Sheet_0.3 7.0 85.32 -3.9 -1
1WQ5 G211W Sheet_0.0 7.8 25.0 -1.2 -1
2ABD A34G Helix_7.0 5.3 5.0 -1.57 -1
2ABD V77A Helix_3.6 5.3 5.0 -1.14 -1
1BNI W94Y Coil_70.9 5.8 25.0 -1.27 -1
3HHR S71V Coil_36.6 8.0 20.0 -1.19 -1
1BNI R69K Coil_36.2 6.3 25.0 -3.13 -1
2LZM A74P Helix_8.6 6.5 62.9 -4.6 -1
2LZM D72P Helix_69.0 6.5 63.4 -2.7 -1
1AYF Y82L Coil_134.9 8.5 37.0 -0.36 -1
2LZM R154E Helix_79.3 5.3 66.7 -1.1 -1
1FTG V31A Helix_5.0 7.0 44.15 -1.72 -1
2ABD T35A Helix_50.9 5.3 5.0 -1.09 -1
1BNI Y17S Helix_121.0 6.3 25.0 -2.57 -1
1AG2 Q217R Helix_41.0 7.0 25.0 -2.13 -1
1RGG D33A Turn_16.5 7.0 52.6 -6.1 -1
1RGG N39D Turn_17.1 7.0 48.4 -1.5 -1
1STN T33S Sheet_34.1 7.0 20.0 -1.4 -1
2LZM G30F Turn_17.3 5.4 66.48 -1.5 -1
1BVC V13A Helix_0.0 9.6 82.2 -0.7 -1
2LZM C54V Turn_3.7 6.5 70.0 -0.7 -1
2LZM L99G Helix_0.0 5.4 65.2 -6.3 -1
1FTG I104V Helix_42.9 7.0 44.15 -0.56 -1
1RTB V108L Sheet_0.0 5.0 40.0 -0.7 -1
1FLV A101L Helix_0.1 7.0 44.15 -0.53 -1
2LZM T157G Coil_58.0 2.0 42.0 -1.1 -1
2LZM T59V Coil_71.8 6.5 63.0 -1.5 -1
2ABD P19A Coil_6.4 5.3 5.0 -1.07 -1
1PGA T49A Turn_98.7 7.0 25.0 -0.86 -1
1PGA A23P Helix_29.5 5.5 25.0 -0.3 -1
1STN L37G Coil_13.0 7.0 20.0 -3.9 -1
1LZ1 V130A Coil_60.6 2.7 49.2 -1.12 -1
2LZM K135E Turn_147.8 5.3 25.0 -1.0 -1
1BNI T26N Coil_39.5 6.3 25.0 -1.29 -1
1BPI I18A Sheet_68.4 7.0 39.0 -1.5 -1
1YYX L76A null 5.0 25.0 -3.43 -1
1RTB V63A Sheet_54.7 5.0 40.0 -2.02 -1
2LZM M102L Helix_0.7 5.7 64.89 -0.82 -1
1BVC L49I Coil_6.0 11.0 76.5 -0.8 -1
