# Supplementary material for: Towards sequence-based prediction of mutation-induced stability changes in unseen non-homologous proteins
Source: BMC Genomics. 2014 Jan 24;15(Suppl 1):S4. doi: 10.1186/1471-2164-15-S1-S4 (PMC4046685; doi:10.1186/1471-2164-15-S1-S4)
Supplement: Supplementary file 1 — Additional file 1: Data set S1914. The files containing the S1914 data set, as well as training, cross-validation, and test splits are available in a white-space-delimited tabular text format. All files are compressed in a single zip archive S1914.zip. (ZIP 2 MB) [file 12864_2014_5677_MOESM1_ESM.zip › S1914/unseen-residue/unseen-mutation_cross-validation/replication1/S1914.train1.fold1]

4LYZ A31I Helix_0.0 6.4 74.0 1.4 1
1CSP N55D Turn_160.4 7.5 55.0 0.5 1
2LZM V131M Helix_99.1 3.01 53.08 0.12 1
1CSP S48R Sheet_26.4 7.0 70.0 1.58 1
1LRP G46A Helix_61.1 8.0 53.4 0.66 1
3MBP P48S Helix_38.6 7.4 63.0 0.3 1
2RN2 D10A Sheet_18.4 9.0 47.0 4.0 1
2RN2 D70N Coil_54.1 9.0 47.0 1.6 1
2LZM S44Q Helix_67.8 3.01 51.68 0.27 1
5CRO Y26Q Coil_162.9 7.0 45.0 1.4 1
4LYZ D101G Coil_94.7 6.4 74.0 0.45 1
2RN2 D10H Sheet_18.4 9.0 47.0 2.4 1
1CDC L50V null 7.0 25.0 0.37 1
1LZ1 A47P Coil_84.3 2.8 68.8 0.1 1
1IRO I33L Coil_1.9 9.08 107.0 0.76 1
5CRO Y26D Coil_162.9 7.0 45.0 2.7 1
1LZ1 V110P Helix_92.4 2.8 68.8 0.5 1
P43305 C72S null 7.4 53.6 0.72 1
4LYZ D101A Coil_94.7 6.4 74.0 0.76 1
1WQ5 F139W Helix_10.8 7.8 23.0 0.02 1
2LZM S44W Helix_67.8 3.01 51.68 0.05 1
1RGG D25H null 7.0 25.0 0.9 1
1CSP S48K Sheet_26.4 7.5 55.0 0.74 1
1OTR E34V Helix_72.8 3.0 65.0 0.86 1
451C F7A Helix_18.7 5.0 50.4 1.1 1
1W4H H166A Helix_24.3 7.0 9.85 0.06 1
1WQ5 E49V Sheet_0.7 7.0 25.0 3.2 1
1FTG V83I Sheet_0.5 7.0 43.25 0.1 1
5CRO Y26V Coil_162.9 7.0 45.0 0.9 1
1BVC P88A Helix_75.0 9.6 82.2 0.6 1
1YCC N52V Helix_16.8 4.6 26.85 1.67 1
1VQB K69M Sheet_86.7 7.0 25.0 0.08 1
2LZM E45A Helix_53.4 6.7 62.2 0.01 1
2RN2 A52F Helix_0.3 3.2 53.0 0.5 1
1OTR E34G Helix_72.8 3.0 65.0 -1.39 -1
1STN Y91S Sheet_0.0 7.0 20.0 -5.3 -1
1RN1 A21K Helix_61.1 2.5 0.0 -0.51 -1
2LZM V103M Helix_7.2 5.42 65.3 -1.2 -1
1WQ5 G211S Sheet_0.0 7.8 25.0 -0.7 -1
2RN2 A52T Helix_0.3 3.2 53.0 -0.8 -1
1PGA T53E Sheet_29.1 5.2 60.0 -1.13 -1
1OTR E34K Helix_72.8 3.0 65.0 -2.15 -1
1BNI T105V Coil_86.4 6.3 25.0 -2.2 -1
2LZM L99M Helix_0.0 5.7 64.88 -0.6 -1
1BPI T54A Helix_50.1 7.0 39.0 -0.1 -1
1WQ5 E49A Sheet_0.7 7.0 25.0 -0.3 -1
1L63 I17M Sheet_16.4 5.4 65.3 -2.2 -1
1PGA V29P Helix_65.8 5.5 25.0 -3.5 -1
1LZ1 G16A Turn_43.8 2.7 64.9 -1.39 -1
4LYZ G49N Coil_22.2 9.5 20.0 -0.96 -1
3SSI M73L Coil_211.3 7.0 53.36 -0.25 -1
1W3D D145N Coil_61.8 5.5 51.85 -0.9 -1
1BVC I28L Helix_1.8 11.0 76.5 -0.6 -1
2CI2 L68A Sheet_0.1 6.3 25.0 -3.82 -1
1FC1 V397A null 7.4 20.0 -0.6 -1
1HFZ H107W Helix_135.6 7.4 56.2 -1.72 -1
1PGA T53H Sheet_29.1 5.2 60.0 -0.99 -1
CspB-TB E48K null 7.5 55.0 -1.34 -1
1LZ1 D18N Turn_67.1 4.0 65.0 -1.7 -1
1VQB C33L Sheet_0.0 7.0 25.0 -1.3 -1
1LZ1 I106V Turn_13.0 2.7 49.2 -0.98 -1
1RN1 N9A Sheet_44.0 7.0 25.0 -0.9 -1
1YCC N52H Helix_16.8 4.6 26.85 -1.27 -1
1LZ1 G37Q Sheet_39.1 2.7 64.9 -0.26 -1
2LZM V87T Helix_3.4 3.0 51.55 -1.6 -1
1WQ5 C81A Helix_0.0 9.0 50.0 -0.69 -1
1RGG T72V Sheet_19.2 7.0 48.4 -0.2 -1
1OTR V5A Sheet_0.0 3.75 50.0 -3.01 -1
2LZM H31N Sheet_34.2 5.5 66.0 -4.0 -1
1BNI I109A Coil_45.0 6.3 25.0 -2.1 -1
1CSP K7E Sheet 7.5 55.0 -3.59 -1
1KFW G254P Turn_5.0 7.5 16.0 -0.65 -1
1HFZ W118H Helix_13.2 7.4 56.2 -0.6 -1
2LZM D47A Helix_35.6 6.7 62.2 -0.95 -1
1C9O E46K Sheet_56.0 7.0 75.0 -0.65 -1
1W4H L158A Coil_10.2 7.0 9.85 -2.12 -1
2LZM R96L Helix_70.4 5.35 58.0 -3.2 -1
2LZM R96I Helix_70.4 5.35 58.0 -2.9 -1
1BNI R110A Coil_71.7 6.3 25.0 -0.4 -1
3SSI M103I Helix_0.5 7.0 82.21 -1.89 -1
1FTG V31A Helix_5.0 7.0 44.15 -1.72 -1
2LZM T59N Coil_71.8 6.5 63.0 -1.1 -1
1W4H L144A Coil_41.7 7.0 9.85 -1.9 -1
2LZM Q122A Helix_75.8 3.01 51.65 -0.24 -1
1STN L37G Coil_13.0 7.0 20.0 -3.9 -1
1BVC E18A Helix_78.4 4.0 25.0 -0.6 -1
1AYF Y82F Coil_134.9 8.5 37.0 -0.01 -1
1VQB Y41A Coil_170.1 7.0 25.0 -0.2 -1
2LZM M106K Helix_56.1 3.0 47.0 -3.4 -1
2LZM A82S Helix_89.5 3.0 51.55 -0.3 -1
1CSP F15A Sheet_55.0 7.0 45.0 -2.05 -1
1W3D A165G Helix_55.1 5.5 51.85 -0.9 -1
1MBG V103A Helix_0.0 7.5 25.0 -2.32 -1
1VQB V45C Sheet_49.6 7.0 25.0 -0.05 -1
1PIN R36A Coil_99.8 7.0 40.0 -0.29 -1
1BNI D54A Sheet_28.4 6.3 25.0 -3.15 -1
1LZ1 G127A Turn_82.2 2.7 64.9 -0.55 -1
1BNI T6P Coil_74.5 6.3 25.0 -3.08 -1
1WQ5 C154S Sheet_0.0 9.0 50.0 -1.72 -1
P08505 W34A null 4.0 25.0 -2.0 -1
1WQ5 E49G Sheet_0.7 7.0 25.0 -1.7 -1
4LYZ I55T Turn_0.8 6.4 74.0 -4.96 -1
1RGG Y80F null 7.0 25.0 -1.5 -1
CspB-TB D10K null 7.5 55.0 -2.72 -1
2DRI A188C null 7.6 25.0 -1.8 -1
4LYZ I55M Turn_0.8 6.4 74.0 -2.27 -1
1POH S46A Helix_31.8 7.0 30.0 -1.0 -1
1RGG Y49F null 7.0 25.0 -0.2 -1
1BNI Y13F Helix_39.1 6.3 25.0 -0.41 -1
1HFZ V42N Sheet_15.7 7.4 56.2 -0.24 -1
1STN L36G Coil_0.0 7.0 20.0 -5.4 -1
1OTR K33S null 3.25 65.0 -0.36 -1
1PGA T49A Turn_98.7 7.0 25.0 -0.86 -1
2CI2 V53G Sheet_77.9 6.3 25.0 -2.43 -1
1FC1 T350A null 7.4 20.0 -0.1 -1
1OTR Q41L Sheet_0.2 3.75 50.0 -0.26 -1
2LZM K135E Turn_147.8 5.3 25.0 -1.0 -1
1VQB V45T Sheet_49.6 7.0 25.0 -1.75 -1
1FTG D150K Turn_120.8 7.0 44.15 -0.22 -1
1OTR V17A Coil_2.8 3.75 50.0 -1.63 -1
2CI2 I49G Sheet_75.3 6.3 25.0 -3.52 -1
2LZM V75T Helix_36.9 3.0 51.55 -1.3 -1
2RN2 H62D Coil_131.8 5.5 52.7 -0.17 -1
1BVC L69V Helix_1.1 11.0 76.5 -0.1 -1
2CI2 E34N Helix_88.6 6.25 25.0 -1.07 -1
1RGG T82V Sheet_1.4 7.0 48.4 -1.7 -1
1LZ1 K1A Coil_71.2 2.7 64.9 -0.6 -1
1BNI I25V Coil_19.9 6.3 25.0 -1.1 -1
1BNI Q104A Coil_92.0 6.3 25.0 -0.2 -1
1OTR V17T Coil_2.8 3.75 50.0 -1.89 -1
