# Supplementary material for: Towards sequence-based prediction of mutation-induced stability changes in unseen non-homologous proteins
Source: BMC Genomics. 2014 Jan 24;15(Suppl 1):S4. doi: 10.1186/1471-2164-15-S1-S4 (PMC4046685; doi:10.1186/1471-2164-15-S1-S4)
Supplement: Supplementary file 1 — Additional file 1: Data set S1914. The files containing the S1914 data set, as well as training, cross-validation, and test splits are available in a white-space-delimited tabular text format. All files are compressed in a single zip archive S1914.zip. (ZIP 2 MB) [file 12864_2014_5677_MOESM1_ESM.zip › S1914/unseen-residue/unseen-mutation_cross-validation/replication1/S1914.train1.fold2]

1OTR E34C Helix_72.8 3.0 65.0 0.91 1
2AFG H21Y Sheet_6.5 7.3 39.8 0.754 1
2CI2 K30A Turn_84.8 6.25 25.0 0.42 1
2LZM V131D Helix_99.1 3.01 53.08 0.08 1
4LYZ R73K Coil_154.3 6.4 74.0 0.23 1
1K9Q L30Y null 7.0 65.0 0.17 1
1OTR K33Q null 3.25 65.0 0.05 1
CspB-TB K55E null 7.5 55.0 0.81 1
2LZM S44R Helix_67.8 3.01 51.68 0.24 1
1YCC N52I Helix_16.8 6.0 25.0 4.2 1
5CRO A36S Helix_66.0 3.0 45.0 0.4 1
1MBG V103L Helix_0.0 7.5 25.0 2.44 1
1WQ5 E49I Sheet_0.7 7.0 25.0 8.0 1
1LZ1 V2I Sheet_106.7 2.7 64.9 1.1 1
1LZ1 V110L Turn_92.4 2.7 64.9 0.07 1
1BNI Q31A Helix_101.4 6.3 25.0 0.1 1
1FTG D75K Helix_104.9 7.0 43.25 1.01 1
2CI2 T58D Coil_106.5 6.3 25.0 0.04 1
1SUP G169A Coil_0.7 8.0 58.8 0.3 1
1FTG I21A Helix_70.3 7.0 43.25 0.45 1
1CSP F38A Coil_161.6 7.0 60.0 0.31 1
1SHG F52Y Sheet_50.9 7.0 24.85 0.44 1
1K9Q D34T null 7.0 65.0 0.35 1
3MBP P48A Helix_38.6 7.4 63.0 0.5 1
1VQB T62V Sheet_54.6 7.0 25.0 0.65 1
1CSP M1R Coil_139.1 7.0 70.0 1.74 1
1RN1 N36A Turn_67.8 7.0 25.0 0.03 1
1BNI T79V Coil_109.0 6.3 25.0 0.3 1
2LZM T109N Helix_116.8 6.7 62.4 0.1 1
1WQ5 E49C Sheet_0.7 7.0 25.0 2.2 1
1OTR E34W Helix_72.8 3.0 65.0 1.31 1
1OTR E34I Helix_72.8 3.0 65.0 1.65 1
1LZ1 V110G Turn_92.4 2.7 64.9 0.48 1
1LZ1 A92S Helix_3.0 2.7 64.9 0.81 1
1RN1 A21D Helix_61.1 7.0 0.0 -0.71 -1
1BNI I109V Coil_45.0 6.3 25.0 -0.8 -1
1C9O H29E Sheet_64.6 7.0 75.0 -0.76 -1
1STN L37A Coil_13.0 7.0 20.0 -1.8 -1
2RN2 A52G Helix_0.3 3.2 53.0 -2.7 -1
1W4H T152A Coil_103.1 7.0 9.85 -1.36 -1
1OTR L67A Sheet_0.1 3.75 50.0 -2.82 -1
1C5G E350R Coil_104.1 6.6 50.2 -0.3 -1
1WQ5 P132A Coil_60.7 9.0 54.1 -0.92 -1
1RTB I107V Sheet_9.9 5.0 40.0 -0.08 -1
P00912 S212C null 6.5 23.0 -1.0 -1
1OTR Q41N Sheet_0.2 3.75 50.0 -2.56 -1
1BNI I25A Coil_19.9 6.3 25.0 -3.5 -1
2CI2 E33D Helix_99.3 6.25 25.0 -0.52 -1
2ABD L15A Coil_0.6 5.3 5.0 -3.1 -1
2LZM C54V Turn_3.7 6.5 70.0 -0.7 -1
1FTG V139A Turn_0.0 7.0 44.15 -0.87 -1
2LZM V149I Helix_0.1 5.4 59.0 -0.1 -1
1VQB L37C Coil_115.8 7.0 25.0 -2.3 -1
1VQB Y41F Coil_170.1 7.0 25.0 -0.3 -1
1BNI H18G Coil_102.6 6.3 25.0 -0.7 -1
1VQB L37T Coil_115.8 7.0 25.0 -2.6 -1
1G6N S128A Helix_11.8 7.9 20.0 -0.26 -1
2LZM L99A Helix_0.0 5.7 64.88 -4.5 -1
1PGA D46A Sheet_55.4 7.0 25.0 -1.36 -1
1LZ1 V2M Sheet_106.7 2.7 64.9 -0.31 -1
1VQB I78T Sheet_91.6 7.0 25.0 -3.3 -1
1RTP K80S Helix_114.1 7.4 45.8 -0.29 -1
2LZM V111F Helix_0.0 5.7 64.89 -1.69 -1
1PIN M15A Sheet_100.9 7.0 40.0 -0.59 -1
1PGA T53D Sheet_29.1 5.2 60.0 -2.21 -1
1BNI R69K Coil_36.2 6.3 25.0 -3.13 -1
1VQB V63C Sheet_23.6 7.0 25.0 -2.05 -1
1FTG A84G Sheet_0.0 7.0 44.15 -1.8 -1
1LZ1 A9S Helix_0.0 2.7 64.9 -0.02 -1
1BVC I142A Helix_0.0 9.6 82.2 -1.9 -1
1B26 R190A Helix_2.5 7.0 69.5 -0.34 -1
1RTB I107A Sheet_9.9 5.0 40.0 -2.84 -1
CspB-TB D25N null 7.5 55.0 -0.72 -1
1LZ1 V74Y c_93.3 2.7 64.9 -0.24 -1
1TUP R249S Coil_26.3 7.2 10.0 -1.95 -1
1YYX I98A null 5.0 25.0 -3.83 -1
1SSO I30V Sheet_1.9 7.0 50.0 -0.4 -1
1FTG V117A Coil_15.4 7.0 44.15 -1.74 -1
1LZ1 V2S Sheet_101.4 2.7 64.9 -1.41 -1
2ABD L80A Helix_3.3 5.3 5.0 -3.7 -1
1PIN N30A Turn_45.7 7.0 40.0 -0.47 -1
1PIN R14A Sheet_102.7 7.0 40.0 -1.63 -1
1BNI G34H Coil_38.5 6.3 25.0 -2.65 -1
1IOB T9G Sheet_5.4 6.5 25.0 -2.6 -1
1L63 M106A Helix_52.0 5.4 65.3 -1.9 -1
1RN1 A21H Helix_61.1 7.0 0.0 -0.17 -1
2CI2 V82T Helix_17.8 6.3 25.0 -1.15 -1
1PGA K10P Turn_167.6 5.5 25.0 -0.2 -1
1OTR K33G null 3.25 65.0 -1.46 -1
1BPI F45A Sheet_20.3 2.0 25.0 -6.9 -1
1BNI E29A Helix_84.2 6.3 25.0 -1.25 -1
1OTR L67N Sheet_0.1 3.75 50.0 -3.39 -1
P01051 V54A null 7.0 25.0 -2.37 -1
2LZM F67A Helix_10.5 3.0 51.65 -1.9 -1
1VQB L37V Coil_115.8 7.0 25.0 -1.75 -1
1LZ1 V121A Turn_21.8 2.7 49.2 -1.75 -1
1PGA I6T Sheet_44.4 5.2 25.0 -1.6 -1
1YYX L68A null 5.0 25.0 -4.03 -1
2CI2 I49T Sheet_75.3 6.3 25.0 -1.34 -1
2CI2 E33N Helix_99.3 6.3 46.45 -0.7 -1
1CSP K39Q Coil_75.3 7.5 55.0 -0.02 -1
1BNI I76A Sheet_0.0 6.3 25.0 -1.9 -1
1LZ1 V74R Coil_93.3 2.7 64.9 -0.07 -1
2LZM T157F Coil_58.0 2.0 42.0 -2.4 -1
1LZ1 V2N s_101.4 2.7 64.9 -1.34 -1
1RTB V108A Sheet_0.0 5.0 40.0 -4.2 -1
2CI2 E45A Turn_95.2 6.25 25.0 -0.32 -1
1L63 V87M Helix_3.8 5.4 65.3 -2.3 -1
2LZM A41S Helix_39.0 3.0 51.55 -0.6 -1
1W4H A146G Helix_5.4 7.0 9.85 -0.58 -1
1FTG Q111G Helix_119.9 7.0 43.25 -0.31 -1
2LZM L99I Helix_0.0 5.7 64.88 -1.5 -1
1PGA T53V Sheet_45.2 5.2 25.0 -0.8 -1
1W3D I130G Coil_67.3 5.5 51.85 -1.4 -1
1FTG S110A Helix_42.3 7.0 44.15 -0.64 -1
2AKY T77H Helix_101.3 7.5 25.0 -2.15 -1
3SSI M103V Helix_0.5 7.0 82.21 -1.84 -1
2LZM E11N Helix_33.0 5.4 65.1 -0.1 -1
2RN2 A52K Helix_0.3 3.2 53.0 -5.9 -1
3MBP P159A Turn_2.0 7.4 63.0 -1.8 -1
1RN1 Y57F Sheet_13.5 7.0 25.0 -0.5 -1
4LYZ P70N Coil_129.3 9.5 20.0 -2.15 -1
1RN1 A21M Helix_61.1 2.5 0.0 -0.15 -1
2CI2 K21M Coil_85.1 6.25 25.0 -0.67 -1
2CI2 D42A Helix_60.2 6.25 25.0 -0.96 -1
1RN1 D49F Coil_144.8 7.0 25.0 -0.4 -1
2RN2 A52H Helix_0.3 3.2 53.0 -3.6 -1
1RGG N39A Turn_17.1 7.0 48.4 -2.2 -1
1BNI Q31S Helix_101.4 6.3 25.0 -0.22 -1
