# Supplementary material for: Towards sequence-based prediction of mutation-induced stability changes in unseen non-homologous proteins
Source: BMC Genomics. 2014 Jan 24;15(Suppl 1):S4. doi: 10.1186/1471-2164-15-S1-S4 (PMC4046685; doi:10.1186/1471-2164-15-S1-S4)
Supplement: Supplementary file 1 — Additional file 1: Data set S1914. The files containing the S1914 data set, as well as training, cross-validation, and test splits are available in a white-space-delimited tabular text format. All files are compressed in a single zip archive S1914.zip. (ZIP 2 MB) [file 12864_2014_5677_MOESM1_ESM.zip › S1914/unseen-residue/unseen-mutation_cross-validation/replication1/S1914.train1.fold3]

1LZ1 D120N Coil_92.7 4.5 65.0 0.05 1
2LZM D20S Sheet_46.2 5.4 65.1 0.7 1
1VQB M77C Sheet_89.7 7.0 25.0 0.0 1
1C9O N55K Turn_150.1 7.0 75.0 0.1 1
1ZG4 E104K null 7.0 50.6 0.64 1
2RN2 D10N Sheet_18.4 9.0 47.0 2.0 1
451C V78I Helix_7.6 5.0 50.4 1.0 1
1STN H46Y Turn_38.3 5.38 40.0 0.0 1
1B5M D60R Turn_124.9 7.2 25.0 0.33 1
1BNI K108R Sheet_113.0 6.3 25.0 0.9 1
1LZ1 R50A Coil_141.1 2.7 64.9 0.43 1
1VQB F73W Turn_177.1 7.0 25.0 0.4 1
2RN2 A125T Turn_69.4 5.5 52.0 0.0 1
1WQ5 E49M Sheet_0.7 7.0 25.0 4.5 1
1BNI Y24F Turn_17.3 6.3 25.0 0.0 1
4LYZ D101K Coil_94.7 6.4 74.0 0.19 1
1RTB H119A Sheet_70.1 6.0 25.0 0.2 1
1RGG Y30F null 7.0 25.0 0.4 1
1BPI K46A Coil_165.3 7.0 39.0 0.1 1
2AFG H102Y Turn_7.3 7.3 39.8 0.399 1
1SUP Q206C Sheet_64.6 8.0 58.8 1.25 1
1RN1 S17A Helix_62.7 7.0 25.0 0.67 1
1YCC N52A Helix_16.8 4.6 26.85 0.63 1
2AFG H93G Turn_125.1 6.6 25.0 0.55 1
2LZM A41D Helix_39.0 5.4 65.15 0.29 1
2LZM S44F Helix_67.8 3.01 51.68 0.06 1
1W4H P133A Helix_123.7 7.0 9.85 0.38 1
2AFG F85W Sheet_0.3 6.6 24.85 0.1 1
1A23 H32Y Helix_57.4 7.0 30.0 6.8 1
1CSP R56Q Turn_232.1 7.5 55.0 0.38 1
1SHG D48G Turn_104.3 3.5 24.85 1.05 1
2RN2 D10S Sheet_18.4 9.0 47.0 2.7 1
1C9O N11S Turn_74.5 7.0 70.0 0.33 1
1OTR E34S Helix_72.8 3.0 65.0 0.12 1
1STN F61G Helix_56.0 7.0 20.0 -4.7 -1
2LZM V149C Helix_0.1 5.4 59.0 -2.0 -1
1IOB K97R Helix_91.5 6.5 25.0 -0.5 -1
1WQ5 G211E Sheet_0.0 7.8 25.0 -0.4 -1
1W3D V149G Turn_8.1 5.5 51.85 -4.1 -1
1W4H V163A Helix_0.0 7.0 9.85 -2.02 -1
2AFG V109L Coil_0.5 6.6 40.05 -0.57 -1
1YYX L94A null 5.0 25.0 -1.73 -1
1FC1 L351A null 7.4 20.0 -1.3 -1
1OTR K33T null 3.25 65.0 -0.12 -1
1RTB V108I Sheet_0.0 5.0 40.0 -0.43 -1
1LZ1 K1M Coil_71.2 2.7 64.9 -0.12 -1
1W4H T159S Coil_39.6 7.0 9.85 -1.63 -1
2LZM V103I Helix_7.2 5.35 61.0 -0.5 -1
1ZG4 R164H null 7.0 49.9 -0.17 -1
1RN1 A21Y Helix_61.1 2.5 0.0 -0.39 -1
1RTB I106V Sheet_0.0 5.0 40.0 -0.8 -1
1PGA T53Q Sheet_29.1 5.2 60.0 -0.98 -1
1LZ1 I89A Coil_5.4 2.7 64.9 -2.7 -1
1RTB Y97A Sheet_6.3 5.0 63.3 -12.0 -1
1PGA T53K Sheet_29.1 5.2 60.0 -1.01 -1
1BPI L6A Helix_111.4 7.0 39.0 -0.6 -1
1L63 L66M Helix_3.9 5.4 65.3 -1.0 -1
1BNI R69S Coil_36.2 6.3 25.0 -2.72 -1
1RN1 A21W Helix_61.1 2.5 0.0 -0.3 -1
1VQB L37A Coil_115.8 7.0 25.0 -3.85 -1
2ABD P44A Coil_50.6 5.3 5.0 -1.4 -1
1BNI D8G Helix_87.9 6.3 25.0 -1.17 -1
2LZM R96W Helix_70.4 5.35 58.0 -4.5 -1
1RN1 A21V Helix_61.1 2.5 0.0 -0.66 -1
2LZM I58A Sheet_4.1 3.0 51.65 -3.2 -1
2LZM N163D Coil_117.8 5.4 65.15 -0.21 -1
2LZM S44D Helix_67.8 3.01 51.68 -0.11 -1
1W4H L139A Helix_8.0 7.0 9.85 -3.5 -1
1FTG N97A Turn_24.5 7.0 44.15 -0.46 -1
1RN1 Y11F Sheet_5.9 7.0 25.0 -2.11 -1
3MBP A276G Helix_53.9 7.6 25.0 -1.5 -1
1RGG N39D Turn_17.1 7.0 48.4 -1.5 -1
1LZ1 D67N Coil_34.6 4.5 65.0 -1.7 -1
3SSI V13M Sheet_56.2 7.0 82.21 -5.92 -1
2AFG L44W Sheet_0.0 6.6 24.85 -0.81 -1
1BNI Q15A Helix_69.7 6.3 25.0 -0.2 -1
1RTB A4S Helix_48.7 7.0 61.7 -0.57 -1
3SSI V13L Sheet_56.2 7.0 82.21 -2.21 -1
1VQB L49V Sheet_9.0 7.0 25.0 -1.45 -1
1BVC M131A Helix_0.0 7.8 4.0 -2.2 -1
1VQB Y26R Sheet_81.9 7.0 25.0 -0.2 -1
1LZ1 V93T Helix_3.8 2.7 64.9 -0.67 -1
1BVC T67A Helix_92.0 9.6 82.2 -0.3 -1
1WQ5 E49K Sheet_0.7 7.0 25.0 -0.9 -1
1CDC V30A null 7.0 25.0 -4.88 -1
1RGG Y55F null 7.0 25.0 -0.6 -1
1PGA T53W Sheet_29.1 5.2 60.0 -0.32 -1
1BVC I111M Helix_5.0 11.0 76.5 -1.1 -1
1VQB K69H Sheet_86.7 7.0 25.0 -0.63 -1
1BPI G56A Helix_18.8 7.0 39.0 -0.2 -1
1CDC L95V null 7.0 25.0 -0.75 -1
1BNI I4A Coil_63.0 6.3 25.0 -1.4 -1
1SHG K59F Sheet_108.3 7.0 24.85 -0.92 -1
2CI2 E34D Helix_88.6 6.25 25.0 -0.74 -1
1PGA T53R Sheet_29.1 5.2 60.0 -0.96 -1
1AYF Y82W Coil_134.9 8.5 37.0 -0.21 -1
1BNI E29G Helix_84.2 6.3 25.0 -1.81 -1
2RN2 S68G Sheet_1.0 3.0 49.8 -2.4 -1
1BNI H18R Coil_102.6 6.3 25.0 -1.17 -1
1PGA T53M Sheet_29.1 5.2 60.0 -0.46 -1
1VQB D36N Sheet_49.6 7.0 25.0 -0.5 -1
2CI2 K37G Helix_139.0 6.3 46.45 -0.97 -1
1RN1 E58A Sheet_8.2 7.0 25.0 -0.77 -1
2LZM T59G Coil_71.8 6.5 63.0 -1.6 -1
1PIN E12A Sheet_73.2 7.0 40.0 -0.48 -1
2CI2 E34Q Helix_88.6 6.25 25.0 -0.47 -1
1CSP K65Q Sheet_94.3 7.5 55.0 -0.76 -1
1CDC I18V null 7.0 25.0 -1.17 -1
2LZM R96M Helix_70.4 5.35 58.0 -2.7 -1
2LZM D20A Sheet_46.2 5.4 65.1 -0.3 -1
1WQ5 C154A Sheet_0.0 9.0 50.0 -1.03 -1
2LZM R96Y Helix_70.4 5.35 58.0 -4.7 -1
1BNI I88A Sheet_0.0 6.3 25.0 -4.31 -1
1PGA T2P Sheet_86.6 5.5 25.0 -2.7 -1
1VQB L49T Sheet_9.0 7.0 25.0 -2.85 -1
2CI2 V38A Helix_52.3 6.3 25.0 -0.46 -1
1RTB V116G Sheet_20.4 5.0 40.0 -1.18 -1
1FTG I156V Helix_1.9 7.0 44.15 -3.6 -1
1YYX L76A null 5.0 25.0 -3.43 -1
2LZM T157D Coil_58.0 2.0 42.0 -1.1 -1
1BNI T16A Helix_104.3 6.3 25.0 -0.27 -1
1HFZ W104Y Coil_29.7 7.4 56.2 -2.44 -1
2LZM R96H Helix_70.4 6.5 70.0 -2.8 -1
1CAH C206S Coil_9.0 7.5 23.0 -0.6 -1
1LZ1 G37A Coil_39.1 2.7 64.9 -0.29 -1
1BNI G34T Coil_38.5 6.3 25.0 -3.37 -1
1YCC N52S Helix_16.8 5.0 26.85 -1.29 -1
4LYZ R68K Coil_117.8 6.4 74.0 -0.04 -1
1BNI G34K Coil_38.5 6.3 25.0 -3.12 -1
