# Supplementary material for: Towards sequence-based prediction of mutation-induced stability changes in unseen non-homologous proteins
Source: BMC Genomics. 2014 Jan 24;15(Suppl 1):S4. doi: 10.1186/1471-2164-15-S1-S4 (PMC4046685; doi:10.1186/1471-2164-15-S1-S4)
Supplement: Supplementary file 1 — Additional file 1: Data set S1914. The files containing the S1914 data set, as well as training, cross-validation, and test splits are available in a white-space-delimited tabular text format. All files are compressed in a single zip archive S1914.zip. (ZIP 2 MB) [file 12864_2014_5677_MOESM1_ESM.zip › S1914/unseen-residue/unseen-mutation_cross-validation/replication1/S1914.train1.fold4]

1LZ1 V110M Turn_92.4 2.7 64.9 0.53 1
2LZM E108V Helix_48.8 5.4 65.2 0.7 1
2LZM S44E Helix_67.8 3.01 51.68 0.0 1
2RN2 A52C Helix_0.3 3.2 53.0 0.8 1
2LZM R119M Helix_115.0 5.7 66.1 0.1 1
2LZM A82P Helix_89.5 6.5 64.7 0.8 1
4LYZ A31L Helix_0.0 6.4 74.0 1.8 1
4LYZ D101R Coil_94.7 6.4 74.0 0.27 1
2LZM T157R Coil_58.0 3.0 53.6 0.3 1
1RN1 D49H Coil_144.8 7.0 25.0 1.1 1
3MBP T345I Helix_58.4 7.6 25.0 0.7 1
2LZM S44I Helix_67.8 3.01 51.68 0.31 1
1RTP H26P Helix_26.1 7.4 45.8 1.25 1
1HUE M69I Coil_61.2 7.0 63.9 0.0 1
1LZ1 N118A Turn_149.7 2.7 64.9 0.19 1
1RN1 A21N Helix_61.1 2.5 0.0 0.34 1
1BTA C82A Coil_39.2 7.4 25.0 0.48 1
1RGG H85Q Turn_94.3 7.0 49.0 0.0 1
1CSP K65I Sheet_94.3 7.0 70.0 1.53 1
1LZ1 N118G Turn_149.7 2.7 64.9 0.05 1
1RGG Q38A Coil_104.3 7.0 49.0 1.0 1
1CSP A46K Sheet_26.9 7.0 70.0 1.41 1
1MBG V103I Helix_0.0 7.5 25.0 0.69 1
1YCC N52M Helix_16.8 4.6 26.85 2.25 1
2LZM N144H Helix_97.9 6.7 62.4 0.3 1
1N0J Q143N Turn_0.0 7.8 70.0 2.79 1
3SSI M73A Coil_211.3 7.0 53.36 0.55 1
1FTG E72K Coil_78.7 7.0 43.25 0.9 1
4LYZ D101F Coil_94.7 6.4 74.0 0.72 1
1CSP N10D Sheet_52.1 7.5 55.0 0.31 1
1OTR K33F null 3.25 65.0 0.17 1
1SUP N218S Coil_88.1 8.0 58.8 1.07 1
2LZM A93T Helix_75.9 5.4 65.15 0.06 1
1LZ1 R21G Turn_145.7 2.7 64.9 1.15 1
1WQ5 C81G Helix_0.0 9.0 50.0 -1.58 -1
1RN1 S64A Turn_84.4 7.0 25.0 -1.44 -1
1STN F61A Helix_56.0 7.0 20.0 -2.4 -1
2LZM V131S Helix_99.1 3.01 53.08 -0.05 -1
1L63 I50A Helix_34.5 5.4 65.3 -1.6 -1
1PIN Y24F Sheet_22.9 7.0 40.0 -0.66 -1
1HFZ V42G Sheet_15.7 7.4 56.2 -1.15 -1
1W4H L167A Helix_44.3 7.0 9.85 -0.57 -1
1C9O E50K Sheet_54.3 7.0 75.0 -0.5 -1
2LZM T152S Helix_0.0 5.4 59.0 -2.0 -1
1W4H H166G Helix_24.3 7.0 9.85 -1.58 -1
1LZ1 V110Y Helix_92.4 2.7 64.9 -0.14 -1
2CI2 R62A Turn_113.8 6.25 25.0 -0.58 -1
2DRI L62C null 7.6 25.0 -2.7 -1
1VQB T62C Sheet_54.6 7.0 25.0 -0.35 -1
1RN1 N44A Turn_49.7 7.0 25.0 -2.08 -1
1BNI S85A Sheet_28.0 6.3 25.0 -0.12 -1
2CI2 K21A Coil_85.1 6.25 25.0 -0.55 -1
1BNI T100G Turn_70.4 6.3 25.0 -2.8 -1
1STN L36A Coil_0.0 7.0 20.0 -3.6 -1
2LZM A98S Helix_0.0 3.0 51.55 -2.5 -1
1CAH W5F Coil_64.6 7.5 23.0 -2.4 -1
1BPI V34A Sheet_61.9 7.0 39.0 -1.2 -1
1W3D A131G Sheet_13.3 5.5 51.85 -1.7 -1
1RTB F46L Sheet_0.0 6.0 24.85 -3.2 -1
1BVC A130L Helix_0.0 7.8 4.0 -0.9 -1
2LZM R96T Helix_70.4 5.35 58.0 -2.8 -1
1B5M P81A Turn_69.8 7.2 25.0 -0.65 -1
1BNI W94F Coil_70.9 5.8 25.0 -1.06 -1
1BNI H18K Helix_102.6 6.3 25.0 -1.19 -1
1LRP Y22H Helix_46.4 8.0 51.5 -2.25 -1
1RGG D33A Turn_16.5 7.0 52.6 -6.1 -1
4LYZ D101Q Coil_94.7 6.4 74.0 -0.08 -1
1W4H I135A Helix_4.7 7.0 9.85 -1.63 -1
1CYO F35L Helix_19.9 7.0 66.2 -1.87 -1
1C2R K14E Helix_97.0 7.5 25.0 -1.3 -1
1BNI T6Q Coil_74.5 6.3 25.0 -1.87 -1
1RGG Y51F null 7.0 25.0 -2.3 -1
1FTG D65K Helix_46.1 7.0 44.15 -0.09 -1
4LYZ I55L Turn_0.8 6.4 74.0 -0.45 -1
1RN1 A21I Helix_61.1 2.5 0.0 -0.44 -1
1BPI G37A Coil_34.4 7.0 39.0 -2.3 -1
1LZ1 V2D Sheet_101.4 2.7 64.9 -1.43 -1
1TUP R175H Coil_5.8 7.2 10.0 -3.01 -1
1VQB C33V Sheet_0.0 7.0 25.0 -0.1 -1
2LZM V149G Helix_0.1 5.4 59.0 -4.9 -1
1CSP K7Q Sheet 7.5 55.0 -3.59 -1
2CI2 V70A Sheet_12.1 6.3 25.0 -1.95 -1
3HHR E74Q Helix_52.4 8.0 20.0 -0.18 -1
1LZ1 G22A Turn_75.4 2.7 64.9 -1.79 -1
1RTB V63A Sheet_54.7 5.0 40.0 -2.02 -1
1LZ1 Y38G Sheet_18.0 2.7 64.9 -2.32 -1
2LZM I58T Coil_4.1 5.4 59.0 -3.4 -1
2LZM V131G Helix_99.1 3.01 53.08 -0.68 -1
1YYX M33A null 5.0 25.0 -3.5 -1
4LYZ R21Q Turn_142.7 6.4 74.0 -0.15 -1
1FTG S71A Helix_83.7 7.0 44.15 -0.69 -1
1BPI R42A Coil_161.3 7.0 39.0 -0.5 -1
2CI2 V53A Sheet_77.9 6.3 25.0 -0.64 -1
1BNI I88V Sheet_0.0 6.3 25.0 -1.43 -1
1W3D V144A Coil_3.5 5.5 51.85 -2.0 -1
1WQ5 C81S Helix_0.0 9.0 50.0 -1.41 -1
1RN1 N44S Turn_49.7 7.0 50.8 -1.5 -1
2CI2 L27A Turn_0.9 6.3 25.0 -2.64 -1
2ABD Q33A Helix_1.3 5.3 5.0 -3.66 -1
1PIN W34F Coil_155.6 7.0 40.0 -0.1 -1
1W4H A140G Helix_81.3 7.0 9.85 -1.02 -1
1RTB D121A Coil_12.0 6.0 25.0 -2.2 -1
1BNI Y13G Helix_39.1 6.3 25.0 -6.4 -1
1BNI N77A Coil_71.3 6.3 25.0 -1.6 -1
1LZ1 Y38F Sheet_18.0 2.7 64.9 -0.19 -1
4LYZ S91D Helix_0.5 6.4 74.0 -2.31 -1
1LZ1 V2G Sheet_106.7 2.7 64.9 -2.29 -1
2LZM R80K Helix_181.6 5.4 65.15 -0.17 -1
1BVC I111L Helix_5.0 11.0 76.5 -0.6 -1
1STN T62G Helix_0.0 7.0 20.0 -3.4 -1
1BVC I28A Helix_1.8 11.0 76.5 -1.3 -1
1CSP D25K Coil_56.3 7.5 55.0 -1.39 -1
1W3D Y138F Helix_39.6 5.5 51.85 -2.0 -1
1BPI P13A Coil_74.3 7.0 39.0 -1.2 -1
2RN2 A52Q Helix_0.3 3.2 53.0 -1.2 -1
2CI2 I49A Sheet_75.3 6.3 25.0 -2.12 -1
1W3D I146V Turn_12.8 5.5 51.85 -1.2 -1
3BLS Y150F Coil_18.5 6.8 54.6 -0.7 -1
1L63 I17A Sheet_16.4 5.4 65.3 -2.3 -1
1BNI T6E Coil_74.5 6.3 25.0 -0.27 -1
2ABD D21H Helix_26.6 5.3 5.0 -0.56 -1
1RN1 S12A Sheet_43.9 7.0 25.0 -1.23 -1
1BPI G57A Coil_42.9 7.0 39.0 -0.2 -1
4LYZ Q121H Coil_107.8 6.4 74.0 -0.45 -1
1BNI I96G Sheet_0.0 6.3 25.0 -5.7 -1
1YYX A90G null 5.0 25.0 -2.87 -1
1BNI L14A Helix_0.0 6.3 25.0 -4.63 -1
1RN1 A21E Helix_61.1 7.0 0.0 -0.69 -1
4LYZ I55A Turn_0.8 6.4 74.0 -4.4 -1
