# Supplementary material for: Towards sequence-based prediction of mutation-induced stability changes in unseen non-homologous proteins
Source: BMC Genomics. 2014 Jan 24;15(Suppl 1):S4. doi: 10.1186/1471-2164-15-S1-S4 (PMC4046685; doi:10.1186/1471-2164-15-S1-S4)
Supplement: Supplementary file 1 — Additional file 1: Data set S1914. The files containing the S1914 data set, as well as training, cross-validation, and test splits are available in a white-space-delimited tabular text format. All files are compressed in a single zip archive S1914.zip. (ZIP 2 MB) [file 12864_2014_5677_MOESM1_ESM.zip › S1914/unseen-residue/unseen-mutation_cross-validation/replication1/S1914.train1.fold5]

2LZM E11M Helix_33.0 5.4 66.48 1.6 1
1LZ1 V74I Coil_93.3 2.7 64.9 0.45 1
1VQB M77V Sheet_89.7 7.0 25.0 0.6 1
1BVC L69M Helix_1.1 11.0 76.5 0.0 1
1AAR K6E Sheet_100.8 5.0 25.0 0.53 1
1BPI T11A Coil_65.8 7.0 39.0 0.0 1
1A23 H32S Helix_57.4 7.0 30.0 5.2 1
2LZM E11H Helix_33.0 5.4 65.1 0.1 1
451C V13M Helix_60.4 5.0 50.4 0.4 1
2RN2 A52L Helix_0.3 3.2 53.0 1.3 1
1OTR K33E null 3.25 65.0 0.05 1
1BNI Q15I Helix_69.0 6.3 25.0 1.0 1
2RN2 D70E Coil_54.1 9.0 47.0 0.1 1
2LZM S44V Helix_67.8 3.01 51.68 0.1 1
1CSP S48E Sheet_26.4 7.5 55.0 0.1 1
2LZM S44H Helix_67.8 3.01 51.68 0.04 1
2RN2 K95N Turn_137.0 5.5 49.8 0.9 1
2LZM E128A Helix_86.7 2.02 40.75 0.16 1
2AFG L44F Sheet_0.0 7.3 39.8 0.31 1
2RN2 A52M Helix_0.3 3.2 53.0 0.5 1
1PIN S18G Turn_125.0 7.0 40.0 0.02 1
1BVC V66A Helix_57.0 9.6 82.2 0.8 1
1RGG Q94K Coil_74.9 7.0 52.6 0.3 1
1VQB A86V Sheet_98.4 7.0 25.0 0.25 1
2LZM E22K Turn_83.8 5.4 65.15 0.57 1
1AAR K6Q Sheet_100.8 5.0 25.0 0.26 1
2LZM V131L Helix_99.1 3.01 53.08 0.09 1
4LYZ D101S Coil_94.7 6.4 74.0 0.87 1
1BNI G65S Coil_62.0 6.3 25.0 0.5 1
2LZM N116D Helix_76.7 5.7 66.1 0.6 1
1IRO V24I Sheet_4.5 9.08 107.0 0.36 1
2LZM A93P Helix_75.9 6.5 64.7 0.1 1
2LZM G113E Helix_58.1 5.4 65.15 0.3 1
1VQB V43C Sheet_55.5 7.0 25.0 -1.05 -1
1BPI N24A Sheet_34.9 7.0 39.0 -2.2 -1
1RN1 A21T Helix_61.1 2.5 0.0 -0.57 -1
1PGA T53S Sheet_29.1 5.2 60.0 -0.49 -1
1RN1 D49W Coil_144.8 7.0 25.0 -0.9 -1
2CI2 N75A Coil_41.5 6.25 25.0 -0.83 -1
2AFG V31I Sheet 6.6 24.85 -0.96 -1
1BPI G36A Coil_0.2 7.0 39.0 -2.1 -1
1W3D V135A Helix_1.3 5.5 51.85 -1.5 -1
1CLW E309V Sheet_28.8 7.4 88.4 -2.3 -1
1LZ1 G72A Turn_62.0 2.7 64.9 -0.36 -1
2WSY A18G Sheet_0.5 7.8 25.0 -1.3 -1
1CDC I57V null 7.0 25.0 -0.43 -1
1BNI L33Q Helix_95.4 6.3 25.0 -1.3 -1
2LZM T157E Coil_58.0 3.0 53.6 -0.8 -1
2CI2 V66A Sheet_0.0 6.3 25.0 -4.88 -1
1OTR V5T Sheet_0.0 3.75 50.0 -3.73 -1
1RTB I106A Sheet_0.0 5.0 40.0 -4.37 -1
2LZM A98V Helix_0.0 3.0 40.0 -4.9 -1
1W4H A130G Coil_42.0 7.0 9.85 -0.04 -1
1RN1 A21R Helix_61.1 2.5 0.0 -0.41 -1
2LZM V111I Helix_0.0 5.7 64.89 -0.85 -1
1WQ5 G211R Sheet_0.0 7.8 4.0 -0.1 -1
2LZM I100M Helix_9.0 5.42 65.3 -1.6 -1
1CSP E50Q Sheet_68.0 7.5 55.0 -1.22 -1
2ABD Y31N Helix_56.0 5.3 5.0 -1.52 -1
1L63 V111A Helix_0.0 5.4 65.3 -1.0 -1
1VQB M77F Sheet_89.7 7.0 25.0 -0.1 -1
1AYF H56T Sheet_5.6 8.5 37.0 -1.19 -1
1BNI N84A Coil_50.8 6.3 25.0 -2.0 -1
4LYZ S91A Helix_0.5 6.4 74.0 -0.15 -1
2LZM R96N Helix_70.4 5.35 58.0 -3.0 -1
1FTG A101V Helix_1.6 7.0 43.25 -0.16 -1
2LZM K124G Coil_103.9 6.5 64.7 -0.1 -1
1C9O E21K Turn_160.9 7.0 75.0 -0.26 -1
1VQB C33I Sheet_0.0 7.0 25.0 -0.45 -1
1PIN S32G Sheet_43.6 7.0 40.0 -0.81 -1
1W3D L159G Coil_61.8 5.5 51.85 -1.9 -1
1VQB C33T Sheet_0.0 7.0 25.0 -2.3 -1
4LYZ I55V Turn_0.8 6.4 74.0 -0.91 -1
1BPI D50A Helix_51.9 7.0 39.0 -0.4 -1
1LZ1 I89V Coil_5.3 2.7 49.2 -0.35 -1
1WQ5 P132G Coil_60.7 9.0 54.1 -0.78 -1
2CI2 T55S Coil_57.1 6.25 25.0 -0.02 -1
1BNI T6N Coil_74.5 6.3 25.0 -1.27 -1
1BNI G34A Coil_38.5 6.3 25.0 -3.12 -1
3SSI M73I Coil_211.3 7.0 53.36 -0.94 -1
1STN I18G Sheet_49.1 7.0 20.0 -2.6 -1
1WQ5 Y175C Sheet_2.4 7.8 25.0 -0.6 -1
1CSP E21Q Turn_103.8 7.5 55.0 -0.31 -1
1BVC L69A Helix_1.1 11.0 76.5 -1.2 -1
1LZ1 V2Y Sheet_101.4 2.7 64.9 -0.36 -1
2LZM S44N Helix_67.8 3.01 51.68 -0.14 -1
1VQB S67T Helix_0.0 7.0 25.0 -0.8 -1
1BPI Y23A Sheet_9.0 2.0 25.0 -5.9 -1
2RN2 S68T Sheet_1.0 3.0 49.8 -0.2 -1
1PIN S32A Sheet_43.6 7.0 40.0 -0.26 -1
1W4H A148G Helix_58.7 7.0 9.85 -0.43 -1
1YYX F61A null 5.0 25.0 -5.45 -1
3SSI M73V Coil_211.3 7.0 53.36 -0.66 -1
2CI2 K43G Helix_9.0 6.25 25.0 -3.19 -1
2LZM A130S Helix_7.2 3.0 51.55 -1.0 -1
1BPI Y35G Sheet_14.3 2.0 25.0 -5.0 -1
3HHR E74T Helix_52.4 8.0 20.0 -0.55 -1
1OTR E34D Helix_72.8 3.0 65.0 -0.22 -1
1VQB E40T Coil_163.5 7.0 25.0 -0.2 -1
2LZM T59A Coil_71.8 6.5 63.0 -1.5 -1
1RN1 Y68F Coil_8.0 7.0 25.0 -1.36 -1
1RGG Y81F null 7.0 25.0 -1.2 -1
1L63 I100A Helix_9.4 5.4 65.3 -2.5 -1
1PIN W34A Coil_155.6 7.0 40.0 -0.4 -1
1BNI H18Q Coil_102.6 6.3 25.0 -1.6 -1
2LZM L99F Helix_0.0 5.7 64.88 -0.3 -1
1HFZ V42A Sheet_15.7 7.4 56.2 -0.93 -1
1FTG I22V Helix_0.0 7.0 44.15 -1.39 -1
1RN1 Y42W Sheet_13.9 6.0 25.0 -0.14 -1
1BPI S47A Helix_35.7 7.0 39.0 -1.6 -1
3MBP P159S Turn_2.0 7.4 63.0 -2.1 -1
1STN A60G Helix_60.7 7.0 20.0 -1.5 -1
3SSI M103A Helix_0.5 7.0 82.21 -2.32 -1
1HFZ Y103A Helix_56.3 7.4 56.2 -2.39 -1
1HFZ W118Y Helix_13.2 7.4 56.2 -1.17 -1
1RRO P26A Helix_11.13 7.4 53.6 -0.74 -1
2LZM R119A Helix_115.1 3.01 51.65 -0.18 -1
3SSI V13A Sheet_56.2 7.0 82.21 -6.78 -1
1VQB I78C Sheet_91.6 7.0 25.0 -2.2 -1
1VQB I6V Sheet_1.1 7.0 25.0 -0.35 -1
5CRO Y26W Coil_162.9 7.0 45.0 -0.1 -1
1CSP K65E Sheet_94.3 7.5 55.0 -1.7 -1
1PIN Y23L Sheet_44.3 7.0 40.0 -1.18 -1
1STN A90S Coil_0.0 7.0 20.0 -2.0 -1
1RTB F46A Sheet_0.0 6.0 24.85 -6.36 -1
2LZM R96E Helix_70.4 5.35 58.0 -2.5 -1
1BNI H18A Coil_102.6 6.3 25.0 -1.85 -1
1STN D95G Sheet_56.8 7.0 20.0 -3.1 -1
