# Supplementary material for: Towards sequence-based prediction of mutation-induced stability changes in unseen non-homologous proteins
Source: BMC Genomics. 2014 Jan 24;15(Suppl 1):S4. doi: 10.1186/1471-2164-15-S1-S4 (PMC4046685; doi:10.1186/1471-2164-15-S1-S4)
Supplement: Supplementary file 1 — Additional file 1: Data set S1914. The files containing the S1914 data set, as well as training, cross-validation, and test splits are available in a white-space-delimited tabular text format. All files are compressed in a single zip archive S1914.zip. (ZIP 2 MB) [file 12864_2014_5677_MOESM1_ESM.zip › S1914/unseen-residue/unseen-mutation_cross-validation/replication1/S1914.train1.fold6]

1AZP V30I Sheet_0.0 7.0 50.0 0.7 1
1OTR E34L Helix_72.8 3.0 65.0 1.36 1
P08821 I42V null 7.0 48.6 0.52 1
1WQ5 E49Y Sheet_0.7 7.0 25.0 0.0 1
2RN2 K95G Coil_137.0 5.5 49.8 1.9 1
2LZM S44Y Helix_67.8 3.01 51.68 0.19 1
1POH S46N Helix_31.8 7.0 30.0 0.4 1
4LYZ H15L Helix_44.2 6.4 74.0 0.76 1
1BVC L69I Helix_1.1 11.0 76.5 0.0 1
1BVC E109A Helix_99.3 4.2 4.0 0.27 1
1LZ1 V74M Coil_93.3 2.7 64.9 0.65 1
1HFY T33I Helix_18.4 2.0 20.0 0.18 1
CspB-TB K12E null 7.5 55.0 0.43 1
1OTR K33A null 3.25 65.0 0.43 1
1B26 K193A Helix_15.4 7.0 69.5 0.23 1
2LZM N116A Helix_76.7 3.01 51.65 0.17 1
2RN2 D10E Sheet_18.4 9.0 47.0 1.0 1
2RN2 A24V Sheet_0.0 5.5 52.7 0.88 1
451C F34Y Turn_23.3 5.0 50.4 1.9 1
2LZM D20T Sheet_46.2 5.4 65.1 0.9 1
2LZM I3L Helix_19.8 6.5 64.7 0.4 1
1PGA T53Y Sheet_45.2 5.2 25.0 0.5 1
1OTR E34Y Helix_72.8 3.0 65.0 0.41 1
1PIN S19G Turn_48.7 7.0 40.0 0.01 1
5CRO Y26F Coil_162.9 7.0 45.0 0.4 1
1WQ5 G211V Sheet_0.0 7.8 25.0 0.5 1
1RGG T67V Turn_66.7 7.0 48.4 0.0 1
2LZM K60P Helix_107.7 6.5 64.7 0.0 1
2RN2 K95A Coil_137.0 5.5 49.8 0.1 1
1C9O R56E Turn_213.1 7.0 75.0 0.76 1
2RN2 A52V Helix_0.3 3.2 53.0 1.7 1
2RN2 Q80L Coil_106.5 3.0 50.1 0.3 1
1FTG Q99A Turn_0.1 7.0 43.25 1.72 1
1RN1 W59Y Sheet_1.8 6.0 25.0 -0.93 -1
1VQB L49C Sheet_9.0 7.0 25.0 -2.05 -1
2LZM I3D Helix_19.8 6.5 64.7 -3.2 -1
2LZM I3W Helix_19.8 6.5 64.7 -2.8 -1
1BNI N23A Turn_13.6 6.3 25.0 -2.2 -1
2LZM T152A Helix_0.0 5.4 59.0 -1.5 -1
1PGA T53C Sheet_29.1 5.2 60.0 -0.58 -1
1SHG K59Y Sheet_108.3 7.0 24.85 -0.84 -1
1PGA T53G Sheet_29.1 5.2 60.0 -2.57 -1
1L63 V111M Helix_0.0 5.4 65.3 -0.7 -1
1C9O E12K Helix_162.3 7.0 75.0 -0.43 -1
1ANK D84H Coil_11.9 7.2 51.8 -1.4 -1
1RTB D121N Coil_12.0 6.0 25.0 -1.9 -1
1HFZ Y103P Helix_56.3 7.4 56.2 -0.22 -1
2CI2 V79T Coil_39.4 6.3 25.0 -0.38 -1
1AYF Y82L Coil_134.9 8.5 37.0 -0.36 -1
1BNI T99V Sheet_1.7 6.3 25.0 -2.7 -1
1LZ1 V2A Sheet_106.5 2.7 49.2 -1.51 -1
2CI2 N75D Coil_41.5 6.25 25.0 -1.21 -1
1BNI W94L Coil_70.9 5.8 25.0 -1.59 -1
2LZM K48A Helix_151.1 6.7 62.2 -0.56 -1
1OTR I30L Helix_0.0 3.0 50.0 -1.96 -1
1W4H I135V Helix_4.7 7.0 9.85 -0.03 -1
3SSI V13I Sheet_56.2 7.0 82.21 -0.84 -1
2LZM A146T Helix_0.0 6.5 70.0 -1.5 -1
1BNI D8S Helix_87.9 6.3 25.0 -0.97 -1
1B26 E231A Helix_83.5 7.0 69.5 -0.17 -1
4LYZ S91V Helix_0.5 6.4 74.0 -0.08 -1
2CI2 A77G Coil_44.1 6.3 25.0 -1.88 -1
1BNI Y13A Helix_39.1 6.3 25.0 -3.5 -1
2LZM T157N Coil_58.0 3.0 53.6 -1.2 -1
2RN2 G77A Helix_0.0 3.0 49.8 -0.9 -1
1PIN H27G Turn_91.2 7.0 40.0 -0.68 -1
2LZM V149T Helix_0.1 5.4 59.0 -3.0 -1
2LZM R96G Helix_70.4 5.35 58.0 -2.6 -1
1VQB L37I Coil_115.8 7.0 25.0 -0.7 -1
1RN1 D49Y Coil_144.8 7.0 25.0 -0.5 -1
1BNI G34N Coil_38.5 6.3 25.0 -2.75 -1
1LZ1 V74D Coil_93.3 2.7 64.9 -0.43 -1
1BPI N44G Coil_20.5 2.0 25.0 -4.7 -1
1HFZ Q54A Coil_13.3 7.4 56.2 -0.41 -1
2LZM N101A Helix_0.2 5.4 59.0 -1.5 -1
1BNI I96A Sheet_0.0 6.3 25.0 -3.54 -1
1BNI D8A Helix_87.9 6.3 25.0 -0.9 -1
2RN2 A52E Helix_0.3 3.2 53.0 -1.5 -1
1ANK R88G Coil_67.2 7.4 51.8 -0.2 -1
1BVC V13A Helix_0.0 9.6 82.2 -0.7 -1
1RGG D17K null 7.0 25.0 -1.1 -1
1YCC F82Y Coil_35.4 6.0 25.0 -0.7 -1
1RN1 N81A Sheet_5.8 7.0 25.0 -2.87 -1
1OTR E34H Helix_72.8 3.0 65.0 -3.08 -1
1AM7 H31D Turn 7.0 25.0 -1.6 -1
2RN2 S68A Sheet_1.0 3.0 49.8 -0.5 -1
1BNI S92A Turn_55.4 6.3 25.0 -2.8 -1
1CLW R382S Sheet_59.4 7.4 88.4 -17.4 -1
2LZM T157H Coil_58.0 2.0 42.0 -2.1 -1
1LZ1 V74A Coil_95.9 2.7 49.2 -0.43 -1
2LZM L46A Helix_0.0 6.7 62.2 -1.86 -1
2LZM T157G Coil_58.0 2.0 42.0 -1.1 -1
1VQB C33M Sheet_0.0 7.0 25.0 -1.75 -1
1WQ5 E49S Sheet_0.7 7.0 25.0 -1.4 -1
1LZ1 V74F Coil_93.3 2.7 64.9 -0.29 -1
4LYZ K13D Helix_76.5 9.5 20.0 -6.69 -1
2LZM I3T Helix_19.8 6.5 64.7 -2.3 -1
1VQB V43T Sheet_55.5 7.0 25.0 -0.8 -1
3SSI V13F Sheet_56.2 7.0 82.21 -5.69 -1
2LZM R96D Helix_70.4 5.35 58.0 -3.5 -1
1RTB I107L Sheet_9.9 5.0 40.0 -2.19 -1
2CI2 E26A Turn_87.7 6.25 25.0 -0.47 -1
1BNI E29S Helix_84.2 6.3 25.0 -1.23 -1
2LZM D89A Helix_71.7 5.35 58.0 -0.5 -1
1OTR Q41V s_0.2 3.75 50.0 -0.05 -1
2LZM T157V Coil_58.0 3.0 53.6 -1.2 -1
1VQB L49I Sheet_9.0 7.0 25.0 -0.95 -1
1BPI E7A Helix_46.8 7.0 39.0 -1.5 -1
1AYF T54A Turn_57.2 8.5 37.0 -1.31 -1
4LYZ I55F Turn_0.8 6.4 74.0 -2.46 -1
1BNI L95G Coil_49.8 6.3 25.0 -4.7 -1
1LZ1 I106A Turn_4.7 2.7 64.9 -0.93 -1
2RN2 V74A Helix_0.6 5.5 52.0 -3.4 -1
1CSP D24N Coil_124.8 7.5 55.0 -0.72 -1
2RN2 A52N Helix_0.3 3.2 53.0 -1.8 -1
2LZM T59D Coil_71.8 6.5 63.0 -1.2 -1
2CI2 V57A Coil_61.9 6.25 25.0 -1.47 -1
1BVC L11A Helix_44.0 9.6 82.2 -0.4 -1
1BVC W7F Helix_17.5 7.8 4.0 -0.9 -1
1IOB T9L Sheet_5.4 6.5 25.0 -0.7 -1
1PIN N26D Sheet_0.9 7.0 40.0 -1.88 -1
1PIN I28A Turn_70.0 7.0 40.0 -0.36 -1
1BVC I28M Helix_1.8 11.0 76.5 -0.6 -1
1IOB T9Q Sheet_5.4 6.5 25.0 -1.9 -1
1OTR E34R Helix_72.8 3.0 65.0 -3.51 -1
1WQ5 C154V Sheet_0.0 9.0 50.0 -1.12 -1
1RTB V108G Sheet_0.0 5.0 40.0 -7.28 -1
1LZ1 V2L Sheet_106.7 2.7 64.9 -0.05 -1
