# Supplementary material for: Towards sequence-based prediction of mutation-induced stability changes in unseen non-homologous proteins
Source: BMC Genomics. 2014 Jan 24;15(Suppl 1):S4. doi: 10.1186/1471-2164-15-S1-S4 (PMC4046685; doi:10.1186/1471-2164-15-S1-S4)
Supplement: Supplementary file 1 — Additional file 1: Data set S1914. The files containing the S1914 data set, as well as training, cross-validation, and test splits are available in a white-space-delimited tabular text format. All files are compressed in a single zip archive S1914.zip. (ZIP 2 MB) [file 12864_2014_5677_MOESM1_ESM.zip › S1914/unseen-residue/unseen-mutation_cross-validation/replication1/S1914.train1.fold7]

1LZ1 R21A Turn_145.7 2.7 64.9 1.31 1
2LZM T152V Helix_0.0 5.4 59.0 0.2 1
2LZM D20N Sheet_46.2 5.4 65.1 1.3 1
2LZM S44L Helix_67.8 3.01 51.68 0.39 1
2CI2 I76V Coil_1.0 6.3 25.0 0.21 1
1BNI T16R Helix_104.3 6.3 25.0 0.49 1
1BVC G129A Helix_29.0 9.6 82.2 1.1 1
2RN2 A52I Helix_0.3 3.2 53.0 1.9 1
2LZM V131E Helix_99.1 3.01 53.08 0.2 1
CspB-TB K20Q null 7.5 55.0 0.0 1
2LZM S44K Helix_67.8 3.01 51.68 0.2 1
1BNI Y103F Coil_60.3 6.3 25.0 0.0 1
2LZM C54T Turn_3.7 6.5 70.0 0.3 1
1IGV E26Q Helix_128.5 7.0 25.0 0.09 1
1PIN S18A Turn_125.0 7.0 40.0 0.03 1
1WQ5 E49W Sheet_0.7 7.0 25.0 1.1 1
1VQB K24V Sheet_157.9 7.0 25.0 0.4 1
1FTG G68A Helix_49.8 7.0 43.25 0.55 1
1FTG E61K Turn_108.5 7.0 44.15 0.24 1
1RGG D25K Helix_126.6 7.0 25.0 0.9 1
1RTB S123A Sheet_27.6 7.0 61.7 0.46 1
5CRO Y26H Coil_162.9 7.0 45.0 1.9 1
1FTG E20K Helix_72.0 7.0 43.25 1.32 1
1WQ5 E49H Sheet_0.7 7.0 25.0 1.3 1
1BPI R39A Coil_183.5 7.0 39.0 0.0 1
1STN H124L Helix_92.2 7.0 51.4 1.3 1
4LYZ D101N Coil_94.7 6.4 74.0 0.04 1
2RN2 V74I Helix_0.6 5.5 52.0 0.6 1
3SSI M73E Coil_211.3 7.0 53.36 1.05 1
1LZ1 V110A Helix_95.1 2.7 49.2 0.07 1
2LZM M106I Helix_56.1 5.35 61.0 0.2 1
1POH S46D Helix_31.8 7.0 30.0 1.45 1
3SSI M73D Coil_211.3 7.0 53.36 1.6 1
1BVC L149A Coil_59.0 9.6 82.2 -1.6 -1
4LYZ F3Y Sheet_15.5 6.4 74.0 -0.45 -1
2LZM R96A Helix_70.4 5.35 58.0 -2.0 -1
2LZM S90H Helix_38.0 6.5 63.0 -1.1 -1
1AG2 F198S Coil_12.3 7.0 25.0 -2.46 -1
3HHR E74A Helix_52.4 8.0 20.0 -0.49 -1
2LZM T157L Coil_58.0 3.0 53.6 -1.7 -1
1VQB A86T Sheet_98.4 7.0 25.0 -0.35 -1
1PGA T25P Helix_55.4 5.5 25.0 -2.8 -1
1RTB V108L Sheet_0.0 5.0 40.0 -0.7 -1
2LZM K43A Helix_48.0 6.7 62.2 -1.03 -1
2LZM A93S Helix_75.9 3.0 51.55 -0.2 -1
1LZ1 V74G Coil_93.3 2.7 64.9 -0.22 -1
1C9O E46A Sheet_56.0 7.0 70.0 -0.22 -1
1L63 V87A Helix_3.8 5.4 65.3 -1.5 -1
1CSP K5Q Sheet_100.2 7.5 55.0 -1.96 -1
2LZM I29A Turn_3.9 3.0 51.65 -2.6 -1
1RN1 A21L Helix_61.1 2.5 0.0 -0.13 -1
1BNI I51A Sheet_0.2 6.3 25.0 -4.7 -1
1VQB S67C Helix_0.0 7.0 25.0 -1.85 -1
1VQB D36C Sheet_49.6 7.0 25.0 -1.02 -1
1W3D D145A Coil_61.8 5.5 51.85 -2.1 -1
2LZM V149S Helix_0.1 5.4 59.0 -4.4 -1
1LZ1 P71G Turn_76.7 2.8 68.8 -1.6 -1
1C9O Y15F Sheet_66.4 7.0 70.0 -0.05 -1
2LZM V149A Helix_0.1 5.4 59.0 -3.1 -1
1CSP K13E Turn_143.1 7.5 55.0 -0.29 -1
2LZM S44P Helix_67.8 3.01 51.68 -3.03 -1
1CDC A40G null 7.0 25.0 -1.71 -1
1FC1 K392A null 7.4 20.0 -0.4 -1
1BVC I142V Helix_0.3 11.0 76.5 -0.1 -1
1BPI Y35A Sheet_14.3 7.0 39.0 -1.1 -1
1FC1 D399A null 7.4 20.0 -0.7 -1
2CI2 V79G Coil_39.4 6.3 25.0 -3.24 -1
1BNI T6S Coil_74.5 6.3 25.0 -0.22 -1
1LZ1 Y20F Turn_50.9 2.7 64.9 -0.5 -1
1BNI G34D Coil_38.5 6.3 25.0 -3.39 -1
3MBP V8G Sheet_40.4 7.6 25.0 -1.1 -1
2LZM R96P Helix_70.4 5.35 58.0 -5.5 -1
1PIN G20A Coil_54.7 7.0 40.0 -0.86 -1
2LZM I3F Helix_19.8 6.5 64.7 -1.1 -1
2CI2 V79A Coil_39.4 6.3 25.0 -1.51 -1
1BNI T6G Coil_74.5 6.3 25.0 -1.27 -1
1BNI T16S Helix_104.3 6.3 25.0 -1.79 -1
2LZM A160T Turn_16.4 6.0 65.5 -1.65 -1
2CI2 K43A Coil_9.0 6.3 46.45 -0.65 -1
1RGG R65A Coil_31.3 7.0 49.0 -1.0 -1
1BNI Q15G Helix_69.7 6.3 25.0 -1.6 -1
1HFZ H107Y Helix_135.6 7.4 56.2 -0.19 -1
2LZM I3G Helix_19.8 6.5 64.7 -2.1 -1
2CI2 K36G Helix_90.3 6.25 25.0 -2.32 -1
1PGA A48P Turn_95.2 5.5 25.0 -0.7 -1
1BPI R1A Coil_144.3 7.0 39.0 -0.5 -1
1VQB C33A Sheet_0.0 7.0 25.0 -0.25 -1
1BNI D54N Sheet_28.4 6.3 25.0 -2.5 -1
1RN1 Y56F Sheet_24.3 7.0 25.0 -0.78 -1
2LZM I3Y Helix_19.8 6.5 64.7 -2.3 -1
1FTG I21G Helix_70.3 7.0 43.25 -0.76 -1
1AG2 Q217R Helix_41.0 7.0 25.0 -2.13 -1
1RGG V36T Sheet_46.8 7.0 48.4 -1.3 -1
1STN L36C null 7.6 20.0 -2.9 -1
2CI2 I39V Helix_0.0 6.3 25.0 -1.27 -1
1VQB E40C Coil_163.5 7.0 25.0 -0.8 -1
1CSP K13Q Turn_143.1 7.5 55.0 -0.14 -1
1LZ1 V110F Turn_92.4 2.7 64.9 -0.05 -1
1W3D I130A Coil_67.3 5.5 51.85 -0.7 -1
2RN2 A52P Helix_0.3 3.2 53.0 -1.6 -1
1WQ5 C81V Helix_0.0 9.0 50.0 -1.32 -1
3SSI M73G Coil_211.3 7.0 53.36 -0.06 -1
1STN T62A Helix_0.0 7.0 20.0 -2.4 -1
1BVC K56A Helix_120.6 4.0 25.0 -0.23 -1
1W3D I130V Coil_67.3 5.5 51.85 -0.2 -1
1OTR Q41S Sheet_0.2 3.75 50.0 -1.27 -1
1OTR V5N Sheet_0.0 3.75 50.0 -5.38 -1
1W3D L159A Coil_61.8 5.5 51.85 -2.0 -1
1BPI R17A Coil_204.2 7.0 39.0 -0.3 -1
1L63 V103A Helix_7.5 5.4 65.3 -1.6 -1
1W4H L138A Helix_30.5 7.0 9.85 -1.67 -1
P01051 V14A null 7.0 25.0 -1.67 -1
1LZ1 D49N Turn_72.8 4.0 65.0 -1.0 -1
2AFG V109I Coil_1.8 7.3 39.8 -0.079 -1
1STN I18M Coil_49.1 5.42 40.0 -0.2 -1
1STN L89F Coil_25.9 5.38 40.0 -1.2 -1
1BVC V68T Helix_31.2 7.8 4.0 -0.6 -1
1AG2 T190V Helix_72.9 7.0 25.0 -0.17 -1
2LZM I3E Helix_19.8 6.5 64.7 -2.0 -1
1AYF H56Q Sheet_5.6 8.5 37.0 -1.66 -1
1BNI T6A Coil_74.5 6.3 25.0 -2.29 -1
1VQB L81V Sheet_21.2 7.0 25.0 -0.1 -1
2LZM R96C Helix_70.4 5.35 58.0 -2.9 -1
3SSI M103G Helix_0.5 7.0 82.21 -6.82 -1
1PIN Y23F Sheet_44.3 7.0 40.0 -0.52 -1
2LZM I3V Helix_19.8 6.5 64.7 -0.4 -1
1L63 I50M Helix_34.5 5.4 65.3 -0.4 -1
1PIN Y23A Sheet_44.3 7.0 40.0 -1.08 -1
