# Supplementary material for: Towards sequence-based prediction of mutation-induced stability changes in unseen non-homologous proteins
Source: BMC Genomics. 2014 Jan 24;15(Suppl 1):S4. doi: 10.1186/1471-2164-15-S1-S4 (PMC4046685; doi:10.1186/1471-2164-15-S1-S4)
Supplement: Supplementary file 1 — Additional file 1: Data set S1914. The files containing the S1914 data set, as well as training, cross-validation, and test splits are available in a white-space-delimited tabular text format. All files are compressed in a single zip archive S1914.zip. (ZIP 2 MB) [file 12864_2014_5677_MOESM1_ESM.zip › S1914/unseen-residue/unseen-mutation_cross-validation/replication1/S1914.train1.fold8]

1RGG T5V Sheet_81.2 7.0 48.4 0.0 1
1RN1 Y42F Sheet_13.9 7.0 25.0 1.14 1
1BVC I142L Helix_0.3 11.0 76.5 0.6 1
2LZM Q123E Helix_92.0 6.5 64.5 0.4 1
2LZM S44A Helix_67.8 6.7 62.2 0.34 1
2LZM N144E Helix_97.9 6.5 64.5 0.5 1
4LYZ F34Y Helix_71.8 6.4 74.0 0.19 1
2LZM K16E Sheet_120.1 5.3 66.7 0.5 1
1PGA D47A Turn_114.0 7.0 25.0 0.36 1
1BNI E29Q Helix_84.0 6.3 25.0 0.0 1
1WQ5 E49F Sheet_0.7 7.0 25.0 2.4 1
4LYZ A31V Helix_0.0 6.4 74.0 1.2 1
1OTR E34T Helix_72.8 3.0 65.0 1.51 1
1AAR H68E Sheet_74.2 5.0 25.0 0.76 1
1AYF T54S Turn_57.2 8.5 37.0 0.05 1
1BPI K26A Coil_210.3 7.0 39.0 0.0 1
P08821 E15G null 7.0 48.6 1.55 1
1BNI K66A Turn_130.0 6.3 25.0 0.2 1
1BVC I142M Helix_0.3 11.0 76.5 0.9 1
2CI2 I49V Sheet_75.3 6.3 25.0 0.08 1
2LZM E11A Helix_33.0 5.4 66.48 1.1 1
1KFW N198K Turn_97.0 7.5 16.0 0.81 1
1SUP N76D Coil_90.0 8.0 58.8 0.45 1
1VQB M77I Sheet_89.7 7.0 25.0 0.8 1
1RGG E74K null 7.0 25.0 1.1 1
2RN2 H62R Coil_131.8 5.5 52.7 0.36 1
1STN V66L Helix_2.3 7.0 51.4 0.8 1
1PIN N30G Turn_45.7 7.0 40.0 0.53 1
1PGA T53F Sheet_45.2 5.2 25.0 1.01 1
2LZM T151S Helix_31.5 5.4 65.15 0.39 1
4LYZ N103D Turn_96.6 9.5 20.0 0.24 1
1RN1 Q25K Helix_94.8 7.0 25.0 0.94 1
1WQ5 F258W Helix_27.5 7.8 23.0 0.07 1
1FLV A101L Helix_0.1 7.0 44.15 -0.53 -1
1WQ5 E49Q Sheet_0.7 7.0 25.0 -2.5 -1
1RGG Y52F null 7.0 25.0 -3.6 -1
1CDC V78A null 7.0 25.0 -3.01 -1
1STN V23F Sheet_0.2 5.35 40.0 -1.5 -1
1CSP K5E Sheet_100.2 7.5 55.0 -3.11 -1
2LZM R119E Helix_115.1 5.35 66.7 -0.04 -1
3HHR E74S Helix_52.4 8.0 20.0 -0.91 -1
1WQ5 G211D Sheet_0.0 7.8 25.0 -0.5 -1
1EL1 V109K Helix_10.9 4.5 66.4 -0.43 -1
1OTR V17N Coil_2.8 3.75 50.0 -4.9 -1
1RN1 A21C Helix_61.1 2.5 0.0 -0.74 -1
1RTB I106L Sheet_0.0 5.0 40.0 -1.79 -1
2CI2 T58A Coil_106.5 6.3 25.0 -0.69 -1
1BNI W94Y Coil_70.9 5.8 25.0 -1.27 -1
1CSP A46E Sheet_26.9 7.0 70.0 -0.6 -1
1PIN S16A Turn_42.5 7.0 40.0 -0.44 -1
1BPI P9A Coil_49.1 7.0 39.0 -0.8 -1
2LZM K60H Helix_107.0 6.5 63.0 -0.1 -1
2LZM T59S Coil_71.8 6.5 63.0 -0.2 -1
1BNI G53V Sheet_17.6 6.3 54.1 -7.8 -1
1PIN W11F Sheet_22.2 7.0 40.0 -1.93 -1
2CI2 P25A Turn_71.2 6.25 25.0 -1.57 -1
1FC1 Q347A null 7.4 20.0 -1.1 -1
1BPI M52A Helix_125.5 7.0 39.0 -1.7 -1
CspB-TB E48Q null 7.5 55.0 -0.45 -1
1W3D V149A Turn_8.1 5.5 51.85 -2.8 -1
2RN2 Q113P Helix_97.3 5.5 52.0 -0.6 -1
1LZ1 V2F Sheet_106.7 2.7 64.9 -0.86 -1
1STN S141A Coil_104.9 7.0 40.0 -0.12 -1
1BNI V36A Coil_71.8 6.3 25.0 -1.3 -1
2CI2 E26Q Turn_87.7 6.25 25.0 -0.62 -1
2LZM K83H Helix_132.0 6.5 63.0 -0.4 -1
2LZM I3S Helix_19.8 6.5 64.7 -1.7 -1
1BPI G36S Coil_0.6 4.6 72.6 -0.7 -1
1IOB T9A Sheet_5.4 6.5 25.0 -0.8 -1
2RN2 A52S Helix_0.3 3.2 53.0 -1.8 -1
2ABD P19A Coil_6.4 5.3 5.0 -1.07 -1
2LZM R96F Helix_70.4 5.35 58.0 -4.2 -1
1LZ1 V74N c_93.3 2.7 64.9 -0.33 -1
2ABD V12A Helix_7.9 5.3 5.0 -1.69 -1
1PGA I6N Sheet_44.4 5.2 25.0 -1.53 -1
1LZ1 P103G Turn_146.4 2.8 68.8 -0.1 -1
2LZM L99G Helix_0.0 5.4 65.2 -6.3 -1
1W3D E141Q Helix_120.8 5.5 51.85 -0.4 -1
1RTB A109G Sheet_6.4 5.0 40.0 -0.43 -1
2CI2 I56A Coil_174.8 6.25 25.0 -0.03 -1
1BNI G53A Sheet_17.6 6.3 54.1 -3.4 -1
1FLV G87A Sheet_0.0 7.0 44.15 -0.09 -1
1VQB L81C Sheet_21.2 7.0 25.0 -1.85 -1
2ABD F5A Helix_0.0 5.3 5.0 -2.52 -1
1BVC F123K Coil_1.0 7.8 4.0 -2.1 -1
1BNI R83Q Coil_66.7 6.3 25.0 -2.05 -1
1WQ5 G211W Sheet_0.0 7.8 25.0 -1.2 -1
1VQB I78V Sheet_91.6 7.0 25.0 -0.65 -1
2LZM A49S Helix_47.3 3.0 51.55 -0.5 -1
2CI2 I76A Coil_1.0 6.3 25.0 -4.25 -1
1CSP V20Q Turn_20.0 7.5 55.0 -1.82 -1
2LZM I100V Helix_9.0 5.35 61.0 -0.4 -1
2CI2 V82A Helix_17.8 6.3 25.0 -1.45 -1
1RTB V63G Sheet_54.7 5.0 40.0 -3.5 -1
4LYZ S91Y Helix_0.5 6.4 74.0 -3.07 -1
1PIN S16G Turn_42.5 7.0 40.0 -0.92 -1
1FC1 T394A null 7.4 20.0 -0.6 -1
4LYZ G49A Coil_22.2 2.7 65.6 -1.89 -1
1BPI F22A Sheet_23.2 7.0 39.0 -2.0 -1
1RN1 V78T null 7.0 25.0 -3.1 -1
1FC1 T366A null 7.4 20.0 -2.3 -1
1CAH W16F Helix_3.8 7.5 23.0 -6.0 -1
1VQB L81T Sheet_21.2 7.0 25.0 -2.55 -1
1AG2 E200K Helix_138.7 7.0 25.0 -0.14 -1
1RN1 A21Q Helix_61.1 7.0 0.0 -0.4 -1
1PIN S19A Turn_48.7 7.0 40.0 -0.14 -1
1WQ5 E49D Sheet_0.7 7.0 25.0 -0.3 -1
2CI2 E60A Coil_92.3 6.3 25.0 -0.68 -1
2LZM T152C Helix_0.0 5.4 59.0 -0.5 -1
1YYX M58A null 5.0 25.0 -3.61 -1
1BVC L9A Helix_56.0 9.6 82.2 -0.4 -1
1CDC L16V null 7.0 25.0 -2.2 -1
1YCC L85A Coil_8.8 6.0 25.0 -2.8 -1
1LZ1 V2R Sheet_101.4 2.7 64.9 -0.38 -1
1BNI Q31G Helix_101.4 6.3 25.0 -0.98 -1
1VQB M77L Sheet_89.7 7.0 25.0 -0.6 -1
1VQB C33S Sheet_0.0 7.0 25.0 -2.13 -1
1RGG N39S Turn_17.1 7.0 48.4 -2.3 -1
1AAR F45W Sheet_37.1 5.0 25.0 -0.32 -1
1FTG I52V Sheet_0.0 7.0 44.15 -1.4 -1
2LZM L99V Helix_0.0 5.7 64.88 -2.0 -1
2CI2 D71A Sheet_59.0 6.25 25.0 -3.41 -1
1CDC L89V null 7.0 25.0 -0.14 -1
1BNI I88L Sheet_0.0 6.3 25.0 -0.3 -1
1PIN G10A Turn_23.4 7.0 40.0 -0.85 -1
1CSP N10K Sheet_52.1 7.5 55.0 -1.51 -1
1W3D I146A Turn_12.8 5.5 51.85 -2.7 -1
2AKY T110H Coil_42.1 7.6 25.0 -2.63 -1
