# Supplementary material for: Towards sequence-based prediction of mutation-induced stability changes in unseen non-homologous proteins
Source: BMC Genomics. 2014 Jan 24;15(Suppl 1):S4. doi: 10.1186/1471-2164-15-S1-S4 (PMC4046685; doi:10.1186/1471-2164-15-S1-S4)
Supplement: Supplementary file 1 — Additional file 1: Data set S1914. The files containing the S1914 data set, as well as training, cross-validation, and test splits are available in a white-space-delimited tabular text format. All files are compressed in a single zip archive S1914.zip. (ZIP 2 MB) [file 12864_2014_5677_MOESM1_ESM.zip › S1914/unseen-residue/unseen-mutation_cross-validation/replication1/S1914.train1.fold9]

2LZM E11F Helix_33.0 5.4 66.48 1.7 1
3SSI M103L Helix_0.5 7.0 82.21 0.15 1
5CRO Y26L Coil_162.9 7.0 45.0 1.1 1
1FTG E40K Coil_119.3 7.0 43.25 0.87 1
1OTR K33I null 3.25 65.0 1.55 1
1C5G E350P Coil_104.1 6.6 50.2 0.3 1
1LZ1 V110R Helix_92.4 2.7 64.9 0.88 1
1K9Q A20R null 7.0 65.0 0.89 1
1A23 H32L Helix_57.4 7.0 30.0 5.3 1
CspB-TB K12Q null 7.5 55.0 0.53 1
5CRO Y26C Coil_162.9 7.0 45.0 2.2 1
4LYZ D101E Coil_94.7 6.4 74.0 0.0 1
2RN2 H62P Coil_131.8 5.5 52.0 1.1 1
1YCC N52L Helix_16.8 4.6 26.85 2.56 1
CspB-TB K55Q null 7.5 55.0 0.79 1
1WQ5 E49L Sheet_0.7 7.0 25.0 6.2 1
1OTR E34F Helix_72.8 3.0 65.0 0.72 1
1FLV G87V Sheet_0.0 7.0 44.15 0.12 1
1BVC I28V Helix_1.8 11.0 76.5 0.0 1
2LZM G113A Helix_58.1 6.5 64.7 0.3 1
P00782 Q40L null 5.0 20.0 1.1 1
2RN2 E119V Sheet_57.0 5.5 52.7 0.74 1
1OTR K33L null 3.25 65.0 0.96 1
1HME G39H Helix_36.6 7.0 20.0 0.47 1
2LZM T109D Helix_116.8 6.7 62.4 0.6 1
2AFG L44P Sheet_0.0 6.6 40.05 0.69 1
1LZ1 R50G Turn_141.1 2.7 64.9 0.26 1
2LZM V131I Helix_99.1 3.01 53.08 0.16 1
2ABD D21A Helix_26.6 5.3 5.0 0.42 1
1IOB K97V Helix_91.5 6.5 25.0 0.8 1
1LZ1 V74L Coil_93.3 2.7 64.9 0.19 1
1CYO F35Y Helix_19.9 7.0 66.2 0.79 1
1LZ1 V110D Helix_92.4 2.7 64.9 0.17 1
1PIN A31G Coil_8.2 7.0 40.0 -1.49 -1
1STN E73A Sheet_45.8 7.0 20.0 -1.6 -1
1OTR K33N null 3.25 65.0 -0.6 -1
2LZM T157I Coil_58.0 6.0 64.5 -1.2 -1
1BPI K41A Coil_97.9 7.0 39.0 -0.4 -1
2LZM K147E Helix_90.3 5.3 25.0 -0.7 -1
1BPI N44A Coil_21.5 7.0 39.0 -3.3 -1
1VQB M77T Sheet_89.7 7.0 25.0 -0.4 -1
1BPI N43G Coil_1.1 2.0 25.0 -5.7 -1
1CSP V20E Turn_20.0 7.5 55.0 -3.59 -1
1LZ1 D91P Helix_49.5 2.8 68.8 -0.4 -1
1BNI G34R Coil_38.5 6.3 25.0 -2.42 -1
1RN1 A21S Helix_61.1 7.0 0.0 -0.4 -1
1CSP D25Q Coil_56.3 7.5 55.0 -0.81 -1
1BNI Y78F Coil_9.4 6.3 25.0 -1.45 -1
1CYO F35H Helix_19.9 7.0 66.2 -2.82 -1
2LZM V87I Helix_3.4 5.35 61.0 -0.3 -1
1PGA T53L Sheet_29.1 5.2 60.0 -0.91 -1
1YYX V84A null 5.0 25.0 -3.85 -1
1PIN H27A Turn_91.2 7.0 40.0 -0.12 -1
1LZ1 E7Q Helix_54.1 4.5 65.0 -1.29 -1
1BNI R83K Coil_66.7 6.3 25.0 -4.13 -1
1WQ5 P57A null 9.0 54.1 -0.04 -1
1LZ1 V93A Helix_4.4 2.7 49.2 -1.0 -1
1BNI I96V Sheet_0.0 6.3 25.0 -0.98 -1
1LZ1 H78G Turn_152.1 2.7 64.9 -0.12 -1
1BVC G23A Helix_16.0 9.6 82.2 -1.1 -1
1RTB V116A Sheet_20.4 5.0 40.0 -0.66 -1
2AKY V8I Sheet_0.6 7.5 25.0 -1.19 -1
2LZM V71A Helix_6.6 3.0 51.65 -1.5 -1
1W4H I149V Coil_8.7 7.0 9.85 -0.75 -1
1HUE V42I Sheet_0.3 7.0 63.9 -0.82 -1
1L63 L66A Helix_3.9 5.4 65.3 -3.3 -1
2RN2 E135K Turn_105.9 5.5 52.7 -0.22 -1
1BPI Q31A Sheet_65.0 7.0 39.0 -1.0 -1
2LZM S44G Helix_67.8 3.01 51.68 -0.53 -1
1PIN Q33A Sheet_50.7 7.0 40.0 -0.57 -1
1W4H T152S Coil_103.1 7.0 9.85 -0.29 -1
1N0J I58T Helix_106.1 7.8 70.0 -2.7 -1
1AYF Y82S Coil_134.9 8.5 37.0 -0.33 -1
2CI2 V53T Sheet_77.9 6.3 25.0 -1.03 -1
1W3D L159V Coil_61.8 5.5 51.85 -0.6 -1
2CI2 E33Q Helix_99.3 6.25 25.0 -0.29 -1
1OTR L67T Sheet_0.1 3.75 50.0 -2.92 -1
1BPI I18A Sheet_68.4 7.0 39.0 -1.5 -1
1RTB V118A Sheet_32.1 5.0 40.0 -1.92 -1
1BNI K27G Helix_67.8 6.3 25.0 -0.48 -1
1LZ1 H78A Turn_152.1 2.7 64.9 -0.14 -1
2LZM I3P Helix_19.8 3.0 53.56 -2.53 -1
2CI2 D64A Sheet_30.6 6.25 25.0 -0.8 -1
2LZM Q69P Helix_89.4 6.5 63.2 -2.9 -1
1AG2 R208H Helix_99.0 7.0 25.0 -1.44 -1
2ABD A34G Helix_7.0 5.3 5.0 -1.57 -1
1STN F76G Coil_17.0 7.0 20.0 -4.7 -1
1LRP I84S Helix_59.9 8.0 51.5 -2.25 -1
1BNI V36T Coil_71.8 6.3 25.0 -1.1 -1
1CHK W28F Helix_25.2 7.0 43.2 -4.43 -1
2TRX L78R Sheet_0.3 7.0 85.32 -4.0 -1
1YCC N52Q Helix_16.8 4.6 26.85 -0.08 -1
1BNI R69M Coil_36.2 6.3 25.0 -2.12 -1
2LZM R96V Helix_70.4 5.35 58.0 -2.4 -1
2ABD V77A Helix_3.6 5.3 5.0 -1.14 -1
1OTR L67S Sheet_0.1 3.75 50.0 -3.3 -1
1CSP F27A Sheet_71.7 7.0 45.0 -0.89 -1
1ZG4 R164S null 7.0 50.6 -0.61 -1
1VQB V45A Sheet_49.6 7.0 25.0 -1.05 -1
2LZM I3A Helix_19.8 6.5 64.7 -0.7 -1
1RTB F46V Sheet_0.0 6.0 24.85 -4.54 -1
1AG2 M129V Sheet_88.8 7.0 25.0 -0.33 -1
1HME S37H Coil_70.8 7.0 20.0 -1.5 -1
1W3D E141A Helix_120.8 5.5 51.85 -0.7 -1
2LZM R119H Helix_115.1 5.4 65.15 -0.29 -1
2LZM T157A Coil_58.0 3.0 53.6 -0.5 -1
1PIN K13A Sheet_122.3 7.0 40.0 -0.02 -1
1PGA T53A Sheet_29.1 5.2 60.0 -1.36 -1
2TRX L78K Sheet_0.3 7.0 85.32 -3.9 -1
1LRP A49V Helix_35.6 8.0 51.5 -1.22 -1
2RN2 A52Y Helix_0.3 3.2 53.0 -2.3 -1
2LZM V131T Helix_99.1 3.01 53.08 -0.12 -1
1CHK W101F Helix_0.0 7.0 43.2 -4.27 -1
1OTR E34Q Helix_72.8 3.0 65.0 -1.46 -1
2LZM T157C Coil_58.0 2.0 42.0 -1.3 -1
1BVC A130K Helix_0.0 7.8 4.0 -2.1 -1
1TUP R273H Sheet_73.4 7.2 10.0 -0.35 -1
1RTB S75A Turn_0.0 7.4 61.1 -2.5 -1
1FC1 Y349A null 7.4 20.0 -0.7 -1
2RN2 S68L Sheet_1.0 3.0 49.8 -0.5 -1
1BNI I76V Sheet_0.0 6.3 25.0 -0.8 -1
1VQB V63T Sheet_23.6 7.0 25.0 -2.5 -1
1BNI F7L Helix_28.9 6.15 25.0 -4.6 -1
1C9O E21A Sheet_151.4 7.0 70.0 -0.29 -1
1BPI G28A Coil_42.2 7.0 39.0 -1.0 -1
2WSY Y175Q Sheet_19.4 7.8 25.0 -4.0 -1
2CI2 V82G Helix_17.8 6.3 25.0 -3.5 -1
2LZM N55G Turn_115.0 6.5 64.7 -0.6 -1
