# Supplementary material for: Towards sequence-based prediction of mutation-induced stability changes in unseen non-homologous proteins
Source: BMC Genomics. 2014 Jan 24;15(Suppl 1):S4. doi: 10.1186/1471-2164-15-S1-S4 (PMC4046685; doi:10.1186/1471-2164-15-S1-S4)
Supplement: Supplementary file 1 — Additional file 1: Data set S1914. The files containing the S1914 data set, as well as training, cross-validation, and test splits are available in a white-space-delimited tabular text format. All files are compressed in a single zip archive S1914.zip. (ZIP 2 MB) [file 12864_2014_5677_MOESM1_ESM.zip › S1914/unseen-residue/unseen-mutation_cross-validation/replication1/S1914.train1.fold10]

2CI2 T55A Coil_57.1 6.25 25.0 0.23 1
CspB-TB K20V null 7.5 55.0 2.17 1
1OTR E34A Helix_72.8 3.0 65.0 0.07 1
1AYF C95S Coil_66.0 8.5 37.0 0.96 1
2AFG F108Y Sheet_9.8 7.3 39.8 0.331 1
1LZ1 V110I Turn_92.4 2.7 64.9 0.86 1
2CI2 K37A Helix_139.0 6.3 46.45 0.23 1
2LZM S44M Helix_67.8 3.01 51.68 0.33 1
2LZM A41V Helix_39.0 5.4 66.51 0.3 1
1RN1 D49A Coil_144.8 7.0 25.0 0.5 1
2LZM V131A Helix_99.1 5.4 66.51 0.39 1
1CSP E53Q Sheet_115.9 7.5 55.0 0.19 1
1BNI T6D Coil_74.5 6.3 25.0 0.11 1
3SSI M73K Coil_211.3 7.0 53.36 0.35 1
2LZM N144D Helix_97.9 6.9 66.1 0.5 1
1LZ1 V110N Helix_92.4 2.7 64.9 0.07 1
1LZ1 Q58G Turn_12.9 2.7 64.9 1.86 1
2LZM S44T Helix_67.8 3.01 51.68 0.01 1
2RN2 V74L Helix_0.6 5.5 52.0 0.9 1
2LZM M106L Helix_56.1 3.0 47.0 0.5 1
2RN2 D70A Coil_54.1 9.0 47.0 1.1 1
5CRO Q16L Helix_46.9 3.0 45.0 2.8 1
1C9O S24D Coil_97.1 7.0 70.0 0.22 1
2LZM R96K Helix_70.4 5.35 58.0 0.0 1
1OTR K33V null 3.25 65.0 0.93 1
2RN2 S68V Sheet_1.0 3.0 49.8 0.6 1
4LYZ S91T Helix_0.5 6.4 74.0 0.99 1
1WQ5 E49T Sheet_0.7 7.0 25.0 0.0 1
1OTR K33M null 3.25 65.0 0.53 1
1G6N S128P Helix_11.8 7.9 20.0 0.14 1
1AAR H68Q Sheet_74.2 5.0 25.0 0.55 1
451C Q37R Turn_101.9 5.0 50.4 0.5 1
2RN2 Q76L Helix_57.3 3.0 50.1 0.24 1
3SSI V13G Sheet_56.2 7.0 82.21 -10.3 -1
1AM7 H48N Coil_13.7 7.0 25.0 -5.0 -1
1HFZ H107A Helix_135.6 7.4 56.2 -0.79 -1
1BNI I4V Coil_63.0 6.3 25.0 -0.6 -1
1BNI I51V Sheet_0.2 6.3 25.0 -1.8 -1
1LZ1 Y38A Sheet_18.0 2.7 64.9 -2.49 -1
3HHR E74L Helix_52.4 8.0 20.0 -0.79 -1
1BNI H18S Coil_102.6 6.3 25.0 -2.28 -1
1RN1 N44D Turn_49.7 7.0 50.8 -1.6 -1
1PIN Y24W Sheet_22.9 7.0 40.0 -0.56 -1
1RGG T18V Helix_6.4 7.0 48.4 -1.4 -1
1LZ1 Y124F Turn_18.7 2.7 64.9 -0.36 -1
2WSY A18V Sheet_0.5 7.8 25.0 -0.6 -1
1CSP D24K Coil_124.8 7.5 55.0 -0.48 -1
1RTB Y97G Sheet_6.3 5.0 63.3 -11.7 -1
3MBP G19C Helix_18.2 7.6 25.0 -2.3 -1
1C9O Q53E Sheet_105.1 7.0 70.0 -0.1 -1
1BNI T6H Helix_74.5 8.9 25.0 -1.56 -1
1YCC N52T Helix_16.8 5.0 26.85 -0.53 -1
1AAR K27Q Helix_16.1 5.0 25.0 -1.91 -1
3HHR E74D Helix_52.4 8.0 20.0 -0.55 -1
1RN1 A21F Helix_61.1 2.5 0.0 -0.57 -1
1AAR R72Q Sheet_117.1 5.0 25.0 -0.33 -1
1BNI S91A Sheet_1.1 6.3 25.0 -1.9 -1
1LZ1 G68A Turn_69.7 2.7 64.9 -0.12 -1
1CSP E53K Sheet_115.9 7.5 55.0 -0.19 -1
1L63 V149M Helix_0.2 5.4 65.3 -2.8 -1
1WQ5 E49P Sheet_0.7 7.0 25.0 -0.6 -1
CspB-TB K20E null 7.5 55.0 -1.31 -1
1L63 L7A Helix_0.0 5.4 65.3 -2.3 -1
1VQB L49A Sheet_9.0 7.0 25.0 -3.05 -1
1BNI H18N Coil_102.6 6.3 25.0 -1.68 -1
1PGA K50A Turn_117.6 7.0 25.0 -0.45 -1
1BPI R53A Helix_170.4 7.0 39.0 -0.1 -1
2LZM A73S Helix_51.0 3.0 51.55 -0.4 -1
1CSP K39E Coil_75.3 7.5 55.0 -0.26 -1
1FTG L50A Sheet_0.0 7.0 43.25 -2.84 -1
1BPI E49A Helix_115.0 7.0 39.0 -0.2 -1
2LZM S44C Helix_67.8 3.01 51.68 -0.11 -1
2AFG C83S Turn_0.1 6.6 25.0 -1.91 -1
1RGG E54Q Sheet_15.6 7.0 49.0 -1.7 -1
1AJ3 W22F Helix_79.1 7.5 25.0 -1.11 -1
1BNI I88G Sheet_0.0 6.3 25.0 -7.4 -1
1VQB M77A Sheet_89.7 7.0 25.0 -1.05 -1
2LZM R96S Helix_70.4 5.35 58.0 -2.6 -1
1RGG V43T Coil_38.1 7.0 48.4 -0.5 -1
1LRP A66T Helix_21.7 8.0 51.5 -2.99 -1
1OTR E34P Helix_72.8 3.0 65.0 -2.13 -1
1EL1 H21G Turn_104.6 4.5 66.4 -0.48 -1
1BVC L49I Coil_6.0 11.0 76.5 -0.8 -1
2LZM T157S Coil_58.0 2.0 42.0 -0.66 -1
2LZM I3M Helix_19.8 6.5 64.7 -0.9 -1
1RTB V118G Sheet_32.1 5.0 40.0 -2.77 -1
1VQB V45L Sheet_49.6 7.0 25.0 -1.5 -1
2CI2 T55V Coil_57.1 6.25 25.0 -0.76 -1
2LZM Q123A Helix_92.5 3.01 51.65 -0.22 -1
1HUE A56S Coil_80.0 7.0 63.9 -0.13 -1
1BNI H18D Coil_102.6 6.3 25.0 -2.56 -1
1STN D95A Sheet_56.8 7.0 20.0 -3.6 -1
1STN F76A Coil_17.0 7.0 20.0 -4.1 -1
1PGA T53N Sheet_29.1 5.2 60.0 -0.84 -1
1HFZ A106S Helix_90.4 7.4 56.2 -1.05 -1
1BNI G34S Coil_38.5 6.3 25.0 -3.2 -1
2LZM T59V Coil_71.8 6.5 63.0 -1.5 -1
1OTR Q41T Sheet_0.2 3.75 50.0 -0.43 -1
1BVC I111A Helix_5.0 11.0 76.5 -1.8 -1
1BNI T16G Helix_104.3 6.3 25.0 -1.66 -1
2CI2 K36A Helix_90.3 6.3 46.45 -0.49 -1
1AYF H56R Sheet_5.6 8.5 37.0 -1.16 -1
1RN1 A21G Helix_61.1 2.5 0.0 -0.9 -1
1FC1 Y407A null 7.4 20.0 -2.1 -1
1OTR E34N Helix_72.8 3.0 65.0 -0.88 -1
1BVC E109G Helix_99.3 4.2 4.0 -0.93 -1
1W3D I163V Helix_0.0 5.5 51.85 -0.5 -1
2RN2 A52D Helix_0.3 3.2 53.0 -1.9 -1
2LZM R96Q Helix_70.4 5.35 58.0 -0.3 -1
1STN A60V Helix_60.7 7.0 20.0 -2.9 -1
1C9O E36K Coil_142.9 7.0 75.0 -0.19 -1
1STN F34C null 7.6 20.0 -2.8 -1
1PIN I28G Turn_70.0 7.0 40.0 -0.48 -1
1PGA T53I Sheet_45.2 5.2 25.0 -0.3 -1
1RTB S75T Turn_0.0 7.4 61.1 -2.8 -1
1CLW G177R Sheet_28.4 7.4 88.4 -2.1 -1
1WQ5 E49N Sheet_0.7 7.0 25.0 -0.6 -1
1CLW G244R Coil_40.8 7.4 88.4 -4.0 -1
2LZM T152I Helix_0.0 5.4 59.0 -0.4 -1
1RTB Y97F Sheet_6.3 5.0 63.3 -3.54 -1
1FLV G87L Sheet_0.0 7.0 44.15 -0.21 -1
1IOB K97G Helix_91.5 6.5 25.0 -1.2 -1
1EL1 A93S Helix_63.1 4.5 66.4 -0.26 -1
1CSP V20K Turn_20.0 7.5 55.0 -1.94 -1
1LZ1 V74S Coil_93.3 2.7 64.9 -0.38 -1
1PIN E35A Coil_118.7 7.0 40.0 -0.73 -1
1ONC M23L Turn_0.0 7.0 25.0 -2.22 -1
2LZM E128K Helix_86.7 3.0 47.0 -1.16 -1
