# Supplementary material for: Towards sequence-based prediction of mutation-induced stability changes in unseen non-homologous proteins
Source: BMC Genomics. 2014 Jan 24;15(Suppl 1):S4. doi: 10.1186/1471-2164-15-S1-S4 (PMC4046685; doi:10.1186/1471-2164-15-S1-S4)
Supplement: Supplementary file 1 — Additional file 1: Data set S1914. The files containing the S1914 data set, as well as training, cross-validation, and test splits are available in a white-space-delimited tabular text format. All files are compressed in a single zip archive S1914.zip. (ZIP 2 MB) [file 12864_2014_5677_MOESM1_ESM.zip › S1914/unseen-residue/unseen-mutation_cross-validation/replication2/S1914.test2]

1AAR H68E Sheet_74.2 5.0 25.0 0.76 1
1AAR H68Q Sheet_74.2 5.0 25.0 0.55 1
1AAR K27Q Helix_16.1 5.0 25.0 -1.91 -1
1AAR K29N Helix_66.7 5.0 25.0 -1.48 -1
1AAR K29Q Helix_66.7 5.0 25.0 -1.67 -1
1AAR R42E Sheet_84.1 5.0 25.0 1.63 1
1AG2 E200K Helix_138.7 7.0 25.0 -0.14 -1
1AG2 M129V Sheet_88.8 7.0 25.0 -0.33 -1
1AG2 V180I Helix_41.5 7.0 25.0 -0.5 -1
1AG2 V210I Helix_0.0 7.0 25.0 -0.26 -1
1AJ3 W22F Helix_79.1 7.5 25.0 -1.11 -1
1ANK D84H Coil_11.9 7.2 51.8 -1.4 -1
1ANK G85V Coil_7.5 7.2 51.8 -2.4 -1
1AYF D76E Helix_86.8 8.5 37.0 0.45 1
1B26 E231A Helix_83.5 7.0 69.5 -0.17 -1
1B26 K193A Helix_15.4 7.0 69.5 0.23 1
1B26 R190A Helix_2.5 7.0 69.5 -0.34 -1
1B5M D60R Turn_124.9 7.2 25.0 0.33 1
1B5M P81A Turn_69.8 7.2 25.0 -0.65 -1
1BNI D22M Coil_135.5 4.4 25.0 -0.27 -1
1BNI D44E Helix_112.0 6.3 25.0 0.1 1
1BNI D54A Sheet_28.4 6.3 25.0 -3.15 -1
1BNI D54N Sheet_28.4 6.3 25.0 -2.5 -1
1BNI D75N Sheet_0.5 6.3 25.0 -4.9 -1
1BNI D8A Helix_87.9 6.3 25.0 -0.9 -1
1BNI D8G Helix_87.9 6.3 25.0 -1.17 -1
1BNI D8S Helix_87.9 6.3 25.0 -0.97 -1
1BNI E29A Helix_84.2 6.3 25.0 -1.25 -1
1BNI E29G Helix_84.2 6.3 25.0 -1.81 -1
1BNI E29Q Helix_84.0 6.3 25.0 0.0 1
1BNI E29S Helix_84.2 6.3 25.0 -1.23 -1
1BNI E73A Sheet_11.7 6.3 25.0 -2.5 -1
1BNI E73G Sheet_11.7 6.3 25.0 -5.4 -1
1BNI G65S Coil_62.0 6.3 25.0 0.5 1
1BNI H18A Coil_102.6 6.3 25.0 -1.85 -1
1BNI H18D Coil_102.6 6.3 25.0 -2.56 -1
1BNI H18G Coil_102.6 6.3 25.0 -0.7 -1
1BNI H18K Helix_102.6 6.3 25.0 -1.19 -1
1BNI H18N Coil_102.6 6.3 25.0 -1.68 -1
1BNI H18Q Coil_102.6 6.3 25.0 -1.6 -1
1BNI H18R Coil_102.6 6.3 25.0 -1.17 -1
1BNI H18S Coil_102.6 6.3 25.0 -2.28 -1
1BNI I25A Coil_19.9 6.3 25.0 -3.5 -1
1BNI I25V Coil_19.9 6.3 25.0 -1.1 -1
1BNI I4A Coil_63.0 6.3 25.0 -1.4 -1
1BNI I4V Coil_63.0 6.3 25.0 -0.6 -1
1BNI I55A Sheet_96.0 6.3 25.0 -1.1 -1
1BNI I55G Sheet_96.0 6.3 25.0 -3.1 -1
1BNI I55T Sheet_96.0 6.3 25.0 -0.6 -1
1BNI I55V Sheet_96.0 6.3 25.0 -0.3 -1
1BNI K66A Turn_130.0 6.3 25.0 0.2 1
1BNI L14A Helix_0.0 6.3 25.0 -4.63 -1
1BNI L89G Sheet_0.0 6.3 25.0 -7.0 -1
1BNI L89T Sheet_0.0 6.3 25.0 -2.5 -1
1BNI L89V Sheet_0.0 6.3 25.0 -0.3 -1
1BNI N41D Helix_27.7 6.3 25.0 -2.5 -1
1BNI N58A Turn_23.3 6.3 25.0 -2.7 -1
1BNI N58D Turn_23.3 6.3 25.0 0.5 1
1BNI R110A Coil_71.7 6.3 25.0 -0.4 -1
1BNI S85A Sheet_28.0 6.3 25.0 -0.12 -1
1BNI S92A Turn_55.4 6.3 25.0 -2.8 -1
1BNI T100G Turn_70.4 6.3 25.0 -2.8 -1
1BNI T105V Coil_86.4 6.3 25.0 -2.2 -1
1BNI W94F Coil_70.9 5.8 25.0 -1.06 -1
1BNI W94L Coil_70.9 5.8 25.0 -1.59 -1
1BNI W94Y Coil_70.9 5.8 25.0 -1.27 -1
1BNI Y24F Turn_17.3 6.3 25.0 0.0 1
1BNI Y78F Coil_9.4 6.3 25.0 -1.45 -1
1BPI E7A Helix_46.8 7.0 39.0 -1.5 -1
1BPI F4A Helix_21.9 7.0 39.0 -3.0 -1
1BPI G12A Coil_17.1 7.0 39.0 -1.8 -1
1BPI G57A Coil_42.9 7.0 39.0 -0.2 -1
1BPI K15A Coil_186.2 7.0 39.0 -0.4 -1
1BPI K26A Coil_210.3 7.0 39.0 0.0 1
1BPI L29A Sheet_110.9 7.0 39.0 0.0 1
1BPI L6A Helix_111.4 7.0 39.0 -0.6 -1
1BPI M52A Helix_125.5 7.0 39.0 -1.7 -1
1BPI P13A Coil_74.3 7.0 39.0 -1.2 -1
1BPI P2A Helix_67.8 7.0 39.0 -1.3 -1
1BPI Q31A Sheet_65.0 7.0 39.0 -1.0 -1
1BPI R17A Coil_204.2 7.0 39.0 -0.3 -1
1BTA C82A Coil_39.2 7.4 25.0 0.48 1
1BVC D44A Turn_105.8 4.0 25.0 -0.17 -1
1BVC H116A Helix_90.0 9.6 82.2 0.2 1
1BVC H36Q Helix_43.6 7.8 4.0 -0.8 -1
1BVC I111A Helix_5.0 11.0 76.5 -1.8 -1
1BVC I111L Helix_5.0 11.0 76.5 -0.6 -1
1BVC I111M Helix_5.0 11.0 76.5 -1.1 -1
1BVC I28A Helix_1.8 11.0 76.5 -1.3 -1
1BVC I28L Helix_1.8 11.0 76.5 -0.6 -1
1BVC I28M Helix_1.8 11.0 76.5 -0.6 -1
1BVC I28V Helix_1.8 11.0 76.5 0.0 1
1BVC K140A Helix_131.6 4.2 4.0 0.47 1
1BVC L149A Coil_59.0 9.6 82.2 -1.6 -1
1BVC L49I Coil_6.0 11.0 76.5 -0.8 -1
1BVC P88A Helix_75.0 9.6 82.2 0.6 1
1BVC Q8A Helix_81.9 4.2 4.0 0.98 1
1BVC Q8G Helix_81.9 4.2 4.0 -0.56 -1
1BVC T51A Helix_64.0 9.6 82.2 -1.4 -1
1BVC V66A Helix_57.0 9.6 82.2 0.8 1
1BVC W7F Helix_17.5 7.8 4.0 -0.9 -1
1C2R G34S Coil_12.4 7.5 30.0 -2.2 -1
1C5G E350P Coil_104.1 6.6 50.2 0.3 1
1C5G E350R Coil_104.1 6.6 50.2 -0.3 -1
1C5G R30E Coil_109.6 6.6 50.2 -1.2 -1
1C9O E21A Sheet_151.4 7.0 70.0 -0.29 -1
1C9O E21K Turn_160.9 7.0 75.0 -0.26 -1
1C9O E50K Sheet_54.3 7.0 75.0 -0.5 -1
1C9O G23Q Coil_46.1 7.0 70.0 -0.29 -1
1C9O R3A Sheet_154.1 7.0 70.0 -1.89 -1
1C9O R3E Sheet_154.1 7.0 70.0 -2.75 -1
1C9O R3K Sheet_154.1 7.0 70.0 -0.19 -1
1C9O R3L Sheet_154.1 7.0 70.0 -0.93 -1
1C9O S24D Coil_97.1 7.0 70.0 0.22 1
1C9O V64T Sheet_62.0 7.0 70.0 -0.26 -1
1CAH C206S Coil_9.0 7.5 23.0 -0.6 -1
1CAH W16F Helix_3.8 7.5 23.0 -6.0 -1
1CAH W5F Coil_64.6 7.5 23.0 -2.4 -1
1CDC I18V null 7.0 25.0 -1.17 -1
1CDC V78A null 7.0 25.0 -3.01 -1
1CHK W101F Helix_0.0 7.0 43.2 -4.27 -1
1CHK W227F Sheet_8.7 7.0 43.2 -2.51 -1
1CHK W28F Helix_25.2 7.0 43.2 -4.43 -1
1CLW G244R Coil_40.8 7.4 88.4 -4.0 -1
1CLW G323D Coil_13.9 7.4 88.4 -0.4 -1
1CSP D24K Coil_124.8 7.5 55.0 -0.48 -1
1CSP D24N Coil_124.8 7.5 55.0 -0.72 -1
1CSP E21Q Turn_103.8 7.5 55.0 -0.31 -1
1CSP E3K Sheet_78.4 7.0 70.0 2.75 1
1CSP E3L Sheet_78.4 7.0 70.0 1.6 1
1CSP E3Q Sheet_78.4 7.5 55.0 1.31 1
1CSP E3R Sheet_78.4 7.0 70.0 2.65 1
1CSP E50Q Sheet_68.0 7.5 55.0 -1.22 -1
1CSP F17A Sheet_59.3 7.0 45.0 -1.52 -1
1CSP F38A Coil_161.6 7.0 60.0 0.31 1
1CSP K39E Coil_75.3 7.5 55.0 -0.26 -1
1CSP K39Q Coil_75.3 7.5 55.0 -0.02 -1
1CSP K5E Sheet_100.2 7.5 55.0 -3.11 -1
1CSP K5Q Sheet_100.2 7.5 55.0 -1.96 -1
1CSP K65E Sheet_94.3 7.5 55.0 -1.7 -1
1CSP K65I Sheet_94.3 7.0 70.0 1.53 1
1CSP K65Q Sheet_94.3 7.5 55.0 -0.76 -1
1CSP S48E Sheet_26.4 7.5 55.0 0.1 1
1CSP S48K Sheet_26.4 7.5 55.0 0.74 1
1CSP S48R Sheet_26.4 7.0 70.0 1.58 1
1CSP V20E Turn_20.0 7.5 55.0 -3.59 -1
1CSP V20K Turn_20.0 7.5 55.0 -1.94 -1
1CSP V20Q Turn_20.0 7.5 55.0 -1.82 -1
1CYO F35H Helix_19.9 7.0 66.2 -2.82 -1
1CYO F35L Helix_19.9 7.0 66.2 -1.87 -1
1CYO F35Y Helix_19.9 7.0 66.2 0.79 1
1CYO V45E Helix_78.1 7.0 66.7 -2.68 -1
1CYO V45G Helix_78.1 7.0 25.0 -1.91 -1
1CYO V45H Helix_78.1 7.0 25.0 -1.65 -1
1CYO V45T Helix_78.1 7.0 25.0 -0.96 -1
1CYO V45Y Helix_78.1 7.0 66.7 -1.53 -1
1EL1 H21G Turn_104.6 4.5 66.4 -0.48 -1
1FC1 K370A null 7.4 20.0 -1.1 -1
1FC1 K392A null 7.4 20.0 -0.4 -1
1FC1 L368A null 7.4 20.0 -2.2 -1
1FC1 L398A null 7.4 20.0 -0.1 -1
1FC1 Q347A null 7.4 20.0 -1.1 -1
1FC1 Y349A null 7.4 20.0 -0.7 -1
1FLV A101L Helix_0.1 7.0 44.15 -0.53 -1
1FTG A101V Helix_1.6 7.0 43.25 -0.16 -1
1FTG D126K Coil_103.2 7.0 44.15 0.55 1
1FTG D43A Helix_39.8 7.0 44.15 0.1 1
1FTG D65K Helix_46.1 7.0 44.15 -0.09 -1
1FTG D75K Helix_104.9 7.0 43.25 1.01 1
1FTG E107A Helix_110.9 7.0 43.25 0.62 1
1FTG E40K Coil_119.3 7.0 43.25 0.87 1
1FTG E72K Coil_78.7 7.0 43.25 0.9 1
1FTG G68A Helix_49.8 7.0 43.25 0.55 1
1FTG I104V Helix_42.9 7.0 44.15 -0.56 -1
1FTG I156V Helix_1.9 7.0 44.15 -3.6 -1
1FTG I21A Helix_70.3 7.0 43.25 0.45 1
1FTG I21G Helix_70.3 7.0 43.25 -0.76 -1
1FTG I22V Helix_0.0 7.0 44.15 -1.39 -1
1FTG L143A Sheet_0.1 7.0 44.15 -0.1 -1
1FTG L50A Sheet_0.0 7.0 43.25 -2.84 -1
1FTG N97A Turn_24.5 7.0 44.15 -0.46 -1
1FTG Q111G Helix_119.9 7.0 43.25 -0.31 -1
1FTG V31A Helix_5.0 7.0 44.15 -1.72 -1
1FTG V83I Sheet_0.5 7.0 43.25 0.1 1
1HFY A30I Helix_0.0 2.0 20.0 0.3 1
1HFY A30T Helix_0.0 2.0 20.0 -0.06 -1
1HFY T38A Turn_0.4 7.0 58.85 -1.6 -1
1HFZ H107A Helix_135.6 7.4 56.2 -0.79 -1
1HFZ H107W Helix_135.6 7.4 56.2 -1.72 -1
1HFZ H107Y Helix_135.6 7.4 56.2 -0.19 -1
1HFZ I59W Coil_69.3 7.4 56.2 -0.93 -1
1HFZ K114E Coil_81.7 7.4 56.2 -0.65 -1
1HFZ K114N Coil_81.7 7.4 56.2 2.65 1
1HFZ K114Q Coil_81.7 7.4 56.2 -0.6 -1
1HFZ L110E Helix_85.3 7.4 56.2 -0.19 -1
1HFZ L110H Helix_85.3 7.4 56.2 1.39 1
1HFZ L110R Helix_85.3 7.4 56.2 0.43 1
1HFZ V42A Sheet_15.7 7.4 56.2 -0.93 -1
1HFZ V42G Sheet_15.7 7.4 56.2 -1.15 -1
1HFZ V42N Sheet_15.7 7.4 56.2 -0.24 -1
1HFZ W104Y Coil_29.7 7.4 56.2 -2.44 -1
1HFZ W118H Helix_13.2 7.4 56.2 -0.6 -1
1HFZ W118Y Helix_13.2 7.4 56.2 -1.17 -1
1HUE M69I Coil_61.2 7.0 63.9 0.0 1
1IGV D19N Coil_68.5 7.0 25.0 0.74 1
1IGV E17Q Turn_111.4 7.0 25.0 0.38 1
1IOB T9A Sheet_5.4 6.5 25.0 -0.8 -1
1IOB T9G Sheet_5.4 6.5 25.0 -2.6 -1
1IOB T9L Sheet_5.4 6.5 25.0 -0.7 -1
1IOB T9Q Sheet_5.4 6.5 25.0 -1.9 -1
1IRO V24I Sheet_4.5 9.08 107.0 0.36 1
1K9Q A20R null 7.0 65.0 0.89 1
1L63 A129M Helix_0.0 5.4 65.3 -1.9 -1
1L63 I100A Helix_9.4 5.4 65.3 -2.5 -1
1L63 I17A Sheet_16.4 5.4 65.3 -2.3 -1
1L63 I17M Sheet_16.4 5.4 65.3 -2.2 -1
1L63 L121A Helix_0.2 5.4 65.3 -2.2 -1
1L63 L66A Helix_3.9 5.4 65.3 -3.3 -1
1L63 L66M Helix_3.9 5.4 65.3 -1.0 -1
1L63 L7A Helix_0.0 5.4 65.3 -2.3 -1
1L63 L84A Helix_0.0 5.4 65.3 -3.7 -1
1L63 M102A Helix_1.1 5.4 65.3 -2.9 -1
1L63 M6A Helix_0.0 5.4 65.3 -1.6 -1
1LRP A49V Helix_35.6 8.0 51.5 -1.22 -1
1LRP G48A Helix_59.7 8.0 53.4 0.87 1
1LRP G48N Helix_59.7 8.0 53.4 0.79 1
1LRP G48S Helix_59.7 8.0 53.4 0.68 1
1LRP K4Q Coil_112.0 8.0 51.5 0.43 1
1LRP Q33Y Helix_67.8 8.0 51.5 1.32 1
1LRP Q44Y Helix_80.8 8.0 51.5 -0.02 -1
1LRP Y88C Helix_55.6 8.0 60.0 2.4 1
1LZ1 A32L Helix_0.0 2.7 64.9 -0.1 -1
1LZ1 A32S Helix_0.0 2.7 64.9 -0.33 -1
1LZ1 A96M Helix_0.0 2.7 64.9 0.02 1
1LZ1 A96S Helix_0.0 2.7 64.9 -1.0 -1
1LZ1 A9S Helix_0.0 2.7 64.9 -0.02 -1
1LZ1 D120N Coil_92.7 4.5 65.0 0.05 1
1LZ1 E35L Helix_35.0 2.7 64.9 -0.53 -1
1LZ1 E7Q Helix_54.1 4.5 65.0 -1.29 -1
1LZ1 G105A Helix_15.3 2.7 64.9 -0.62 -1
1LZ1 G127A Turn_82.2 2.7 64.9 -0.55 -1
1LZ1 G16A Turn_43.8 2.7 64.9 -1.39 -1
1LZ1 G48A Turn_82.2 2.7 64.9 0.45 1
1LZ1 G68A Turn_69.7 2.7 64.9 -0.12 -1
1LZ1 H78A Turn_152.1 2.7 64.9 -0.14 -1
1LZ1 H78G Turn_152.1 2.7 64.9 -0.12 -1
1LZ1 I23A Turn_15.3 2.7 64.9 -2.54 -1
1LZ1 I23V Turn_12.3 2.7 49.2 -0.41 -1
1LZ1 I59A Sheet_3.0 2.7 49.2 -1.31 -1
1LZ1 I59F Sheet_3.0 2.7 64.9 -0.81 -1
1LZ1 I59G Sheet_3.0 2.7 64.9 -3.83 -1
1LZ1 I59L Sheet_3.0 2.7 64.9 0.0 1
1LZ1 I59M Sheet_3.0 2.7 64.9 -1.29 -1
1LZ1 I59S Sheet_3.0 2.7 64.9 -3.58 -1
1LZ1 I59T Sheet_3.0 2.7 64.9 -2.22 -1
1LZ1 I59V Sheet_2.7 2.7 49.2 -0.93 -1
1LZ1 I59Y Sheet_3.0 2.7 64.9 -3.78 -1
1LZ1 I89A Coil_5.4 2.7 64.9 -2.7 -1
1LZ1 I89V Coil_5.3 2.7 49.2 -0.35 -1
1LZ1 L8T Helix_0.0 2.7 64.9 -3.73 -1
1LZ1 N118A Turn_149.7 2.7 64.9 0.19 1
1LZ1 N118G Turn_149.7 2.7 64.9 0.05 1
1LZ1 P71G Turn_76.7 2.8 68.8 -1.6 -1
1LZ1 R21A Turn_145.7 2.7 64.9 1.31 1
1LZ1 R21G Turn_145.7 2.7 64.9 1.15 1
1LZ1 Y124F Turn_18.7 2.7 64.9 -0.36 -1
1LZ1 Y45F Sheet_125.5 2.7 64.9 0.07 1
1OTR E34A Helix_72.8 3.0 65.0 0.07 1
1OTR E34C Helix_72.8 3.0 65.0 0.91 1
1OTR E34D Helix_72.8 3.0 65.0 -0.22 -1
1OTR E34F Helix_72.8 3.0 65.0 0.72 1
1OTR E34G Helix_72.8 3.0 65.0 -1.39 -1
1OTR E34H Helix_72.8 3.0 65.0 -3.08 -1
1OTR E34I Helix_72.8 3.0 65.0 1.65 1
1OTR E34K Helix_72.8 3.0 65.0 -2.15 -1
1OTR E34L Helix_72.8 3.0 65.0 1.36 1
1OTR E34N Helix_72.8 3.0 65.0 -0.88 -1
1OTR E34P Helix_72.8 3.0 65.0 -2.13 -1
1OTR E34Q Helix_72.8 3.0 65.0 -1.46 -1
1OTR E34R Helix_72.8 3.0 65.0 -3.51 -1
1OTR E34S Helix_72.8 3.0 65.0 0.12 1
1OTR E34T Helix_72.8 3.0 65.0 1.51 1
1OTR E34V Helix_72.8 3.0 65.0 0.86 1
1OTR E34W Helix_72.8 3.0 65.0 1.31 1
1OTR E34Y Helix_72.8 3.0 65.0 0.41 1
1OTR Q41L Sheet_0.2 3.75 50.0 -0.26 -1
1OTR Q41N Sheet_0.2 3.75 50.0 -2.56 -1
1OTR Q41S Sheet_0.2 3.75 50.0 -1.27 -1
1OTR Q41T Sheet_0.2 3.75 50.0 -0.43 -1
1OTR Q41V s_0.2 3.75 50.0 -0.05 -1
1PGA A48P Turn_95.2 5.5 25.0 -0.7 -1
1PGA D46A Sheet_55.4 7.0 25.0 -1.36 -1
1PGA I6N Sheet_44.4 5.2 25.0 -1.53 -1
1PGA I6T Sheet_44.4 5.2 25.0 -1.6 -1
1PGA V21P Coil_133.0 5.5 25.0 0.5 1
1PGA V29P Helix_65.8 5.5 25.0 -3.5 -1
1PIN F25A Sheet_45.0 7.0 40.0 -2.14 -1
1PIN F25L Sheet_45.0 7.0 40.0 -1.37 -1
1PIN F25Y Sheet_45.0 7.0 40.0 0.22 1
1PIN G10A Turn_23.4 7.0 40.0 -0.85 -1
1PIN I28A Turn_70.0 7.0 40.0 -0.36 -1
1PIN I28G Turn_70.0 7.0 40.0 -0.48 -1
1PIN K6A Coil_166.0 7.0 40.0 0.15 1
1PIN N26D Sheet_0.9 7.0 40.0 -1.88 -1
1PIN N30A Turn_45.7 7.0 40.0 -0.47 -1
1PIN N30G Turn_45.7 7.0 40.0 0.53 1
1PIN P8A Turn_25.3 7.0 40.0 -0.97 -1
1PIN P8G Turn_25.3 7.0 40.0 -0.92 -1
1PIN S19A Turn_48.7 7.0 40.0 -0.14 -1
1PIN S19G Turn_48.7 7.0 40.0 0.01 1
1PIN S32A Sheet_43.6 7.0 40.0 -0.26 -1
1PIN S32G Sheet_43.6 7.0 40.0 -0.81 -1
1PIN T29A Turn_1.3 7.0 40.0 -1.25 -1
1PIN T29D Turn_1.3 7.0 40.0 -1.33 -1
1PIN T29G Turn_1.3 7.0 40.0 -1.99 -1
1PIN T29S Turn_1.3 7.0 40.0 -0.65 -1
1PIN W34A Coil_155.6 7.0 40.0 -0.4 -1
1PIN W34F Coil_155.6 7.0 40.0 -0.1 -1
1PIN Y24F Sheet_22.9 7.0 40.0 -0.66 -1
1PIN Y24W Sheet_22.9 7.0 40.0 -0.56 -1
1RGG D25H null 7.0 25.0 0.9 1
1RGG D25K Helix_126.6 7.0 25.0 0.9 1
1RGG D79A Sheet_12.4 7.0 52.6 2.75 1
1RGG D79E Sheet_12.4 7.0 52.6 -0.3 -1
1RGG D79F Sheet_12.4 7.0 52.6 3.0 1
1RGG D79H Sheet_12.4 7.0 52.6 1.8 1
1RGG D79I Sheet_12.4 7.0 52.6 2.85 1
1RGG D79K Sheet_12.4 7.0 52.6 2.3 1
1RGG D79L Sheet_12.4 7.0 52.6 2.7 1
1RGG D79N Sheet_12.4 7.0 52.6 1.8 1
1RGG D79R Sheet_12.4 7.0 52.6 2.7 1
1RGG D79W Sheet_12.4 7.0 52.6 2.3 1
1RGG D79Y Sheet_12.4 7.0 52.6 2.9 1
1RGG H85Q Turn_94.3 7.0 49.0 0.0 1
1RGG R65A Coil_31.3 7.0 49.0 -1.0 -1
1RGG T16V Helix_51.3 7.0 48.4 0.3 1
1RGG T56V Sheet_3.1 7.0 48.4 -1.9 -1
1RGG T72V Sheet_19.2 7.0 48.4 -0.2 -1
1RGG T82V Sheet_1.4 7.0 48.4 -1.7 -1
1RGG V2T Coil_36.5 7.0 48.4 -0.9 -1
1RGG V43T Coil_38.1 7.0 48.4 -0.5 -1
1RGG V57T Coil_0.0 7.0 48.4 -4.4 -1
1RGG Y30F null 7.0 25.0 0.4 1
1RGG Y52F null 7.0 25.0 -3.6 -1
1RGG Y81F null 7.0 25.0 -1.2 -1
1RGG Y86F null 7.0 25.0 -0.3 -1
1RN1 H40T Sheet_66.1 6.0 25.0 -0.26 -1
1RN1 N36A Turn_67.8 7.0 25.0 0.03 1
1RN1 N81A Sheet_5.8 7.0 25.0 -2.87 -1
1RN1 N9A Sheet_44.0 7.0 25.0 -0.9 -1
1RN1 S17A Helix_62.7 7.0 25.0 0.67 1
1RN1 S64A Turn_84.4 7.0 25.0 -1.44 -1
1RN1 V78T null 7.0 25.0 -3.1 -1
1RN1 Y42F Sheet_13.9 7.0 25.0 1.14 1
1RN1 Y42W Sheet_13.9 6.0 25.0 -0.14 -1
1RRO P26A Helix_11.13 7.4 53.6 -0.74 -1
1RTB A109G Sheet_6.4 5.0 40.0 -0.43 -1
1RTB A64G Coil_76.6 5.0 40.0 -0.43 -1
1RTB D121A Coil_12.0 6.0 25.0 -2.2 -1
1RTB D121N Coil_12.0 6.0 25.0 -1.9 -1
1RTB F46A Sheet_0.0 6.0 24.85 -6.36 -1
1RTB F46L Sheet_0.0 6.0 24.85 -3.2 -1
1RTB F46V Sheet_0.0 6.0 24.85 -4.54 -1
1RTB P114A Sheet_112.1 4.2 56.05 -3.2 -1
1RTB P114G Sheet_112.1 6.0 61.6 -3.3 -1
1RTB S123A Sheet_27.6 7.0 61.7 0.46 1
1RTB S75A Turn_0.0 7.4 61.1 -2.5 -1
1RTB S75T Turn_0.0 7.4 61.1 -2.8 -1
1RTB V116A Sheet_20.4 5.0 40.0 -0.66 -1
1RTB V116G Sheet_20.4 5.0 40.0 -1.18 -1
1RTB V54A Helix_0.0 5.0 40.0 -2.58 -1
1RTB V54G Helix_0.0 5.0 40.0 -4.87 -1
1RTB V54I Helix_0.0 5.0 40.0 -1.95 -1
1RTB V54L Helix_0.0 5.0 40.0 -1.09 -1
1RTB Y97A Sheet_6.3 5.0 63.3 -12.0 -1
1RTB Y97F Sheet_6.3 5.0 63.3 -3.54 -1
1RTB Y97G Sheet_6.3 5.0 63.3 -11.7 -1
1RTP H26P Helix_26.1 7.4 45.8 1.25 1
1RTP K80S Helix_114.1 7.4 45.8 -0.29 -1
1RX4 L28R Helix_124.0 7.8 15.0 0.5 1
1SHG D48G Turn_104.3 3.5 24.85 1.05 1
1STN D83A Turn_35.6 7.0 20.0 -3.9 -1
1STN D83G Turn_35.6 7.0 20.0 -2.8 -1
1STN F34C null 7.6 20.0 -2.8 -1
1STN G79S Coil_18.6 7.0 20.0 -2.4 -1
1STN L103A Helix_0.0 7.0 20.0 -4.6 -1
1STN L25A Sheet_0.0 7.0 51.4 -2.6 -1
1STN L37A Coil_13.0 7.0 20.0 -1.8 -1
1STN L37G Coil_13.0 7.0 20.0 -3.9 -1
1STN S141A Coil_104.9 7.0 40.0 -0.12 -1
1STN V66L Helix_2.3 7.0 51.4 0.8 1
1STN W140F Helix_54.8 7.0 20.0 -0.6 -1
1STN W140H Helix_54.8 7.0 20.0 -0.4 -1
1STN W140L Helix_54.8 7.0 20.0 -4.5 -1
1STN W140Y Helix_54.8 7.0 20.0 -1.1 -1
1STN Y91S Sheet_0.0 7.0 20.0 -5.3 -1
1SUP N76D Coil_90.0 8.0 58.8 0.45 1
1SUP Q206C Sheet_64.6 8.0 58.8 1.25 1
1TUP R248Q Coil_194.1 7.2 10.0 -1.94 -1
1TUP R249S Coil_26.3 7.2 10.0 -1.95 -1
1TUP R273H Sheet_73.4 7.2 10.0 -0.35 -1
1VQB D36C Sheet_49.6 7.0 25.0 -1.02 -1
1VQB D36N Sheet_49.6 7.0 25.0 -0.5 -1
1VQB F13T Sheet_82.8 7.0 25.0 -0.35 -1
1VQB F68L Sheet_63.0 7.0 25.0 -2.13 -1
1VQB F68V Sheet_63.0 7.0 25.0 -2.5 -1
1VQB L65P Coil_154.1 7.0 25.0 -0.75 -1
1VQB T62C Sheet_54.6 7.0 25.0 -0.35 -1
1VQB T62V Sheet_54.6 7.0 25.0 0.65 1
1VQB V19C Sheet_101.0 7.0 25.0 -0.15 -1
1VQB V19T Sheet_101.0 7.0 25.0 -0.3 -1
1VQB V35A Sheet_8.5 7.0 25.0 -1.1 -1
1VQB V35C Sheet_8.5 7.0 25.0 -0.7 -1
1VQB V35F Sheet_8.5 7.0 25.0 -1.58 -1
1VQB V35I Sheet_8.5 7.0 25.0 -0.32 -1
1VQB V35L Sheet_8.5 7.0 25.0 -1.35 -1
1VQB V35M Sheet_8.5 7.0 25.0 -0.53 -1
1VQB V35T Sheet_8.5 7.0 25.0 -2.65 -1
1VQB V45A Sheet_49.6 7.0 25.0 -1.05 -1
1VQB V45C Sheet_49.6 7.0 25.0 -0.05 -1
1VQB V45L Sheet_49.6 7.0 25.0 -1.5 -1
1VQB V45T Sheet_49.6 7.0 25.0 -1.75 -1
1VQB V63C Sheet_23.6 7.0 25.0 -2.05 -1
1VQB V63T Sheet_23.6 7.0 25.0 -2.5 -1
1VQB Y41A Coil_170.1 7.0 25.0 -0.2 -1
1VQB Y41F Coil_170.1 7.0 25.0 -0.3 -1
1W3D L159A Coil_61.8 5.5 51.85 -2.0 -1
1W3D L159G Coil_61.8 5.5 51.85 -1.9 -1
1W3D L159V Coil_61.8 5.5 51.85 -0.6 -1
1W3D V158A Sheet_1.3 5.5 51.85 -3.2 -1
1W4H A134G Helix_44.7 7.0 9.85 -0.37 -1
1W4H A140G Helix_81.3 7.0 9.85 -1.02 -1
1W4H A168G Helix_88.4 7.0 9.85 -0.07 -1
1W4H I149V Coil_8.7 7.0 9.85 -0.75 -1
1W4H L139A Helix_8.0 7.0 9.85 -3.5 -1
1W4H L158A Coil_10.2 7.0 9.85 -2.12 -1
1W4H T159S Coil_39.6 7.0 9.85 -1.63 -1
1W4H V163A Helix_0.0 7.0 9.85 -2.02 -1
1WQ5 C154A Sheet_0.0 9.0 50.0 -1.03 -1
1WQ5 C154S Sheet_0.0 9.0 50.0 -1.72 -1
1WQ5 C154V Sheet_0.0 9.0 50.0 -1.12 -1
1WQ5 F139W Helix_10.8 7.8 23.0 0.02 1
1WQ5 G211D Sheet_0.0 7.8 25.0 -0.5 -1
1WQ5 G211E Sheet_0.0 7.8 25.0 -0.4 -1
1WQ5 G211R Sheet_0.0 7.8 4.0 -0.1 -1
1WQ5 G211S Sheet_0.0 7.8 25.0 -0.7 -1
1WQ5 G211V Sheet_0.0 7.8 25.0 0.5 1
1WQ5 G211W Sheet_0.0 7.8 25.0 -1.2 -1
1WQ5 P132A Coil_60.7 9.0 54.1 -0.92 -1
1WQ5 P132G Coil_60.7 9.0 54.1 -0.78 -1
1WQ5 P207A Coil_49.7 9.0 54.1 -1.64 -1
1WQ5 P57A null 9.0 54.1 -0.04 -1
1WQ5 Y175C Sheet_2.4 7.8 25.0 -0.6 -1
1YCC P76G Coil_100.5 4.6 25.0 -0.78 -1
1YCC P76R Coil_100.5 4.6 25.0 -0.97 -1
1YCC P76S Coil_100.5 4.6 25.0 -1.89 -1
1YCC P76V Coil_100.5 4.6 25.0 -1.07 -1
1YCC P76W Coil_100.5 4.6 25.0 -2.38 -1
1YCC P76Y Coil_100.5 4.6 25.0 -2.07 -1
1YYX L76A null 5.0 25.0 -3.43 -1
1YYX M33A null 5.0 25.0 -3.5 -1
1YYX V84A null 5.0 25.0 -3.85 -1
1ZG4 S235A null 7.0 50.6 0.58 1
2ABD A34G Helix_7.0 5.3 5.0 -1.57 -1
2ABD A9G Helix_9.0 5.3 5.0 -1.81 -1
2ABD E67A Helix_97.3 5.3 5.0 -0.36 -1
2ABD K54A Helix_74.4 5.3 5.0 -0.86 -1
2ABD K54M Helix_74.4 5.3 5.0 0.27 1
2ABD P19A Coil_6.4 5.3 5.0 -1.07 -1
2ABD Q33A Helix_1.3 5.3 5.0 -3.66 -1
2ABD V12A Helix_7.9 5.3 5.0 -1.69 -1
2AFG F85W Sheet_0.3 6.6 24.85 0.1 1
2AFG L44F Sheet_0.0 7.3 39.8 0.31 1
2AFG L44P Sheet_0.0 6.6 40.05 0.69 1
2AFG L44W Sheet_0.0 6.6 24.85 -0.81 -1
2AFG V109I Coil_1.8 7.3 39.8 -0.079 -1
2AFG V109L Coil_0.5 6.6 40.05 -0.57 -1
2AKY I213F Helix_0.0 7.5 25.0 -1.91 -1
2AKY T77H Helix_101.3 7.5 25.0 -2.15 -1
2CI2 D64A Sheet_30.6 6.25 25.0 -0.8 -1
2CI2 D71A Sheet_59.0 6.25 25.0 -3.41 -1
2CI2 F69A Sheet_34.5 6.25 25.0 -3.84 -1
2CI2 F69L Sheet_34.5 6.3 46.45 -2.11 -1
2CI2 F69V Sheet_34.5 6.25 25.0 -2.39 -1
2CI2 I76A Coil_1.0 6.3 25.0 -4.25 -1
2CI2 I76V Coil_1.0 6.3 25.0 0.21 1
2CI2 K36A Helix_90.3 6.3 46.45 -0.49 -1
2CI2 K36G Helix_90.3 6.25 25.0 -2.32 -1
2CI2 K72N Turn_208.2 6.25 25.0 0.004 1
2CI2 L40A Helix_79.7 6.25 25.0 -1.33 -1
2CI2 L40G Helix_79.7 6.25 25.0 -1.38 -1
2CI2 N75A Coil_41.5 6.25 25.0 -0.83 -1
2CI2 N75D Coil_41.5 6.25 25.0 -1.21 -1
2CI2 P25A Turn_71.2 6.25 25.0 -1.57 -1
2CI2 V82A Helix_17.8 6.3 25.0 -1.45 -1
2CI2 V82G Helix_17.8 6.3 25.0 -3.5 -1
2CI2 V82T Helix_17.8 6.3 25.0 -1.15 -1
2DRI A188C null 7.6 25.0 -1.8 -1
2GB1 G41C null 7.0 46.85 1.27 1
2LZM A129L Helix_0.0 5.4 65.3 -1.3 -1
2LZM A129V Helix_0.0 2.8 52.1 -0.7 -1
2LZM A49S Helix_47.3 3.0 51.55 -0.5 -1
2LZM A73S Helix_51.0 3.0 51.55 -0.4 -1
2LZM F153A Helix_0.1 5.7 64.88 -3.8 -1
2LZM F153I Helix_0.1 5.7 64.88 -0.2 -1
2LZM F153L Helix_0.1 5.7 64.88 0.3 1
2LZM F153M Helix_0.1 5.7 64.88 -0.6 -1
2LZM F153V Helix_0.1 5.7 64.88 -1.8 -1
2LZM G30A Turn_17.3 5.4 66.48 0.1 1
2LZM G30F Turn_17.3 5.4 66.48 -1.5 -1
2LZM I100M Helix_9.0 5.42 65.3 -1.6 -1
2LZM I100V Helix_9.0 5.35 61.0 -0.4 -1
2LZM I29A Turn_3.9 3.0 51.65 -2.6 -1
2LZM I58A Sheet_4.1 3.0 51.65 -3.2 -1
2LZM I58T Coil_4.1 5.4 59.0 -3.4 -1
2LZM K124G Coil_103.9 6.5 64.7 -0.1 -1
2LZM K147E Helix_90.3 5.3 25.0 -0.7 -1
2LZM K16E Sheet_120.1 5.3 66.7 0.5 1
2LZM L121M Helix_0.2 5.42 65.3 -0.8 -1
2LZM L39A Helix_82.2 5.45 53.0 -0.9 -1
2LZM L84M Helix_0.0 5.42 65.3 -1.9 -1
2LZM M102K Helix_0.7 5.3 65.3 -6.9 -1
2LZM M102L Helix_0.7 5.7 64.89 -0.82 -1
2LZM M102V Helix_0.7 3.0 47.0 -3.0 -1
2LZM M6I Helix_0.0 6.0 65.5 -1.38 -1
2LZM M6L Helix_0.0 3.0 47.0 -2.8 -1
2LZM N101A Helix_0.2 5.4 59.0 -1.5 -1
2LZM N116A Helix_76.7 3.01 51.65 0.17 1
2LZM N116D Helix_76.7 5.7 66.1 0.6 1
2LZM N132F Helix_41.0 5.4 66.48 1.3 1
2LZM N132I Helix_41.0 5.4 66.48 1.2 1
2LZM N132M Helix_41.0 5.4 66.48 1.5 1
2LZM N163D Coil_117.8 5.4 65.15 -0.21 -1
2LZM N68A Helix_77.4 2.5 47.8 0.05 1
2LZM Q105A Helix_58.1 5.8 66.3 -0.6 -1
2LZM Q105E Helix_58.1 5.8 66.3 -1.1 -1
2LZM Q105G Helix_58.1 5.8 66.3 -1.5 -1
2LZM Q105M Helix_58.1 5.4 59.0 -1.2 -1
2LZM Q122A Helix_75.8 3.01 51.65 -0.24 -1
2LZM Q69P Helix_89.4 6.5 63.2 -2.9 -1
2LZM R119A Helix_115.1 3.01 51.65 -0.18 -1
2LZM R119E Helix_115.1 5.35 66.7 -0.04 -1
2LZM R119H Helix_115.1 5.4 65.15 -0.29 -1
2LZM R119M Helix_115.0 5.7 66.1 0.1 1
2LZM S117A Helix_1.0 3.01 51.65 1.27 1
2LZM S117F Helix_1.0 5.4 65.09 1.1 1
2LZM S117I Helix_1.0 5.4 66.48 1.7 1
2LZM S117V Helix_1.0 5.4 66.48 2.0 1
2LZM S44A Helix_67.8 6.7 62.2 0.34 1
2LZM S44C Helix_67.8 3.01 51.68 -0.11 -1
2LZM S44D Helix_67.8 3.01 51.68 -0.11 -1
2LZM S44E Helix_67.8 3.01 51.68 0.0 1
2LZM S44F Helix_67.8 3.01 51.68 0.06 1
2LZM S44G Helix_67.8 3.01 51.68 -0.53 -1
2LZM S44H Helix_67.8 3.01 51.68 0.04 1
2LZM S44I Helix_67.8 3.01 51.68 0.31 1
2LZM S44K Helix_67.8 3.01 51.68 0.2 1
2LZM S44L Helix_67.8 3.01 51.68 0.39 1
2LZM S44M Helix_67.8 3.01 51.68 0.33 1
2LZM S44N Helix_67.8 3.01 51.68 -0.14 -1
2LZM S44P Helix_67.8 3.01 51.68 -3.03 -1
2LZM S44Q Helix_67.8 3.01 51.68 0.27 1
2LZM S44R Helix_67.8 3.01 51.68 0.24 1
2LZM S44T Helix_67.8 3.01 51.68 0.01 1
2LZM S44V Helix_67.8 3.01 51.68 0.1 1
2LZM S44W Helix_67.8 3.01 51.68 0.05 1
2LZM S44Y Helix_67.8 3.01 51.68 0.19 1
2LZM T109D Helix_116.8 6.7 62.4 0.6 1
2LZM T109N Helix_116.8 6.7 62.4 0.1 1
2LZM T115A Helix_87.1 3.01 51.65 -0.14 -1
2LZM T115E Helix_87.0 6.5 64.6 0.3 1
2LZM T151S Helix_31.5 5.4 65.15 0.39 1
2LZM T157A Coil_58.0 3.0 53.6 -0.5 -1
2LZM T157C Coil_58.0 2.0 42.0 -1.3 -1
2LZM T157D Coil_58.0 2.0 42.0 -1.1 -1
2LZM T157E Coil_58.0 3.0 53.6 -0.8 -1
2LZM T157F Coil_58.0 2.0 42.0 -2.4 -1
2LZM T157G Coil_58.0 2.0 42.0 -1.1 -1
2LZM T157H Coil_58.0 2.0 42.0 -2.1 -1
2LZM T157I Coil_58.0 6.0 64.5 -1.2 -1
2LZM T157L Coil_58.0 3.0 53.6 -1.7 -1
2LZM T157N Coil_58.0 3.0 53.6 -1.2 -1
2LZM T157R Coil_58.0 3.0 53.6 0.3 1
2LZM T157S Coil_58.0 2.0 42.0 -0.66 -1
2LZM T157V Coil_58.0 3.0 53.6 -1.2 -1
2LZM V71A Helix_6.6 3.0 51.65 -1.5 -1
2LZM V75T Helix_36.9 3.0 51.55 -1.3 -1
2RN2 A24V Sheet_0.0 5.5 52.7 0.88 1
2RN2 D94E Coil_99.6 5.5 49.8 -0.4 -1
2RN2 E135K Turn_105.9 5.5 52.7 -0.22 -1
2RN2 H62D Coil_131.8 5.5 52.7 -0.17 -1
2RN2 H62P Coil_131.8 5.5 52.0 1.1 1
2RN2 H62R Coil_131.8 5.5 52.7 0.36 1
2RN2 Q80L Coil_106.5 3.0 50.1 0.3 1
2TRX L78K Sheet_0.3 7.0 85.32 -3.9 -1
2TRX L78R Sheet_0.3 7.0 85.32 -4.0 -1
2WSY A18G Sheet_0.5 7.8 25.0 -1.3 -1
2WSY A18V Sheet_0.5 7.8 25.0 -0.6 -1
2WSY L209V Sheet_0.9 7.8 25.0 -1.0 -1
2WSY Y175Q Sheet_19.4 7.8 25.0 -4.0 -1
3BLS Y150F Coil_18.5 6.8 54.6 -0.7 -1
3HHR E74A Helix_52.4 8.0 20.0 -0.49 -1
3HHR E74D Helix_52.4 8.0 20.0 -0.55 -1
3HHR E74L Helix_52.4 8.0 20.0 -0.79 -1
3HHR E74Q Helix_52.4 8.0 20.0 -0.18 -1
3HHR E74S Helix_52.4 8.0 20.0 -0.91 -1
3HHR E74T Helix_52.4 8.0 20.0 -0.55 -1
3MBP P159A Turn_2.0 7.4 63.0 -1.8 -1
3MBP P159S Turn_2.0 7.4 63.0 -2.1 -1
3MBP Y283D Turn_56.5 7.6 25.0 -3.2 -1
451C V13M Helix_60.4 5.0 50.4 0.4 1
4LYZ K13D Helix_76.5 9.5 20.0 -6.69 -1
4LYZ M105T Helix_0.0 9.5 20.0 -0.24 -1
4LYZ P70N Coil_129.3 9.5 20.0 -2.15 -1
4LYZ R114H Coil_130.2 6.4 74.0 0.68 1
4LYZ R21Q Turn_142.7 6.4 74.0 -0.15 -1
4LYZ R68K Coil_117.8 6.4 74.0 -0.04 -1
4LYZ T40I Sheet_0.1 6.4 74.0 -2.2 -1
4LYZ T40S Sheet_0.1 6.4 74.0 -0.27 -1
5CRO A36S Helix_66.0 3.0 45.0 0.4 1
5CRO Q16L Helix_46.9 3.0 45.0 2.8 1
CspB-TB E48K null 7.5 55.0 -1.34 -1
CspB-TB E48Q null 7.5 55.0 -0.45 -1
CspB-TB K20E null 7.5 55.0 -1.31 -1
CspB-TB K20Q null 7.5 55.0 0.0 1
CspB-TB K20V null 7.5 55.0 2.17 1
CspB-TB R3Q null 7.5 55.0 -1.0 -1
P00782 Q40L null 5.0 20.0 1.1 1
P08505 H31A null 7.4 25.0 -0.3 -1
P08505 W34A null 4.0 25.0 -2.0 -1
P08821 E15G null 7.0 48.6 1.55 1
P43305 C72S null 7.4 53.6 0.72 1
