# Supplementary material for: Towards sequence-based prediction of mutation-induced stability changes in unseen non-homologous proteins
Source: BMC Genomics. 2014 Jan 24;15(Suppl 1):S4. doi: 10.1186/1471-2164-15-S1-S4 (PMC4046685; doi:10.1186/1471-2164-15-S1-S4)
Supplement: Supplementary file 1 — Additional file 1: Data set S1914. The files containing the S1914 data set, as well as training, cross-validation, and test splits are available in a white-space-delimited tabular text format. All files are compressed in a single zip archive S1914.zip. (ZIP 2 MB) [file 12864_2014_5677_MOESM1_ESM.zip › S1914/unseen-residue/unseen-mutation_cross-validation/replication2/S1914.train2.fold1]

1RN1 D49H Coil_144.8 7.0 25.0 1.1 1
1CSP M1R Coil_139.1 7.0 70.0 1.74 1
3MBP P48A Helix_38.6 7.4 63.0 0.5 1
1A23 H32L Helix_57.4 7.0 30.0 5.3 1
2ABD Y73F Helix_3.4 5.3 5.0 0.27 1
CspB-TB K12E null 7.5 55.0 0.43 1
3MBP T345I Helix_58.4 7.6 25.0 0.7 1
5CRO Y26Q Coil_162.9 7.0 45.0 1.4 1
2LZM N40D Helix_108.9 5.4 65.15 0.44 1
1YCC N52L Helix_16.8 4.6 26.85 2.56 1
4LYZ D101E Coil_94.7 6.4 74.0 0.0 1
1LZ1 A92S Helix_3.0 2.7 64.9 0.81 1
2LZM M106I Helix_56.1 5.35 61.0 0.2 1
2RN2 K117R Sheet_118.0 5.5 52.7 0.03 1
1BNI K19R Coil_72.0 6.3 25.0 0.2 1
2LZM N40A Helix_108.9 6.7 62.2 0.32 1
2RN2 D70N Coil_54.1 9.0 47.0 1.6 1
1RN1 Q25K Helix_94.8 7.0 25.0 0.94 1
1ROP D30N Turn_126.0 7.0 69.0 0.8 1
2LZM S38N Coil_52.1 6.7 62.4 0.0 1
1HME I38H Helix_138.6 7.0 20.0 0.0 1
1ROP D30R Turn_126.0 7.0 69.0 0.8 1
2RN2 G23A Sheet_0.0 5.5 52.5 0.5 1
1ZG4 E104K null 7.0 50.6 0.64 1
2LZM T26S Sheet_6.4 5.4 65.15 0.57 1
P08821 S27A null 7.0 48.6 0.73 1
1BNI T79V Coil_109.0 6.3 25.0 0.3 1
1CSP E43S Turn_131.6 7.0 70.0 0.29 1
3SSI M73A Coil_211.3 7.0 53.36 0.55 1
2LZM E45A Helix_53.4 6.7 62.2 0.01 1
1AZP V30I Sheet_0.0 7.0 50.0 0.7 1
1SUP M50F Coil_34.1 8.0 58.8 0.48 1
1MBG V103L Helix_0.0 7.5 25.0 2.44 1
1ROP D30C Turn_126.0 7.0 69.0 0.8 1
4LYZ G102V Coil_64.1 6.4 74.0 -0.04 -1
1BNI T6N Coil_74.5 6.3 25.0 -1.27 -1
1LZ1 P103G Turn_146.4 2.8 68.8 -0.1 -1
2LZM V149S Helix_0.1 5.4 59.0 -4.4 -1
4LYZ Q121H Coil_107.8 6.4 74.0 -0.45 -1
1C2R K12D Helix_81.0 7.5 25.0 -1.3 -1
1W3D V149G Turn_8.1 5.5 51.85 -4.1 -1
1YYX L94A null 5.0 25.0 -1.73 -1
1BNI L33Q Helix_95.4 6.3 25.0 -1.3 -1
1W4H L167A Helix_44.3 7.0 9.85 -0.57 -1
1AAR R72Q Sheet_117.1 5.0 25.0 -0.33 -1
2LZM S38A Coil_52.1 3.0 53.4 -0.77 -1
2LZM I3F Helix_19.8 6.5 64.7 -1.1 -1
2RN2 S68A Sheet_1.0 3.0 49.8 -0.5 -1
1BNI I109V Coil_45.0 6.3 25.0 -0.8 -1
4LYZ G49N Coil_22.2 9.5 20.0 -0.96 -1
1RTB I107V Sheet_9.9 5.0 40.0 -0.08 -1
1L63 L33M Sheet_15.2 5.4 65.3 -2.0 -1
3MBP G19C Helix_18.2 7.6 25.0 -2.3 -1
1BPI F22A Sheet_23.2 7.0 39.0 -2.0 -1
1LZ1 V74N c_93.3 2.7 64.9 -0.33 -1
2LZM T59S Coil_71.8 6.5 63.0 -0.2 -1
2ABD T35A Helix_50.9 5.3 5.0 -1.09 -1
1PGA V54A Sheet_0.1 7.0 25.0 -0.1 -1
1PGA K50A Turn_117.6 7.0 25.0 -0.45 -1
1BNI A32C Helix_92.3 6.3 25.0 -1.0 -1
1N0J I58T Helix_106.1 7.8 70.0 -2.7 -1
1STN L36C null 7.6 20.0 -2.9 -1
1OTR V17N Coil_2.8 3.75 50.0 -4.9 -1
1BPI V34A Sheet_61.9 7.0 39.0 -1.2 -1
2CI2 E60A Coil_92.3 6.3 25.0 -0.68 -1
1L63 V87M Helix_3.8 5.4 65.3 -2.3 -1
1FC1 K409A null 7.4 20.0 -2.4 -1
1PIN K13A Sheet_122.3 7.0 40.0 -0.02 -1
2RN2 S68T Sheet_1.0 3.0 49.8 -0.2 -1
1W3D E141A Helix_120.8 5.5 51.85 -0.7 -1
1BVC L69A Helix_1.1 11.0 76.5 -1.2 -1
1CSP E19K Sheet_79.8 7.5 55.0 -0.57 -1
1STN L36G Coil_0.0 7.0 20.0 -5.4 -1
2LZM D72P Helix_69.0 6.5 63.4 -2.7 -1
1ROP D30I Turn_126.0 7.0 69.0 -0.8 -1
1FC1 D399A null 7.4 20.0 -0.7 -1
2CI2 L51I Sheet_38.9 6.25 25.0 -0.26 -1
1VQB L49V Sheet_9.0 7.0 25.0 -1.45 -1
1POH S46A Helix_31.8 7.0 30.0 -1.0 -1
1BNI G52A Sheet_1.3 6.3 54.1 -5.3 -1
1RN1 D76N Sheet_3.4 7.0 15.0 -3.1 -1
1ZG4 G238S null 7.0 50.6 -1.25 -1
1VQB I47V Sheet_4.5 7.0 25.0 -1.27 -1
1G6N S128A Helix_11.8 7.9 20.0 -0.26 -1
1BNI T26G Coil_39.5 6.3 25.0 -1.54 -1
1STN I18M Coil_49.1 5.42 40.0 -0.2 -1
2RN2 A52S Helix_0.3 3.2 53.0 -1.8 -1
1BVC A130L Helix_0.0 7.8 4.0 -0.9 -1
1CDC A40G null 7.0 25.0 -1.71 -1
1PIN H27A Turn_91.2 7.0 40.0 -0.12 -1
1BNI A32G Helix_92.3 6.3 25.0 -0.9 -1
1VQB L37T Coil_115.8 7.0 25.0 -2.6 -1
1LZ1 V93A Helix_4.4 2.7 49.2 -1.0 -1
1OTR V17T Coil_2.8 3.75 50.0 -1.89 -1
1L63 L118A Helix_10.2 5.4 65.3 -3.2 -1
1LZ1 V110Y Helix_92.4 2.7 64.9 -0.14 -1
2LZM R96H Helix_70.4 6.5 70.0 -2.8 -1
1BNI Q31S Helix_101.4 6.3 25.0 -0.22 -1
1SSO I30V Sheet_1.9 7.0 50.0 -0.4 -1
1L63 I78A Helix_0.0 5.4 65.3 -1.2 -1
4LYZ D101Q Coil_94.7 6.4 74.0 -0.08 -1
1RTB I107A Sheet_9.9 5.0 40.0 -2.84 -1
1STN T33S Sheet_34.1 7.0 20.0 -1.4 -1
1LZ1 V2F Sheet_106.7 2.7 64.9 -0.86 -1
2LZM L91M Coil_5.2 5.42 65.3 -0.8 -1
1FC1 Y407A null 7.4 20.0 -2.1 -1
1PIN Y23A Sheet_44.3 7.0 40.0 -1.08 -1
1CSP N10K Sheet_52.1 7.5 55.0 -1.51 -1
2CI2 T55S Coil_57.1 6.25 25.0 -0.02 -1
2ABD V77A Helix_3.6 5.3 5.0 -1.14 -1
1W4H D162N Helix_16.2 7.0 9.85 -3.1 -1
1LZ1 Y38G Sheet_18.0 2.7 64.9 -2.32 -1
1RTB A5S Helix_30.3 7.0 61.7 -0.37 -1
1BPI E49A Helix_115.0 7.0 39.0 -0.2 -1
1VQB V43T Sheet_55.5 7.0 25.0 -0.8 -1
1CDC I57V null 7.0 25.0 -0.43 -1
1RX4 V75S Sheet_12.2 7.8 15.0 -1.9 -1
1BPI R20A Sheet_35.4 7.0 39.0 -1.8 -1
1FTG T122S Coil_26.6 7.0 44.15 -0.31 -1
1VQB L49C Sheet_9.0 7.0 25.0 -2.05 -1
1BNI D12G Helix_78.1 6.3 25.0 -1.25 -1
1BNI R83K Coil_66.7 6.3 25.0 -4.13 -1
2LZM M106K Helix_56.1 3.0 47.0 -3.4 -1
1VQB I47A Sheet_4.5 7.0 25.0 -3.52 -1
1OTR I36F Coil_28.9 3.0 50.0 -0.86 -1
1W3D I146A Turn_12.8 5.5 51.85 -2.7 -1
1BPI G36S Coil_0.6 4.6 72.6 -0.7 -1
1OTR L67N Sheet_0.1 3.75 50.0 -3.39 -1
1W3D V149A Turn_8.1 5.5 51.85 -2.8 -1
