# Supplementary material for: Towards sequence-based prediction of mutation-induced stability changes in unseen non-homologous proteins
Source: BMC Genomics. 2014 Jan 24;15(Suppl 1):S4. doi: 10.1186/1471-2164-15-S1-S4 (PMC4046685; doi:10.1186/1471-2164-15-S1-S4)
Supplement: Supplementary file 1 — Additional file 1: Data set S1914. The files containing the S1914 data set, as well as training, cross-validation, and test splits are available in a white-space-delimited tabular text format. All files are compressed in a single zip archive S1914.zip. (ZIP 2 MB) [file 12864_2014_5677_MOESM1_ESM.zip › S1914/unseen-residue/unseen-mutation_cross-validation/replication2/S1914.train2.fold2]

2LZM G113E Helix_58.1 5.4 65.15 0.3 1
1PIN S18G Turn_125.0 7.0 40.0 0.02 1
3SSI M73E Coil_211.3 7.0 53.36 1.05 1
1POH K49M Helix_91.6 7.0 25.0 1.0 1
1BNI T6D Coil_74.5 6.3 25.0 0.11 1
4LYZ D101N Coil_94.7 6.4 74.0 0.04 1
2RN2 D134V Helix_50.0 5.5 53.1 1.12 1
1C9O N55K Turn_150.1 7.0 75.0 0.1 1
1ROP D30Q Turn_126.0 7.0 69.0 1.8 1
1RTB H119A Sheet_70.1 6.0 25.0 0.2 1
1VQB E30M Sheet_29.6 7.0 25.0 0.32 1
4LYZ D101G Coil_94.7 6.4 74.0 0.45 1
2LZM D20S Sheet_46.2 5.4 65.1 0.7 1
1C2R K32E Coil_142.0 7.5 25.0 0.2 1
1LZ1 A47P Coil_84.3 2.8 68.8 0.1 1
2LZM R96K Helix_70.4 5.35 58.0 0.0 1
1SUP N218S Coil_88.1 8.0 58.8 1.07 1
3MBP P48S Helix_38.6 7.4 63.0 0.3 1
1WQ5 E49C Sheet_0.7 7.0 25.0 2.2 1
1BPI R39A Coil_183.5 7.0 39.0 0.0 1
3HHR S71T Coil_36.6 8.0 20.0 0.33 1
1YCC N52I Helix_16.8 6.0 25.0 4.2 1
1FLV V18L Helix_0.2 7.0 44.15 0.09 1
1BVC I142M Helix_0.3 11.0 76.5 0.9 1
1LZ1 V110A Helix_95.1 2.7 49.2 0.07 1
1VQB T48V Sheet_19.2 7.0 25.0 0.0 1
1BPI T11A Coil_65.8 7.0 39.0 0.0 1
1ROP D30A Turn_126.0 7.0 69.0 0.3 1
1IOB K97V Helix_91.5 6.5 25.0 0.8 1
2RN2 D10H Sheet_18.4 9.0 47.0 2.4 1
1KFW G406Q Turn_30.6 7.5 16.0 0.62 1
1RN1 D49A Coil_144.8 7.0 25.0 0.5 1
2LZM V131D Helix_99.1 3.01 53.08 0.08 1
1KFW G93P Coil_45.9 7.5 16.0 0.5 1
2LZM D89A Helix_71.7 5.35 58.0 -0.5 -1
1VQB I78T Sheet_91.6 7.0 25.0 -3.3 -1
1PIN R36A Coil_99.8 7.0 40.0 -0.29 -1
1YCC L85A Coil_8.8 6.0 25.0 -2.8 -1
2LZM V131S Helix_99.1 3.01 53.08 -0.05 -1
1EL1 V109K Helix_10.9 4.5 66.4 -0.43 -1
4LYZ S91V Helix_0.5 6.4 74.0 -0.08 -1
1L63 L91A Coil_5.3 5.4 65.3 -2.6 -1
2LZM A98V Helix_0.0 3.0 40.0 -4.9 -1
1BNI A32E Helix_92.3 6.3 25.0 -0.6 -1
1RTB I106L Sheet_0.0 5.0 40.0 -1.79 -1
1WQ5 C118A Helix_0.0 9.0 50.0 -1.36 -1
1W3D V129G Coil_39.4 5.5 51.85 -1.0 -1
1W3D A131G Sheet_13.3 5.5 51.85 -1.7 -1
1LZ1 V2R Sheet_101.4 2.7 64.9 -0.38 -1
1RN1 D49W Coil_144.8 7.0 25.0 -0.9 -1
1C9O Y15F Sheet_66.4 7.0 70.0 -0.05 -1
1VQB M77F Sheet_89.7 7.0 25.0 -0.1 -1
1C9O L66E Coil_112.1 7.0 70.0 -1.24 -1
1PGA T53V Sheet_45.2 5.2 25.0 -0.8 -1
1C9O E46K Sheet_56.0 7.0 75.0 -0.65 -1
1RTB P93S Coil_104.0 4.2 56.05 -2.1 -1
2LZM F67A Helix_10.5 3.0 51.65 -1.9 -1
3HHR S71V Coil_36.6 8.0 20.0 -1.19 -1
1BPI Y35G Sheet_14.3 2.0 25.0 -5.0 -1
1BNI A32R Helix_92.3 6.3 25.0 -0.1 -1
2CI2 I49G Sheet_75.3 6.3 25.0 -3.52 -1
1BNI I109A Coil_45.0 6.3 25.0 -2.1 -1
1RGG T18V Helix_6.4 7.0 48.4 -1.4 -1
2RN2 A52Y Helix_0.3 3.2 53.0 -2.3 -1
1BNI R69S Coil_36.2 6.3 25.0 -2.72 -1
3MBP A276G Helix_53.9 7.6 25.0 -1.5 -1
1AM7 H48N Coil_13.7 7.0 25.0 -5.0 -1
1VQB M77T Sheet_89.7 7.0 25.0 -0.4 -1
1LZ1 V2L Sheet_106.7 2.7 64.9 -0.05 -1
1FTG A84G Sheet_0.0 7.0 44.15 -1.8 -1
2ABD Y31N Helix_56.0 5.3 5.0 -1.52 -1
2CI2 V38A Helix_52.3 6.3 25.0 -0.46 -1
2CI2 V79G Coil_39.4 6.3 25.0 -3.24 -1
1HUE A27S Helix_0.0 7.0 63.9 -1.19 -1
1BPI Y23A Sheet_9.0 2.0 25.0 -5.9 -1
1YYX I98A null 5.0 25.0 -3.83 -1
1L63 L33A Sheet_15.2 5.4 65.3 -2.9 -1
1PGA T25P Helix_55.4 5.5 25.0 -2.8 -1
2CI2 T58A Coil_106.5 6.3 25.0 -0.69 -1
1VQB C33L Sheet_0.0 7.0 25.0 -1.3 -1
1TPK V65A Sheet_0.2 4.5 64.3 -2.0 -1
2RN2 A52E Helix_0.3 3.2 53.0 -1.5 -1
2RN2 Q113P Helix_97.3 5.5 52.0 -0.6 -1
1VQB S67C Helix_0.0 7.0 25.0 -1.85 -1
1WQ5 C118V Helix_0.0 9.0 50.0 -1.34 -1
1VQB L49T Sheet_9.0 7.0 25.0 -2.85 -1
2LZM R96A Helix_70.4 5.35 58.0 -2.0 -1
1VQB L32H Sheet_79.0 7.0 25.0 -0.45 -1
1VQB M77L Sheet_89.7 7.0 25.0 -0.6 -1
1VQB C33A Sheet_0.0 7.0 25.0 -0.25 -1
2AFG C117I Sheet 6.6 24.85 -0.36 -1
1BNI V36A Coil_71.8 6.3 25.0 -1.3 -1
1BVC W14F Helix_2.6 7.8 4.0 -1.1 -1
2CI2 Q41A Helix_139.6 6.25 25.0 -0.02 -1
2CI2 L68A Sheet_0.1 6.3 25.0 -3.82 -1
1C2R P35A Coil_24.2 7.5 30.0 -2.0 -1
P01051 V54A null 7.0 25.0 -2.37 -1
1BVC L9A Helix_56.0 9.6 82.2 -0.4 -1
1STN F61G Helix_56.0 7.0 20.0 -4.7 -1
1AG2 Q217R Helix_41.0 7.0 25.0 -2.13 -1
1BNI G52V Sheet_1.3 6.3 54.1 -8.4 -1
1WQ5 C118S Helix_0.0 9.0 50.0 -2.27 -1
2LZM V103I Helix_7.2 5.35 61.0 -0.5 -1
1VQB L81V Sheet_21.2 7.0 25.0 -0.1 -1
2LZM T152C Helix_0.0 5.4 59.0 -0.5 -1
2ABD Y28N Helix_53.1 5.3 5.0 -2.23 -1
1PGA T53S Sheet_29.1 5.2 60.0 -0.49 -1
1BVC S117A Helix_75.0 9.6 82.2 -0.3 -1
1STN F76A Coil_17.0 7.0 20.0 -4.1 -1
2LZM V111I Helix_0.0 5.7 64.89 -0.85 -1
2LZM I3D Helix_19.8 6.5 64.7 -3.2 -1
1RN1 A21H Helix_61.1 7.0 0.0 -0.17 -1
1BNI T6Q Coil_74.5 6.3 25.0 -1.87 -1
1WQ5 C81G Helix_0.0 9.0 50.0 -1.58 -1
1HME S37H Coil_70.8 7.0 20.0 -1.5 -1
1LZ1 V74R Coil_93.3 2.7 64.9 -0.07 -1
1BVC E4A Helix_122.4 4.0 25.0 -0.63 -1
2RN2 A52T Helix_0.3 3.2 53.0 -0.8 -1
2LZM I3P Helix_19.8 3.0 53.56 -2.53 -1
1CDC V30A null 7.0 25.0 -4.88 -1
2AKY N169D Coil_72.7 7.5 25.0 -2.15 -1
1PIN R21G Coil_148.1 7.0 40.0 -0.67 -1
1OTR I36V Coil_28.9 3.0 50.0 -0.79 -1
1BNI T26A Coil_39.5 6.3 25.0 -2.05 -1
2LZM D47A Helix_35.6 6.7 62.2 -0.95 -1
2LZM L133M Helix_0.8 5.42 65.3 -0.4 -1
1FTG V139A Turn_0.0 7.0 44.15 -0.87 -1
2RN2 A52G Helix_0.3 3.2 53.0 -2.7 -1
1RN1 V16C null 7.0 25.0 -4.68 -1
