# Supplementary material for: Towards sequence-based prediction of mutation-induced stability changes in unseen non-homologous proteins
Source: BMC Genomics. 2014 Jan 24;15(Suppl 1):S4. doi: 10.1186/1471-2164-15-S1-S4 (PMC4046685; doi:10.1186/1471-2164-15-S1-S4)
Supplement: Supplementary file 1 — Additional file 1: Data set S1914. The files containing the S1914 data set, as well as training, cross-validation, and test splits are available in a white-space-delimited tabular text format. All files are compressed in a single zip archive S1914.zip. (ZIP 2 MB) [file 12864_2014_5677_MOESM1_ESM.zip › S1914/unseen-residue/unseen-mutation_cross-validation/replication2/S1914.train2.fold3]

1PIN S18A Turn_125.0 7.0 40.0 0.03 1
1BNI K108R Sheet_113.0 6.3 25.0 0.9 1
1BVC E109A Helix_99.3 4.2 4.0 0.27 1
1CSP A46K Sheet_26.9 7.0 70.0 1.41 1
1N0J Y34F Helix_14.0 7.8 70.0 12.7 1
4LYZ M12F Helix_0.6 2.7 66.0 0.28 1
2LZM S38D Sheet_52.1 6.9 66.1 0.6 1
4LYZ A31V Helix_0.0 6.4 74.0 1.2 1
1CSP E66K Coil_46.8 7.0 70.0 2.17 1
1CDC L50V null 7.0 25.0 0.37 1
4LYZ S91T Helix_0.5 6.4 74.0 0.99 1
CspB-TB K42Q null 7.5 55.0 0.07 1
1RX4 V88A Coil_51.9 7.2 20.0 0.2 1
1VQB M77C Sheet_89.7 7.0 25.0 0.0 1
1SHG F52Y Sheet_50.9 7.0 24.85 0.44 1
2RN2 D10S Sheet_18.4 9.0 47.0 2.7 1
CspB-TB K55E null 7.5 55.0 0.81 1
2LZM I3L Helix_19.8 6.5 64.7 0.4 1
1FTG E61K Turn_108.5 7.0 44.15 0.24 1
1ROP D30S Turn_126.0 7.0 69.0 1.0 1
P08821 I42V null 7.0 48.6 0.52 1
451C F34Y Turn_23.3 5.0 50.4 1.9 1
1STN H124L Helix_92.2 7.0 51.4 1.3 1
2LZM E11A Helix_33.0 5.4 66.48 1.1 1
1ROP D30K Turn_126.0 7.0 69.0 0.9 1
4LYZ D101F Coil_94.7 6.4 74.0 0.72 1
2RN2 A52F Helix_0.3 3.2 53.0 0.5 1
2RN2 K91R Coil_80.5 5.5 49.8 0.0 1
1C9O Q2L Sheet_69.1 7.0 70.0 0.55 1
2LZM E11F Helix_33.0 5.4 66.48 1.7 1
2LZM E11H Helix_33.0 5.4 65.1 0.1 1
1C9O T31S Helix_30.7 7.0 70.0 0.17 1
1BVC G129A Helix_29.0 9.6 82.2 1.1 1
2RN2 K95N Turn_137.0 5.5 49.8 0.9 1
1L63 I50A Helix_34.5 5.4 65.3 -1.6 -1
1LZ1 G72A Turn_62.0 2.7 64.9 -0.36 -1
1BNI A32L Helix_92.3 6.3 25.0 -0.3 -1
2CI2 I39V Helix_0.0 6.3 25.0 -1.27 -1
3HHR S71A Coil_36.6 8.0 20.0 -0.97 -1
1FC1 F405A null 7.4 20.0 -2.5 -1
1STN V23F Sheet_0.2 5.35 40.0 -1.5 -1
1BNI A32W Helix_92.3 6.3 25.0 -1.0 -1
1C9O Q53E Sheet_105.1 7.0 70.0 -0.1 -1
1HFZ H32A Helix_44.7 7.4 56.2 -2.13 -1
1VQB R82C Sheet_50.7 7.0 25.0 -0.75 -1
1OTR V5N Sheet_0.0 3.75 50.0 -5.38 -1
1HFZ Q54A Coil_13.3 7.4 56.2 -0.41 -1
1OTR L67A Sheet_0.1 3.75 50.0 -2.82 -1
1LZ1 V2Y Sheet_101.4 2.7 64.9 -0.36 -1
1YCC N52S Helix_16.8 5.0 26.85 -1.29 -1
1RN1 A21V Helix_61.1 2.5 0.0 -0.66 -1
1BNI G34S Coil_38.5 6.3 25.0 -3.2 -1
1PIN L7V Coil_40.9 7.0 40.0 -1.26 -1
1LZ1 I106V Turn_13.0 2.7 49.2 -0.98 -1
1CSP F27A Sheet_71.7 7.0 45.0 -0.89 -1
3SSI M103V Helix_0.5 7.0 82.21 -1.84 -1
2ABD F5A Helix_0.0 5.3 5.0 -2.52 -1
2LZM M120K Helix_33.0 3.0 47.0 -1.6 -1
1RTB V57L Helix_0.0 5.0 40.0 -2.37 -1
2LZM R96T Helix_70.4 5.35 58.0 -2.8 -1
1CSP K7Q Sheet 7.5 55.0 -3.59 -1
1VQB K69H Sheet_86.7 7.0 25.0 -0.63 -1
1W3D L167A Helix_83.7 5.5 51.85 -1.2 -1
1BNI A32Y Helix_92.3 6.3 25.0 -0.8 -1
1FC1 L351A null 7.4 20.0 -1.3 -1
2RN2 E48D Helix_19.0 9.0 47.0 -0.2 -1
2ABD K32A Helix_51.7 5.3 5.0 -1.02 -1
2LZM R96L Helix_70.4 5.35 58.0 -3.2 -1
1BNI Y97G Sheet_29.7 6.3 25.0 -6.6 -1
2LZM T152S Helix_0.0 5.4 59.0 -2.0 -1
2RN2 S68G Sheet_1.0 3.0 49.8 -2.4 -1
1CDC L95V null 7.0 25.0 -0.75 -1
3SSI V13F Sheet_56.2 7.0 82.21 -5.69 -1
1AYF T54A Turn_57.2 8.5 37.0 -1.31 -1
2LZM I3T Helix_19.8 6.5 64.7 -2.3 -1
1BNI Q15G Helix_69.7 6.3 25.0 -1.6 -1
1VQB E40T Coil_163.5 7.0 25.0 -0.2 -1
2LZM I3Y Helix_19.8 6.5 64.7 -2.3 -1
1BNI N5A Coil_12.7 6.3 25.0 -1.9 -1
2LZM V149G Helix_0.1 5.4 59.0 -4.9 -1
1BNI V10A Helix_0.0 6.3 25.0 -3.4 -1
2CI2 E33Q Helix_99.3 6.25 25.0 -0.29 -1
1RN1 N44A Turn_49.7 7.0 25.0 -2.08 -1
1LZ1 V74A Coil_95.9 2.7 49.2 -0.43 -1
1BNI T16A Helix_104.3 6.3 25.0 -0.27 -1
1WQ5 E49G Sheet_0.7 7.0 25.0 -1.7 -1
4LYZ M12L Helix_0.6 2.7 66.0 -0.57 -1
1WQ5 E49Q Sheet_0.7 7.0 25.0 -2.5 -1
1RTB V108I Sheet_0.0 5.0 40.0 -0.43 -1
2CI2 E26A Turn_87.7 6.25 25.0 -0.47 -1
1BNI A32P Helix_92.3 6.3 25.0 -4.1 -1
2LZM T59D Coil_71.8 6.5 63.0 -1.2 -1
1W4H V154G Turn_130.9 7.0 9.85 -0.84 -1
2CI2 E33D Helix_99.3 6.25 25.0 -0.52 -1
2RN2 A52D Helix_0.3 3.2 53.0 -1.9 -1
2LZM G156D Coil_18.0 6.5 64.7 -2.3 -1
2LZM A93S Helix_75.9 3.0 51.55 -0.2 -1
CspB-TB D25N null 7.5 55.0 -0.72 -1
2CI2 P80A Sheet_3.7 6.25 25.0 -3.34 -1
1BNI Q31G Helix_101.4 6.3 25.0 -0.98 -1
2LZM V131T Helix_99.1 3.01 53.08 -0.12 -1
1VQB V70C Turn_104.6 7.0 25.0 -1.6 -1
1AM7 H31D Turn 7.0 25.0 -1.6 -1
1RN1 E58A Sheet_8.2 7.0 25.0 -0.77 -1
1BVC T67A Helix_92.0 9.6 82.2 -0.3 -1
1PIN E35A Coil_118.7 7.0 40.0 -0.73 -1
1RGG Y55F null 7.0 25.0 -0.6 -1
1RN1 Y56F Sheet_24.3 7.0 25.0 -0.78 -1
1OTR L67T Sheet_0.1 3.75 50.0 -2.92 -1
1RN1 S12A Sheet_43.9 7.0 25.0 -1.23 -1
1MGR Y11F null 7.0 25.0 -0.6 -1
1FC1 T394A null 7.4 20.0 -0.6 -1
1BNI I96G Sheet_0.0 6.3 25.0 -5.7 -1
1KFW G254P Turn_5.0 7.5 16.0 -0.65 -1
1RTB V57I Helix_0.0 5.0 40.0 -1.3 -1
1LZ1 G37Q Sheet_39.1 2.7 64.9 -0.26 -1
4LYZ N19K Turn_95.0 6.4 74.0 -1.06 -1
1LRP A66T Helix_21.7 8.0 51.5 -2.99 -1
1VQB I78V Sheet_91.6 7.0 25.0 -0.65 -1
1OTR I30L Helix_0.0 3.0 50.0 -1.96 -1
2LZM R96P Helix_70.4 5.35 58.0 -5.5 -1
2LZM K43A Helix_48.0 6.7 62.2 -1.03 -1
1WQ5 E49P Sheet_0.7 7.0 25.0 -0.6 -1
1STN F61A Helix_56.0 7.0 20.0 -2.4 -1
1LZ1 D91P Helix_49.5 2.8 68.8 -0.4 -1
1LZ1 D18N Turn_67.1 4.0 65.0 -1.7 -1
1WQ5 C81V Helix_0.0 9.0 50.0 -1.32 -1
1PGA T2P Sheet_86.6 5.5 25.0 -2.7 -1
1FC1 V397A null 7.4 20.0 -0.6 -1
