# Supplementary material for: Towards sequence-based prediction of mutation-induced stability changes in unseen non-homologous proteins
Source: BMC Genomics. 2014 Jan 24;15(Suppl 1):S4. doi: 10.1186/1471-2164-15-S1-S4 (PMC4046685; doi:10.1186/1471-2164-15-S1-S4)
Supplement: Supplementary file 1 — Additional file 1: Data set S1914. The files containing the S1914 data set, as well as training, cross-validation, and test splits are available in a white-space-delimited tabular text format. All files are compressed in a single zip archive S1914.zip. (ZIP 2 MB) [file 12864_2014_5677_MOESM1_ESM.zip › S1914/unseen-residue/unseen-mutation_cross-validation/replication2/S1914.train2.fold4]

1LZ1 V74I Coil_93.3 2.7 64.9 0.45 1
1VQB L32Y Sheet_79.0 7.0 25.0 0.5 1
1RN1 A21N Helix_61.1 2.5 0.0 0.34 1
1VQB A86V Sheet_98.4 7.0 25.0 0.25 1
1BNI S28E Helix_78.5 6.3 25.0 0.4 1
5CRO Y26V Coil_162.9 7.0 45.0 0.9 1
1AAR K6Q Sheet_100.8 5.0 25.0 0.26 1
1POH K49G Helix_91.6 7.0 25.0 1.2 1
2CI2 K37A Helix_139.0 6.3 46.45 0.23 1
1VQB K69M Sheet_86.7 7.0 25.0 0.08 1
451C E43Y Helix_96.3 5.0 50.4 0.6 1
1OTR K33Q null 3.25 65.0 0.05 1
1WQ5 E49I Sheet_0.7 7.0 25.0 8.0 1
1ROP D30H Turn_126.0 7.0 69.0 0.9 1
1N0J Q143N Turn_0.0 7.8 70.0 2.79 1
1YCC N52M Helix_16.8 4.6 26.85 2.25 1
2RN2 D134E Helix_50.0 5.5 53.1 0.86 1
2LZM E128A Helix_86.7 2.02 40.75 0.16 1
CspB-TB K12Q null 7.5 55.0 0.53 1
1HFY T33I Helix_18.4 2.0 20.0 0.18 1
4LYZ F34Y Helix_71.8 6.4 74.0 0.19 1
1YCC C102A Coil_1.2 6.0 46.5 2.9 1
1VQB L32W Sheet_79.0 7.0 25.0 1.4 1
1OTR K33M null 3.25 65.0 0.53 1
1PGA T53Y Sheet_45.2 5.2 25.0 0.5 1
2CI2 I49V Sheet_75.3 6.3 25.0 0.08 1
2AFG F108Y Sheet_9.8 7.3 39.8 0.331 1
1A23 H32Y Helix_57.4 7.0 30.0 6.8 1
4LYZ R73K Coil_154.3 6.4 74.0 0.23 1
2LZM V131I Helix_99.1 3.01 53.08 0.16 1
2LZM Q123E Helix_92.0 6.5 64.5 0.4 1
2RN2 A52M Helix_0.3 3.2 53.0 0.5 1
2RN2 R41C Coil_117.2 5.5 52.7 0.44 1
2RN2 E48Q Helix_19.0 9.0 47.0 0.3 1
1BVC E109G Helix_99.3 4.2 4.0 -0.93 -1
1YYX L48A null 5.0 25.0 -4.23 -1
1BNI Y17A Helix_121.0 6.3 25.0 -2.13 -1
1L63 V149M Helix_0.2 5.4 65.3 -2.8 -1
1AG2 R208H Helix_99.0 7.0 25.0 -1.44 -1
1RTP A21P Turn_71.3 7.4 45.8 -1.92 -1
1WQ5 C81S Helix_0.0 9.0 50.0 -1.41 -1
1PGA K10P Turn_167.6 5.5 25.0 -0.2 -1
1ROP D30P Turn_126.0 7.0 69.0 -1.6 -1
1BVC L69V Helix_1.1 11.0 76.5 -0.1 -1
1POH K49R Helix_91.6 7.0 25.0 -0.2 -1
1LZ1 V74F Coil_93.3 2.7 64.9 -0.29 -1
1BPI I19A Sheet_107.4 7.0 39.0 -2.1 -1
CspB-TB D10K null 7.5 55.0 -2.72 -1
1PIN S16A Turn_42.5 7.0 40.0 -0.44 -1
P01051 V14A null 7.0 25.0 -1.67 -1
1BNI G34R Coil_38.5 6.3 25.0 -2.42 -1
1CYO V61H Turn_112.1 7.0 25.0 -1.6 -1
1BVC I142A Helix_0.0 9.6 82.2 -1.9 -1
1AG2 T190V Helix_72.9 7.0 25.0 -0.17 -1
3MBP P133A Helix_40.3 7.4 63.0 -0.3 -1
4LYZ I55F Turn_0.8 6.4 74.0 -2.46 -1
1YYX F65A null 5.0 25.0 -2.5 -1
1W3D A165G Helix_55.1 5.5 51.85 -0.9 -1
1RN1 D49Y Coil_144.8 7.0 25.0 -0.5 -1
4LYZ I55M Turn_0.8 6.4 74.0 -2.27 -1
1RTB V63G Sheet_54.7 5.0 40.0 -3.5 -1
1PIN G20A Coil_54.7 7.0 40.0 -0.86 -1
CspB-TB K42E null 7.5 55.0 -0.22 -1
1FTG V160A Helix_0.6 7.0 44.15 -1.91 -1
1PGA T53Q Sheet_29.1 5.2 60.0 -0.98 -1
1W4H A130G Coil_42.0 7.0 9.85 -0.04 -1
1RN1 A21E Helix_61.1 7.0 0.0 -0.69 -1
1ROP D30T Turn_126.0 7.0 69.0 -0.4 -1
2LZM V149T Helix_0.1 5.4 59.0 -3.0 -1
1VQB L49A Sheet_9.0 7.0 25.0 -3.05 -1
2LZM I3E Helix_19.8 6.5 64.7 -2.0 -1
1BNI A32V Helix_92.3 6.3 25.0 -0.9 -1
1BPI F45A Sheet_20.3 2.0 25.0 -6.9 -1
1BNI G34A Coil_38.5 6.3 25.0 -3.12 -1
2CI2 I48V Sheet_33.8 6.3 25.0 -1.09 -1
1RN1 A21G Helix_61.1 2.5 0.0 -0.9 -1
1BPI G28A Coil_42.2 7.0 39.0 -1.0 -1
2AFG L73V Sheet_7.2 6.6 40.05 -1.46 -1
1BVC M131A Helix_0.0 7.8 4.0 -2.2 -1
1VQB L81C Sheet_21.2 7.0 25.0 -1.85 -1
2ABD K32E Helix_51.7 5.3 5.0 -1.68 -1
1BPI S47A Helix_35.7 7.0 39.0 -1.6 -1
3SSI V13M Sheet_56.2 7.0 82.21 -5.92 -1
1BPI N43G Coil_1.1 2.0 25.0 -5.7 -1
1VQB E30N Sheet_29.6 7.0 25.0 -0.55 -1
1LZ1 V100T Coil_0.9 2.7 64.9 -0.29 -1
2LZM K135E Turn_147.8 5.3 25.0 -1.0 -1
1RTB I107L Sheet_9.9 5.0 40.0 -2.19 -1
1RTB I106V Sheet_0.0 5.0 40.0 -0.8 -1
1RN1 A21Q Helix_61.1 7.0 0.0 -0.4 -1
1RX4 V75A Sheet_12.2 7.8 15.0 -0.2 -1
1STN D95G Sheet_56.8 7.0 20.0 -3.1 -1
1CYO V61E Turn_112.1 7.0 25.0 -1.05 -1
2LZM L118I Helix_9.7 5.35 61.0 -1.2 -1
1VQB E40C Coil_163.5 7.0 25.0 -0.8 -1
2RN2 A52P Helix_0.3 3.2 53.0 -1.6 -1
2LZM R96S Helix_70.4 5.35 58.0 -2.6 -1
1OTR V17A Coil_2.8 3.75 50.0 -1.63 -1
1VQB I47T Sheet_4.5 7.0 25.0 -3.7 -1
1PGA T53D Sheet_29.1 5.2 60.0 -2.21 -1
1LZ1 V74Y c_93.3 2.7 64.9 -0.24 -1
2CI2 V53A Sheet_77.9 6.3 25.0 -0.64 -1
1FC1 T350A null 7.4 20.0 -0.1 -1
3SSI V13I Sheet_56.2 7.0 82.21 -0.84 -1
1VQB A86T Sheet_98.4 7.0 25.0 -0.35 -1
1RGG E41K null 7.0 25.0 -1.2 -1
2CI2 D42A Helix_60.2 6.25 25.0 -0.96 -1
1PGA T49A Turn_98.7 7.0 25.0 -0.86 -1
1RN1 A21M Helix_61.1 2.5 0.0 -0.15 -1
1W4H I135V Helix_4.7 7.0 9.85 -0.03 -1
1VQB T48C Sheet_19.2 7.0 25.0 -0.4 -1
2RN2 S68L Sheet_1.0 3.0 49.8 -0.5 -1
1RGG D17K null 7.0 25.0 -1.1 -1
1RN1 A21I Helix_61.1 2.5 0.0 -0.44 -1
2LZM V111F Helix_0.0 5.7 64.89 -1.69 -1
1BNI A32D Helix_92.3 6.3 25.0 -0.7 -1
1BNI R83Q Coil_66.7 6.3 25.0 -2.05 -1
1ZG4 R164H null 7.0 49.9 -0.17 -1
2RN2 A52Q Helix_0.3 3.2 53.0 -1.2 -1
1RTB V63A Sheet_54.7 5.0 40.0 -2.02 -1
2CI2 I49T Sheet_75.3 6.3 25.0 -1.34 -1
2LZM L118M Helix_9.7 5.42 65.3 -0.7 -1
2LZM A42S Helix_0.0 3.0 51.55 -2.3 -1
1STN L89F Coil_25.9 5.38 40.0 -1.2 -1
1W4H A148G Helix_58.7 7.0 9.85 -0.43 -1
2CI2 Q41G Helix_139.6 6.25 25.0 -0.6 -1
1W3D I130V Coil_67.3 5.5 51.85 -0.2 -1
1RX4 V75I Sheet_12.2 7.8 15.0 -2.0 -1
2ABD D21H Helix_26.6 5.3 5.0 -0.56 -1
