# Supplementary material for: Towards sequence-based prediction of mutation-induced stability changes in unseen non-homologous proteins
Source: BMC Genomics. 2014 Jan 24;15(Suppl 1):S4. doi: 10.1186/1471-2164-15-S1-S4 (PMC4046685; doi:10.1186/1471-2164-15-S1-S4)
Supplement: Supplementary file 1 — Additional file 1: Data set S1914. The files containing the S1914 data set, as well as training, cross-validation, and test splits are available in a white-space-delimited tabular text format. All files are compressed in a single zip archive S1914.zip. (ZIP 2 MB) [file 12864_2014_5677_MOESM1_ESM.zip › S1914/unseen-residue/unseen-mutation_cross-validation/replication2/S1914.train2.fold5]

1CSP E42K Turn_126.1 7.5 55.0 0.02 1
1CSP E43Q Turn_131.6 7.5 55.0 0.05 1
1POH K49S Helix_91.6 7.0 25.0 1.2 1
1BPI K46A Coil_165.3 7.0 39.0 0.1 1
2RN2 D134I Helix_50.0 5.5 53.1 1.27 1
1YCC C102T Coil_1.2 6.0 57.1 0.8 1
1K9Q L30Y null 7.0 65.0 0.17 1
1WQ5 E49Y Sheet_0.7 7.0 25.0 0.0 1
1YCC C102S Coil_1.2 6.0 46.5 2.8 1
5CRO Y26C Coil_162.9 7.0 45.0 2.2 1
1VQB M77V Sheet_89.7 7.0 25.0 0.6 1
2RN2 D134S Helix_50.0 5.5 53.1 1.08 1
5CRO Y26L Coil_162.9 7.0 45.0 1.1 1
1LZ1 V110M Turn_92.4 2.7 64.9 0.53 1
1ARR P8L Sheet_46.3 7.5 25.0 2.49 1
3SSI M103L Helix_0.5 7.0 82.21 0.15 1
2RN2 D134H Helix_50.0 5.5 52.5 1.9 1
2RN2 D134N Helix_50.0 5.5 53.1 0.89 1
1FTG Q99A Turn_0.1 7.0 43.25 1.72 1
1AYF C95S Coil_66.0 8.5 37.0 0.96 1
1FTG V18I Helix_5.6 7.0 43.25 0.69 1
2LZM M106L Helix_56.1 3.0 47.0 0.5 1
1POH K49D Helix_91.6 7.0 25.0 1.8 1
2LZM V131L Helix_99.1 3.01 53.08 0.09 1
CspB-TB K55Q null 7.5 55.0 0.79 1
1IRO I33L Coil_1.9 9.08 107.0 0.76 1
1STN H46Y Turn_38.3 5.38 40.0 0.0 1
2LZM N144H Helix_97.9 6.7 62.4 0.3 1
2RN2 A52I Helix_0.3 3.2 53.0 1.9 1
2RN2 K95G Coil_137.0 5.5 49.8 1.9 1
2LZM V131E Helix_99.1 3.01 53.08 0.2 1
2RN2 A52L Helix_0.3 3.2 53.0 1.3 1
1OTR K33A null 3.25 65.0 0.43 1
1SUP G169A Coil_0.7 8.0 58.8 0.3 1
1BNI G34H Coil_38.5 6.3 25.0 -2.65 -1
1VQB C33S Sheet_0.0 7.0 25.0 -2.13 -1
1CSP D25K Coil_56.3 7.5 55.0 -1.39 -1
1RN1 D76S Sheet_3.4 7.0 15.0 -3.2 -1
1BNI R69M Coil_36.2 6.3 25.0 -2.12 -1
1LZ1 V2D Sheet_101.4 2.7 64.9 -1.43 -1
1W4H I135A Helix_4.7 7.0 9.85 -1.63 -1
1OTR K33G null 3.25 65.0 -1.46 -1
1RX4 E139K Sheet_74.0 7.8 15.0 -2.36 -1
1L63 M106A Helix_52.0 5.4 65.3 -1.9 -1
2LZM L99M Helix_0.0 5.7 64.88 -0.6 -1
2LZM E128K Helix_86.7 3.0 47.0 -1.16 -1
1ROP D30F Turn_126.0 7.0 69.0 -0.1 -1
1VQB L32R Sheet_79.0 7.0 25.0 -0.8 -1
2LZM R80K Helix_181.6 5.4 65.15 -0.17 -1
1RN1 V16S null 7.0 25.0 -4.71 -1
1L63 V111M Helix_0.0 5.4 65.3 -0.7 -1
1BNI L95G Coil_49.8 6.3 25.0 -4.7 -1
1PIN V22A Sheet_66.3 7.0 40.0 -0.26 -1
2LZM S90H Helix_38.0 6.5 63.0 -1.1 -1
1FTG V117A Coil_15.4 7.0 44.15 -1.74 -1
1RN1 V16A null 7.0 25.0 -2.19 -1
2RN2 A52H Helix_0.3 3.2 53.0 -3.6 -1
1BNI T26V Coil_39.5 6.3 25.0 -2.31 -1
2ABD L15A Coil_0.6 5.3 5.0 -3.1 -1
2LZM R96C Helix_70.4 5.35 58.0 -2.9 -1
2LZM A98S Helix_0.0 3.0 51.55 -2.5 -1
1AKK L94V Helix_4.5 2.0 83.0 -1.2 -1
1RX4 E139Q Sheet_74.0 7.8 15.0 -1.36 -1
1RTB V108G Sheet_0.0 5.0 40.0 -7.28 -1
1RN1 Y57F Sheet_13.5 7.0 25.0 -0.5 -1
2LZM A130S Helix_7.2 3.0 51.55 -1.0 -1
1AYF Y82W Coil_134.9 8.5 37.0 -0.21 -1
1RN1 A21W Helix_61.1 2.5 0.0 -0.3 -1
1BNI N77A Coil_71.3 6.3 25.0 -1.6 -1
2CI2 P44A Turn_109.5 6.25 25.0 -1.76 -1
2LZM A41S Helix_39.0 3.0 51.55 -0.6 -1
2LZM I3V Helix_19.8 6.5 64.7 -0.4 -1
2LZM T59A Coil_71.8 6.5 63.0 -1.5 -1
1RN1 A21T Helix_61.1 2.5 0.0 -0.57 -1
1RGG N39A Turn_17.1 7.0 48.4 -2.2 -1
1BVC F123K Coil_1.0 7.8 4.0 -2.1 -1
1BNI I96V Sheet_0.0 6.3 25.0 -0.98 -1
1BNI G53A Sheet_17.6 6.3 54.1 -3.4 -1
1BNI I96A Sheet_0.0 6.3 25.0 -3.54 -1
2LZM H31N Sheet_34.2 5.5 66.0 -4.0 -1
1RX4 V75R Sheet_12.2 7.8 15.0 -2.8 -1
1OTR V5T Sheet_0.0 3.75 50.0 -3.73 -1
2AFG C117S Turn_30.1 6.6 25.0 -0.62 -1
1BNI Q15A Helix_69.7 6.3 25.0 -0.2 -1
2LZM R96I Helix_70.4 5.35 58.0 -2.9 -1
2CI2 E34N Helix_88.6 6.25 25.0 -1.07 -1
2LZM K48A Helix_151.1 6.7 62.2 -0.56 -1
2CI2 E45A Turn_95.2 6.25 25.0 -0.32 -1
1L63 F104M Helix_32.0 5.4 65.3 -0.4 -1
1BNI Y13G Helix_39.1 6.3 25.0 -6.4 -1
2ABD P44A Coil_50.6 5.3 5.0 -1.4 -1
2LZM I27A Sheet_0.0 3.0 51.65 -3.1 -1
2LZM L133A Helix_0.8 3.01 51.8 -4.3 -1
1PGA A24P Helix_59.5 5.5 25.0 -0.5 -1
2LZM V87T Helix_3.4 3.0 51.55 -1.6 -1
2LZM N55G Turn_115.0 6.5 64.7 -0.6 -1
2CI2 L51A Sheet_38.9 6.3 46.45 -2.37 -1
3SSI V13L Sheet_56.2 7.0 82.21 -2.21 -1
1YYX A87G null 5.0 25.0 -3.03 -1
1W3D Y138F Helix_39.6 5.5 51.85 -2.0 -1
1BNI A32M Helix_92.3 6.3 25.0 -0.3 -1
1LRP Y22H Helix_46.4 8.0 51.5 -2.25 -1
1PGA T53R Sheet_29.1 5.2 60.0 -0.96 -1
2LZM I78V Helix_0.0 5.35 61.0 -0.8 -1
2HPR G49K h_18.7 7.0 25.0 -1.0 -1
1PGA T53A Sheet_29.1 5.2 60.0 -1.36 -1
1BNI A32K Helix_92.3 6.3 25.0 -0.2 -1
2CI2 A77G Coil_44.1 6.3 25.0 -1.88 -1
1LZ1 Y54F Sheet_17.5 2.7 64.9 -0.96 -1
1BNI T26E Coil_39.5 6.3 25.0 -0.05 -1
1LZ1 Y38F Sheet_18.0 2.7 64.9 -0.19 -1
2WSY I232V Sheet_1.1 7.8 25.0 -1.2 -1
2LZM T152A Helix_0.0 5.4 59.0 -1.5 -1
1LZ1 I106A Turn_4.7 2.7 64.9 -0.93 -1
1LZ1 V110F Turn_92.4 2.7 64.9 -0.05 -1
1RRO P21A Turn_66.74 7.4 53.6 -0.74 -1
2LZM R96E Helix_70.4 5.35 58.0 -2.5 -1
1L63 V103A Helix_7.5 5.4 65.3 -1.6 -1
1CLW E309V Sheet_28.8 7.4 88.4 -2.3 -1
1BNI A32N Helix_92.3 6.3 25.0 -0.7 -1
1VQB C33I Sheet_0.0 7.0 25.0 -0.45 -1
2CI2 T22A Sheet_53.5 6.3 25.0 -0.85 -1
1RN1 Y11F Sheet_5.9 7.0 25.0 -2.11 -1
1BNI T26N Coil_39.5 6.3 25.0 -1.29 -1
P00912 S212C null 6.5 23.0 -1.0 -1
2ABD Y28A Helix_53.1 5.3 5.0 -2.47 -1
1BNI T6S Coil_74.5 6.3 25.0 -0.22 -1
1C2R K14E Helix_97.0 7.5 25.0 -1.3 -1
1RX4 V75C Sheet_12.2 7.8 15.0 -0.2 -1
