# Supplementary material for: Towards sequence-based prediction of mutation-induced stability changes in unseen non-homologous proteins
Source: BMC Genomics. 2014 Jan 24;15(Suppl 1):S4. doi: 10.1186/1471-2164-15-S1-S4 (PMC4046685; doi:10.1186/1471-2164-15-S1-S4)
Supplement: Supplementary file 1 — Additional file 1: Data set S1914. The files containing the S1914 data set, as well as training, cross-validation, and test splits are available in a white-space-delimited tabular text format. All files are compressed in a single zip archive S1914.zip. (ZIP 2 MB) [file 12864_2014_5677_MOESM1_ESM.zip › S1914/unseen-residue/unseen-mutation_cross-validation/replication2/S1914.train2.fold6]

2RN2 D134A Helix_50.0 5.5 53.1 1.51 1
3MBP D55N Coil_46.7 7.6 25.0 0.0 1
2ABD K52M Helix_74.4 5.3 5.0 0.18 1
2RN2 V74I Helix_0.6 5.5 52.0 0.6 1
1WQ5 E49H Sheet_0.7 7.0 25.0 1.3 1
2RN2 D134T Helix_50.0 5.5 53.1 1.08 1
5CRO Y26D Coil_162.9 7.0 45.0 2.7 1
1WQ5 E49M Sheet_0.7 7.0 25.0 4.5 1
1LZ1 V2I Sheet_106.7 2.7 64.9 1.1 1
1YCC N52V Helix_16.8 4.6 26.85 1.67 1
1PGA D47A Turn_114.0 7.0 25.0 0.36 1
2LZM C54T Turn_3.7 6.5 70.0 0.3 1
4LYZ N103D Turn_96.6 9.5 20.0 0.24 1
2RN2 V74L Helix_0.6 5.5 52.0 0.9 1
2LZM D20N Sheet_46.2 5.4 65.1 1.3 1
1AAR K6E Sheet_100.8 5.0 25.0 0.53 1
2LZM V131A Helix_99.1 5.4 66.51 0.39 1
1WQ5 E49V Sheet_0.7 7.0 25.0 3.2 1
1KFW N198K Turn_97.0 7.5 16.0 0.81 1
1LZ1 V110D Helix_92.4 2.7 64.9 0.17 1
1ROP D30E Turn_126.0 7.0 69.0 1.0 1
1OTR K33F null 3.25 65.0 0.17 1
1FTG E20K Helix_72.0 7.0 43.25 1.32 1
2RN2 D134L Helix_50.0 5.5 53.1 1.51 1
1CSP R56Q Turn_232.1 7.5 55.0 0.38 1
1C9O R56E Turn_213.1 7.0 75.0 0.76 1
1LZ1 V110G Turn_92.4 2.7 64.9 0.48 1
1FLV G87V Sheet_0.0 7.0 44.15 0.12 1
4LYZ D101A Coil_94.7 6.4 74.0 0.76 1
2LZM D20T Sheet_46.2 5.4 65.1 0.9 1
2RN2 D10A Sheet_18.4 9.0 47.0 4.0 1
2RN2 D70A Coil_54.1 9.0 47.0 1.1 1
1LZ1 V110P Helix_92.4 2.8 68.8 0.5 1
1RTB V118G Sheet_32.1 5.0 40.0 -2.77 -1
2ABD Y73A Helix_3.4 5.3 5.0 -4.83 -1
1PGA T53I Sheet_45.2 5.2 25.0 -0.3 -1
2LZM A134S Helix_29.0 3.0 51.55 -0.1 -1
3HHR S71Q Coil_36.6 8.0 20.0 -1.28 -1
2LZM R96G Helix_70.4 5.35 58.0 -2.6 -1
1BPI Y10A Coil_78.2 7.0 39.0 -1.2 -1
1BNI I51A Sheet_0.2 6.3 25.0 -4.7 -1
1TPK V65L Sheet_0.2 4.5 64.3 -1.9 -1
1HFZ A106S Helix_90.4 7.4 56.2 -1.05 -1
3SSI M103A Helix_0.5 7.0 82.21 -2.32 -1
2LZM I3G Helix_19.8 6.5 64.7 -2.1 -1
1BNI I88V Sheet_0.0 6.3 25.0 -1.43 -1
1W3D L167V Helix_83.7 5.5 51.85 -0.2 -1
1LZ1 G19A Turn_44.4 2.7 64.9 -1.77 -1
1TPK V65T Sheet_0.2 4.5 64.3 -1.0 -1
1FTG S71A Helix_83.7 7.0 44.15 -0.69 -1
1RN1 A21R Helix_61.1 2.5 0.0 -0.41 -1
1W4H T152S Coil_103.1 7.0 9.85 -0.29 -1
2CI2 I56A Coil_174.8 6.25 25.0 -0.03 -1
1BVC V13A Helix_0.0 9.6 82.2 -0.7 -1
2CI2 P52A Sheet_87.1 6.25 25.0 -0.17 -1
1VQB L37I Coil_115.8 7.0 25.0 -0.7 -1
1BVC K77A Helix_100.8 4.0 25.0 -0.04 -1
2LZM I3A Helix_19.8 6.5 64.7 -0.7 -1
1RX4 V75H Sheet_12.2 6.5 15.0 -1.9 -1
1PGA T53G Sheet_29.1 5.2 60.0 -2.57 -1
2CI2 I49A Sheet_75.3 6.3 25.0 -2.12 -1
1MBG V103A Helix_0.0 7.5 25.0 -2.32 -1
2LZM T59N Coil_71.8 6.5 63.0 -1.1 -1
1W4H L138A Helix_30.5 7.0 9.85 -1.67 -1
2CI2 K43A Coil_9.0 6.3 46.45 -0.65 -1
1BNI T16G Helix_104.3 6.3 25.0 -1.66 -1
1BNI Y17G Helix_121.0 6.3 25.0 -4.46 -1
1RN1 A21S Helix_61.1 7.0 0.0 -0.4 -1
1IOB K97R Helix_91.5 6.5 25.0 -0.5 -1
2LZM R96Y Helix_70.4 5.35 58.0 -4.7 -1
1BVC E18A Helix_78.4 4.0 25.0 -0.6 -1
2AFG C83S Turn_0.1 6.6 25.0 -1.91 -1
2CI2 V53G Sheet_77.9 6.3 25.0 -2.43 -1
1RGG T59V Coil_33.3 7.0 48.4 -1.7 -1
1YCC N52H Helix_16.8 4.6 26.85 -1.27 -1
1PGA A23P Helix_29.5 5.5 25.0 -0.3 -1
1W3D V144A Coil_3.5 5.5 51.85 -2.0 -1
1BNI T6P Coil_74.5 6.3 25.0 -3.08 -1
1OTR I36L Coil_28.9 3.0 50.0 -1.31 -1
2LZM T59V Coil_71.8 6.5 63.0 -1.5 -1
2LZM W138Y Helix_10.6 2.2 -1.0 -1.71 -1
1W3D V129A Coil_39.4 5.5 51.85 -0.7 -1
1WQ5 C81A Helix_0.0 9.0 50.0 -0.69 -1
1W4H T152A Coil_103.1 7.0 9.85 -1.36 -1
2RN2 E48A Helix_19.0 9.0 47.0 -0.3 -1
1LRP I84S Helix_59.9 8.0 51.5 -2.25 -1
1OTR K33S null 3.25 65.0 -0.36 -1
1RX4 V75Y Sheet_12.2 7.8 15.0 -2.3 -1
1VQB C33M Sheet_0.0 7.0 25.0 -1.75 -1
1TPK V65S Sheet_0.2 4.5 64.3 -2.4 -1
1LZ1 V100A Turn_0.9 2.7 49.2 -0.57 -1
1BPI Y35A Sheet_14.3 7.0 39.0 -1.1 -1
1RTB I81G Sheet_0.2 5.0 40.0 -4.8 -1
2LZM A42K Helix_0.0 5.45 53.0 -3.7 -1
1ROP D30V Turn_126.0 7.0 69.0 -0.4 -1
1HFZ Q117A Helix_34.6 7.4 56.2 -0.96 -1
1BVC L29V Helix_4.8 11.0 76.5 -1.7 -1
1VQB L37A Coil_115.8 7.0 25.0 -3.85 -1
1W3D D145A Coil_61.8 5.5 51.85 -2.1 -1
1TPK V65M Sheet_0.2 4.5 64.3 -2.2 -1
4LYZ S91D Helix_0.5 6.4 74.0 -2.31 -1
1WQ5 E49S Sheet_0.7 7.0 25.0 -1.4 -1
1PGA T53C Sheet_29.1 5.2 60.0 -0.58 -1
1W4H L144A Coil_41.7 7.0 9.85 -1.9 -1
1WQ5 E49K Sheet_0.7 7.0 25.0 -0.9 -1
1PIN S16G Turn_42.5 7.0 40.0 -0.92 -1
1BNI I88G Sheet_0.0 6.3 25.0 -7.4 -1
2LZM L99V Helix_0.0 5.7 64.88 -2.0 -1
1LZ1 V99T Helix_2.6 2.7 64.9 -0.5 -1
1RN1 A21Y Helix_61.1 2.5 0.0 -0.39 -1
1BPI G56A Helix_18.8 7.0 39.0 -0.2 -1
1PIN Y23L Sheet_44.3 7.0 40.0 -1.18 -1
1LZ1 G37A Coil_39.1 2.7 64.9 -0.29 -1
1RN1 A21L Helix_61.1 2.5 0.0 -0.13 -1
1BNI R72G Sheet_83.6 6.3 25.0 -2.5 -1
1CLW G177R Sheet_28.4 7.4 88.4 -2.1 -1
1BPI N44G Coil_20.5 2.0 25.0 -4.7 -1
2LZM D92N Coil_63.2 6.7 62.4 -1.4 -1
1ONC M23L Turn_0.0 7.0 25.0 -2.22 -1
1VQB I78C Sheet_91.6 7.0 25.0 -2.2 -1
1BNI V45T Helix_42.9 6.3 25.0 -2.4 -1
1HUE V42I Sheet_0.3 7.0 63.9 -0.82 -1
1BNI A32T Helix_92.3 6.3 25.0 -0.8 -1
1PGA T53L Sheet_29.1 5.2 60.0 -0.91 -1
2LZM A82S Helix_89.5 3.0 51.55 -0.3 -1
1CDC L16V null 7.0 25.0 -2.2 -1
2LZM I3M Helix_19.8 6.5 64.7 -0.9 -1
1VQB I47F Sheet_4.5 7.0 25.0 -0.97 -1
