# Supplementary material for: Towards sequence-based prediction of mutation-induced stability changes in unseen non-homologous proteins
Source: BMC Genomics. 2014 Jan 24;15(Suppl 1):S4. doi: 10.1186/1471-2164-15-S1-S4 (PMC4046685; doi:10.1186/1471-2164-15-S1-S4)
Supplement: Supplementary file 1 — Additional file 1: Data set S1914. The files containing the S1914 data set, as well as training, cross-validation, and test splits are available in a white-space-delimited tabular text format. All files are compressed in a single zip archive S1914.zip. (ZIP 2 MB) [file 12864_2014_5677_MOESM1_ESM.zip › S1914/unseen-residue/unseen-mutation_cross-validation/replication2/S1914.train2.fold7]

1CSP E43K Turn_131.6 7.5 55.0 0.17 1
1ROP D30M Turn_126.0 7.0 69.0 0.6 1
2CI2 K30A Turn_84.8 6.25 25.0 0.42 1
4LYZ G102A Turn_64.1 2.7 65.6 0.02 1
1LRP G46A Helix_61.1 8.0 53.4 0.66 1
1LZ1 V110R Helix_92.4 2.7 64.9 0.88 1
1BNI Q15I Helix_69.0 6.3 25.0 1.0 1
1VQB L28V Sheet_62.9 7.0 25.0 0.55 1
3SSI M73D Coil_211.3 7.0 53.36 1.6 1
1CSP E53Q Sheet_115.9 7.5 55.0 0.19 1
1PIN R17A Turn_218.4 7.0 40.0 0.0 1
4LYZ H15L Helix_44.2 6.4 74.0 0.76 1
451C F7A Helix_18.7 5.0 50.4 1.1 1
1OTR K33V null 3.25 65.0 0.93 1
2HPR G49A Helix_18.7 7.0 25.0 0.8 1
1LZ1 V110N Helix_92.4 2.7 64.9 0.07 1
1HFZ H32Y Helix_44.7 7.4 56.2 0.07 1
1BNI Y103F Coil_60.3 6.3 25.0 0.0 1
1LZ1 V110I Turn_92.4 2.7 64.9 0.86 1
2AFG H21Y Sheet_6.5 7.3 39.8 0.754 1
451C V78I Helix_7.6 5.0 50.4 1.0 1
1WQ5 E49W Sheet_0.7 7.0 25.0 1.1 1
2CI2 T55A Coil_57.1 6.25 25.0 0.23 1
1WQ5 E49F Sheet_0.7 7.0 25.0 2.4 1
1CSP N55D Turn_160.4 7.5 55.0 0.5 1
2HPR G49E Helix_18.7 7.0 25.0 1.4 1
1RGG Q38A Coil_104.3 7.0 49.0 1.0 1
1A23 H32S Helix_57.4 7.0 30.0 5.2 1
1OTR K33I null 3.25 65.0 1.55 1
1RGG Q94K Coil_74.9 7.0 52.6 0.3 1
2LZM A82P Helix_89.5 6.5 64.7 0.8 1
5CRO Y26H Coil_162.9 7.0 45.0 1.9 1
2LZM A41D Helix_39.0 5.4 65.15 0.29 1
2LZM M120Y Helix_33.0 5.35 61.0 -0.1 -1
1RN1 A21F Helix_61.1 2.5 0.0 -0.57 -1
2LZM L46A Helix_0.0 6.7 62.2 -1.86 -1
1STN A60G Helix_60.7 7.0 20.0 -1.5 -1
1LZ1 Y20F Turn_50.9 2.7 64.9 -0.5 -1
1BNI T6E Coil_74.5 6.3 25.0 -0.27 -1
2CI2 T22V Sheet_53.5 6.3 25.0 -0.32 -1
2LZM V103M Helix_7.2 5.42 65.3 -1.2 -1
1VQB L37C Coil_115.8 7.0 25.0 -2.3 -1
2CI2 V57A Coil_61.9 6.25 25.0 -1.47 -1
1STN L36A Coil_0.0 7.0 20.0 -3.6 -1
2LZM C54V Turn_3.7 6.5 70.0 -0.7 -1
2LZM I3S Helix_19.8 6.5 64.7 -1.7 -1
1YCC F82Y Coil_35.4 6.0 25.0 -0.7 -1
1BNI T99V Sheet_1.7 6.3 25.0 -2.7 -1
2LZM K85A Helix_84.1 5.35 58.0 -0.6 -1
1BVC D60A Helix_55.1 4.0 25.0 -0.13 -1
2LZM D20A Sheet_46.2 5.4 65.1 -0.3 -1
1CSP E42Q Turn_126.1 7.5 55.0 -0.12 -1
1L63 F104A Helix_32.0 5.4 65.3 -2.7 -1
1VQB L37V Coil_115.8 7.0 25.0 -1.75 -1
1TUP R175H Coil_5.8 7.2 10.0 -3.01 -1
1W3D I146V Turn_12.8 5.5 51.85 -1.2 -1
1ANK F86L Coil_3.1 7.2 51.8 -0.8 -1
4LYZ C94A Helix_2.9 9.5 20.0 -4.78 -1
1RTB V47G Sheet_0.0 5.0 40.0 -7.34 -1
1RGG Y49F null 7.0 25.0 -0.2 -1
1STN E73A Sheet_45.8 7.0 20.0 -1.6 -1
1RN1 D49F Coil_144.8 7.0 25.0 -0.4 -1
4LYZ I55V Turn_0.8 6.4 74.0 -0.91 -1
2DRI L62C null 7.6 25.0 -2.7 -1
1BPI R1A Coil_144.3 7.0 39.0 -0.5 -1
1RTB V108A Sheet_0.0 5.0 40.0 -4.2 -1
1STN D95A Sheet_56.8 7.0 20.0 -3.6 -1
1W3D E141Q Helix_120.8 5.5 51.85 -0.4 -1
1PIN E12A Sheet_73.2 7.0 40.0 -0.48 -1
1IOB K97G Helix_91.5 6.5 25.0 -1.2 -1
3SSI M103I Helix_0.5 7.0 82.21 -1.89 -1
3SSI M73L Coil_211.3 7.0 53.36 -0.25 -1
1BPI N24A Sheet_34.9 7.0 39.0 -2.2 -1
1LZ1 V2M Sheet_106.7 2.7 64.9 -0.31 -1
1FC1 T366A null 7.4 20.0 -2.3 -1
2CI2 L51V Sheet_38.9 6.3 46.45 -0.5 -1
2CI2 E34Q Helix_88.6 6.25 25.0 -0.47 -1
1ROP D30L Turn_126.0 7.0 69.0 -0.1 -1
2LZM G28A Sheet_0.2 3.02 51.6 -2.0 -1
1ROP D30W Turn_126.0 7.0 69.0 -0.4 -1
1PIN Y23F Sheet_44.3 7.0 40.0 -0.52 -1
1W4H H166G Helix_24.3 7.0 9.85 -1.58 -1
2LZM R96F Helix_70.4 5.35 58.0 -4.2 -1
1BNI V45A Helix_42.9 6.3 25.0 -1.8 -1
1STN A90S Coil_0.0 7.0 20.0 -2.0 -1
1BNI Y13F Helix_39.1 6.3 25.0 -0.41 -1
1RTB V108L Sheet_0.0 5.0 40.0 -0.7 -1
1LZ1 V93T Helix_3.8 2.7 64.9 -0.67 -1
1BNI K62R Coil_87.0 6.3 25.0 -0.45 -1
1OTR V5A Sheet_0.0 3.75 50.0 -3.01 -1
1WQ5 E49N Sheet_0.7 7.0 25.0 -0.6 -1
1PGA T53H Sheet_29.1 5.2 60.0 -0.99 -1
1RN1 A21D Helix_61.1 7.0 0.0 -0.71 -1
2ABD K32R Helix_51.7 5.3 5.0 -1.83 -1
1LZ1 C77A Turn_20.6 3.0 57.0 -4.6 -1
1CSP A46E Sheet_26.9 7.0 70.0 -0.6 -1
1LZ1 D67N Coil_34.6 4.5 65.0 -1.7 -1
1BNI Y17F Helix_121.0 6.3 25.0 -0.3 -1
1BNI G34T Coil_38.5 6.3 25.0 -3.37 -1
1RGG D33A Turn_16.5 7.0 52.6 -6.1 -1
1PGA T53W Sheet_29.1 5.2 60.0 -0.32 -1
1L63 V111A Helix_0.0 5.4 65.3 -1.0 -1
2LZM R96D Helix_70.4 5.35 58.0 -3.5 -1
1AYF Y82F Coil_134.9 8.5 37.0 -0.01 -1
1CLW T235I Coil_16.1 7.4 88.4 -1.6 -1
1PIN L7I Coil_40.9 7.0 40.0 -0.85 -1
2LZM V149C Helix_0.1 5.4 59.0 -2.0 -1
1BNI K27G Helix_67.8 6.3 25.0 -0.48 -1
1RN1 D76A Sheet_3.4 7.0 15.0 -3.75 -1
1BPI P9A Coil_49.1 7.0 39.0 -0.8 -1
1C9O E36K Coil_142.9 7.0 75.0 -0.19 -1
1BNI I76A Sheet_0.0 6.3 25.0 -1.9 -1
2CI2 V79T Coil_39.4 6.3 25.0 -0.38 -1
1BPI K41A Coil_97.9 7.0 39.0 -0.4 -1
1LZ1 Y63F Coil_112.1 2.7 64.9 -0.24 -1
2LZM R96M Helix_70.4 5.35 58.0 -2.7 -1
1W3D A139G Helix_0.7 5.5 51.85 -2.3 -1
1LZ1 V121A Turn_21.8 2.7 49.2 -1.75 -1
1LZ1 V74G Coil_93.3 2.7 64.9 -0.22 -1
1RTB I81V Sheet_0.2 5.0 40.0 -0.43 -1
1FTG I51V Sheet_0.0 7.0 44.15 -1.83 -1
1LZ1 V2N s_101.4 2.7 64.9 -1.34 -1
1AYF H56R Sheet_5.6 8.5 37.0 -1.16 -1
1PIN R21A Coil_148.1 7.0 40.0 -0.65 -1
1BPI R53A Helix_170.4 7.0 39.0 -0.1 -1
1C9O E12K Helix_162.3 7.0 75.0 -0.43 -1
1PIN P9A Turn_100.4 7.0 40.0 -0.19 -1
4LYZ F3Y Sheet_15.5 6.4 74.0 -0.45 -1
