# Supplementary material for: Towards sequence-based prediction of mutation-induced stability changes in unseen non-homologous proteins
Source: BMC Genomics. 2014 Jan 24;15(Suppl 1):S4. doi: 10.1186/1471-2164-15-S1-S4 (PMC4046685; doi:10.1186/1471-2164-15-S1-S4)
Supplement: Supplementary file 1 — Additional file 1: Data set S1914. The files containing the S1914 data set, as well as training, cross-validation, and test splits are available in a white-space-delimited tabular text format. All files are compressed in a single zip archive S1914.zip. (ZIP 2 MB) [file 12864_2014_5677_MOESM1_ESM.zip › S1914/unseen-residue/unseen-mutation_cross-validation/replication2/S1914.train2.fold8]

1C9O N11S Turn_74.5 7.0 70.0 0.33 1
1PGA T53F Sheet_45.2 5.2 25.0 1.01 1
1VQB E30F Sheet_29.6 7.0 25.0 1.02 1
1POH S46N Helix_31.8 7.0 30.0 0.4 1
1LZ1 G129A Coil_79.4 2.7 64.9 0.14 1
1VQB M77I Sheet_89.7 7.0 25.0 0.8 1
1VQB H64C Coil_78.3 7.0 25.0 0.25 1
2RN2 D70E Coil_54.1 9.0 47.0 0.1 1
2ABD D21A Helix_26.6 5.3 5.0 0.42 1
2LZM G77A Helix_3.8 6.5 64.7 0.4 1
1POH S46D Helix_31.8 7.0 30.0 1.45 1
1CSP N10D Sheet_52.1 7.5 55.0 0.31 1
1RN1 Y24W Helix_35.6 6.0 25.0 1.24 1
2LZM V131M Helix_99.1 3.01 53.08 0.12 1
1BVC I142L Helix_0.3 11.0 76.5 0.6 1
2LZM G113A Helix_58.1 6.5 64.7 0.3 1
1TPK V65I Sheet_0.2 4.5 64.3 0.3 1
1WQ5 E49L Sheet_0.7 7.0 25.0 6.2 1
4LYZ D101K Coil_94.7 6.4 74.0 0.19 1
2LZM A41V Helix_39.0 5.4 66.51 0.3 1
451C Q37R Turn_101.9 5.0 50.4 0.5 1
4LYZ A31I Helix_0.0 6.4 74.0 1.4 1
2RN2 E119V Sheet_57.0 5.5 52.7 0.74 1
1AYF T54S Turn_57.2 8.5 37.0 0.05 1
1POH K49N Helix_91.6 7.0 25.0 0.4 1
1WQ5 E49T Sheet_0.7 7.0 25.0 0.0 1
1RGG E74K null 7.0 25.0 1.1 1
4LYZ D101R Coil_94.7 6.4 74.0 0.27 1
1RN1 Y45W Turn_127.5 6.0 25.0 0.74 1
1OTR K33E null 3.25 65.0 0.05 1
2LZM K60P Helix_107.7 6.5 64.7 0.0 1
2LZM E108V Helix_48.8 5.4 65.2 0.7 1
1ROP D30Y Turn_126.0 7.0 69.0 0.2 1
1PIN R17G Turn_218.4 7.0 40.0 -0.22 -1
1RN1 A21K Helix_61.1 2.5 0.0 -0.51 -1
1BPI I18A Sheet_68.4 7.0 39.0 -1.5 -1
1OTR L67S Sheet_0.1 3.75 50.0 -3.3 -1
1VQB S67T Helix_0.0 7.0 25.0 -0.8 -1
4LYZ I55A Turn_0.8 6.4 74.0 -4.4 -1
2CI2 E33N Helix_99.3 6.3 46.45 -0.7 -1
2CI2 R62A Turn_113.8 6.25 25.0 -0.58 -1
1VQB C33V Sheet_0.0 7.0 25.0 -0.1 -1
1CDC L89V null 7.0 25.0 -0.14 -1
1CSP K7E Sheet 7.5 55.0 -3.59 -1
1PGA D36P Helix_114.1 5.5 25.0 -3.1 -1
2ABD L25A Helix_16.0 5.3 5.0 -1.02 -1
2CI2 K37G Helix_139.0 6.3 46.45 -0.97 -1
1CSP E53K Sheet_115.9 7.5 55.0 -0.19 -1
1RTB P93A Coil_104.0 4.2 56.05 -2.7 -1
1W3D D145N Coil_61.8 5.5 51.85 -0.9 -1
1W4H L131A Coil_51.8 7.0 9.85 -0.94 -1
4LYZ S91Y Helix_0.5 6.4 74.0 -3.07 -1
1BVC V114A Helix_10.0 9.6 82.2 -1.4 -1
2CI2 V66A Sheet_0.0 6.3 25.0 -4.88 -1
1STN I18G Sheet_49.1 7.0 20.0 -2.6 -1
4LYZ G49A Coil_22.2 2.7 65.6 -1.89 -1
2CI2 V79A Coil_39.4 6.3 25.0 -1.51 -1
1FTG S110A Helix_42.3 7.0 44.15 -0.64 -1
1BVC G23A Helix_16.0 9.6 82.2 -1.1 -1
4LYZ G117A Turn_80.5 2.7 65.6 -1.46 -1
1BNI S91A Sheet_1.1 6.3 25.0 -1.9 -1
2LZM K83H Helix_132.0 6.5 63.0 -0.4 -1
2AFG V31I Sheet 6.6 24.85 -0.96 -1
1RTB I106A Sheet_0.0 5.0 40.0 -4.37 -1
2LZM Q123A Helix_92.5 3.01 51.65 -0.22 -1
2CI2 K21A Coil_85.1 6.25 25.0 -0.55 -1
1OTR K33T null 3.25 65.0 -0.12 -1
3SSI M103G Helix_0.5 7.0 82.21 -6.82 -1
2LZM L99I Helix_0.0 5.7 64.88 -1.5 -1
1BVC L11A Helix_44.0 9.6 82.2 -0.4 -1
1BNI I76V Sheet_0.0 6.3 25.0 -0.8 -1
1FC1 P395A null 7.4 20.0 -3.2 -1
2CI2 E34D Helix_88.6 6.25 25.0 -0.74 -1
1CSP K13Q Turn_143.1 7.5 55.0 -0.14 -1
1PIN A31G Coil_8.2 7.0 40.0 -1.49 -1
1BNI Y13A Helix_39.1 6.3 25.0 -3.5 -1
1STN N118D Turn_7.3 7.0 20.0 -2.5 -1
1LZ1 K1A Coil_71.2 2.7 64.9 -0.6 -1
1AYF H56T Sheet_5.6 8.5 37.0 -1.19 -1
2LZM T59G Coil_71.8 6.5 63.0 -1.6 -1
1VQB L49I Sheet_9.0 7.0 25.0 -0.95 -1
1BNI F7L Helix_28.9 6.15 25.0 -4.6 -1
2LZM R96W Helix_70.4 5.35 58.0 -4.5 -1
2RN2 G77A Helix_0.0 3.0 49.8 -0.9 -1
1PIN M15A Sheet_100.9 7.0 40.0 -0.59 -1
1RGG V36T Sheet_46.8 7.0 48.4 -1.3 -1
1CYO V61Y Turn_112.1 7.0 25.0 -1.34 -1
1BPI D50A Helix_51.9 7.0 39.0 -0.4 -1
1YYX M58A null 5.0 25.0 -3.61 -1
1VQB D50H Turn_41.1 7.0 25.0 -0.78 -1
1YCC K73W Helix_172.0 4.5 25.0 -1.6 -1
1STN F76G Coil_17.0 7.0 20.0 -4.7 -1
2LZM L133D Helix_0.8 6.5 61.9 -5.7 -1
1BPI P8A Coil_108.6 7.0 39.0 -0.3 -1
2ABD Y28F Helix_53.1 5.3 5.0 -1.06 -1
4LYZ S91A Helix_0.5 6.4 74.0 -0.15 -1
1LZ1 G22A Turn_75.4 2.7 64.9 -1.79 -1
4LYZ N77H Turn_123.2 6.4 74.0 -0.38 -1
1VQB I47L Sheet_4.5 7.0 25.0 -0.32 -1
1LZ1 V130A Coil_60.6 2.7 49.2 -1.12 -1
1YCC N52Q Helix_16.8 4.6 26.85 -0.08 -1
1RTB V57A Helix_0.0 5.0 40.0 -2.85 -1
1CLW R285K Sheet_80.6 7.4 88.4 -10.3 -1
1LZ1 V74S Coil_93.3 2.7 64.9 -0.38 -1
1FTG L6A Sheet_0.0 7.0 44.15 -2.94 -1
1BVC L135V Helix_1.9 11.0 76.5 -2.2 -1
3MBP P133S Helix_40.3 7.4 63.0 -2.1 -1
2CI2 V53T Sheet_77.9 6.3 25.0 -1.03 -1
1RGG N39D Turn_17.1 7.0 48.4 -1.5 -1
4LYZ I55T Turn_0.8 6.4 74.0 -4.96 -1
1YYX A90G null 5.0 25.0 -2.87 -1
1BNI G34N Coil_38.5 6.3 25.0 -2.75 -1
1WQ5 P62A null 9.0 54.1 -0.52 -1
1RN1 V16T null 7.0 25.0 -4.1 -1
2CI2 T22G Sheet_53.5 6.3 25.0 -1.16 -1
2LZM R154E Helix_79.3 5.3 66.7 -1.1 -1
2LZM L99G Helix_0.0 5.4 65.2 -6.3 -1
1OTR K33N null 3.25 65.0 -0.6 -1
1BPI G37A Coil_34.4 7.0 39.0 -2.3 -1
1LZ1 V100F Turn_0.9 2.7 64.9 -1.65 -1
1PGA T53M Sheet_29.1 5.2 60.0 -0.46 -1
1ANK R88G Coil_67.2 7.4 51.8 -0.2 -1
1BNI T6G Coil_74.5 6.3 25.0 -1.27 -1
1VQB L81T Sheet_21.2 7.0 25.0 -2.55 -1
1CLW R382S Sheet_59.4 7.4 88.4 -17.4 -1
3SSI M73G Coil_211.3 7.0 53.36 -0.06 -1
1STN A60V Helix_60.7 7.0 20.0 -2.9 -1
