# Supplementary material for: Towards sequence-based prediction of mutation-induced stability changes in unseen non-homologous proteins
Source: BMC Genomics. 2014 Jan 24;15(Suppl 1):S4. doi: 10.1186/1471-2164-15-S1-S4 (PMC4046685; doi:10.1186/1471-2164-15-S1-S4)
Supplement: Supplementary file 1 — Additional file 1: Data set S1914. The files containing the S1914 data set, as well as training, cross-validation, and test splits are available in a white-space-delimited tabular text format. All files are compressed in a single zip archive S1914.zip. (ZIP 2 MB) [file 12864_2014_5677_MOESM1_ESM.zip › S1914/unseen-residue/unseen-mutation_cross-validation/replication2/S1914.train2.fold9]

2RN2 Q76L Helix_57.3 3.0 50.1 0.24 1
1LZ1 V74M Coil_93.3 2.7 64.9 0.65 1
1LZ1 V110L Turn_92.4 2.7 64.9 0.07 1
2RN2 A52V Helix_0.3 3.2 53.0 1.7 1
1SUP Y217K Sheet_69.5 8.0 58.8 0.72 1
4LYZ D101S Coil_94.7 6.4 74.0 0.87 1
1BNI T16R Helix_104.3 6.3 25.0 0.49 1
1W4H H166A Helix_24.3 7.0 9.85 0.06 1
1CSP E66L Coil_46.8 7.0 70.0 2.1 1
2RN2 D10E Sheet_18.4 9.0 47.0 1.0 1
2LZM N144E Helix_97.9 6.5 64.5 0.5 1
2LZM E22K Turn_83.8 5.4 65.15 0.57 1
1BNI Q31A Helix_101.4 6.3 25.0 0.1 1
1HFY T29I Helix_0.0 7.0 25.0 3.23 1
2RN2 A125T Turn_69.4 5.5 52.0 0.0 1
1OTR K33L null 3.25 65.0 0.96 1
2RN2 K95A Coil_137.0 5.5 49.8 0.1 1
1ROP D30G Turn_126.0 7.0 69.0 2.0 1
2LZM T152V Helix_0.0 5.4 59.0 0.2 1
1LZ1 V74L Coil_93.3 2.7 64.9 0.19 1
2LZM A93P Helix_75.9 6.5 64.7 0.1 1
2AFG H102Y Turn_7.3 7.3 39.8 0.399 1
2RN2 D134Q Helix_50.0 5.5 53.1 1.32 1
1MBG V103I Helix_0.0 7.5 25.0 0.69 1
1LZ1 R50G Turn_141.1 2.7 64.9 0.26 1
4LYZ A31L Helix_0.0 6.4 74.0 1.8 1
2RN2 A52C Helix_0.3 3.2 53.0 0.8 1
2AFG F132W Sheet_0.81 6.6 24.85 0.38 1
1BNI S28A Helix_78.5 6.3 25.0 0.41 1
1LZ1 Q58G Turn_12.9 2.7 64.9 1.86 1
2AFG H93G Turn_125.1 6.6 25.0 0.55 1
1WQ5 F258W Helix_27.5 7.8 23.0 0.07 1
1YCC K73V Helix_172.0 4.5 25.0 0.1 1
2CI2 S31A Sheet_24.0 6.3 46.45 -0.89 -1
1AYF Y82L Coil_134.9 8.5 37.0 -0.36 -1
1RN1 A21C Helix_61.1 2.5 0.0 -0.74 -1
1BNI I51V Sheet_0.2 6.3 25.0 -1.8 -1
3SSI M73V Coil_211.3 7.0 53.36 -0.66 -1
1LZ1 V125A Turn_31.4 2.7 49.2 -1.6 -1
1BNI T26Q Coil_39.5 6.3 25.0 -1.72 -1
1BNI D12S Helix_78.1 6.3 25.0 -0.65 -1
1LZ1 V2A Sheet_106.5 2.7 49.2 -1.51 -1
1W3D D164N Helix_73.7 5.5 51.85 -1.9 -1
1VQB I47C Sheet_4.5 7.0 25.0 -2.63 -1
1C9O H29E Sheet_64.6 7.0 75.0 -0.76 -1
1BNI Q104A Coil_92.0 6.3 25.0 -0.2 -1
1BVC L29A Helix_4.8 11.0 76.5 -2.4 -1
1VQB C33T Sheet_0.0 7.0 25.0 -2.3 -1
3SSI M73I Coil_211.3 7.0 53.36 -0.94 -1
1ZG4 R164S null 7.0 50.6 -0.61 -1
1LZ1 V74D Coil_93.3 2.7 64.9 -0.43 -1
2CI2 L27A Turn_0.9 6.3 25.0 -2.64 -1
1CSP D25Q Coil_56.3 7.5 55.0 -0.81 -1
2RN2 V74A Helix_0.6 5.5 52.0 -3.4 -1
1BNI Y17S Helix_121.0 6.3 25.0 -2.57 -1
1W4H S132G Coil_19.9 7.0 9.85 -0.47 -1
1BPI R42A Coil_161.3 7.0 39.0 -0.5 -1
1BNI R69K Coil_36.2 6.3 25.0 -3.13 -1
1BNI I88A Sheet_0.0 6.3 25.0 -4.31 -1
1W4H A146G Helix_5.4 7.0 9.85 -0.58 -1
1PGA T53N Sheet_29.1 5.2 60.0 -0.84 -1
1PGA T53K Sheet_29.1 5.2 60.0 -1.01 -1
2LZM L133F Helix_0.8 5.35 61.0 -0.3 -1
1PIN S38G Coil_33.6 7.0 40.0 -0.08 -1
1BVC A130K Helix_0.0 7.8 4.0 -2.1 -1
1BNI T6A Coil_74.5 6.3 25.0 -2.29 -1
1FLV G87L Sheet_0.0 7.0 44.15 -0.21 -1
1RTB V47A Sheet_0.0 5.0 40.0 -3.8 -1
1BNI I88L Sheet_0.0 6.3 25.0 -0.3 -1
1BNI A32I Helix_92.3 6.3 25.0 -0.8 -1
2AKY V8I Sheet_0.6 7.5 25.0 -1.19 -1
2LZM I3W Helix_19.8 6.5 64.7 -2.8 -1
1YCC N52T Helix_16.8 5.0 26.85 -0.53 -1
1LZ1 V2G Sheet_106.7 2.7 64.9 -2.29 -1
1RX4 V88I Coil_51.9 7.2 20.0 -1.73 -1
1BNI N84A Coil_50.8 6.3 25.0 -2.0 -1
1BNI T6H Helix_74.5 8.9 25.0 -1.56 -1
2LZM V149I Helix_0.1 5.4 59.0 -0.1 -1
5CRO Y26W Coil_162.9 7.0 45.0 -0.1 -1
3MBP V8G Sheet_40.4 7.6 25.0 -1.1 -1
1PIN W11F Sheet_22.2 7.0 40.0 -1.93 -1
1AYF H56Q Sheet_5.6 8.5 37.0 -1.66 -1
1CSP F15A Sheet_55.0 7.0 45.0 -2.05 -1
1PIN L7N Coil_40.9 7.0 40.0 -0.9 -1
1BNI D93N Coil_68.9 6.3 25.0 -4.11 -1
1BNI A32H Helix_92.3 6.3 25.0 -0.8 -1
2AFG C117V Sheet 6.6 24.85 -0.29 -1
1HFZ Y103A Helix_56.3 7.4 56.2 -2.39 -1
2CI2 K21M Coil_85.1 6.25 25.0 -0.67 -1
1FTG I52V Sheet_0.0 7.0 44.15 -1.4 -1
1PIN R14A Sheet_102.7 7.0 40.0 -1.63 -1
1RGG Y51F null 7.0 25.0 -2.3 -1
1L63 V87A Helix_3.8 5.4 65.3 -1.5 -1
2LZM E11N Helix_33.0 5.4 65.1 -0.1 -1
1STN D77A Coil_3.6 7.0 20.0 -3.2 -1
1CSP E19Q Sheet_79.8 7.5 55.0 -0.19 -1
2LZM R96V Helix_70.4 5.35 58.0 -2.4 -1
1YYX F61A null 5.0 25.0 -5.45 -1
1C9O E46A Sheet_56.0 7.0 70.0 -0.22 -1
1ROP L41A Helix_85.2 6.0 25.0 -6.12 -1
1WQ5 P96A Coil_1.5 9.0 54.1 -2.0 -1
1W3D V135A Helix_1.3 5.5 51.85 -1.5 -1
2CI2 E26Q Turn_87.7 6.25 25.0 -0.62 -1
1RGG N39S Turn_17.1 7.0 48.4 -2.3 -1
2LZM R96N Helix_70.4 5.35 58.0 -3.0 -1
1STN T62G Helix_0.0 7.0 20.0 -3.4 -1
1W3D D164A Helix_73.7 5.5 51.85 -2.3 -1
1RN1 N44D Turn_49.7 7.0 50.8 -1.6 -1
1L63 I27M Sheet_0.0 5.4 65.3 -3.1 -1
1PGA G9P Turn_2.5 5.5 25.0 -2.4 -1
2LZM A146T Helix_0.0 6.5 70.0 -1.5 -1
1YYX I72A null 5.0 25.0 -4.67 -1
1LZ1 D49N Turn_72.8 4.0 65.0 -1.0 -1
1LZ1 V99A Helix_3.4 2.7 49.2 -0.89 -1
1PIN P9G Turn_100.4 7.0 40.0 -0.49 -1
2CI2 A35G Helix_0.0 6.25 25.0 -1.09 -1
1STN T62A Helix_0.0 7.0 20.0 -2.4 -1
3SSI V13A Sheet_56.2 7.0 82.21 -6.78 -1
1VQB V70T Sheet_104.6 7.0 25.0 -1.75 -1
1YYX A36G null 5.0 25.0 -2.71 -1
1PIN H27G Turn_91.2 7.0 40.0 -0.68 -1
1BPI T32A Sheet_79.0 7.0 39.0 -0.1 -1
1RTB P93G Coil_104.0 6.0 61.6 -2.2 -1
1BNI T26D Coil_39.5 6.3 25.0 -0.08 -1
1RGG Y80F null 7.0 25.0 -1.5 -1
1W3D A168G Helix_86.9 5.5 51.85 -0.3 -1
4LYZ I55L Turn_0.8 6.4 74.0 -0.45 -1
