# Supplementary material for: Towards sequence-based prediction of mutation-induced stability changes in unseen non-homologous proteins
Source: BMC Genomics. 2014 Jan 24;15(Suppl 1):S4. doi: 10.1186/1471-2164-15-S1-S4 (PMC4046685; doi:10.1186/1471-2164-15-S1-S4)
Supplement: Supplementary file 1 — Additional file 1: Data set S1914. The files containing the S1914 data set, as well as training, cross-validation, and test splits are available in a white-space-delimited tabular text format. All files are compressed in a single zip archive S1914.zip. (ZIP 2 MB) [file 12864_2014_5677_MOESM1_ESM.zip › S1914/unseen-residue/unseen-mutation_cross-validation/replication2/S1914.train2.fold10]

2LZM M120L Helix_33.0 3.0 47.0 0.5 1
2LZM E11M Helix_33.0 5.4 66.48 1.6 1
1YCC N52A Helix_16.8 4.6 26.85 0.63 1
P00782 K57E null 5.0 20.0 1.0 1
5CRO Y26F Coil_162.9 7.0 45.0 0.4 1
1K9Q D34T null 7.0 65.0 0.35 1
1BVC L69M Helix_1.1 11.0 76.5 0.0 1
2RN2 S68V Sheet_1.0 3.0 49.8 0.6 1
2LZM N144D Helix_97.9 6.9 66.1 0.5 1
1POH K49A Helix_91.6 7.0 25.0 1.6 1
2RN2 D10N Sheet_18.4 9.0 47.0 2.0 1
1IGV E26Q Helix_128.5 7.0 25.0 0.09 1
1POH K49E Helix_91.6 7.0 25.0 2.1 1
1LZ1 R50A Coil_141.1 2.7 64.9 0.43 1
4LYZ G102R Coil_64.1 6.4 74.0 0.38 1
1PIN S38A Coil_33.6 7.0 40.0 0.05 1
1BVC L29M Helix_4.8 11.0 76.5 0.1 1
1VQB F73W Turn_177.1 7.0 25.0 0.4 1
1BPI D3A Helix_114.8 7.0 39.0 0.2 1
1STN G88V Coil_0.1 7.0 51.4 0.5 1
1POH K49Q Helix_91.6 7.0 25.0 1.5 1
1HFY T29V Helix_0.0 7.0 25.0 1.86 1
1W4H P133A Helix_123.7 7.0 9.85 0.38 1
1BVC L69I Helix_1.1 11.0 76.5 0.0 1
1VQB K24V Sheet_157.9 7.0 25.0 0.4 1
1RGG T5V Sheet_81.2 7.0 48.4 0.0 1
1HUE S31T Helix_24.2 7.0 63.9 0.41 1
1HME G39H Helix_36.6 7.0 20.0 0.47 1
2CI2 T58D Coil_106.5 6.3 25.0 0.04 1
1RGG T67V Turn_66.7 7.0 48.4 0.0 1
2LZM A93T Helix_75.9 5.4 65.15 0.06 1
1G6N S128P Helix_11.8 7.9 20.0 0.14 1
3SSI M73K Coil_211.3 7.0 53.36 0.35 1
2CI2 I48A Sheet_33.8 6.3 25.0 -3.84 -1
1VQB V43C Sheet_55.5 7.0 25.0 -1.05 -1
1LZ1 V2S Sheet_101.4 2.7 64.9 -1.41 -1
1SHG K59Y Sheet_108.3 7.0 24.85 -0.84 -1
2LZM A74P Helix_8.6 6.5 62.9 -4.6 -1
1RTB I81A Sheet_0.2 5.0 40.0 -2.99 -1
1SHG K59F Sheet_108.3 7.0 24.85 -0.92 -1
2AKY Q48E Helix_139.4 7.7 25.0 -0.96 -1
1BNI T16S Helix_104.3 6.3 25.0 -1.79 -1
1AG2 T183A Helix_3.4 7.0 25.0 -4.62 -1
2AKY T110H Coil_42.1 7.6 25.0 -2.63 -1
1RTB V118A Sheet_32.1 5.0 40.0 -1.92 -1
1VQB I47M Sheet_4.5 7.0 25.0 -1.08 -1
1STN D77G Coil_3.6 7.0 20.0 -2.2 -1
1HUE A56S Coil_80.0 7.0 63.9 -0.13 -1
1W3D I163V Helix_0.0 5.5 51.85 -0.5 -1
1BNI G53V Sheet_17.6 6.3 54.1 -7.8 -1
1BPI G36A Coil_0.2 7.0 39.0 -2.1 -1
2RN2 A52K Helix_0.3 3.2 53.0 -5.9 -1
1BNI S28G Helix_78.5 6.3 25.0 -0.45 -1
1AAR F45W Sheet_37.1 5.0 25.0 -0.32 -1
1FTG D150K Turn_120.8 7.0 44.15 -0.22 -1
2LZM M120A Helix_33.0 3.01 51.65 -0.2 -1
1BNI G34D Coil_38.5 6.3 25.0 -3.39 -1
1PIN L7A Coil_40.9 7.0 40.0 -1.72 -1
1CSP K13E Turn_143.1 7.5 55.0 -0.29 -1
1VQB M77A Sheet_89.7 7.0 25.0 -1.05 -1
1BVC L29I Helix_4.8 11.0 76.5 -1.1 -1
1BNI N23A Turn_13.6 6.3 25.0 -2.2 -1
1YCC K73I Helix_172.0 4.5 25.0 -0.4 -1
1BNI A32S Helix_92.3 6.3 25.0 -0.4 -1
2LZM V149A Helix_0.1 5.4 59.0 -3.1 -1
1BVC K56A Helix_120.6 4.0 25.0 -0.23 -1
1BVC L135M Helix_1.9 11.0 76.5 -0.8 -1
2LZM V131G Helix_99.1 3.01 53.08 -0.68 -1
2LZM L99A Helix_0.0 5.7 64.88 -4.5 -1
1YYX L68A null 5.0 25.0 -4.03 -1
1RN1 H92A Coil_38.8 6.0 25.0 -0.62 -1
2LZM I78M Helix_0.0 5.42 65.3 -1.5 -1
1LZ1 Y38A Sheet_18.0 2.7 64.9 -2.49 -1
1BNI A32Q Helix_92.3 6.3 25.0 -0.5 -1
2LZM R14K Sheet_118.0 5.4 65.15 -0.03 -1
1BNI G34K Coil_38.5 6.3 25.0 -3.12 -1
2LZM V87I Helix_3.4 5.35 61.0 -0.3 -1
1W3D D164G Helix_73.7 5.5 51.85 -3.7 -1
1RN1 W59Y Sheet_1.8 6.0 25.0 -0.93 -1
1BVC V68T Helix_31.2 7.8 4.0 -0.6 -1
2CI2 T55V Coil_57.1 6.25 25.0 -0.76 -1
2ABD L80A Helix_3.3 5.3 5.0 -3.7 -1
1BNI V36T Coil_71.8 6.3 25.0 -1.1 -1
2LZM K60H Helix_107.0 6.5 63.0 -0.1 -1
1BNI T26S Coil_39.5 6.3 25.0 -0.56 -1
1RTB A4S Helix_48.7 7.0 61.7 -0.57 -1
1WQ5 E49A Sheet_0.7 7.0 25.0 -0.3 -1
1BNI V10T Helix_0.0 6.3 25.0 -2.5 -1
2CI2 S31G Helix_24.0 6.25 25.0 -0.8 -1
1L63 I50M Helix_34.5 5.4 65.3 -0.4 -1
1BVC I142V Helix_0.3 11.0 76.5 -0.1 -1
1RN1 Y68F Coil_8.0 7.0 25.0 -1.36 -1
1AG2 F198S Coil_12.3 7.0 25.0 -2.46 -1
1LZ1 K1M Coil_71.2 2.7 64.9 -0.12 -1
1CYO V61K Turn_112.1 7.0 25.0 -2.39 -1
1ROP L41V Helix_85.2 6.0 25.0 -2.53 -1
1W3D D162N Helix_23.3 5.5 51.85 -2.0 -1
2CI2 V70A Sheet_12.1 6.3 25.0 -1.95 -1
1BPI N44A Coil_21.5 7.0 39.0 -3.3 -1
1BNI A32F Helix_92.3 6.3 25.0 -0.7 -1
2LZM T152I Helix_0.0 5.4 59.0 -0.4 -1
1RN1 N44S Turn_49.7 7.0 50.8 -1.5 -1
1BVC L135I Helix_1.9 11.0 76.5 -1.5 -1
2LZM R96Q Helix_70.4 5.35 58.0 -0.3 -1
1WQ5 E49D Sheet_0.7 7.0 25.0 -0.3 -1
3SSI V13G Sheet_56.2 7.0 82.21 -10.3 -1
1PGA T53E Sheet_29.1 5.2 60.0 -1.13 -1
1BPI T54A Helix_50.1 7.0 39.0 -0.1 -1
1PIN Q33A Sheet_50.7 7.0 40.0 -0.57 -1
1W3D I130A Coil_67.3 5.5 51.85 -0.7 -1
1EL1 A93S Helix_63.1 4.5 66.4 -0.26 -1
1VQB V70P Turn_104.6 7.0 25.0 -2.52 -1
1TUP C242S Coil_19.1 7.2 10.0 -2.94 -1
2CI2 K43G Helix_9.0 6.25 25.0 -3.19 -1
1VQB Y26R Sheet_81.9 7.0 25.0 -0.2 -1
1W3D I130G Coil_67.3 5.5 51.85 -1.4 -1
2LZM V94A Helix_32.2 3.0 51.65 -1.8 -1
2LZM L99F Helix_0.0 5.7 64.88 -0.3 -1
2RN2 A52N Helix_0.3 3.2 53.0 -1.8 -1
1RGG E54Q Sheet_15.6 7.0 49.0 -1.7 -1
1AYF Y82S Coil_134.9 8.5 37.0 -0.33 -1
2LZM A160T Turn_16.4 6.0 65.5 -1.65 -1
1HFZ Y103P Helix_56.3 7.4 56.2 -0.22 -1
1BVC L137A Helix_22.0 9.6 82.2 -1.8 -1
1RTB V57G Helix_0.0 5.0 40.0 -5.52 -1
1VQB I6V Sheet_1.1 7.0 25.0 -0.35 -1
1FLV G87A Sheet_0.0 7.0 44.15 -0.09 -1
