# Supplementary material for: Towards sequence-based prediction of mutation-induced stability changes in unseen non-homologous proteins
Source: BMC Genomics. 2014 Jan 24;15(Suppl 1):S4. doi: 10.1186/1471-2164-15-S1-S4 (PMC4046685; doi:10.1186/1471-2164-15-S1-S4)
Supplement: Supplementary file 1 — Additional file 1: Data set S1914. The files containing the S1914 data set, as well as training, cross-validation, and test splits are available in a white-space-delimited tabular text format. All files are compressed in a single zip archive S1914.zip. (ZIP 2 MB) [file 12864_2014_5677_MOESM1_ESM.zip › S1914/unseen-residue/unseen-mutation_cross-validation/replication3/S1914.test3]

1AAR F45W Sheet_37.1 5.0 25.0 -0.32 -1
1AAR K29N Helix_66.7 5.0 25.0 -1.48 -1
1AAR K29Q Helix_66.7 5.0 25.0 -1.67 -1
1AG2 M129V Sheet_88.8 7.0 25.0 -0.33 -1
1AG2 T190V Helix_72.9 7.0 25.0 -0.17 -1
1AG2 V180I Helix_41.5 7.0 25.0 -0.5 -1
1AG2 V210I Helix_0.0 7.0 25.0 -0.26 -1
1AJ3 W22F Helix_79.1 7.5 25.0 -1.11 -1
1AKK L94V Helix_4.5 2.0 83.0 -1.2 -1
1AM7 H31D Turn 7.0 25.0 -1.6 -1
1AM7 H48N Coil_13.7 7.0 25.0 -5.0 -1
1AYF C95S Coil_66.0 8.5 37.0 0.96 1
1AYF D76E Helix_86.8 8.5 37.0 0.45 1
1AYF H56Q Sheet_5.6 8.5 37.0 -1.66 -1
1AYF H56R Sheet_5.6 8.5 37.0 -1.16 -1
1AYF H56T Sheet_5.6 8.5 37.0 -1.19 -1
1AYF Y82F Coil_134.9 8.5 37.0 -0.01 -1
1AYF Y82L Coil_134.9 8.5 37.0 -0.36 -1
1AYF Y82S Coil_134.9 8.5 37.0 -0.33 -1
1AYF Y82W Coil_134.9 8.5 37.0 -0.21 -1
1AZP V30I Sheet_0.0 7.0 50.0 0.7 1
1B5M D60R Turn_124.9 7.2 25.0 0.33 1
1B5M P81A Turn_69.8 7.2 25.0 -0.65 -1
1BNI D12G Helix_78.1 6.3 25.0 -1.25 -1
1BNI D12S Helix_78.1 6.3 25.0 -0.65 -1
1BNI D22M Coil_135.5 4.4 25.0 -0.27 -1
1BNI D44E Helix_112.0 6.3 25.0 0.1 1
1BNI D54A Sheet_28.4 6.3 25.0 -3.15 -1
1BNI D54N Sheet_28.4 6.3 25.0 -2.5 -1
1BNI D75N Sheet_0.5 6.3 25.0 -4.9 -1
1BNI D8A Helix_87.9 6.3 25.0 -0.9 -1
1BNI D8G Helix_87.9 6.3 25.0 -1.17 -1
1BNI D8S Helix_87.9 6.3 25.0 -0.97 -1
1BNI F7L Helix_28.9 6.15 25.0 -4.6 -1
1BNI G65S Coil_62.0 6.3 25.0 0.5 1
1BNI H18A Coil_102.6 6.3 25.0 -1.85 -1
1BNI H18D Coil_102.6 6.3 25.0 -2.56 -1
1BNI H18G Coil_102.6 6.3 25.0 -0.7 -1
1BNI H18K Helix_102.6 6.3 25.0 -1.19 -1
1BNI H18N Coil_102.6 6.3 25.0 -1.68 -1
1BNI H18Q Coil_102.6 6.3 25.0 -1.6 -1
1BNI H18R Coil_102.6 6.3 25.0 -1.17 -1
1BNI H18S Coil_102.6 6.3 25.0 -2.28 -1
1BNI I25A Coil_19.9 6.3 25.0 -3.5 -1
1BNI I25V Coil_19.9 6.3 25.0 -1.1 -1
1BNI I88A Sheet_0.0 6.3 25.0 -4.31 -1
1BNI I88G Sheet_0.0 6.3 25.0 -7.4 -1
1BNI I88L Sheet_0.0 6.3 25.0 -0.3 -1
1BNI I88V Sheet_0.0 6.3 25.0 -1.43 -1
1BNI I96A Sheet_0.0 6.3 25.0 -3.54 -1
1BNI I96G Sheet_0.0 6.3 25.0 -5.7 -1
1BNI I96V Sheet_0.0 6.3 25.0 -0.98 -1
1BNI K19R Coil_72.0 6.3 25.0 0.2 1
1BNI L33Q Helix_95.4 6.3 25.0 -1.3 -1
1BNI L89G Sheet_0.0 6.3 25.0 -7.0 -1
1BNI L89T Sheet_0.0 6.3 25.0 -2.5 -1
1BNI L89V Sheet_0.0 6.3 25.0 -0.3 -1
1BNI N41D Helix_27.7 6.3 25.0 -2.5 -1
1BNI N77A Coil_71.3 6.3 25.0 -1.6 -1
1BNI Q31A Helix_101.4 6.3 25.0 0.1 1
1BNI Q31G Helix_101.4 6.3 25.0 -0.98 -1
1BNI Q31S Helix_101.4 6.3 25.0 -0.22 -1
1BNI R69K Coil_36.2 6.3 25.0 -3.13 -1
1BNI R69M Coil_36.2 6.3 25.0 -2.12 -1
1BNI R69S Coil_36.2 6.3 25.0 -2.72 -1
1BNI S85A Sheet_28.0 6.3 25.0 -0.12 -1
1BNI Y97G Sheet_29.7 6.3 25.0 -6.6 -1
1BPI D50A Helix_51.9 7.0 39.0 -0.4 -1
1BPI F22A Sheet_23.2 7.0 39.0 -2.0 -1
1BPI G37A Coil_34.4 7.0 39.0 -2.3 -1
1BPI G57A Coil_42.9 7.0 39.0 -0.2 -1
1BPI I18A Sheet_68.4 7.0 39.0 -1.5 -1
1BPI I19A Sheet_107.4 7.0 39.0 -2.1 -1
1BPI K41A Coil_97.9 7.0 39.0 -0.4 -1
1BPI K46A Coil_165.3 7.0 39.0 0.1 1
1BPI L29A Sheet_110.9 7.0 39.0 0.0 1
1BPI M52A Helix_125.5 7.0 39.0 -1.7 -1
1BPI N24A Sheet_34.9 7.0 39.0 -2.2 -1
1BPI P2A Helix_67.8 7.0 39.0 -1.3 -1
1BPI R17A Coil_204.2 7.0 39.0 -0.3 -1
1BPI R39A Coil_183.5 7.0 39.0 0.0 1
1BPI S47A Helix_35.7 7.0 39.0 -1.6 -1
1BPI T32A Sheet_79.0 7.0 39.0 -0.1 -1
1BPI T54A Helix_50.1 7.0 39.0 -0.1 -1
1BPI Y23A Sheet_9.0 2.0 25.0 -5.9 -1
1BTA C82A Coil_39.2 7.4 25.0 0.48 1
1BVC D44A Turn_105.8 4.0 25.0 -0.17 -1
1BVC E18A Helix_78.4 4.0 25.0 -0.6 -1
1BVC E4A Helix_122.4 4.0 25.0 -0.63 -1
1BVC G23A Helix_16.0 9.6 82.2 -1.1 -1
1BVC H116A Helix_90.0 9.6 82.2 0.2 1
1BVC H36Q Helix_43.6 7.8 4.0 -0.8 -1
1BVC I142A Helix_0.0 9.6 82.2 -1.9 -1
1BVC I142L Helix_0.3 11.0 76.5 0.6 1
1BVC I142M Helix_0.3 11.0 76.5 0.9 1
1BVC I142V Helix_0.3 11.0 76.5 -0.1 -1
1BVC I28A Helix_1.8 11.0 76.5 -1.3 -1
1BVC I28L Helix_1.8 11.0 76.5 -0.6 -1
1BVC I28M Helix_1.8 11.0 76.5 -0.6 -1
1BVC I28V Helix_1.8 11.0 76.5 0.0 1
1BVC K140A Helix_131.6 4.2 4.0 0.47 1
1BVC K56A Helix_120.6 4.0 25.0 -0.23 -1
1BVC L137A Helix_22.0 9.6 82.2 -1.8 -1
1BVC L149A Coil_59.0 9.6 82.2 -1.6 -1
1BVC L29A Helix_4.8 11.0 76.5 -2.4 -1
1BVC L29I Helix_4.8 11.0 76.5 -1.1 -1
1BVC L29M Helix_4.8 11.0 76.5 0.1 1
1BVC L29V Helix_4.8 11.0 76.5 -1.7 -1
1BVC P88A Helix_75.0 9.6 82.2 0.6 1
1BVC V68T Helix_31.2 7.8 4.0 -0.6 -1
1BVC W14F Helix_2.6 7.8 4.0 -1.1 -1
1C2R G34S Coil_12.4 7.5 30.0 -2.2 -1
1C2R K12D Helix_81.0 7.5 25.0 -1.3 -1
1C2R K14E Helix_97.0 7.5 25.0 -1.3 -1
1C2R K32E Coil_142.0 7.5 25.0 0.2 1
1C5G R30E Coil_109.6 6.6 50.2 -1.2 -1
1C9O E46A Sheet_56.0 7.0 70.0 -0.22 -1
1C9O E46K Sheet_56.0 7.0 75.0 -0.65 -1
1C9O H29E Sheet_64.6 7.0 75.0 -0.76 -1
1C9O N55K Turn_150.1 7.0 75.0 0.1 1
1C9O V64T Sheet_62.0 7.0 70.0 -0.26 -1
1C9O Y15F Sheet_66.4 7.0 70.0 -0.05 -1
1CAH C206S Coil_9.0 7.5 23.0 -0.6 -1
1CAH W5F Coil_64.6 7.5 23.0 -2.4 -1
1CDC L89V null 7.0 25.0 -0.14 -1
1CDC L95V null 7.0 25.0 -0.75 -1
1CHK W227F Sheet_8.7 7.0 43.2 -2.51 -1
1CLW E309V Sheet_28.8 7.4 88.4 -2.3 -1
1CLW R382S Sheet_59.4 7.4 88.4 -17.4 -1
1CSP A46E Sheet_26.9 7.0 70.0 -0.6 -1
1CSP A46K Sheet_26.9 7.0 70.0 1.41 1
1CSP D25K Coil_56.3 7.5 55.0 -1.39 -1
1CSP D25Q Coil_56.3 7.5 55.0 -0.81 -1
1CSP F15A Sheet_55.0 7.0 45.0 -2.05 -1
1CSP F38A Coil_161.6 7.0 60.0 0.31 1
1CSP N55D Turn_160.4 7.5 55.0 0.5 1
1EL1 A93S Helix_63.1 4.5 66.4 -0.26 -1
1EL1 V109K Helix_10.9 4.5 66.4 -0.43 -1
1FC1 F405A null 7.4 20.0 -2.5 -1
1FC1 K370A null 7.4 20.0 -1.1 -1
1FC1 K392A null 7.4 20.0 -0.4 -1
1FC1 K409A null 7.4 20.0 -2.4 -1
1FC1 L368A null 7.4 20.0 -2.2 -1
1FC1 Q347A null 7.4 20.0 -1.1 -1
1FC1 T366A null 7.4 20.0 -2.3 -1
1FC1 Y407A null 7.4 20.0 -2.1 -1
1FTG A84G Sheet_0.0 7.0 44.15 -1.8 -1
1FTG D150K Turn_120.8 7.0 44.15 -0.22 -1
1FTG D65K Helix_46.1 7.0 44.15 -0.09 -1
1FTG D75K Helix_104.9 7.0 43.25 1.01 1
1FTG E61K Turn_108.5 7.0 44.15 0.24 1
1FTG I51V Sheet_0.0 7.0 44.15 -1.83 -1
1FTG I52V Sheet_0.0 7.0 44.15 -1.4 -1
1FTG L6A Sheet_0.0 7.0 44.15 -2.94 -1
1FTG N97A Turn_24.5 7.0 44.15 -0.46 -1
1FTG T122S Coil_26.6 7.0 44.15 -0.31 -1
1FTG V117A Coil_15.4 7.0 44.15 -1.74 -1
1FTG V139A Turn_0.0 7.0 44.15 -0.87 -1
1FTG V31A Helix_5.0 7.0 44.15 -1.72 -1
1FTG V83I Sheet_0.5 7.0 43.25 0.1 1
1HFZ A106S Helix_90.4 7.4 56.2 -1.05 -1
1HFZ H32A Helix_44.7 7.4 56.2 -2.13 -1
1HFZ H32Y Helix_44.7 7.4 56.2 0.07 1
1HFZ K114E Coil_81.7 7.4 56.2 -0.65 -1
1HFZ K114N Coil_81.7 7.4 56.2 2.65 1
1HFZ K114Q Coil_81.7 7.4 56.2 -0.6 -1
1HFZ Q117A Helix_34.6 7.4 56.2 -0.96 -1
1HFZ Q54A Coil_13.3 7.4 56.2 -0.41 -1
1HFZ W118H Helix_13.2 7.4 56.2 -0.6 -1
1HFZ W118Y Helix_13.2 7.4 56.2 -1.17 -1
1HFZ Y103A Helix_56.3 7.4 56.2 -2.39 -1
1HFZ Y103P Helix_56.3 7.4 56.2 -0.22 -1
1HUE S31T Helix_24.2 7.0 63.9 0.41 1
1HUE V42I Sheet_0.3 7.0 63.9 -0.82 -1
1IOB K97G Helix_91.5 6.5 25.0 -1.2 -1
1IOB K97R Helix_91.5 6.5 25.0 -0.5 -1
1IOB K97V Helix_91.5 6.5 25.0 0.8 1
1IRO V24I Sheet_4.5 9.08 107.0 0.36 1
1K9Q A20R null 7.0 65.0 0.89 1
1KFW G254P Turn_5.0 7.5 16.0 -0.65 -1
1KFW G406Q Turn_30.6 7.5 16.0 0.62 1
1L63 F104A Helix_32.0 5.4 65.3 -2.7 -1
1L63 F104M Helix_32.0 5.4 65.3 -0.4 -1
1L63 I50A Helix_34.5 5.4 65.3 -1.6 -1
1L63 I50M Helix_34.5 5.4 65.3 -0.4 -1
1L63 L33A Sheet_15.2 5.4 65.3 -2.9 -1
1L63 L33M Sheet_15.2 5.4 65.3 -2.0 -1
1L63 M102A Helix_1.1 5.4 65.3 -2.9 -1
1L63 M106A Helix_52.0 5.4 65.3 -1.9 -1
1L63 V111A Helix_0.0 5.4 65.3 -1.0 -1
1L63 V111M Helix_0.0 5.4 65.3 -0.7 -1
1LRP G48A Helix_59.7 8.0 53.4 0.87 1
1LRP G48N Helix_59.7 8.0 53.4 0.79 1
1LRP G48S Helix_59.7 8.0 53.4 0.68 1
1LRP Q33Y Helix_67.8 8.0 51.5 1.32 1
1LRP Y22H Helix_46.4 8.0 51.5 -2.25 -1
1LZ1 A96M Helix_0.0 2.7 64.9 0.02 1
1LZ1 A96S Helix_0.0 2.7 64.9 -1.0 -1
1LZ1 A9S Helix_0.0 2.7 64.9 -0.02 -1
1LZ1 C77A Turn_20.6 3.0 57.0 -4.6 -1
1LZ1 D49N Turn_72.8 4.0 65.0 -1.0 -1
1LZ1 D91P Helix_49.5 2.8 68.8 -0.4 -1
1LZ1 E35L Helix_35.0 2.7 64.9 -0.53 -1
1LZ1 E7Q Helix_54.1 4.5 65.0 -1.29 -1
1LZ1 G105A Helix_15.3 2.7 64.9 -0.62 -1
1LZ1 G16A Turn_43.8 2.7 64.9 -1.39 -1
1LZ1 H78A Turn_152.1 2.7 64.9 -0.14 -1
1LZ1 H78G Turn_152.1 2.7 64.9 -0.12 -1
1LZ1 I106A Turn_4.7 2.7 64.9 -0.93 -1
1LZ1 I106V Turn_13.0 2.7 49.2 -0.98 -1
1LZ1 N118A Turn_149.7 2.7 64.9 0.19 1
1LZ1 N118G Turn_149.7 2.7 64.9 0.05 1
1LZ1 P103G Turn_146.4 2.8 68.8 -0.1 -1
1LZ1 Q58G Turn_12.9 2.7 64.9 1.86 1
1LZ1 V100A Turn_0.9 2.7 49.2 -0.57 -1
1LZ1 V100F Turn_0.9 2.7 64.9 -1.65 -1
1LZ1 V100T Coil_0.9 2.7 64.9 -0.29 -1
1LZ1 V110A Helix_95.1 2.7 49.2 0.07 1
1LZ1 V110D Helix_92.4 2.7 64.9 0.17 1
1LZ1 V110F Turn_92.4 2.7 64.9 -0.05 -1
1LZ1 V110G Turn_92.4 2.7 64.9 0.48 1
1LZ1 V110I Turn_92.4 2.7 64.9 0.86 1
1LZ1 V110L Turn_92.4 2.7 64.9 0.07 1
1LZ1 V110M Turn_92.4 2.7 64.9 0.53 1
1LZ1 V110N Helix_92.4 2.7 64.9 0.07 1
1LZ1 V110P Helix_92.4 2.8 68.8 0.5 1
1LZ1 V110R Helix_92.4 2.7 64.9 0.88 1
1LZ1 V110Y Helix_92.4 2.7 64.9 -0.14 -1
1LZ1 V74A Coil_95.9 2.7 49.2 -0.43 -1
1LZ1 V74D Coil_93.3 2.7 64.9 -0.43 -1
1LZ1 V74F Coil_93.3 2.7 64.9 -0.29 -1
1LZ1 V74G Coil_93.3 2.7 64.9 -0.22 -1
1LZ1 V74I Coil_93.3 2.7 64.9 0.45 1
1LZ1 V74L Coil_93.3 2.7 64.9 0.19 1
1LZ1 V74M Coil_93.3 2.7 64.9 0.65 1
1LZ1 V74N c_93.3 2.7 64.9 -0.33 -1
1LZ1 V74R Coil_93.3 2.7 64.9 -0.07 -1
1LZ1 V74S Coil_93.3 2.7 64.9 -0.38 -1
1LZ1 V74Y c_93.3 2.7 64.9 -0.24 -1
1LZ1 V93A Helix_4.4 2.7 49.2 -1.0 -1
1LZ1 V93T Helix_3.8 2.7 64.9 -0.67 -1
1MBG V103A Helix_0.0 7.5 25.0 -2.32 -1
1MBG V103I Helix_0.0 7.5 25.0 0.69 1
1MBG V103L Helix_0.0 7.5 25.0 2.44 1
1MGR Y11F null 7.0 25.0 -0.6 -1
1N0J Q143N Turn_0.0 7.8 70.0 2.79 1
1OTR I30L Helix_0.0 3.0 50.0 -1.96 -1
1OTR V17A Coil_2.8 3.75 50.0 -1.63 -1
1OTR V17N Coil_2.8 3.75 50.0 -4.9 -1
1OTR V17T Coil_2.8 3.75 50.0 -1.89 -1
1OTR V5A Sheet_0.0 3.75 50.0 -3.01 -1
1OTR V5N Sheet_0.0 3.75 50.0 -5.38 -1
1OTR V5T Sheet_0.0 3.75 50.0 -3.73 -1
1PGA D47A Turn_114.0 7.0 25.0 0.36 1
1PGA K50A Turn_117.6 7.0 25.0 -0.45 -1
1PGA T25P Helix_55.4 5.5 25.0 -2.8 -1
1PGA T49A Turn_98.7 7.0 25.0 -0.86 -1
1PGA V21P Coil_133.0 5.5 25.0 0.5 1
1PGA V54A Sheet_0.1 7.0 25.0 -0.1 -1
1PIN F25A Sheet_45.0 7.0 40.0 -2.14 -1
1PIN F25L Sheet_45.0 7.0 40.0 -1.37 -1
1PIN F25Y Sheet_45.0 7.0 40.0 0.22 1
1PIN G20A Coil_54.7 7.0 40.0 -0.86 -1
1PIN H27A Turn_91.2 7.0 40.0 -0.12 -1
1PIN H27G Turn_91.2 7.0 40.0 -0.68 -1
1PIN P8A Turn_25.3 7.0 40.0 -0.97 -1
1PIN P8G Turn_25.3 7.0 40.0 -0.92 -1
1PIN P9A Turn_100.4 7.0 40.0 -0.19 -1
1PIN P9G Turn_100.4 7.0 40.0 -0.49 -1
1PIN Q33A Sheet_50.7 7.0 40.0 -0.57 -1
1PIN R21A Coil_148.1 7.0 40.0 -0.65 -1
1PIN R21G Coil_148.1 7.0 40.0 -0.67 -1
1PIN S38A Coil_33.6 7.0 40.0 0.05 1
1PIN S38G Coil_33.6 7.0 40.0 -0.08 -1
1PIN W11F Sheet_22.2 7.0 40.0 -1.93 -1
1PIN W34A Coil_155.6 7.0 40.0 -0.4 -1
1PIN W34F Coil_155.6 7.0 40.0 -0.1 -1
1PIN Y23A Sheet_44.3 7.0 40.0 -1.08 -1
1PIN Y23F Sheet_44.3 7.0 40.0 -0.52 -1
1PIN Y23L Sheet_44.3 7.0 40.0 -1.18 -1
1POH K49A Helix_91.6 7.0 25.0 1.6 1
1POH K49D Helix_91.6 7.0 25.0 1.8 1
1POH K49E Helix_91.6 7.0 25.0 2.1 1
1POH K49G Helix_91.6 7.0 25.0 1.2 1
1POH K49M Helix_91.6 7.0 25.0 1.0 1
1POH K49N Helix_91.6 7.0 25.0 0.4 1
1POH K49Q Helix_91.6 7.0 25.0 1.5 1
1POH K49R Helix_91.6 7.0 25.0 -0.2 -1
1POH K49S Helix_91.6 7.0 25.0 1.2 1
1RGG D17K null 7.0 25.0 -1.1 -1
1RGG D25H null 7.0 25.0 0.9 1
1RGG D25K Helix_126.6 7.0 25.0 0.9 1
1RGG D79A Sheet_12.4 7.0 52.6 2.75 1
1RGG D79E Sheet_12.4 7.0 52.6 -0.3 -1
1RGG D79F Sheet_12.4 7.0 52.6 3.0 1
1RGG D79H Sheet_12.4 7.0 52.6 1.8 1
1RGG D79I Sheet_12.4 7.0 52.6 2.85 1
1RGG D79K Sheet_12.4 7.0 52.6 2.3 1
1RGG D79L Sheet_12.4 7.0 52.6 2.7 1
1RGG D79N Sheet_12.4 7.0 52.6 1.8 1
1RGG D79R Sheet_12.4 7.0 52.6 2.7 1
1RGG D79W Sheet_12.4 7.0 52.6 2.3 1
1RGG D79Y Sheet_12.4 7.0 52.6 2.9 1
1RGG E54Q Sheet_15.6 7.0 49.0 -1.7 -1
1RGG E74K null 7.0 25.0 1.1 1
1RGG H85Q Turn_94.3 7.0 49.0 0.0 1
1RGG Q38A Coil_104.3 7.0 49.0 1.0 1
1RGG Q94K Coil_74.9 7.0 52.6 0.3 1
1RGG T16V Helix_51.3 7.0 48.4 0.3 1
1RGG T18V Helix_6.4 7.0 48.4 -1.4 -1
1RGG V57T Coil_0.0 7.0 48.4 -4.4 -1
1RGG Y49F null 7.0 25.0 -0.2 -1
1RGG Y81F null 7.0 25.0 -1.2 -1
1RN1 N81A Sheet_5.8 7.0 25.0 -2.87 -1
1RN1 S64A Turn_84.4 7.0 25.0 -1.44 -1
1RN1 W59Y Sheet_1.8 6.0 25.0 -0.93 -1
1ROP L41A Helix_85.2 6.0 25.0 -6.12 -1
1ROP L41V Helix_85.2 6.0 25.0 -2.53 -1
1RRO P21A Turn_66.74 7.4 53.6 -0.74 -1
1RTB A109G Sheet_6.4 5.0 40.0 -0.43 -1
1RTB A64G Coil_76.6 5.0 40.0 -0.43 -1
1RTB P93A Coil_104.0 4.2 56.05 -2.7 -1
1RTB P93G Coil_104.0 6.0 61.6 -2.2 -1
1RTB P93S Coil_104.0 4.2 56.05 -2.1 -1
1RTB S123A Sheet_27.6 7.0 61.7 0.46 1
1RTB S75A Turn_0.0 7.4 61.1 -2.5 -1
1RTB S75T Turn_0.0 7.4 61.1 -2.8 -1
1RTB V108A Sheet_0.0 5.0 40.0 -4.2 -1
1RTB V108G Sheet_0.0 5.0 40.0 -7.28 -1
1RTB V108I Sheet_0.0 5.0 40.0 -0.43 -1
1RTB V108L Sheet_0.0 5.0 40.0 -0.7 -1
1RTB V47A Sheet_0.0 5.0 40.0 -3.8 -1
1RTB V47G Sheet_0.0 5.0 40.0 -7.34 -1
1RTB V63A Sheet_54.7 5.0 40.0 -2.02 -1
1RTB V63G Sheet_54.7 5.0 40.0 -3.5 -1
1RTP A21P Turn_71.3 7.4 45.8 -1.92 -1
1RX4 V88A Coil_51.9 7.2 20.0 0.2 1
1RX4 V88I Coil_51.9 7.2 20.0 -1.73 -1
1SHG D48G Turn_104.3 3.5 24.85 1.05 1
1SHG K59F Sheet_108.3 7.0 24.85 -0.92 -1
1SHG K59Y Sheet_108.3 7.0 24.85 -0.84 -1
1SSO I30V Sheet_1.9 7.0 50.0 -0.4 -1
1STN D77A Coil_3.6 7.0 20.0 -3.2 -1
1STN D77G Coil_3.6 7.0 20.0 -2.2 -1
1STN D83A Turn_35.6 7.0 20.0 -3.9 -1
1STN D83G Turn_35.6 7.0 20.0 -2.8 -1
1STN H124L Helix_92.2 7.0 51.4 1.3 1
1STN H46Y Turn_38.3 5.38 40.0 0.0 1
1STN I18G Sheet_49.1 7.0 20.0 -2.6 -1
1STN I18M Coil_49.1 5.42 40.0 -0.2 -1
1STN L25A Sheet_0.0 7.0 51.4 -2.6 -1
1STN S141A Coil_104.9 7.0 40.0 -0.12 -1
1STN T33S Sheet_34.1 7.0 20.0 -1.4 -1
1STN V23F Sheet_0.2 5.35 40.0 -1.5 -1
1SUP M50F Coil_34.1 8.0 58.8 0.48 1
1TUP C242S Coil_19.1 7.2 10.0 -2.94 -1
1VQB A86T Sheet_98.4 7.0 25.0 -0.35 -1
1VQB A86V Sheet_98.4 7.0 25.0 0.25 1
1VQB D36C Sheet_49.6 7.0 25.0 -1.02 -1
1VQB D36N Sheet_49.6 7.0 25.0 -0.5 -1
1VQB E40C Coil_163.5 7.0 25.0 -0.8 -1
1VQB E40T Coil_163.5 7.0 25.0 -0.2 -1
1VQB F73W Turn_177.1 7.0 25.0 0.4 1
1VQB I47A Sheet_4.5 7.0 25.0 -3.52 -1
1VQB I47C Sheet_4.5 7.0 25.0 -2.63 -1
1VQB I47F Sheet_4.5 7.0 25.0 -0.97 -1
1VQB I47L Sheet_4.5 7.0 25.0 -0.32 -1
1VQB I47M Sheet_4.5 7.0 25.0 -1.08 -1
1VQB I47T Sheet_4.5 7.0 25.0 -3.7 -1
1VQB I47V Sheet_4.5 7.0 25.0 -1.27 -1
1VQB I6V Sheet_1.1 7.0 25.0 -0.35 -1
1VQB K69H Sheet_86.7 7.0 25.0 -0.63 -1
1VQB K69M Sheet_86.7 7.0 25.0 0.08 1
1VQB M77A Sheet_89.7 7.0 25.0 -1.05 -1
1VQB M77C Sheet_89.7 7.0 25.0 0.0 1
1VQB M77F Sheet_89.7 7.0 25.0 -0.1 -1
1VQB M77I Sheet_89.7 7.0 25.0 0.8 1
1VQB M77L Sheet_89.7 7.0 25.0 -0.6 -1
1VQB M77T Sheet_89.7 7.0 25.0 -0.4 -1
1VQB M77V Sheet_89.7 7.0 25.0 0.6 1
1VQB R82C Sheet_50.7 7.0 25.0 -0.75 -1
1VQB S67C Helix_0.0 7.0 25.0 -1.85 -1
1VQB S67T Helix_0.0 7.0 25.0 -0.8 -1
1VQB V35A Sheet_8.5 7.0 25.0 -1.1 -1
1VQB V35C Sheet_8.5 7.0 25.0 -0.7 -1
1VQB V35F Sheet_8.5 7.0 25.0 -1.58 -1
1VQB V35I Sheet_8.5 7.0 25.0 -0.32 -1
1VQB V35L Sheet_8.5 7.0 25.0 -1.35 -1
1VQB V35M Sheet_8.5 7.0 25.0 -0.53 -1
1VQB V35T Sheet_8.5 7.0 25.0 -2.65 -1
1VQB V63C Sheet_23.6 7.0 25.0 -2.05 -1
1VQB V63T Sheet_23.6 7.0 25.0 -2.5 -1
1VQB Y26R Sheet_81.9 7.0 25.0 -0.2 -1
1VQB Y41A Coil_170.1 7.0 25.0 -0.2 -1
1VQB Y41F Coil_170.1 7.0 25.0 -0.3 -1
1W3D A165G Helix_55.1 5.5 51.85 -0.9 -1
1W3D A168G Helix_86.9 5.5 51.85 -0.3 -1
1W3D D162N Helix_23.3 5.5 51.85 -2.0 -1
1W3D I130A Coil_67.3 5.5 51.85 -0.7 -1
1W3D I130G Coil_67.3 5.5 51.85 -1.4 -1
1W3D I130V Coil_67.3 5.5 51.85 -0.2 -1
1W3D L159A Coil_61.8 5.5 51.85 -2.0 -1
1W3D L159G Coil_61.8 5.5 51.85 -1.9 -1
1W3D L159V Coil_61.8 5.5 51.85 -0.6 -1
1W3D L167A Helix_83.7 5.5 51.85 -1.2 -1
1W3D L167V Helix_83.7 5.5 51.85 -0.2 -1
1W4H I149V Coil_8.7 7.0 9.85 -0.75 -1
1W4H L139A Helix_8.0 7.0 9.85 -3.5 -1
1W4H S132G Coil_19.9 7.0 9.85 -0.47 -1
1W4H T159S Coil_39.6 7.0 9.85 -1.63 -1
1W4H V154G Turn_130.9 7.0 9.85 -0.84 -1
1WQ5 C118A Helix_0.0 9.0 50.0 -1.36 -1
1WQ5 C118S Helix_0.0 9.0 50.0 -2.27 -1
1WQ5 C118V Helix_0.0 9.0 50.0 -1.34 -1
1WQ5 C154A Sheet_0.0 9.0 50.0 -1.03 -1
1WQ5 C154S Sheet_0.0 9.0 50.0 -1.72 -1
1WQ5 C154V Sheet_0.0 9.0 50.0 -1.12 -1
1WQ5 P57A null 9.0 54.1 -0.04 -1
1WQ5 P96A Coil_1.5 9.0 54.1 -2.0 -1
1YCC F82Y Coil_35.4 6.0 25.0 -0.7 -1
1YCC K73I Helix_172.0 4.5 25.0 -0.4 -1
1YCC K73V Helix_172.0 4.5 25.0 0.1 1
1YCC K73W Helix_172.0 4.5 25.0 -1.6 -1
1YCC L85A Coil_8.8 6.0 25.0 -2.8 -1
1YCC P76G Coil_100.5 4.6 25.0 -0.78 -1
1YCC P76R Coil_100.5 4.6 25.0 -0.97 -1
1YCC P76S Coil_100.5 4.6 25.0 -1.89 -1
1YCC P76V Coil_100.5 4.6 25.0 -1.07 -1
1YCC P76W Coil_100.5 4.6 25.0 -2.38 -1
1YCC P76Y Coil_100.5 4.6 25.0 -2.07 -1
1YYX A36G null 5.0 25.0 -2.71 -1
1YYX F61A null 5.0 25.0 -5.45 -1
1YYX I98A null 5.0 25.0 -3.83 -1
1YYX L68A null 5.0 25.0 -4.03 -1
1YYX L94A null 5.0 25.0 -1.73 -1
1YYX M33A null 5.0 25.0 -3.5 -1
1YYX V84A null 5.0 25.0 -3.85 -1
1ZG4 S235A null 7.0 50.6 0.58 1
2ABD E67A Helix_97.3 5.3 5.0 -0.36 -1
2ABD K32A Helix_51.7 5.3 5.0 -1.02 -1
2ABD K32E Helix_51.7 5.3 5.0 -1.68 -1
2ABD K32R Helix_51.7 5.3 5.0 -1.83 -1
2ABD L25A Helix_16.0 5.3 5.0 -1.02 -1
2ABD L80A Helix_3.3 5.3 5.0 -3.7 -1
2ABD P19A Coil_6.4 5.3 5.0 -1.07 -1
2ABD P44A Coil_50.6 5.3 5.0 -1.4 -1
2ABD Q33A Helix_1.3 5.3 5.0 -3.66 -1
2ABD T35A Helix_50.9 5.3 5.0 -1.09 -1
2ABD V12A Helix_7.9 5.3 5.0 -1.69 -1
2ABD Y31N Helix_56.0 5.3 5.0 -1.52 -1
2AFG C83S Turn_0.1 6.6 25.0 -1.91 -1
2AFG F108Y Sheet_9.8 7.3 39.8 0.331 1
2AFG F132W Sheet_0.81 6.6 24.85 0.38 1
2AFG F85W Sheet_0.3 6.6 24.85 0.1 1
2AFG H21Y Sheet_6.5 7.3 39.8 0.754 1
2AFG H93G Turn_125.1 6.6 25.0 0.55 1
2AFG L44F Sheet_0.0 7.3 39.8 0.31 1
2AFG L44P Sheet_0.0 6.6 40.05 0.69 1
2AFG L44W Sheet_0.0 6.6 24.85 -0.81 -1
2AFG V31I Sheet 6.6 24.85 -0.96 -1
2AKY I213F Helix_0.0 7.5 25.0 -1.91 -1
2AKY T77H Helix_101.3 7.5 25.0 -2.15 -1
2CI2 D71A Sheet_59.0 6.25 25.0 -3.41 -1
2CI2 E45A Turn_95.2 6.25 25.0 -0.32 -1
2CI2 F69A Sheet_34.5 6.25 25.0 -3.84 -1
2CI2 F69L Sheet_34.5 6.3 46.45 -2.11 -1
2CI2 F69V Sheet_34.5 6.25 25.0 -2.39 -1
2CI2 L51A Sheet_38.9 6.3 46.45 -2.37 -1
2CI2 L51I Sheet_38.9 6.25 25.0 -0.26 -1
2CI2 L51V Sheet_38.9 6.3 46.45 -0.5 -1
2CI2 P44A Turn_109.5 6.25 25.0 -1.76 -1
2CI2 V57A Coil_61.9 6.25 25.0 -1.47 -1
2DRI L62C null 7.6 25.0 -2.7 -1
2HPR G49A Helix_18.7 7.0 25.0 0.8 1
2HPR G49E Helix_18.7 7.0 25.0 1.4 1
2HPR G49K h_18.7 7.0 25.0 -1.0 -1
2LZM A146T Helix_0.0 6.5 70.0 -1.5 -1
2LZM A160T Turn_16.4 6.0 65.5 -1.65 -1
2LZM A42K Helix_0.0 5.45 53.0 -3.7 -1
2LZM A42S Helix_0.0 3.0 51.55 -2.3 -1
2LZM A93P Helix_75.9 6.5 64.7 0.1 1
2LZM A93S Helix_75.9 3.0 51.55 -0.2 -1
2LZM A93T Helix_75.9 5.4 65.15 0.06 1
2LZM D47A Helix_35.6 6.7 62.2 -0.95 -1
2LZM E22K Turn_83.8 5.4 65.15 0.57 1
2LZM E45A Helix_53.4 6.7 62.2 0.01 1
2LZM G113A Helix_58.1 6.5 64.7 0.3 1
2LZM G113E Helix_58.1 5.4 65.15 0.3 1
2LZM G156D Coil_18.0 6.5 64.7 -2.3 -1
2LZM G30A Turn_17.3 5.4 66.48 0.1 1
2LZM G30F Turn_17.3 5.4 66.48 -1.5 -1
2LZM K147E Helix_90.3 5.3 25.0 -0.7 -1
2LZM K43A Helix_48.0 6.7 62.2 -1.03 -1
2LZM K48A Helix_151.1 6.7 62.2 -0.56 -1
2LZM K85A Helix_84.1 5.35 58.0 -0.6 -1
2LZM L133A Helix_0.8 3.01 51.8 -4.3 -1
2LZM L133D Helix_0.8 6.5 61.9 -5.7 -1
2LZM L133F Helix_0.8 5.35 61.0 -0.3 -1
2LZM L133M Helix_0.8 5.42 65.3 -0.4 -1
2LZM L39A Helix_82.2 5.45 53.0 -0.9 -1
2LZM M102K Helix_0.7 5.3 65.3 -6.9 -1
2LZM M102L Helix_0.7 5.7 64.89 -0.82 -1
2LZM M102V Helix_0.7 3.0 47.0 -3.0 -1
2LZM M106I Helix_56.1 5.35 61.0 0.2 1
2LZM M106K Helix_56.1 3.0 47.0 -3.4 -1
2LZM M106L Helix_56.1 3.0 47.0 0.5 1
2LZM N144D Helix_97.9 6.9 66.1 0.5 1
2LZM N144E Helix_97.9 6.5 64.5 0.5 1
2LZM N144H Helix_97.9 6.7 62.4 0.3 1
2LZM N163D Coil_117.8 5.4 65.15 -0.21 -1
2LZM N40A Helix_108.9 6.7 62.2 0.32 1
2LZM N40D Helix_108.9 5.4 65.15 0.44 1
2LZM N68A Helix_77.4 2.5 47.8 0.05 1
2LZM Q123A Helix_92.5 3.01 51.65 -0.22 -1
2LZM Q123E Helix_92.0 6.5 64.5 0.4 1
2LZM R119A Helix_115.1 3.01 51.65 -0.18 -1
2LZM R119E Helix_115.1 5.35 66.7 -0.04 -1
2LZM R119H Helix_115.1 5.4 65.15 -0.29 -1
2LZM R119M Helix_115.0 5.7 66.1 0.1 1
2LZM S90H Helix_38.0 6.5 63.0 -1.1 -1
2LZM T157A Coil_58.0 3.0 53.6 -0.5 -1
2LZM T157C Coil_58.0 2.0 42.0 -1.3 -1
2LZM T157D Coil_58.0 2.0 42.0 -1.1 -1
2LZM T157E Coil_58.0 3.0 53.6 -0.8 -1
2LZM T157F Coil_58.0 2.0 42.0 -2.4 -1
2LZM T157G Coil_58.0 2.0 42.0 -1.1 -1
2LZM T157H Coil_58.0 2.0 42.0 -2.1 -1
2LZM T157I Coil_58.0 6.0 64.5 -1.2 -1
2LZM T157L Coil_58.0 3.0 53.6 -1.7 -1
2LZM T157N Coil_58.0 3.0 53.6 -1.2 -1
2LZM T157R Coil_58.0 3.0 53.6 0.3 1
2LZM T157S Coil_58.0 2.0 42.0 -0.66 -1
2LZM T157V Coil_58.0 3.0 53.6 -1.2 -1
2LZM T26S Sheet_6.4 5.4 65.15 0.57 1
2LZM V111F Helix_0.0 5.7 64.89 -1.69 -1
2LZM V111I Helix_0.0 5.7 64.89 -0.85 -1
2LZM V131A Helix_99.1 5.4 66.51 0.39 1
2LZM V131D Helix_99.1 3.01 53.08 0.08 1
2LZM V131E Helix_99.1 3.01 53.08 0.2 1
2LZM V131G Helix_99.1 3.01 53.08 -0.68 -1
2LZM V131I Helix_99.1 3.01 53.08 0.16 1
2LZM V131L Helix_99.1 3.01 53.08 0.09 1
2LZM V131M Helix_99.1 3.01 53.08 0.12 1
2LZM V131S Helix_99.1 3.01 53.08 -0.05 -1
2LZM V131T Helix_99.1 3.01 53.08 -0.12 -1
2LZM V75T Helix_36.9 3.0 51.55 -1.3 -1
2LZM V94A Helix_32.2 3.0 51.65 -1.8 -1
2RN2 A52C Helix_0.3 3.2 53.0 0.8 1
2RN2 A52D Helix_0.3 3.2 53.0 -1.9 -1
2RN2 A52E Helix_0.3 3.2 53.0 -1.5 -1
2RN2 A52F Helix_0.3 3.2 53.0 0.5 1
2RN2 A52G Helix_0.3 3.2 53.0 -2.7 -1
2RN2 A52H Helix_0.3 3.2 53.0 -3.6 -1
2RN2 A52I Helix_0.3 3.2 53.0 1.9 1
2RN2 A52K Helix_0.3 3.2 53.0 -5.9 -1
2RN2 A52L Helix_0.3 3.2 53.0 1.3 1
2RN2 A52M Helix_0.3 3.2 53.0 0.5 1
2RN2 A52N Helix_0.3 3.2 53.0 -1.8 -1
2RN2 A52P Helix_0.3 3.2 53.0 -1.6 -1
2RN2 A52Q Helix_0.3 3.2 53.0 -1.2 -1
2RN2 A52S Helix_0.3 3.2 53.0 -1.8 -1
2RN2 A52T Helix_0.3 3.2 53.0 -0.8 -1
2RN2 A52V Helix_0.3 3.2 53.0 1.7 1
2RN2 A52Y Helix_0.3 3.2 53.0 -2.3 -1
2RN2 D94E Coil_99.6 5.5 49.8 -0.4 -1
2RN2 E119V Sheet_57.0 5.5 52.7 0.74 1
2RN2 G77A Helix_0.0 3.0 49.8 -0.9 -1
2RN2 H62D Coil_131.8 5.5 52.7 -0.17 -1
2RN2 H62P Coil_131.8 5.5 52.0 1.1 1
2RN2 H62R Coil_131.8 5.5 52.7 0.36 1
2RN2 Q76L Helix_57.3 3.0 50.1 0.24 1
2RN2 Q80L Coil_106.5 3.0 50.1 0.3 1
2WSY I232V Sheet_1.1 7.8 25.0 -1.2 -1
3MBP A276G Helix_53.9 7.6 25.0 -1.5 -1
3MBP D55N Coil_46.7 7.6 25.0 0.0 1
3MBP P133A Helix_40.3 7.4 63.0 -0.3 -1
3MBP P133S Helix_40.3 7.4 63.0 -2.1 -1
3SSI M73A Coil_211.3 7.0 53.36 0.55 1
3SSI M73D Coil_211.3 7.0 53.36 1.6 1
3SSI M73E Coil_211.3 7.0 53.36 1.05 1
3SSI M73G Coil_211.3 7.0 53.36 -0.06 -1
3SSI M73I Coil_211.3 7.0 53.36 -0.94 -1
3SSI M73K Coil_211.3 7.0 53.36 0.35 1
3SSI M73L Coil_211.3 7.0 53.36 -0.25 -1
3SSI M73V Coil_211.3 7.0 53.36 -0.66 -1
3SSI V13A Sheet_56.2 7.0 82.21 -6.78 -1
3SSI V13F Sheet_56.2 7.0 82.21 -5.69 -1
3SSI V13G Sheet_56.2 7.0 82.21 -10.3 -1
3SSI V13I Sheet_56.2 7.0 82.21 -0.84 -1
3SSI V13L Sheet_56.2 7.0 82.21 -2.21 -1
3SSI V13M Sheet_56.2 7.0 82.21 -5.92 -1
451C E43Y Helix_96.3 5.0 50.4 0.6 1
451C Q37R Turn_101.9 5.0 50.4 0.5 1
4LYZ A31I Helix_0.0 6.4 74.0 1.4 1
4LYZ A31L Helix_0.0 6.4 74.0 1.8 1
4LYZ A31V Helix_0.0 6.4 74.0 1.2 1
4LYZ F34Y Helix_71.8 6.4 74.0 0.19 1
4LYZ F3Y Sheet_15.5 6.4 74.0 -0.45 -1
4LYZ G102A Turn_64.1 2.7 65.6 0.02 1
4LYZ G102R Coil_64.1 6.4 74.0 0.38 1
4LYZ G102V Coil_64.1 6.4 74.0 -0.04 -1
4LYZ G117A Turn_80.5 2.7 65.6 -1.46 -1
4LYZ G49A Coil_22.2 2.7 65.6 -1.89 -1
4LYZ G49N Coil_22.2 9.5 20.0 -0.96 -1
4LYZ I55A Turn_0.8 6.4 74.0 -4.4 -1
4LYZ I55F Turn_0.8 6.4 74.0 -2.46 -1
4LYZ I55L Turn_0.8 6.4 74.0 -0.45 -1
4LYZ I55M Turn_0.8 6.4 74.0 -2.27 -1
4LYZ I55T Turn_0.8 6.4 74.0 -4.96 -1
4LYZ I55V Turn_0.8 6.4 74.0 -0.91 -1
4LYZ M105T Helix_0.0 9.5 20.0 -0.24 -1
4LYZ M12F Helix_0.6 2.7 66.0 0.28 1
4LYZ M12L Helix_0.6 2.7 66.0 -0.57 -1
4LYZ N103D Turn_96.6 9.5 20.0 0.24 1
4LYZ N77H Turn_123.2 6.4 74.0 -0.38 -1
4LYZ R114H Coil_130.2 6.4 74.0 0.68 1
4LYZ S91A Helix_0.5 6.4 74.0 -0.15 -1
4LYZ S91D Helix_0.5 6.4 74.0 -2.31 -1
4LYZ S91T Helix_0.5 6.4 74.0 0.99 1
4LYZ S91V Helix_0.5 6.4 74.0 -0.08 -1
4LYZ S91Y Helix_0.5 6.4 74.0 -3.07 -1
CspB-TB D25N null 7.5 55.0 -0.72 -1
CspB-TB K55E null 7.5 55.0 0.81 1
CspB-TB K55Q null 7.5 55.0 0.79 1
P00782 K57E null 5.0 20.0 1.0 1
P00912 S212C null 6.5 23.0 -1.0 -1
P01051 V14A null 7.0 25.0 -1.67 -1
P01051 V54A null 7.0 25.0 -2.37 -1
P08821 I42V null 7.0 48.6 0.52 1
