# Supplementary material for: Towards sequence-based prediction of mutation-induced stability changes in unseen non-homologous proteins
Source: BMC Genomics. 2014 Jan 24;15(Suppl 1):S4. doi: 10.1186/1471-2164-15-S1-S4 (PMC4046685; doi:10.1186/1471-2164-15-S1-S4)
Supplement: Supplementary file 1 — Additional file 1: Data set S1914. The files containing the S1914 data set, as well as training, cross-validation, and test splits are available in a white-space-delimited tabular text format. All files are compressed in a single zip archive S1914.zip. (ZIP 2 MB) [file 12864_2014_5677_MOESM1_ESM.zip › S1914/unseen-residue/unseen-mutation_cross-validation/replication3/S1914.train3.fold1]

1A23 H32Y Helix_57.4 7.0 30.0 6.8 1
1OTR K33V null 3.25 65.0 0.93 1
1HFZ L110R Helix_85.3 7.4 56.2 0.43 1
1CSP E3Q Sheet_78.4 7.5 55.0 1.31 1
1ROP D30A Turn_126.0 7.0 69.0 0.3 1
1A23 H32L Helix_57.4 7.0 30.0 5.3 1
1YCC N52L Helix_16.8 4.6 26.85 2.56 1
1ROP D30C Turn_126.0 7.0 69.0 0.8 1
2LZM E128A Helix_86.7 2.02 40.75 0.16 1
2LZM S44Y Helix_67.8 3.01 51.68 0.19 1
1SHG F52Y Sheet_50.9 7.0 24.85 0.44 1
1LRP G46A Helix_61.1 8.0 53.4 0.66 1
2LZM T109N Helix_116.8 6.7 62.4 0.1 1
5CRO Y26H Coil_162.9 7.0 45.0 1.9 1
2RN2 D10A Sheet_18.4 9.0 47.0 4.0 1
1BNI Y103F Coil_60.3 6.3 25.0 0.0 1
1C9O T31S Helix_30.7 7.0 70.0 0.17 1
1FTG E107A Helix_110.9 7.0 43.25 0.62 1
2LZM E108V Helix_48.8 5.4 65.2 0.7 1
2LZM G77A Helix_3.8 6.5 64.7 0.4 1
1CYO F35Y Helix_19.9 7.0 66.2 0.79 1
1VQB E30F Sheet_29.6 7.0 25.0 1.02 1
2LZM C54T Turn_3.7 6.5 70.0 0.3 1
CspB-TB K12E null 7.5 55.0 0.43 1
2RN2 D134Q Helix_50.0 5.5 53.1 1.32 1
2LZM E11H Helix_33.0 5.4 65.1 0.1 1
1TPK V65I Sheet_0.2 4.5 64.3 0.3 1
1BPI K26A Coil_210.3 7.0 39.0 0.0 1
2RN2 V74L Helix_0.6 5.5 52.0 0.9 1
2RN2 D134T Helix_50.0 5.5 53.1 1.08 1
1LZ1 I59L Sheet_3.0 2.7 64.9 0.0 1
1WQ5 E49M Sheet_0.7 7.0 25.0 4.5 1
1AAR K6E Sheet_100.8 5.0 25.0 0.53 1
5CRO Q16L Helix_46.9 3.0 45.0 2.8 1
1BNI W94L Coil_70.9 5.8 25.0 -1.59 -1
1OTR L67T Sheet_0.1 3.75 50.0 -2.92 -1
1FTG L50A Sheet_0.0 7.0 43.25 -2.84 -1
1BVC I111A Helix_5.0 11.0 76.5 -1.8 -1
2CI2 A35G Helix_0.0 6.25 25.0 -1.09 -1
1PIN T29A Turn_1.3 7.0 40.0 -1.25 -1
1BNI A32L Helix_92.3 6.3 25.0 -0.3 -1
1FC1 L398A null 7.4 20.0 -0.1 -1
1RTB V57I Helix_0.0 5.0 40.0 -1.3 -1
2LZM T59A Coil_71.8 6.5 63.0 -1.5 -1
1L63 L66A Helix_3.9 5.4 65.3 -3.3 -1
1LZ1 V2L Sheet_106.7 2.7 64.9 -0.05 -1
1PIN K13A Sheet_122.3 7.0 40.0 -0.02 -1
1ROP D30T Turn_126.0 7.0 69.0 -0.4 -1
1HFZ H107W Helix_135.6 7.4 56.2 -1.72 -1
3HHR E74A Helix_52.4 8.0 20.0 -0.49 -1
1OTR L67A Sheet_0.1 3.75 50.0 -2.82 -1
CspB-TB E48K null 7.5 55.0 -1.34 -1
2CI2 K21A Coil_85.1 6.25 25.0 -0.55 -1
2LZM G28A Sheet_0.2 3.02 51.6 -2.0 -1
CspB-TB K20E null 7.5 55.0 -1.31 -1
1ROP D30I Turn_126.0 7.0 69.0 -0.8 -1
2LZM R96W Helix_70.4 5.35 58.0 -4.5 -1
1BVC T51A Helix_64.0 9.6 82.2 -1.4 -1
1BNI A32F Helix_92.3 6.3 25.0 -0.7 -1
1BVC L135M Helix_1.9 11.0 76.5 -0.8 -1
1OTR E34R Helix_72.8 3.0 65.0 -3.51 -1
1BVC A130L Helix_0.0 7.8 4.0 -0.9 -1
1C9O R3L Sheet_154.1 7.0 70.0 -0.93 -1
1RX4 V75R Sheet_12.2 7.8 15.0 -2.8 -1
1BNI Y17S Helix_121.0 6.3 25.0 -2.57 -1
2LZM L99G Helix_0.0 5.4 65.2 -6.3 -1
1RGG V43T Coil_38.1 7.0 48.4 -0.5 -1
1RN1 D49Y Coil_144.8 7.0 25.0 -0.5 -1
1BNI I55T Sheet_96.0 6.3 25.0 -0.6 -1
2CI2 V66A Sheet_0.0 6.3 25.0 -4.88 -1
1PGA A24P Helix_59.5 5.5 25.0 -0.5 -1
1C9O E12K Helix_162.3 7.0 75.0 -0.43 -1
1RTB F46A Sheet_0.0 6.0 24.85 -6.36 -1
CspB-TB D10K null 7.5 55.0 -2.72 -1
2RN2 S68G Sheet_1.0 3.0 49.8 -2.4 -1
2DRI A188C null 7.6 25.0 -1.8 -1
1OTR E34H Helix_72.8 3.0 65.0 -3.08 -1
1ZG4 G238S null 7.0 50.6 -1.25 -1
1VQB L37T Coil_115.8 7.0 25.0 -2.6 -1
1LZ1 I59S Sheet_3.0 2.7 64.9 -3.58 -1
2LZM D92N Coil_63.2 6.7 62.4 -1.4 -1
1WQ5 Y175C Sheet_2.4 7.8 25.0 -0.6 -1
1PGA I6N Sheet_44.4 5.2 25.0 -1.53 -1
1PGA T53N Sheet_29.1 5.2 60.0 -0.84 -1
1BVC S117A Helix_75.0 9.6 82.2 -0.3 -1
2LZM I3F Helix_19.8 6.5 64.7 -1.1 -1
2CI2 V53T Sheet_77.9 6.3 25.0 -1.03 -1
2LZM I27A Sheet_0.0 3.0 51.65 -3.1 -1
1FLV G87A Sheet_0.0 7.0 44.15 -0.09 -1
1LZ1 V2A Sheet_106.5 2.7 49.2 -1.51 -1
1BPI R1A Coil_144.3 7.0 39.0 -0.5 -1
1W3D Y138F Helix_39.6 5.5 51.85 -2.0 -1
2CI2 V82A Helix_17.8 6.3 25.0 -1.45 -1
1WQ5 E49S Sheet_0.7 7.0 25.0 -1.4 -1
1VQB C33L Sheet_0.0 7.0 25.0 -1.3 -1
1BVC D60A Helix_55.1 4.0 25.0 -0.13 -1
2CI2 P52A Sheet_87.1 6.25 25.0 -0.17 -1
1BVC I111M Helix_5.0 11.0 76.5 -1.1 -1
1BNI T100G Turn_70.4 6.3 25.0 -2.8 -1
1ROP D30P Turn_126.0 7.0 69.0 -1.6 -1
1OTR E34K Helix_72.8 3.0 65.0 -2.15 -1
2AFG C117V Sheet 6.6 24.85 -0.29 -1
1C9O G23Q Coil_46.1 7.0 70.0 -0.29 -1
1VQB C33M Sheet_0.0 7.0 25.0 -1.75 -1
1RX4 V75A Sheet_12.2 7.8 15.0 -0.2 -1
2LZM R96A Helix_70.4 5.35 58.0 -2.0 -1
2CI2 T22V Sheet_53.5 6.3 25.0 -0.32 -1
1W4H T152S Coil_103.1 7.0 9.85 -0.29 -1
1VQB V45L Sheet_49.6 7.0 25.0 -1.5 -1
1RTB I106L Sheet_0.0 5.0 40.0 -1.79 -1
1BNI G34N Coil_38.5 6.3 25.0 -2.75 -1
1BNI G53V Sheet_17.6 6.3 54.1 -7.8 -1
1BNI G34D Coil_38.5 6.3 25.0 -3.39 -1
1AG2 T183A Helix_3.4 7.0 25.0 -4.62 -1
1RN1 A21K Helix_61.1 2.5 0.0 -0.51 -1
1BPI L6A Helix_111.4 7.0 39.0 -0.6 -1
1WQ5 C81G Helix_0.0 9.0 50.0 -1.58 -1
1STN N118D Turn_7.3 7.0 20.0 -2.5 -1
1BNI T6A Coil_74.5 6.3 25.0 -2.29 -1
1W4H A148G Helix_58.7 7.0 9.85 -0.43 -1
1WQ5 G211S Sheet_0.0 7.8 25.0 -0.7 -1
1RN1 A21H Helix_61.1 7.0 0.0 -0.17 -1
1L63 V87A Helix_3.8 5.4 65.3 -1.5 -1
1LZ1 A32S Helix_0.0 2.7 64.9 -0.33 -1
2LZM A82S Helix_89.5 3.0 51.55 -0.3 -1
1W4H L144A Coil_41.7 7.0 9.85 -1.9 -1
2LZM A129V Helix_0.0 2.8 52.1 -0.7 -1
2LZM N101A Helix_0.2 5.4 59.0 -1.5 -1
1BNI Y13A Helix_39.1 6.3 25.0 -3.5 -1
1CYO V45T Helix_78.1 7.0 25.0 -0.96 -1
