# Supplementary material for: Towards sequence-based prediction of mutation-induced stability changes in unseen non-homologous proteins
Source: BMC Genomics. 2014 Jan 24;15(Suppl 1):S4. doi: 10.1186/1471-2164-15-S1-S4 (PMC4046685; doi:10.1186/1471-2164-15-S1-S4)
Supplement: Supplementary file 1 — Additional file 1: Data set S1914. The files containing the S1914 data set, as well as training, cross-validation, and test splits are available in a white-space-delimited tabular text format. All files are compressed in a single zip archive S1914.zip. (ZIP 2 MB) [file 12864_2014_5677_MOESM1_ESM.zip › S1914/unseen-residue/unseen-mutation_cross-validation/replication3/S1914.train3.fold2]

1ROP D30G Turn_126.0 7.0 69.0 2.0 1
1LRP K4Q Coil_112.0 8.0 51.5 0.43 1
1FLV G87V Sheet_0.0 7.0 44.15 0.12 1
1OTR K33F null 3.25 65.0 0.17 1
2RN2 D134S Helix_50.0 5.5 53.1 1.08 1
1FTG D43A Helix_39.8 7.0 44.15 0.1 1
1AAR H68Q Sheet_74.2 5.0 25.0 0.55 1
1FTG G68A Helix_49.8 7.0 43.25 0.55 1
1BNI T6D Coil_74.5 6.3 25.0 0.11 1
2RN2 D134L Helix_50.0 5.5 53.1 1.51 1
1PIN S18A Turn_125.0 7.0 40.0 0.03 1
1OTR K33A null 3.25 65.0 0.43 1
1CSP E66K Coil_46.8 7.0 70.0 2.17 1
2LZM D20S Sheet_46.2 5.4 65.1 0.7 1
1ROP D30S Turn_126.0 7.0 69.0 1.0 1
1VQB T48V Sheet_19.2 7.0 25.0 0.0 1
1OTR E34T Helix_72.8 3.0 65.0 1.51 1
1W4H P133A Helix_123.7 7.0 9.85 0.38 1
2RN2 V74I Helix_0.6 5.5 52.0 0.6 1
1CSP N10D Sheet_52.1 7.5 55.0 0.31 1
2CI2 T55A Coil_57.1 6.25 25.0 0.23 1
1CSP E3R Sheet_78.4 7.0 70.0 2.65 1
2RN2 D134N Helix_50.0 5.5 53.1 0.89 1
2LZM N116D Helix_76.7 5.7 66.1 0.6 1
5CRO Y26D Coil_162.9 7.0 45.0 2.7 1
2CI2 K30A Turn_84.8 6.25 25.0 0.42 1
1ARR P8L Sheet_46.3 7.5 25.0 2.49 1
1HFY A30I Helix_0.0 2.0 20.0 0.3 1
1BNI S28E Helix_78.5 6.3 25.0 0.4 1
CspB-TB K20Q null 7.5 55.0 0.0 1
1CSP E3L Sheet_78.4 7.0 70.0 1.6 1
2LZM S44E Helix_67.8 3.01 51.68 0.0 1
1OTR K33Q null 3.25 65.0 0.05 1
1PIN K6A Coil_166.0 7.0 40.0 0.15 1
1BNI G34S Coil_38.5 6.3 25.0 -3.2 -1
1RTB V54G Helix_0.0 5.0 40.0 -4.87 -1
1HFY T38A Turn_0.4 7.0 58.85 -1.6 -1
1RN1 V16T null 7.0 25.0 -4.1 -1
1FTG I104V Helix_42.9 7.0 44.15 -0.56 -1
1PIN E12A Sheet_73.2 7.0 40.0 -0.48 -1
1VQB V45C Sheet_49.6 7.0 25.0 -0.05 -1
1TPK V65S Sheet_0.2 4.5 64.3 -2.4 -1
2LZM V71A Helix_6.6 3.0 51.65 -1.5 -1
1CSP K7E Sheet 7.5 55.0 -3.59 -1
1FC1 T394A null 7.4 20.0 -0.6 -1
1RTB D121N Coil_12.0 6.0 25.0 -1.9 -1
1BPI R53A Helix_170.4 7.0 39.0 -0.1 -1
1HFZ V42N Sheet_15.7 7.4 56.2 -0.24 -1
1LZ1 G19A Turn_44.4 2.7 64.9 -1.77 -1
1PIN S19A Turn_48.7 7.0 40.0 -0.14 -1
2LZM M120Y Helix_33.0 5.35 61.0 -0.1 -1
1LZ1 Y20F Turn_50.9 2.7 64.9 -0.5 -1
1STN L36A Coil_0.0 7.0 20.0 -3.6 -1
4LYZ P70N Coil_129.3 9.5 20.0 -2.15 -1
1L63 L66M Helix_3.9 5.4 65.3 -1.0 -1
1RTB A4S Helix_48.7 7.0 61.7 -0.57 -1
1VQB V45T Sheet_49.6 7.0 25.0 -1.75 -1
2LZM K60H Helix_107.0 6.5 63.0 -0.1 -1
2LZM M120A Helix_33.0 3.01 51.65 -0.2 -1
5CRO Y26W Coil_162.9 7.0 45.0 -0.1 -1
1ZG4 R164S null 7.0 50.6 -0.61 -1
2LZM V149S Helix_0.1 5.4 59.0 -4.4 -1
1BNI G52V Sheet_1.3 6.3 54.1 -8.4 -1
2LZM T152I Helix_0.0 5.4 59.0 -0.4 -1
1W4H H166G Helix_24.3 7.0 9.85 -1.58 -1
1WQ5 E49N Sheet_0.7 7.0 25.0 -0.6 -1
1RGG T56V Sheet_3.1 7.0 48.4 -1.9 -1
1RTB V57A Helix_0.0 5.0 40.0 -2.85 -1
1LZ1 G68A Turn_69.7 2.7 64.9 -0.12 -1
1RN1 A21C Helix_61.1 2.5 0.0 -0.74 -1
1HFZ V42A Sheet_15.7 7.4 56.2 -0.93 -1
1BVC K77A Helix_100.8 4.0 25.0 -0.04 -1
1VQB L32H Sheet_79.0 7.0 25.0 -0.45 -1
1RN1 V78T null 7.0 25.0 -3.1 -1
1W3D I163V Helix_0.0 5.5 51.85 -0.5 -1
1CSP V20Q Turn_20.0 7.5 55.0 -1.82 -1
1RN1 A21E Helix_61.1 7.0 0.0 -0.69 -1
1BPI Q31A Sheet_65.0 7.0 39.0 -1.0 -1
1TUP R249S Coil_26.3 7.2 10.0 -1.95 -1
2LZM I3G Helix_19.8 6.5 64.7 -2.1 -1
1WQ5 P62A null 9.0 54.1 -0.52 -1
1WQ5 C81V Helix_0.0 9.0 50.0 -1.32 -1
1W3D V129G Coil_39.4 5.5 51.85 -1.0 -1
2LZM V87T Helix_3.4 3.0 51.55 -1.6 -1
1BNI Y17A Helix_121.0 6.3 25.0 -2.13 -1
2CI2 Q41G Helix_139.6 6.25 25.0 -0.6 -1
1PIN I28A Turn_70.0 7.0 40.0 -0.36 -1
1RTB A5S Helix_30.3 7.0 61.7 -0.37 -1
1L63 M6A Helix_0.0 5.4 65.3 -1.6 -1
1BPI Y10A Coil_78.2 7.0 39.0 -1.2 -1
1OTR E34P Helix_72.8 3.0 65.0 -2.13 -1
2AKY Q48E Helix_139.4 7.7 25.0 -0.96 -1
1BNI T6G Coil_74.5 6.3 25.0 -1.27 -1
1BNI N58A Turn_23.3 6.3 25.0 -2.7 -1
1G6N S128A Helix_11.8 7.9 20.0 -0.26 -1
2LZM K124G Coil_103.9 6.5 64.7 -0.1 -1
1L63 I78A Helix_0.0 5.4 65.3 -1.2 -1
1HME S37H Coil_70.8 7.0 20.0 -1.5 -1
1VQB I78T Sheet_91.6 7.0 25.0 -3.3 -1
1RN1 V16A null 7.0 25.0 -2.19 -1
1W4H A134G Helix_44.7 7.0 9.85 -0.37 -1
1PGA A23P Helix_29.5 5.5 25.0 -0.3 -1
1LZ1 Y63F Coil_112.1 2.7 64.9 -0.24 -1
1RN1 A21D Helix_61.1 7.0 0.0 -0.71 -1
1BVC W7F Helix_17.5 7.8 4.0 -0.9 -1
1RGG V36T Sheet_46.8 7.0 48.4 -1.3 -1
1PGA T53K Sheet_29.1 5.2 60.0 -1.01 -1
1PIN R17G Turn_218.4 7.0 40.0 -0.22 -1
1STN G79S Coil_18.6 7.0 20.0 -2.4 -1
1BNI Q104A Coil_92.0 6.3 25.0 -0.2 -1
1AAR R72Q Sheet_117.1 5.0 25.0 -0.33 -1
1RGG V2T Coil_36.5 7.0 48.4 -0.9 -1
1RN1 A21S Helix_61.1 7.0 0.0 -0.4 -1
1W4H A130G Coil_42.0 7.0 9.85 -0.04 -1
1WQ5 E49P Sheet_0.7 7.0 25.0 -0.6 -1
1OTR Q41N Sheet_0.2 3.75 50.0 -2.56 -1
1VQB C33I Sheet_0.0 7.0 25.0 -0.45 -1
2LZM T59V Coil_71.8 6.5 63.0 -1.5 -1
1PIN Y24F Sheet_22.9 7.0 40.0 -0.66 -1
1RN1 Y57F Sheet_13.5 7.0 25.0 -0.5 -1
2CI2 E26Q Turn_87.7 6.25 25.0 -0.62 -1
2CI2 E34Q Helix_88.6 6.25 25.0 -0.47 -1
1LZ1 Y54F Sheet_17.5 2.7 64.9 -0.96 -1
1RN1 A21Q Helix_61.1 7.0 0.0 -0.4 -1
1BNI G34K Coil_38.5 6.3 25.0 -3.12 -1
1LZ1 V99A Helix_3.4 2.7 49.2 -0.89 -1
1LZ1 P71G Turn_76.7 2.8 68.8 -1.6 -1
1ANK D84H Coil_11.9 7.2 51.8 -1.4 -1
1PGA T53W Sheet_29.1 5.2 60.0 -0.32 -1
1PGA T53R Sheet_29.1 5.2 60.0 -0.96 -1
