# Supplementary material for: Towards sequence-based prediction of mutation-induced stability changes in unseen non-homologous proteins
Source: BMC Genomics. 2014 Jan 24;15(Suppl 1):S4. doi: 10.1186/1471-2164-15-S1-S4 (PMC4046685; doi:10.1186/1471-2164-15-S1-S4)
Supplement: Supplementary file 1 — Additional file 1: Data set S1914. The files containing the S1914 data set, as well as training, cross-validation, and test splits are available in a white-space-delimited tabular text format. All files are compressed in a single zip archive S1914.zip. (ZIP 2 MB) [file 12864_2014_5677_MOESM1_ESM.zip › S1914/unseen-residue/unseen-mutation_cross-validation/replication3/S1914.train3.fold3]

1W4H H166A Helix_24.3 7.0 9.85 0.06 1
2RN2 E48Q Helix_19.0 9.0 47.0 0.3 1
1OTR K33L null 3.25 65.0 0.96 1
2RN2 D134I Helix_50.0 5.5 53.1 1.27 1
2LZM E11A Helix_33.0 5.4 66.48 1.1 1
1BNI N58D Turn_23.3 6.3 25.0 0.5 1
2RN2 D10S Sheet_18.4 9.0 47.0 2.7 1
451C F34Y Turn_23.3 5.0 50.4 1.9 1
1OTR E34W Helix_72.8 3.0 65.0 1.31 1
2CI2 T58D Coil_106.5 6.3 25.0 0.04 1
1CSP E43K Turn_131.6 7.5 55.0 0.17 1
2CI2 K72N Turn_208.2 6.25 25.0 0.004 1
1LZ1 R50A Coil_141.1 2.7 64.9 0.43 1
1YCC N52M Helix_16.8 4.6 26.85 2.25 1
4LYZ D101G Coil_94.7 6.4 74.0 0.45 1
1BVC G129A Helix_29.0 9.6 82.2 1.1 1
1HUE M69I Coil_61.2 7.0 63.9 0.0 1
1LZ1 R21G Turn_145.7 2.7 64.9 1.15 1
1IGV D19N Coil_68.5 7.0 25.0 0.74 1
1RTB H119A Sheet_70.1 6.0 25.0 0.2 1
1PGA T53Y Sheet_45.2 5.2 25.0 0.5 1
1OTR E34F Helix_72.8 3.0 65.0 0.72 1
1BNI E29Q Helix_84.0 6.3 25.0 0.0 1
2LZM N116A Helix_76.7 3.01 51.65 0.17 1
1LRP Y88C Helix_55.6 8.0 60.0 2.4 1
1OTR E34S Helix_72.8 3.0 65.0 0.12 1
1LZ1 G48A Turn_82.2 2.7 64.9 0.45 1
1PGA T53F Sheet_45.2 5.2 25.0 1.01 1
1RN1 D49A Coil_144.8 7.0 25.0 0.5 1
1WQ5 E49F Sheet_0.7 7.0 25.0 2.4 1
1A23 H32S Helix_57.4 7.0 30.0 5.2 1
1PIN S19G Turn_48.7 7.0 40.0 0.01 1
1FTG Q99A Turn_0.1 7.0 43.25 1.72 1
1BNI G52A Sheet_1.3 6.3 54.1 -5.3 -1
3HHR E74L Helix_52.4 8.0 20.0 -0.79 -1
1LZ1 K1A Coil_71.2 2.7 64.9 -0.6 -1
1VQB I78C Sheet_91.6 7.0 25.0 -2.2 -1
1BNI Y13G Helix_39.1 6.3 25.0 -6.4 -1
1VQB V19C Sheet_101.0 7.0 25.0 -0.15 -1
1RN1 D76N Sheet_3.4 7.0 15.0 -3.1 -1
CspB-TB K42E null 7.5 55.0 -0.22 -1
1PIN T29G Turn_1.3 7.0 40.0 -1.99 -1
1BPI G12A Coil_17.1 7.0 39.0 -1.8 -1
1CYO V61K Turn_112.1 7.0 25.0 -2.39 -1
2LZM L118M Helix_9.7 5.42 65.3 -0.7 -1
1L63 V87M Helix_3.8 5.4 65.3 -2.3 -1
1L63 I27M Sheet_0.0 5.4 65.3 -3.1 -1
1CSP K39E Coil_75.3 7.5 55.0 -0.26 -1
1FTG L143A Sheet_0.1 7.0 44.15 -0.1 -1
1YYX L48A null 5.0 25.0 -4.23 -1
2CI2 T58A Coil_106.5 6.3 25.0 -0.69 -1
1RTB F46V Sheet_0.0 6.0 24.85 -4.54 -1
1HFZ L110E Helix_85.3 7.4 56.2 -0.19 -1
1BPI E49A Helix_115.0 7.0 39.0 -0.2 -1
1YCC N52T Helix_16.8 5.0 26.85 -0.53 -1
1RTB I106V Sheet_0.0 5.0 40.0 -0.8 -1
1STN L89F Coil_25.9 5.38 40.0 -1.2 -1
2LZM V103I Helix_7.2 5.35 61.0 -0.5 -1
1L63 L118A Helix_10.2 5.4 65.3 -3.2 -1
1BNI E29G Helix_84.2 6.3 25.0 -1.81 -1
2CI2 I48V Sheet_33.8 6.3 25.0 -1.09 -1
1L63 I100A Helix_9.4 5.4 65.3 -2.5 -1
1RN1 D76A Sheet_3.4 7.0 15.0 -3.75 -1
1ONC M23L Turn_0.0 7.0 25.0 -2.22 -1
1PIN N26D Sheet_0.9 7.0 40.0 -1.88 -1
1OTR L67S Sheet_0.1 3.75 50.0 -3.3 -1
1LRP Q44Y Helix_80.8 8.0 51.5 -0.02 -1
1LZ1 V2R Sheet_101.4 2.7 64.9 -0.38 -1
1RN1 A21T Helix_61.1 2.5 0.0 -0.57 -1
1PIN S16A Turn_42.5 7.0 40.0 -0.44 -1
2CI2 E60A Coil_92.3 6.3 25.0 -0.68 -1
1WQ5 G211D Sheet_0.0 7.8 25.0 -0.5 -1
1RGG Y55F null 7.0 25.0 -0.6 -1
2CI2 V79A Coil_39.4 6.3 25.0 -1.51 -1
2LZM L99M Helix_0.0 5.7 64.88 -0.6 -1
1CYO V45E Helix_78.1 7.0 66.7 -2.68 -1
1PIN G10A Turn_23.4 7.0 40.0 -0.85 -1
1STN L36C null 7.6 20.0 -2.9 -1
1RTB I81V Sheet_0.2 5.0 40.0 -0.43 -1
2LZM L99F Helix_0.0 5.7 64.88 -0.3 -1
2CI2 L27A Turn_0.9 6.3 25.0 -2.64 -1
1AG2 R208H Helix_99.0 7.0 25.0 -1.44 -1
1BNI R83Q Coil_66.7 6.3 25.0 -2.05 -1
1STN F34C null 7.6 20.0 -2.8 -1
2LZM Q69P Helix_89.4 6.5 63.2 -2.9 -1
1PGA I6T Sheet_44.4 5.2 25.0 -1.6 -1
1ROP D30W Turn_126.0 7.0 69.0 -0.4 -1
1RGG R65A Coil_31.3 7.0 49.0 -1.0 -1
1RN1 Y56F Sheet_24.3 7.0 25.0 -0.78 -1
2LZM S44G Helix_67.8 3.01 51.68 -0.53 -1
1CLW G177R Sheet_28.4 7.4 88.4 -2.1 -1
1C9O E36K Coil_142.9 7.0 75.0 -0.19 -1
1W3D E141A Helix_120.8 5.5 51.85 -0.7 -1
1PIN A31G Coil_8.2 7.0 40.0 -1.49 -1
4LYZ T40I Sheet_0.1 6.4 74.0 -2.2 -1
1LZ1 V2Y Sheet_101.4 2.7 64.9 -0.36 -1
1BNI I55V Sheet_96.0 6.3 25.0 -0.3 -1
1BNI R110A Coil_71.7 6.3 25.0 -0.4 -1
1PGA T53A Sheet_29.1 5.2 60.0 -1.36 -1
2CI2 T55V Coil_57.1 6.25 25.0 -0.76 -1
1BVC Q8G Helix_81.9 4.2 4.0 -0.56 -1
2LZM R96Y Helix_70.4 5.35 58.0 -4.7 -1
1BNI I51V Sheet_0.2 6.3 25.0 -1.8 -1
1STN F76G Coil_17.0 7.0 20.0 -4.7 -1
1RN1 N44D Turn_49.7 7.0 50.8 -1.6 -1
1RN1 Y68F Coil_8.0 7.0 25.0 -1.36 -1
2CI2 V79G Coil_39.4 6.3 25.0 -3.24 -1
1BNI E29S Helix_84.2 6.3 25.0 -1.23 -1
1BPI N43G Coil_1.1 2.0 25.0 -5.7 -1
1WQ5 G211R Sheet_0.0 7.8 4.0 -0.1 -1
1VQB L37V Coil_115.8 7.0 25.0 -1.75 -1
1BNI I109A Coil_45.0 6.3 25.0 -2.1 -1
1RN1 A21G Helix_61.1 2.5 0.0 -0.9 -1
1W3D I146A Turn_12.8 5.5 51.85 -2.7 -1
2LZM S38A Coil_52.1 3.0 53.4 -0.77 -1
1L63 L121A Helix_0.2 5.4 65.3 -2.2 -1
1RGG N39D Turn_17.1 7.0 48.4 -1.5 -1
1BNI Y17F Helix_121.0 6.3 25.0 -0.3 -1
1LZ1 V2S Sheet_101.4 2.7 64.9 -1.41 -1
1BNI A32N Helix_92.3 6.3 25.0 -0.7 -1
1LZ1 I59G Sheet_3.0 2.7 64.9 -3.83 -1
1RX4 V75C Sheet_12.2 7.8 15.0 -0.2 -1
2ABD Y28N Helix_53.1 5.3 5.0 -2.23 -1
2LZM K83H Helix_132.0 6.5 63.0 -0.4 -1
2LZM E128K Helix_86.7 3.0 47.0 -1.16 -1
1LZ1 A32L Helix_0.0 2.7 64.9 -0.1 -1
1FTG S71A Helix_83.7 7.0 44.15 -0.69 -1
1BNI A32Q Helix_92.3 6.3 25.0 -0.5 -1
1OTR E34Q Helix_72.8 3.0 65.0 -1.46 -1
