# Supplementary material for: Towards sequence-based prediction of mutation-induced stability changes in unseen non-homologous proteins
Source: BMC Genomics. 2014 Jan 24;15(Suppl 1):S4. doi: 10.1186/1471-2164-15-S1-S4 (PMC4046685; doi:10.1186/1471-2164-15-S1-S4)
Supplement: Supplementary file 1 — Additional file 1: Data set S1914. The files containing the S1914 data set, as well as training, cross-validation, and test splits are available in a white-space-delimited tabular text format. All files are compressed in a single zip archive S1914.zip. (ZIP 2 MB) [file 12864_2014_5677_MOESM1_ESM.zip › S1914/unseen-residue/unseen-mutation_cross-validation/replication3/S1914.train3.fold4]

1WQ5 E49T Sheet_0.7 7.0 25.0 0.0 1
1OTR K33E null 3.25 65.0 0.05 1
1SUP Q206C Sheet_64.6 8.0 58.8 1.25 1
2RN2 D134E Helix_50.0 5.5 53.1 0.86 1
2LZM S117A Helix_1.0 3.01 51.65 1.27 1
1OTR K33I null 3.25 65.0 1.55 1
1SUP Y217K Sheet_69.5 8.0 58.8 0.72 1
1C9O S24D Coil_97.1 7.0 70.0 0.22 1
2RN2 D10N Sheet_18.4 9.0 47.0 2.0 1
1RGG Y30F null 7.0 25.0 0.4 1
1CSP S48R Sheet_26.4 7.0 70.0 1.58 1
1LZ1 R50G Turn_141.1 2.7 64.9 0.26 1
1FTG V18I Helix_5.6 7.0 43.25 0.69 1
2LZM S44A Helix_67.8 6.7 62.2 0.34 1
1SUP N218S Coil_88.1 8.0 58.8 1.07 1
1AAR H68E Sheet_74.2 5.0 25.0 0.76 1
1G6N S128P Helix_11.8 7.9 20.0 0.14 1
2LZM S117V Helix_1.0 5.4 66.48 2.0 1
1OTR E34I Helix_72.8 3.0 65.0 1.65 1
1RN1 N36A Turn_67.8 7.0 25.0 0.03 1
CspB-TB K20V null 7.5 55.0 2.17 1
1PIN N30G Turn_45.7 7.0 40.0 0.53 1
2ABD K54M Helix_74.4 5.3 5.0 0.27 1
1RN1 Y42F Sheet_13.9 7.0 25.0 1.14 1
1WQ5 E49H Sheet_0.7 7.0 25.0 1.3 1
1BNI Y24F Turn_17.3 6.3 25.0 0.0 1
5CRO Y26L Coil_162.9 7.0 45.0 1.1 1
2RN2 G23A Sheet_0.0 5.5 52.5 0.5 1
1VQB K24V Sheet_157.9 7.0 25.0 0.4 1
4LYZ R73K Coil_154.3 6.4 74.0 0.23 1
3HHR S71T Coil_36.6 8.0 20.0 0.33 1
1ROP D30Y Turn_126.0 7.0 69.0 0.2 1
1LZ1 G129A Coil_79.4 2.7 64.9 0.14 1
1ROP D30L Turn_126.0 7.0 69.0 -0.1 -1
2LZM R96E Helix_70.4 5.35 58.0 -2.5 -1
1BNI T6H Helix_74.5 8.9 25.0 -1.56 -1
1WQ5 C81A Helix_0.0 9.0 50.0 -0.69 -1
2ABD F5A Helix_0.0 5.3 5.0 -2.52 -1
1HFY A30T Helix_0.0 2.0 20.0 -0.06 -1
2LZM V149T Helix_0.1 5.4 59.0 -3.0 -1
1W4H A140G Helix_81.3 7.0 9.85 -1.02 -1
1VQB T48C Sheet_19.2 7.0 25.0 -0.4 -1
1CSP K39Q Coil_75.3 7.5 55.0 -0.02 -1
1CSP D24K Coil_124.8 7.5 55.0 -0.48 -1
1LZ1 I59V Sheet_2.7 2.7 49.2 -0.93 -1
1AG2 Q217R Helix_41.0 7.0 25.0 -2.13 -1
1PGA T53M Sheet_29.1 5.2 60.0 -0.46 -1
1W4H L131A Coil_51.8 7.0 9.85 -0.94 -1
1W3D D145A Coil_61.8 5.5 51.85 -2.1 -1
2CI2 V82G Helix_17.8 6.3 25.0 -3.5 -1
1VQB D50H Turn_41.1 7.0 25.0 -0.78 -1
1RTB Y97F Sheet_6.3 5.0 63.3 -3.54 -1
2RN2 V74A Helix_0.6 5.5 52.0 -3.4 -1
2CI2 I56A Coil_174.8 6.25 25.0 -0.03 -1
1FTG I156V Helix_1.9 7.0 44.15 -3.6 -1
1CLW G244R Coil_40.8 7.4 88.4 -4.0 -1
1LZ1 G127A Turn_82.2 2.7 64.9 -0.55 -1
1VQB L37C Coil_115.8 7.0 25.0 -2.3 -1
1BNI A32M Helix_92.3 6.3 25.0 -0.3 -1
1STN T62G Helix_0.0 7.0 20.0 -3.4 -1
1RTB V57G Helix_0.0 5.0 40.0 -5.52 -1
2AFG V109L Coil_0.5 6.6 40.05 -0.57 -1
3HHR S71A Coil_36.6 8.0 20.0 -0.97 -1
1HFZ W104Y Coil_29.7 7.4 56.2 -2.44 -1
1RGG Y86F null 7.0 25.0 -0.3 -1
1PGA T2P Sheet_86.6 5.5 25.0 -2.7 -1
1BNI E29A Helix_84.2 6.3 25.0 -1.25 -1
1CYO F35H Helix_19.9 7.0 66.2 -2.82 -1
1PGA T53H Sheet_29.1 5.2 60.0 -0.99 -1
1LZ1 I59F Sheet_3.0 2.7 64.9 -0.81 -1
2LZM R96Q Helix_70.4 5.35 58.0 -0.3 -1
1RTB F46L Sheet_0.0 6.0 24.85 -3.2 -1
1RN1 Y42W Sheet_13.9 6.0 25.0 -0.14 -1
1W3D V149G Turn_8.1 5.5 51.85 -4.1 -1
1TPK V65A Sheet_0.2 4.5 64.3 -2.0 -1
2LZM I58A Sheet_4.1 3.0 51.65 -3.2 -1
1VQB L37A Coil_115.8 7.0 25.0 -3.85 -1
1RGG T59V Coil_33.3 7.0 48.4 -1.7 -1
1BNI T6N Coil_74.5 6.3 25.0 -1.27 -1
2LZM I58T Coil_4.1 5.4 59.0 -3.4 -1
3HHR E74S Helix_52.4 8.0 20.0 -0.91 -1
1CYO V45G Helix_78.1 7.0 25.0 -1.91 -1
1BPI P8A Coil_108.6 7.0 39.0 -0.3 -1
1LZ1 V2N s_101.4 2.7 64.9 -1.34 -1
2LZM A74P Helix_8.6 6.5 62.9 -4.6 -1
2LZM S44N Helix_67.8 3.01 51.68 -0.14 -1
1VQB T62C Sheet_54.6 7.0 25.0 -0.35 -1
1OTR K33S null 3.25 65.0 -0.36 -1
1BNI T99V Sheet_1.7 6.3 25.0 -2.7 -1
2LZM E11N Helix_33.0 5.4 65.1 -0.1 -1
CspB-TB R3Q null 7.5 55.0 -1.0 -1
1CYO V45Y Helix_78.1 7.0 66.7 -1.53 -1
1BNI I51A Sheet_0.2 6.3 25.0 -4.7 -1
1PIN N30A Turn_45.7 7.0 40.0 -0.47 -1
1PGA D36P Helix_114.1 5.5 25.0 -3.1 -1
1RN1 D49F Coil_144.8 7.0 25.0 -0.4 -1
1YYX L76A null 5.0 25.0 -3.43 -1
1PIN R36A Coil_99.8 7.0 40.0 -0.29 -1
2CI2 K36A Helix_90.3 6.3 46.45 -0.49 -1
1PGA V29P Helix_65.8 5.5 25.0 -3.5 -1
1FTG I22V Helix_0.0 7.0 44.15 -1.39 -1
1BNI G34A Coil_38.5 6.3 25.0 -3.12 -1
1PIN T29S Turn_1.3 7.0 40.0 -0.65 -1
1BNI V36T Coil_71.8 6.3 25.0 -1.1 -1
1BNI W94F Coil_70.9 5.8 25.0 -1.06 -1
2CI2 I49T Sheet_75.3 6.3 25.0 -1.34 -1
1BNI Y17G Helix_121.0 6.3 25.0 -4.46 -1
1RN1 A21I Helix_61.1 2.5 0.0 -0.44 -1
1TUP R248Q Coil_194.1 7.2 10.0 -1.94 -1
2AFG L73V Sheet_7.2 6.6 40.05 -1.46 -1
1PIN S32A Sheet_43.6 7.0 40.0 -0.26 -1
1VQB C33S Sheet_0.0 7.0 25.0 -2.13 -1
2LZM T59N Coil_71.8 6.5 63.0 -1.1 -1
2LZM I78M Helix_0.0 5.42 65.3 -1.5 -1
1OTR Q41T Sheet_0.2 3.75 50.0 -0.43 -1
1IOB T9A Sheet_5.4 6.5 25.0 -0.8 -1
1LZ1 I59T Sheet_3.0 2.7 64.9 -2.22 -1
2LZM V149G Helix_0.1 5.4 59.0 -4.9 -1
2CI2 V53A Sheet_77.9 6.3 25.0 -0.64 -1
1BVC F123K Coil_1.0 7.8 4.0 -2.1 -1
1CSP E53K Sheet_115.9 7.5 55.0 -0.19 -1
1RTB Y97G Sheet_6.3 5.0 63.3 -11.7 -1
1PIN I28G Turn_70.0 7.0 40.0 -0.48 -1
2LZM I3T Helix_19.8 6.5 64.7 -2.3 -1
1VQB F68V Sheet_63.0 7.0 25.0 -2.5 -1
1W4H T152A Coil_103.1 7.0 9.85 -1.36 -1
1LRP A49V Helix_35.6 8.0 51.5 -1.22 -1
2LZM R96S Helix_70.4 5.35 58.0 -2.6 -1
