# Supplementary material for: Towards sequence-based prediction of mutation-induced stability changes in unseen non-homologous proteins
Source: BMC Genomics. 2014 Jan 24;15(Suppl 1):S4. doi: 10.1186/1471-2164-15-S1-S4 (PMC4046685; doi:10.1186/1471-2164-15-S1-S4)
Supplement: Supplementary file 1 — Additional file 1: Data set S1914. The files containing the S1914 data set, as well as training, cross-validation, and test splits are available in a white-space-delimited tabular text format. All files are compressed in a single zip archive S1914.zip. (ZIP 2 MB) [file 12864_2014_5677_MOESM1_ESM.zip › S1914/unseen-residue/unseen-mutation_cross-validation/replication3/S1914.train3.fold5]

1LZ1 D120N Coil_92.7 4.5 65.0 0.05 1
1CSP E42K Turn_126.1 7.5 55.0 0.02 1
1CDC L50V null 7.0 25.0 0.37 1
CspB-TB K12Q null 7.5 55.0 0.53 1
1HFY T29V Helix_0.0 7.0 25.0 1.86 1
1CSP E43Q Turn_131.6 7.5 55.0 0.05 1
1WQ5 E49W Sheet_0.7 7.0 25.0 1.1 1
1OTR E34A Helix_72.8 3.0 65.0 0.07 1
2LZM S117I Helix_1.0 5.4 66.48 1.7 1
2LZM I3L Helix_19.8 6.5 64.7 0.4 1
1RGG T5V Sheet_81.2 7.0 48.4 0.0 1
1CSP S48K Sheet_26.4 7.5 55.0 0.74 1
1HME I38H Helix_138.6 7.0 20.0 0.0 1
1LZ1 Y45F Sheet_125.5 2.7 64.9 0.07 1
2LZM F153L Helix_0.1 5.7 64.88 0.3 1
2LZM S44I Helix_67.8 3.01 51.68 0.31 1
1K9Q D34T null 7.0 65.0 0.35 1
1OTR E34L Helix_72.8 3.0 65.0 1.36 1
2RN2 D10H Sheet_18.4 9.0 47.0 2.4 1
1WQ5 E49C Sheet_0.7 7.0 25.0 2.2 1
1C5G E350P Coil_104.1 6.6 50.2 0.3 1
5CRO Y26F Coil_162.9 7.0 45.0 0.4 1
1BNI Q15I Helix_69.0 6.3 25.0 1.0 1
2ABD D21A Helix_26.6 5.3 5.0 0.42 1
451C F7A Helix_18.7 5.0 50.4 1.1 1
2CI2 K37A Helix_139.0 6.3 46.45 0.23 1
2LZM E11F Helix_33.0 5.4 66.48 1.7 1
1ROP D30Q Turn_126.0 7.0 69.0 1.8 1
2LZM E11M Helix_33.0 5.4 66.48 1.6 1
1CSP M1R Coil_139.1 7.0 70.0 1.74 1
1RTP H26P Helix_26.1 7.4 45.8 1.25 1
1IGV E17Q Turn_111.4 7.0 25.0 0.38 1
1BNI T16R Helix_104.3 6.3 25.0 0.49 1
1W4H A168G Helix_88.4 7.0 9.85 -0.07 -1
1TPK V65L Sheet_0.2 4.5 64.3 -1.9 -1
2CI2 V38A Helix_52.3 6.3 25.0 -0.46 -1
1CDC V30A null 7.0 25.0 -4.88 -1
2CI2 I76A Coil_1.0 6.3 25.0 -4.25 -1
2LZM F153M Helix_0.1 5.7 64.88 -0.6 -1
1CDC L16V null 7.0 25.0 -2.2 -1
1PIN L7N Coil_40.9 7.0 40.0 -0.9 -1
2CI2 E34N Helix_88.6 6.25 25.0 -1.07 -1
1WQ5 E49G Sheet_0.7 7.0 25.0 -1.7 -1
2CI2 L40A Helix_79.7 6.25 25.0 -1.33 -1
1LZ1 V2F Sheet_106.7 2.7 64.9 -0.86 -1
1RGG N39S Turn_17.1 7.0 48.4 -2.3 -1
1BNI S91A Sheet_1.1 6.3 25.0 -1.9 -1
1FLV G87L Sheet_0.0 7.0 44.15 -0.21 -1
1RN1 Y11F Sheet_5.9 7.0 25.0 -2.11 -1
1HFZ H107Y Helix_135.6 7.4 56.2 -0.19 -1
1W3D A139G Helix_0.7 5.5 51.85 -2.3 -1
2CI2 E33N Helix_99.3 6.3 46.45 -0.7 -1
2LZM A49S Helix_47.3 3.0 51.55 -0.5 -1
1PGA T53S Sheet_29.1 5.2 60.0 -0.49 -1
1OTR K33T null 3.25 65.0 -0.12 -1
1TPK V65M Sheet_0.2 4.5 64.3 -2.2 -1
1RN1 N9A Sheet_44.0 7.0 25.0 -0.9 -1
3BLS Y150F Coil_18.5 6.8 54.6 -0.7 -1
1STN W140H Helix_54.8 7.0 20.0 -0.4 -1
2CI2 K37G Helix_139.0 6.3 46.45 -0.97 -1
2CI2 E33D Helix_99.3 6.25 25.0 -0.52 -1
1BNI S28G Helix_78.5 6.3 25.0 -0.45 -1
1YYX M58A null 5.0 25.0 -3.61 -1
2ABD A9G Helix_9.0 5.3 5.0 -1.81 -1
1RN1 A21R Helix_61.1 2.5 0.0 -0.41 -1
P08505 W34A null 4.0 25.0 -2.0 -1
1OTR Q41L Sheet_0.2 3.75 50.0 -0.26 -1
1OTR K33N null 3.25 65.0 -0.6 -1
1BPI G36A Coil_0.2 7.0 39.0 -2.1 -1
1CSP V20E Turn_20.0 7.5 55.0 -3.59 -1
1CLW R285K Sheet_80.6 7.4 88.4 -10.3 -1
2LZM I3P Helix_19.8 3.0 53.56 -2.53 -1
1RGG T82V Sheet_1.4 7.0 48.4 -1.7 -1
2LZM R96T Helix_70.4 5.35 58.0 -2.8 -1
2LZM T115A Helix_87.1 3.01 51.65 -0.14 -1
1W3D A131G Sheet_13.3 5.5 51.85 -1.7 -1
1STN A90S Coil_0.0 7.0 20.0 -2.0 -1
2LZM R96F Helix_70.4 5.35 58.0 -4.2 -1
1W3D I146V Turn_12.8 5.5 51.85 -1.2 -1
1FC1 T350A null 7.4 20.0 -0.1 -1
2LZM R96C Helix_70.4 5.35 58.0 -2.9 -1
1B26 R190A Helix_2.5 7.0 69.5 -0.34 -1
2LZM A98S Helix_0.0 3.0 51.55 -2.5 -1
1PGA T53V Sheet_45.2 5.2 25.0 -0.8 -1
1BVC L11A Helix_44.0 9.6 82.2 -0.4 -1
1RTP K80S Helix_114.1 7.4 45.8 -0.29 -1
2LZM I100V Helix_9.0 5.35 61.0 -0.4 -1
1BPI G36S Coil_0.6 4.6 72.6 -0.7 -1
1STN L103A Helix_0.0 7.0 20.0 -4.6 -1
1VQB C33V Sheet_0.0 7.0 25.0 -0.1 -1
1W3D V135A Helix_1.3 5.5 51.85 -1.5 -1
1BNI T26Q Coil_39.5 6.3 25.0 -1.72 -1
1CSP K65E Sheet_94.3 7.5 55.0 -1.7 -1
1PGA T53D Sheet_29.1 5.2 60.0 -2.21 -1
2CI2 R62A Turn_113.8 6.25 25.0 -0.58 -1
P08505 H31A null 7.4 25.0 -0.3 -1
1BNI N5A Coil_12.7 6.3 25.0 -1.9 -1
1LZ1 G72A Turn_62.0 2.7 64.9 -0.36 -1
1LZ1 V130A Coil_60.6 2.7 49.2 -1.12 -1
1LZ1 V99T Helix_2.6 2.7 64.9 -0.5 -1
1PGA A48P Turn_95.2 5.5 25.0 -0.7 -1
1L63 L7A Helix_0.0 5.4 65.3 -2.3 -1
1C9O E21K Turn_160.9 7.0 75.0 -0.26 -1
1RGG Y51F null 7.0 25.0 -2.3 -1
3SSI M103G Helix_0.5 7.0 82.21 -6.82 -1
1LZ1 V125A Turn_31.4 2.7 49.2 -1.6 -1
3SSI M103V Helix_0.5 7.0 82.21 -1.84 -1
1BNI V36A Coil_71.8 6.3 25.0 -1.3 -1
1STN L37G Coil_13.0 7.0 20.0 -3.9 -1
1BNI G34T Coil_38.5 6.3 25.0 -3.37 -1
2ABD K54A Helix_74.4 5.3 5.0 -0.86 -1
1YYX I72A null 5.0 25.0 -4.67 -1
1RX4 E139Q Sheet_74.0 7.8 15.0 -1.36 -1
2CI2 P25A Turn_71.2 6.25 25.0 -1.57 -1
1RTB I81A Sheet_0.2 5.0 40.0 -2.99 -1
1BNI I55A Sheet_96.0 6.3 25.0 -1.1 -1
1LZ1 I59Y Sheet_3.0 2.7 64.9 -3.78 -1
2LZM F153A Helix_0.1 5.7 64.88 -3.8 -1
1LZ1 Y124F Turn_18.7 2.7 64.9 -0.36 -1
1VQB L37I Coil_115.8 7.0 25.0 -0.7 -1
1POH S46A Helix_31.8 7.0 30.0 -1.0 -1
2TRX L78R Sheet_0.3 7.0 85.32 -4.0 -1
1RGG Y52F null 7.0 25.0 -3.6 -1
1RN1 H92A Coil_38.8 6.0 25.0 -0.62 -1
1C2R P35A Coil_24.2 7.5 30.0 -2.0 -1
1CSP K65Q Sheet_94.3 7.5 55.0 -0.76 -1
1RTB V118A Sheet_32.1 5.0 40.0 -1.92 -1
2RN2 E135K Turn_105.9 5.5 52.7 -0.22 -1
