# Supplementary material for: Towards sequence-based prediction of mutation-induced stability changes in unseen non-homologous proteins
Source: BMC Genomics. 2014 Jan 24;15(Suppl 1):S4. doi: 10.1186/1471-2164-15-S1-S4 (PMC4046685; doi:10.1186/1471-2164-15-S1-S4)
Supplement: Supplementary file 1 — Additional file 1: Data set S1914. The files containing the S1914 data set, as well as training, cross-validation, and test splits are available in a white-space-delimited tabular text format. All files are compressed in a single zip archive S1914.zip. (ZIP 2 MB) [file 12864_2014_5677_MOESM1_ESM.zip › S1914/unseen-residue/unseen-mutation_cross-validation/replication3/S1914.train3.fold6]

1VQB L28V Sheet_62.9 7.0 25.0 0.55 1
2LZM A82P Helix_89.5 6.5 64.7 0.8 1
1WQ5 E49I Sheet_0.7 7.0 25.0 8.0 1
451C V78I Helix_7.6 5.0 50.4 1.0 1
2RN2 R41C Coil_117.2 5.5 52.7 0.44 1
5CRO Y26C Coil_162.9 7.0 45.0 2.2 1
2RN2 A125T Turn_69.4 5.5 52.0 0.0 1
2RN2 D134H Helix_50.0 5.5 52.5 1.9 1
2RN2 S68V Sheet_1.0 3.0 49.8 0.6 1
4LYZ H15L Helix_44.2 6.4 74.0 0.76 1
1STN V66L Helix_2.3 7.0 51.4 0.8 1
1OTR K33M null 3.25 65.0 0.53 1
1B26 K193A Helix_15.4 7.0 69.5 0.23 1
1LZ1 A47P Coil_84.3 2.8 68.8 0.1 1
1OTR E34V Helix_72.8 3.0 65.0 0.86 1
P43305 C72S null 7.4 53.6 0.72 1
1C9O Q2L Sheet_69.1 7.0 70.0 0.55 1
1YCC C102T Coil_1.2 6.0 57.1 0.8 1
1SUP G169A Coil_0.7 8.0 58.8 0.3 1
1IGV E26Q Helix_128.5 7.0 25.0 0.09 1
1ROP D30R Turn_126.0 7.0 69.0 0.8 1
2LZM R96K Helix_70.4 5.35 58.0 0.0 1
2RN2 K117R Sheet_118.0 5.5 52.7 0.03 1
3SSI M103L Helix_0.5 7.0 82.21 0.15 1
1AAR K6Q Sheet_100.8 5.0 25.0 0.26 1
1RN1 Y45W Turn_127.5 6.0 25.0 0.74 1
4LYZ D101R Coil_94.7 6.4 74.0 0.27 1
2RN2 K95A Coil_137.0 5.5 49.8 0.1 1
1SUP N76D Coil_90.0 8.0 58.8 0.45 1
1BVC V66A Helix_57.0 9.6 82.2 0.8 1
1WQ5 F258W Helix_27.5 7.8 23.0 0.07 1
1FTG E72K Coil_78.7 7.0 43.25 0.9 1
2CI2 I49V Sheet_75.3 6.3 25.0 0.08 1
1VQB C33T Sheet_0.0 7.0 25.0 -2.3 -1
2LZM R96D Helix_70.4 5.35 58.0 -3.5 -1
1BNI L14A Helix_0.0 6.3 25.0 -4.63 -1
1STN W140Y Helix_54.8 7.0 20.0 -1.1 -1
1BNI R83K Coil_66.7 6.3 25.0 -4.13 -1
2LZM T59G Coil_71.8 6.5 63.0 -1.6 -1
1VQB L49V Sheet_9.0 7.0 25.0 -1.45 -1
1RGG D33A Turn_16.5 7.0 52.6 -6.1 -1
1C9O E50K Sheet_54.3 7.0 75.0 -0.5 -1
1RTB V116A Sheet_20.4 5.0 40.0 -0.66 -1
1BNI W94Y Coil_70.9 5.8 25.0 -1.27 -1
1BNI A32G Helix_92.3 6.3 25.0 -0.9 -1
4LYZ C94A Helix_2.9 9.5 20.0 -4.78 -1
1LZ1 V121A Turn_21.8 2.7 49.2 -1.75 -1
1LZ1 I23V Turn_12.3 2.7 49.2 -0.41 -1
2LZM D72P Helix_69.0 6.5 63.4 -2.7 -1
1L63 A129M Helix_0.0 5.4 65.3 -1.9 -1
1CSP V20K Turn_20.0 7.5 55.0 -1.94 -1
1BNI A32Y Helix_92.3 6.3 25.0 -0.8 -1
1BVC V114A Helix_10.0 9.6 82.2 -1.4 -1
2LZM H31N Sheet_34.2 5.5 66.0 -4.0 -1
1W4H A146G Helix_5.4 7.0 9.85 -0.58 -1
1LZ1 L8T Helix_0.0 2.7 64.9 -3.73 -1
1FC1 P395A null 7.4 20.0 -3.2 -1
1OTR K33G null 3.25 65.0 -1.46 -1
2LZM I3V Helix_19.8 6.5 64.7 -0.4 -1
1BNI K62R Coil_87.0 6.3 25.0 -0.45 -1
2LZM I3W Helix_19.8 6.5 64.7 -2.8 -1
2LZM K135E Turn_147.8 5.3 25.0 -1.0 -1
2CI2 I49G Sheet_75.3 6.3 25.0 -3.52 -1
2LZM T59D Coil_71.8 6.5 63.0 -1.2 -1
2LZM R96M Helix_70.4 5.35 58.0 -2.7 -1
2CI2 E34D Helix_88.6 6.25 25.0 -0.74 -1
2LZM I3M Helix_19.8 6.5 64.7 -0.9 -1
1ROP D30F Turn_126.0 7.0 69.0 -0.1 -1
1CSP E19Q Sheet_79.8 7.5 55.0 -0.19 -1
1BPI F4A Helix_21.9 7.0 39.0 -3.0 -1
1W4H L167A Helix_44.3 7.0 9.85 -0.57 -1
2LZM I100M Helix_9.0 5.42 65.3 -1.6 -1
2LZM Q122A Helix_75.8 3.01 51.65 -0.24 -1
1FTG Q111G Helix_119.9 7.0 43.25 -0.31 -1
1RGG Y80F null 7.0 25.0 -1.5 -1
1C9O E21A Sheet_151.4 7.0 70.0 -0.29 -1
1C9O R3E Sheet_154.1 7.0 70.0 -2.75 -1
2LZM V87I Helix_3.4 5.35 61.0 -0.3 -1
1BNI T6Q Coil_74.5 6.3 25.0 -1.87 -1
2CI2 E26A Turn_87.7 6.25 25.0 -0.47 -1
1BNI A32D Helix_92.3 6.3 25.0 -0.7 -1
1VQB L81C Sheet_21.2 7.0 25.0 -1.85 -1
1BNI A32R Helix_92.3 6.3 25.0 -0.1 -1
1IOB T9L Sheet_5.4 6.5 25.0 -0.7 -1
1VQB L65P Coil_154.1 7.0 25.0 -0.75 -1
1W3D D164G Helix_73.7 5.5 51.85 -3.7 -1
1BPI Y35A Sheet_14.3 7.0 39.0 -1.1 -1
1CYO V61Y Turn_112.1 7.0 25.0 -1.34 -1
1STN A60V Helix_60.7 7.0 20.0 -2.9 -1
1CAH W16F Helix_3.8 7.5 23.0 -6.0 -1
1STN L36G Coil_0.0 7.0 20.0 -5.4 -1
1BPI G56A Helix_18.8 7.0 39.0 -0.2 -1
1W3D E141Q Helix_120.8 5.5 51.85 -0.4 -1
1BNI A32E Helix_92.3 6.3 25.0 -0.6 -1
1PGA G9P Turn_2.5 5.5 25.0 -2.4 -1
1RTB V54L Helix_0.0 5.0 40.0 -1.09 -1
2LZM W138Y Helix_10.6 2.2 -1.0 -1.71 -1
1BNI A32P Helix_92.3 6.3 25.0 -4.1 -1
1STN W140F Helix_54.8 7.0 20.0 -0.6 -1
1BNI I4V Coil_63.0 6.3 25.0 -0.6 -1
1IOB T9Q Sheet_5.4 6.5 25.0 -1.9 -1
1B26 E231A Helix_83.5 7.0 69.5 -0.17 -1
1ANK G85V Coil_7.5 7.2 51.8 -2.4 -1
1CSP F17A Sheet_59.3 7.0 45.0 -1.52 -1
1FTG S110A Helix_42.3 7.0 44.15 -0.64 -1
1BVC L9A Helix_56.0 9.6 82.2 -0.4 -1
2CI2 L40G Helix_79.7 6.25 25.0 -1.38 -1
2LZM V149I Helix_0.1 5.4 59.0 -0.1 -1
1CDC V78A null 7.0 25.0 -3.01 -1
1STN F76A Coil_17.0 7.0 20.0 -4.1 -1
1LZ1 I89A Coil_5.4 2.7 64.9 -2.7 -1
1WQ5 E49Q Sheet_0.7 7.0 25.0 -2.5 -1
1STN L37A Coil_13.0 7.0 20.0 -1.8 -1
1LZ1 I59A Sheet_3.0 2.7 49.2 -1.31 -1
1BPI F45A Sheet_20.3 2.0 25.0 -6.9 -1
1BNI T26G Coil_39.5 6.3 25.0 -1.54 -1
1STN D95G Sheet_56.8 7.0 20.0 -3.1 -1
1LZ1 D67N Coil_34.6 4.5 65.0 -1.7 -1
1RRO P26A Helix_11.13 7.4 53.6 -0.74 -1
1BPI P9A Coil_49.1 7.0 39.0 -0.8 -1
2LZM I3Y Helix_19.8 6.5 64.7 -2.3 -1
1OTR E34G Helix_72.8 3.0 65.0 -1.39 -1
1BVC V13A Helix_0.0 9.6 82.2 -0.7 -1
2CI2 L68A Sheet_0.1 6.3 25.0 -3.82 -1
1VQB F13T Sheet_82.8 7.0 25.0 -0.35 -1
1LZ1 I59M Sheet_3.0 2.7 64.9 -1.29 -1
1LZ1 Y38G Sheet_18.0 2.7 64.9 -2.32 -1
1FC1 D399A null 7.4 20.0 -0.7 -1
