# Supplementary material for: Towards sequence-based prediction of mutation-induced stability changes in unseen non-homologous proteins
Source: BMC Genomics. 2014 Jan 24;15(Suppl 1):S4. doi: 10.1186/1471-2164-15-S1-S4 (PMC4046685; doi:10.1186/1471-2164-15-S1-S4)
Supplement: Supplementary file 1 — Additional file 1: Data set S1914. The files containing the S1914 data set, as well as training, cross-validation, and test splits are available in a white-space-delimited tabular text format. All files are compressed in a single zip archive S1914.zip. (ZIP 2 MB) [file 12864_2014_5677_MOESM1_ESM.zip › S1914/unseen-residue/unseen-mutation_cross-validation/replication3/S1914.train3.fold7]

2RN2 D134V Helix_50.0 5.5 53.1 1.12 1
2RN2 D70A Coil_54.1 9.0 47.0 1.1 1
1RN1 D49H Coil_144.8 7.0 25.0 1.1 1
1ROP D30E Turn_126.0 7.0 69.0 1.0 1
2RN2 A24V Sheet_0.0 5.5 52.7 0.88 1
1HFY T29I Helix_0.0 7.0 25.0 3.23 1
451C V13M Helix_60.4 5.0 50.4 0.4 1
2ABD Y73F Helix_3.4 5.3 5.0 0.27 1
1ROP D30H Turn_126.0 7.0 69.0 0.9 1
1BVC L69M Helix_1.1 11.0 76.5 0.0 1
1CSP E53Q Sheet_115.9 7.5 55.0 0.19 1
2LZM A41D Helix_39.0 5.4 65.15 0.29 1
1BPI T11A Coil_65.8 7.0 39.0 0.0 1
1LZ1 V2I Sheet_106.7 2.7 64.9 1.1 1
1WQ5 E49V Sheet_0.7 7.0 25.0 3.2 1
4LYZ D101S Coil_94.7 6.4 74.0 0.87 1
2RN2 D134A Helix_50.0 5.5 53.1 1.51 1
1C9O R56E Turn_213.1 7.0 75.0 0.76 1
1RN1 A21N Helix_61.1 2.5 0.0 0.34 1
1WQ5 G211V Sheet_0.0 7.8 25.0 0.5 1
2RN2 D10E Sheet_18.4 9.0 47.0 1.0 1
3MBP P48S Helix_38.6 7.4 63.0 0.3 1
2LZM S38D Sheet_52.1 6.9 66.1 0.6 1
2ABD K52M Helix_74.4 5.3 5.0 0.18 1
2LZM N132M Helix_41.0 5.4 66.48 1.5 1
P00782 Q40L null 5.0 20.0 1.1 1
2LZM S44V Helix_67.8 3.01 51.68 0.1 1
4LYZ D101N Coil_94.7 6.4 74.0 0.04 1
2LZM K60P Helix_107.7 6.5 64.7 0.0 1
1BPI D3A Helix_114.8 7.0 39.0 0.2 1
1BVC E109A Helix_99.3 4.2 4.0 0.27 1
1VQB H64C Coil_78.3 7.0 25.0 0.25 1
1CSP E66L Coil_46.8 7.0 70.0 2.1 1
1OTR L67N Sheet_0.1 3.75 50.0 -3.39 -1
2CI2 S31G Helix_24.0 6.25 25.0 -0.8 -1
1BNI I55G Sheet_96.0 6.3 25.0 -3.1 -1
1RTB V118G Sheet_32.1 5.0 40.0 -2.77 -1
1CSP K7Q Sheet 7.5 55.0 -3.59 -1
2WSY Y175Q Sheet_19.4 7.8 25.0 -4.0 -1
1YYX F65A null 5.0 25.0 -2.5 -1
1TUP R273H Sheet_73.4 7.2 10.0 -0.35 -1
1RN1 N44A Turn_49.7 7.0 25.0 -2.08 -1
2LZM T152S Helix_0.0 5.4 59.0 -2.0 -1
1PIN S16G Turn_42.5 7.0 40.0 -0.92 -1
2LZM I29A Turn_3.9 3.0 51.65 -2.6 -1
1RTB I107L Sheet_9.9 5.0 40.0 -2.19 -1
1C9O Q53E Sheet_105.1 7.0 70.0 -0.1 -1
4LYZ N19K Turn_95.0 6.4 74.0 -1.06 -1
1CSP E19K Sheet_79.8 7.5 55.0 -0.57 -1
2LZM D20A Sheet_46.2 5.4 65.1 -0.3 -1
1CSP K5E Sheet_100.2 7.5 55.0 -3.11 -1
2LZM V149C Helix_0.1 5.4 59.0 -2.0 -1
1RX4 V75H Sheet_12.2 6.5 15.0 -1.9 -1
2RN2 E48D Helix_19.0 9.0 47.0 -0.2 -1
1W3D D164N Helix_73.7 5.5 51.85 -1.9 -1
1PGA D46A Sheet_55.4 7.0 25.0 -1.36 -1
1RN1 V16C null 7.0 25.0 -4.68 -1
1HUE A56S Coil_80.0 7.0 63.9 -0.13 -1
1BNI A32T Helix_92.3 6.3 25.0 -0.8 -1
2CI2 V82T Helix_17.8 6.3 25.0 -1.15 -1
1BNI T26S Coil_39.5 6.3 25.0 -0.56 -1
2AKY N169D Coil_72.7 7.5 25.0 -2.15 -1
2LZM F153I Helix_0.1 5.7 64.88 -0.2 -1
1CHK W101F Helix_0.0 7.0 43.2 -4.27 -1
1L63 I17M Sheet_16.4 5.4 65.3 -2.2 -1
1BNI I76V Sheet_0.0 6.3 25.0 -0.8 -1
2LZM F153V Helix_0.1 5.7 64.88 -1.8 -1
1L63 V149M Helix_0.2 5.4 65.3 -2.8 -1
4LYZ K13D Helix_76.5 9.5 20.0 -6.69 -1
2CI2 N75A Coil_41.5 6.25 25.0 -0.83 -1
1CSP E50Q Sheet_68.0 7.5 55.0 -1.22 -1
1BNI G53A Sheet_17.6 6.3 54.1 -3.4 -1
1BNI I109V Coil_45.0 6.3 25.0 -0.8 -1
2LZM S44P Helix_67.8 3.01 51.68 -3.03 -1
1CLW G323D Coil_13.9 7.4 88.4 -0.4 -1
1BNI Y78F Coil_9.4 6.3 25.0 -1.45 -1
1LZ1 K1M Coil_71.2 2.7 64.9 -0.12 -1
1VQB C33A Sheet_0.0 7.0 25.0 -0.25 -1
1BPI R42A Coil_161.3 7.0 39.0 -0.5 -1
1BNI I76A Sheet_0.0 6.3 25.0 -1.9 -1
1STN F61G Helix_56.0 7.0 20.0 -4.7 -1
1BNI S92A Turn_55.4 6.3 25.0 -2.8 -1
1AAR K27Q Helix_16.1 5.0 25.0 -1.91 -1
1RTB V116G Sheet_20.4 5.0 40.0 -1.18 -1
1WQ5 E49K Sheet_0.7 7.0 25.0 -0.9 -1
2AKY V8I Sheet_0.6 7.5 25.0 -1.19 -1
1IOB T9G Sheet_5.4 6.5 25.0 -2.6 -1
1STN F61A Helix_56.0 7.0 20.0 -2.4 -1
1OTR I36V Coil_28.9 3.0 50.0 -0.79 -1
1LRP I84S Helix_59.9 8.0 51.5 -2.25 -1
2LZM L84M Helix_0.0 5.42 65.3 -1.9 -1
1PIN L7I Coil_40.9 7.0 40.0 -0.85 -1
1STN D95A Sheet_56.8 7.0 20.0 -3.6 -1
1BPI P13A Coil_74.3 7.0 39.0 -1.2 -1
2LZM L91M Coil_5.2 5.42 65.3 -0.8 -1
1FC1 L351A null 7.4 20.0 -1.3 -1
1BNI L95G Coil_49.8 6.3 25.0 -4.7 -1
1RN1 A21Y Helix_61.1 2.5 0.0 -0.39 -1
1LZ1 V2D Sheet_101.4 2.7 64.9 -1.43 -1
1RN1 D76S Sheet_3.4 7.0 15.0 -3.2 -1
1PGA T53C Sheet_29.1 5.2 60.0 -0.58 -1
2RN2 E48A Helix_19.0 9.0 47.0 -0.3 -1
1CSP K13Q Turn_143.1 7.5 55.0 -0.14 -1
1BVC M131A Helix_0.0 7.8 4.0 -2.2 -1
1OTR E34D Helix_72.8 3.0 65.0 -0.22 -1
1OTR I36L Coil_28.9 3.0 50.0 -1.31 -1
2LZM M6I Helix_0.0 6.0 65.5 -1.38 -1
1W3D V144A Coil_3.5 5.5 51.85 -2.0 -1
1W4H V163A Helix_0.0 7.0 9.85 -2.02 -1
1L63 L91A Coil_5.3 5.4 65.3 -2.6 -1
1BNI A32K Helix_92.3 6.3 25.0 -0.2 -1
1RTB V57L Helix_0.0 5.0 40.0 -2.37 -1
2RN2 Q113P Helix_97.3 5.5 52.0 -0.6 -1
2CI2 V79T Coil_39.4 6.3 25.0 -0.38 -1
1OTR Q41V s_0.2 3.75 50.0 -0.05 -1
1PGA T53G Sheet_29.1 5.2 60.0 -2.57 -1
1BNI T16S Helix_104.3 6.3 25.0 -1.79 -1
1RTB I106A Sheet_0.0 5.0 40.0 -4.37 -1
1CSP K13E Turn_143.1 7.5 55.0 -0.29 -1
1TUP R175H Coil_5.8 7.2 10.0 -3.01 -1
1RTB D121A Coil_12.0 6.0 25.0 -2.2 -1
1BNI V45T Helix_42.9 6.3 25.0 -2.4 -1
1STN T62A Helix_0.0 7.0 20.0 -2.4 -1
1BNI V10T Helix_0.0 6.3 25.0 -2.5 -1
2RN2 S68L Sheet_1.0 3.0 49.8 -0.5 -1
3MBP G19C Helix_18.2 7.6 25.0 -2.3 -1
1FC1 V397A null 7.4 20.0 -0.6 -1
1RN1 A21F Helix_61.1 2.5 0.0 -0.57 -1
