# Supplementary material for: Towards sequence-based prediction of mutation-induced stability changes in unseen non-homologous proteins
Source: BMC Genomics. 2014 Jan 24;15(Suppl 1):S4. doi: 10.1186/1471-2164-15-S1-S4 (PMC4046685; doi:10.1186/1471-2164-15-S1-S4)
Supplement: Supplementary file 1 — Additional file 1: Data set S1914. The files containing the S1914 data set, as well as training, cross-validation, and test splits are available in a white-space-delimited tabular text format. All files are compressed in a single zip archive S1914.zip. (ZIP 2 MB) [file 12864_2014_5677_MOESM1_ESM.zip › S1914/unseen-residue/unseen-mutation_cross-validation/replication3/S1914.train3.fold8]

1POH S46D Helix_31.8 7.0 30.0 1.45 1
2GB1 G41C null 7.0 46.85 1.27 1
2RN2 D70E Coil_54.1 9.0 47.0 0.1 1
2RN2 D70N Coil_54.1 9.0 47.0 1.6 1
4LYZ D101F Coil_94.7 6.4 74.0 0.72 1
2LZM N132F Helix_41.0 5.4 66.48 1.3 1
2LZM T152V Helix_0.0 5.4 59.0 0.2 1
1AYF T54S Turn_57.2 8.5 37.0 0.05 1
2LZM S38N Coil_52.1 6.7 62.4 0.0 1
1FTG E20K Helix_72.0 7.0 43.25 1.32 1
2LZM S44H Helix_67.8 3.01 51.68 0.04 1
1YCC C102S Coil_1.2 6.0 46.5 2.8 1
P08821 S27A null 7.0 48.6 0.73 1
2LZM S44L Helix_67.8 3.01 51.68 0.39 1
1KFW G93P Coil_45.9 7.5 16.0 0.5 1
1RN1 S17A Helix_62.7 7.0 25.0 0.67 1
2RN2 K91R Coil_80.5 5.5 49.8 0.0 1
1ROP D30K Turn_126.0 7.0 69.0 0.9 1
1BVC L69I Helix_1.1 11.0 76.5 0.0 1
1N0J Y34F Helix_14.0 7.8 70.0 12.7 1
2LZM T115E Helix_87.0 6.5 64.6 0.3 1
2LZM S44R Helix_67.8 3.01 51.68 0.24 1
4LYZ D101E Coil_94.7 6.4 74.0 0.0 1
1BNI K108R Sheet_113.0 6.3 25.0 0.9 1
3MBP P48A Helix_38.6 7.4 63.0 0.5 1
1HFY T33I Helix_18.4 2.0 20.0 0.18 1
2RN2 K95G Coil_137.0 5.5 49.8 1.9 1
1YCC N52V Helix_16.8 4.6 26.85 1.67 1
1RGG T67V Turn_66.7 7.0 48.4 0.0 1
2LZM M120L Helix_33.0 3.0 47.0 0.5 1
3MBP T345I Helix_58.4 7.6 25.0 0.7 1
2LZM S44F Helix_67.8 3.01 51.68 0.06 1
2LZM T109D Helix_116.8 6.7 62.4 0.6 1
1RTB I107V Sheet_9.9 5.0 40.0 -0.08 -1
1CYO V61H Turn_112.1 7.0 25.0 -1.6 -1
1BNI N23A Turn_13.6 6.3 25.0 -2.2 -1
2LZM V149A Helix_0.1 5.4 59.0 -3.1 -1
1WQ5 G211W Sheet_0.0 7.8 25.0 -1.2 -1
2LZM I3D Helix_19.8 6.5 64.7 -3.2 -1
1VQB L81V Sheet_21.2 7.0 25.0 -0.1 -1
2LZM A129L Helix_0.0 5.4 65.3 -1.3 -1
1BNI G34H Coil_38.5 6.3 25.0 -2.65 -1
1BNI T6E Coil_74.5 6.3 25.0 -0.27 -1
1STN Y91S Sheet_0.0 7.0 20.0 -5.3 -1
1LRP A66T Helix_21.7 8.0 51.5 -2.99 -1
2LZM L46A Helix_0.0 6.7 62.2 -1.86 -1
1LZ1 I23A Turn_15.3 2.7 64.9 -2.54 -1
1BNI Y13F Helix_39.1 6.3 25.0 -0.41 -1
1RN1 D49W Coil_144.8 7.0 25.0 -0.9 -1
1CDC I57V null 7.0 25.0 -0.43 -1
1BPI E7A Helix_46.8 7.0 39.0 -1.5 -1
1BNI N84A Coil_50.8 6.3 25.0 -2.0 -1
1PIN E35A Coil_118.7 7.0 40.0 -0.73 -1
2LZM L121M Helix_0.2 5.42 65.3 -0.8 -1
2LZM I3A Helix_19.8 6.5 64.7 -0.7 -1
2LZM R80K Helix_181.6 5.4 65.15 -0.17 -1
1C9O R3A Sheet_154.1 7.0 70.0 -1.89 -1
1CDC I18V null 7.0 25.0 -1.17 -1
1BNI V45A Helix_42.9 6.3 25.0 -1.8 -1
1BPI V34A Sheet_61.9 7.0 39.0 -1.2 -1
2LZM T59S Coil_71.8 6.5 63.0 -0.2 -1
1BNI T16A Helix_104.3 6.3 25.0 -0.27 -1
2CI2 K43G Helix_9.0 6.25 25.0 -3.19 -1
2LZM L99A Helix_0.0 5.7 64.88 -4.5 -1
1ROP D30V Turn_126.0 7.0 69.0 -0.4 -1
1W3D V158A Sheet_1.3 5.5 51.85 -3.2 -1
2WSY A18V Sheet_0.5 7.8 25.0 -0.6 -1
2CI2 I39V Helix_0.0 6.3 25.0 -1.27 -1
2LZM R96G Helix_70.4 5.35 58.0 -2.6 -1
1RX4 E139K Sheet_74.0 7.8 15.0 -2.36 -1
1W4H L158A Coil_10.2 7.0 9.85 -2.12 -1
2WSY A18G Sheet_0.5 7.8 25.0 -1.3 -1
2ABD D21H Helix_26.6 5.3 5.0 -0.56 -1
1OTR E34N Helix_72.8 3.0 65.0 -0.88 -1
1FTG I21G Helix_70.3 7.0 43.25 -0.76 -1
2LZM T152A Helix_0.0 5.4 59.0 -1.5 -1
1BNI Q15A Helix_69.7 6.3 25.0 -0.2 -1
1CYO F35L Helix_19.9 7.0 66.2 -1.87 -1
1BNI I4A Coil_63.0 6.3 25.0 -1.4 -1
1LZ1 Y38A Sheet_18.0 2.7 64.9 -2.49 -1
4LYZ R68K Coil_117.8 6.4 74.0 -0.04 -1
2LZM I78V Helix_0.0 5.35 61.0 -0.8 -1
1BNI E73G Sheet_11.7 6.3 25.0 -5.4 -1
4LYZ D101Q Coil_94.7 6.4 74.0 -0.08 -1
2LZM S44D Helix_67.8 3.01 51.68 -0.11 -1
2LZM Q105A Helix_58.1 5.8 66.3 -0.6 -1
1PIN Y24W Sheet_22.9 7.0 40.0 -0.56 -1
2LZM A134S Helix_29.0 3.0 51.55 -0.1 -1
1HUE A27S Helix_0.0 7.0 63.9 -1.19 -1
1CSP E21Q Turn_103.8 7.5 55.0 -0.31 -1
2LZM M120K Helix_33.0 3.0 47.0 -1.6 -1
2CI2 N75D Coil_41.5 6.25 25.0 -1.21 -1
3SSI M103A Helix_0.5 7.0 82.21 -2.32 -1
1WQ5 P132A Coil_60.7 9.0 54.1 -0.92 -1
1BNI K27G Helix_67.8 6.3 25.0 -0.48 -1
1BVC T67A Helix_92.0 9.6 82.2 -0.3 -1
1BPI G28A Coil_42.2 7.0 39.0 -1.0 -1
1RTB P114A Sheet_112.1 4.2 56.05 -3.2 -1
2CI2 K36G Helix_90.3 6.25 25.0 -2.32 -1
4LYZ T40S Sheet_0.1 6.4 74.0 -0.27 -1
2CI2 T55S Coil_57.1 6.25 25.0 -0.02 -1
1BNI A32H Helix_92.3 6.3 25.0 -0.8 -1
1PGA T53I Sheet_45.2 5.2 25.0 -0.3 -1
1RGG N39A Turn_17.1 7.0 48.4 -2.2 -1
1WQ5 E49A Sheet_0.7 7.0 25.0 -0.3 -1
2CI2 A77G Coil_44.1 6.3 25.0 -1.88 -1
2CI2 K43A Coil_9.0 6.3 46.45 -0.65 -1
1LZ1 G37A Coil_39.1 2.7 64.9 -0.29 -1
1HFZ H107A Helix_135.6 7.4 56.2 -0.79 -1
2AFG V109I Coil_1.8 7.3 39.8 -0.079 -1
1BVC L69A Helix_1.1 11.0 76.5 -1.2 -1
1PGA K10P Turn_167.6 5.5 25.0 -0.2 -1
2LZM R14K Sheet_118.0 5.4 65.15 -0.03 -1
1RN1 E58A Sheet_8.2 7.0 25.0 -0.77 -1
1VQB V70T Sheet_104.6 7.0 25.0 -1.75 -1
1CYO V45H Helix_78.1 7.0 25.0 -1.65 -1
1CSP D24N Coil_124.8 7.5 55.0 -0.72 -1
1CDC A40G null 7.0 25.0 -1.71 -1
3MBP P159A Turn_2.0 7.4 63.0 -1.8 -1
1BNI A32C Helix_92.3 6.3 25.0 -1.0 -1
1RN1 H40T Sheet_66.1 6.0 25.0 -0.26 -1
2LZM A98V Helix_0.0 3.0 40.0 -4.9 -1
1BNI A32S Helix_92.3 6.3 25.0 -0.4 -1
3MBP P159S Turn_2.0 7.4 63.0 -2.1 -1
2LZM R96H Helix_70.4 6.5 70.0 -2.8 -1
1BNI A32W Helix_92.3 6.3 25.0 -1.0 -1
2LZM T152C Helix_0.0 5.4 59.0 -0.5 -1
2AFG C117I Sheet 6.6 24.85 -0.36 -1
