# Supplementary material for: Towards sequence-based prediction of mutation-induced stability changes in unseen non-homologous proteins
Source: BMC Genomics. 2014 Jan 24;15(Suppl 1):S4. doi: 10.1186/1471-2164-15-S1-S4 (PMC4046685; doi:10.1186/1471-2164-15-S1-S4)
Supplement: Supplementary file 1 — Additional file 1: Data set S1914. The files containing the S1914 data set, as well as training, cross-validation, and test splits are available in a white-space-delimited tabular text format. All files are compressed in a single zip archive S1914.zip. (ZIP 2 MB) [file 12864_2014_5677_MOESM1_ESM.zip › S1914/unseen-residue/unseen-mutation_cross-validation/replication3/S1914.train3.fold9]

1PIN R17A Turn_218.4 7.0 40.0 0.0 1
1YCC N52A Helix_16.8 4.6 26.85 0.63 1
1VQB L32W Sheet_79.0 7.0 25.0 1.4 1
1YCC C102A Coil_1.2 6.0 46.5 2.9 1
2LZM T151S Helix_31.5 5.4 65.15 0.39 1
2LZM S117F Helix_1.0 5.4 65.09 1.1 1
1STN G88V Coil_0.1 7.0 51.4 0.5 1
1FTG E40K Coil_119.3 7.0 43.25 0.87 1
1OTR E34Y Helix_72.8 3.0 65.0 0.41 1
2AFG H102Y Turn_7.3 7.3 39.8 0.399 1
1C9O N11S Turn_74.5 7.0 70.0 0.33 1
2LZM S44T Helix_67.8 3.01 51.68 0.01 1
1BNI S28A Helix_78.5 6.3 25.0 0.41 1
1CSP E43S Turn_131.6 7.0 70.0 0.29 1
1RN1 Y24W Helix_35.6 6.0 25.0 1.24 1
1CSP K65I Sheet_94.3 7.0 70.0 1.53 1
1FTG I21A Helix_70.3 7.0 43.25 0.45 1
1WQ5 E49Y Sheet_0.7 7.0 25.0 0.0 1
1ROP D30N Turn_126.0 7.0 69.0 0.8 1
5CRO A36S Helix_66.0 3.0 45.0 0.4 1
CspB-TB K42Q null 7.5 55.0 0.07 1
1CSP R56Q Turn_232.1 7.5 55.0 0.38 1
1FLV V18L Helix_0.2 7.0 44.15 0.09 1
1ROP D30M Turn_126.0 7.0 69.0 0.6 1
1WQ5 F139W Helix_10.8 7.8 23.0 0.02 1
1RX4 L28R Helix_124.0 7.8 15.0 0.5 1
1POH S46N Helix_31.8 7.0 30.0 0.4 1
5CRO Y26Q Coil_162.9 7.0 45.0 1.4 1
1OTR E34C Helix_72.8 3.0 65.0 0.91 1
2CI2 I76V Coil_1.0 6.3 25.0 0.21 1
1K9Q L30Y null 7.0 65.0 0.17 1
1VQB E30M Sheet_29.6 7.0 25.0 0.32 1
1RN1 Q25K Helix_94.8 7.0 25.0 0.94 1
2CI2 I48A Sheet_33.8 6.3 25.0 -3.84 -1
1W4H L138A Helix_30.5 7.0 9.85 -1.67 -1
1BNI R72G Sheet_83.6 6.3 25.0 -2.5 -1
3MBP V8G Sheet_40.4 7.6 25.0 -1.1 -1
1STN A60G Helix_60.7 7.0 20.0 -1.5 -1
2CI2 V53G Sheet_77.9 6.3 25.0 -2.43 -1
2LZM R154E Helix_79.3 5.3 66.7 -1.1 -1
1STN E73A Sheet_45.8 7.0 20.0 -1.6 -1
1AYF T54A Turn_57.2 8.5 37.0 -1.31 -1
1BVC A130K Helix_0.0 7.8 4.0 -2.1 -1
1VQB L32R Sheet_79.0 7.0 25.0 -0.8 -1
1PIN L7A Coil_40.9 7.0 40.0 -1.72 -1
1RN1 A21V Helix_61.1 2.5 0.0 -0.66 -1
4LYZ R21Q Turn_142.7 6.4 74.0 -0.15 -1
2LZM L99I Helix_0.0 5.7 64.88 -1.5 -1
1VQB I78V Sheet_91.6 7.0 25.0 -0.65 -1
1FTG V160A Helix_0.6 7.0 44.15 -1.91 -1
2LZM L99V Helix_0.0 5.7 64.88 -2.0 -1
1C9O L66E Coil_112.1 7.0 70.0 -1.24 -1
1CYO V61E Turn_112.1 7.0 25.0 -1.05 -1
1VQB V70P Turn_104.6 7.0 25.0 -2.52 -1
2LZM Q105E Helix_58.1 5.8 66.3 -1.1 -1
2CI2 Q41A Helix_139.6 6.25 25.0 -0.02 -1
1W4H I135V Helix_4.7 7.0 9.85 -0.03 -1
1W4H I135A Helix_4.7 7.0 9.85 -1.63 -1
1FTG A101V Helix_1.6 7.0 43.25 -0.16 -1
1BNI T16G Helix_104.3 6.3 25.0 -1.66 -1
2WSY L209V Sheet_0.9 7.8 25.0 -1.0 -1
2LZM I3E Helix_19.8 6.5 64.7 -2.0 -1
2LZM M6L Helix_0.0 3.0 47.0 -2.8 -1
2LZM A41S Helix_39.0 3.0 51.55 -0.6 -1
1YCC N52H Helix_16.8 4.6 26.85 -1.27 -1
1HFZ I59W Coil_69.3 7.4 56.2 -0.93 -1
1LZ1 Y38F Sheet_18.0 2.7 64.9 -0.19 -1
1PIN T29D Turn_1.3 7.0 40.0 -1.33 -1
1BNI A32V Helix_92.3 6.3 25.0 -0.9 -1
1WQ5 G211E Sheet_0.0 7.8 25.0 -0.4 -1
1AG2 F198S Coil_12.3 7.0 25.0 -2.46 -1
2RN2 S68A Sheet_1.0 3.0 49.8 -0.5 -1
1CSP F27A Sheet_71.7 7.0 45.0 -0.89 -1
1BPI K15A Coil_186.2 7.0 39.0 -0.4 -1
1LZ1 I89V Coil_5.3 2.7 49.2 -0.35 -1
1BNI T6S Coil_74.5 6.3 25.0 -0.22 -1
2CI2 I49A Sheet_75.3 6.3 25.0 -2.12 -1
2CI2 E33Q Helix_99.3 6.25 25.0 -0.29 -1
1BNI Q15G Helix_69.7 6.3 25.0 -1.6 -1
3SSI M103I Helix_0.5 7.0 82.21 -1.89 -1
1W4H D162N Helix_16.2 7.0 9.85 -3.1 -1
2CI2 K21M Coil_85.1 6.25 25.0 -0.67 -1
1RN1 N44S Turn_49.7 7.0 50.8 -1.5 -1
1VQB L49I Sheet_9.0 7.0 25.0 -0.95 -1
1CSP K5Q Sheet_100.2 7.5 55.0 -1.96 -1
1VQB V19T Sheet_101.0 7.0 25.0 -0.3 -1
2LZM R96P Helix_70.4 5.35 58.0 -5.5 -1
2CI2 T22A Sheet_53.5 6.3 25.0 -0.85 -1
1BPI N44A Coil_21.5 7.0 39.0 -3.3 -1
2CI2 P80A Sheet_3.7 6.25 25.0 -3.34 -1
1BVC L69V Helix_1.1 11.0 76.5 -0.1 -1
1YYX A87G null 5.0 25.0 -3.03 -1
1BNI G34R Coil_38.5 6.3 25.0 -2.42 -1
2LZM A73S Helix_51.0 3.0 51.55 -0.4 -1
3HHR E74D Helix_52.4 8.0 20.0 -0.55 -1
1L63 I17A Sheet_16.4 5.4 65.3 -2.3 -1
1RTB I81G Sheet_0.2 5.0 40.0 -4.8 -1
1ANK F86L Coil_3.1 7.2 51.8 -0.8 -1
1W3D D145N Coil_61.8 5.5 51.85 -0.9 -1
CspB-TB E48Q null 7.5 55.0 -0.45 -1
2TRX L78K Sheet_0.3 7.0 85.32 -3.9 -1
2LZM A130S Helix_7.2 3.0 51.55 -1.0 -1
1RX4 V75S Sheet_12.2 7.8 15.0 -1.9 -1
1VQB V43T Sheet_55.5 7.0 25.0 -0.8 -1
1ZG4 R164H null 7.0 49.9 -0.17 -1
2CI2 T22G Sheet_53.5 6.3 25.0 -1.16 -1
1EL1 H21G Turn_104.6 4.5 66.4 -0.48 -1
1PGA T53L Sheet_29.1 5.2 60.0 -0.91 -1
1PIN R14A Sheet_102.7 7.0 40.0 -1.63 -1
1VQB L49T Sheet_9.0 7.0 25.0 -2.85 -1
2AKY T110H Coil_42.1 7.6 25.0 -2.63 -1
2AFG C117S Turn_30.1 6.6 25.0 -0.62 -1
2ABD Y73A Helix_3.4 5.3 5.0 -4.83 -1
1PIN L7V Coil_40.9 7.0 40.0 -1.26 -1
2ABD V77A Helix_3.6 5.3 5.0 -1.14 -1
1FC1 Y349A null 7.4 20.0 -0.7 -1
1BNI T26N Coil_39.5 6.3 25.0 -1.29 -1
1LZ1 G37Q Sheet_39.1 2.7 64.9 -0.26 -1
3HHR S71Q Coil_36.6 8.0 20.0 -1.28 -1
1BNI T26D Coil_39.5 6.3 25.0 -0.08 -1
1BNI V10A Helix_0.0 6.3 25.0 -3.4 -1
1VQB V45A Sheet_49.6 7.0 25.0 -1.05 -1
1FLV A101L Helix_0.1 7.0 44.15 -0.53 -1
2LZM R96I Helix_70.4 5.35 58.0 -2.9 -1
1C9O R3K Sheet_154.1 7.0 70.0 -0.19 -1
2LZM R96L Helix_70.4 5.35 58.0 -3.2 -1
1W3D V149A Turn_8.1 5.5 51.85 -2.8 -1
1RGG E41K null 7.0 25.0 -1.2 -1
