# Supplementary material for: Towards sequence-based prediction of mutation-induced stability changes in unseen non-homologous proteins
Source: BMC Genomics. 2014 Jan 24;15(Suppl 1):S4. doi: 10.1186/1471-2164-15-S1-S4 (PMC4046685; doi:10.1186/1471-2164-15-S1-S4)
Supplement: Supplementary file 1 — Additional file 1: Data set S1914. The files containing the S1914 data set, as well as training, cross-validation, and test splits are available in a white-space-delimited tabular text format. All files are compressed in a single zip archive S1914.zip. (ZIP 2 MB) [file 12864_2014_5677_MOESM1_ESM.zip › S1914/unseen-residue/unseen-mutation_cross-validation/replication3/S1914.train3.fold10]

1YCC N52I Helix_16.8 6.0 25.0 4.2 1
1WQ5 E49L Sheet_0.7 7.0 25.0 6.2 1
2LZM A41V Helix_39.0 5.4 66.51 0.3 1
4LYZ D101A Coil_94.7 6.4 74.0 0.76 1
1BNI K66A Turn_130.0 6.3 25.0 0.2 1
1HFZ L110H Helix_85.3 7.4 56.2 1.39 1
P08821 E15G null 7.0 48.6 1.55 1
1CSP E3K Sheet_78.4 7.0 70.0 2.75 1
2RN2 K95N Turn_137.0 5.5 49.8 0.9 1
5CRO Y26V Coil_162.9 7.0 45.0 0.9 1
1VQB T62V Sheet_54.6 7.0 25.0 0.65 1
1LZ1 A92S Helix_3.0 2.7 64.9 0.81 1
2LZM K16E Sheet_120.1 5.3 66.7 0.5 1
4LYZ D101K Coil_94.7 6.4 74.0 0.19 1
2LZM S44M Helix_67.8 3.01 51.68 0.33 1
2LZM S44K Helix_67.8 3.01 51.68 0.2 1
1FTG D126K Coil_103.2 7.0 44.15 0.55 1
1CSP S48E Sheet_26.4 7.5 55.0 0.1 1
1PIN S18G Turn_125.0 7.0 40.0 0.02 1
1BNI T79V Coil_109.0 6.3 25.0 0.3 1
1KFW N198K Turn_97.0 7.5 16.0 0.81 1
1ZG4 E104K null 7.0 50.6 0.64 1
1VQB L32Y Sheet_79.0 7.0 25.0 0.5 1
1LZ1 R21A Turn_145.7 2.7 64.9 1.31 1
2LZM D20N Sheet_46.2 5.4 65.1 1.3 1
2LZM N132I Helix_41.0 5.4 66.48 1.2 1
1IRO I33L Coil_1.9 9.08 107.0 0.76 1
1AAR R42E Sheet_84.1 5.0 25.0 1.63 1
2LZM D20T Sheet_46.2 5.4 65.1 0.9 1
2LZM S44Q Helix_67.8 3.01 51.68 0.27 1
2LZM S44W Helix_67.8 3.01 51.68 0.05 1
1BVC Q8A Helix_81.9 4.2 4.0 0.98 1
1HME G39H Helix_36.6 7.0 20.0 0.47 1
1VQB L49C Sheet_9.0 7.0 25.0 -2.05 -1
1PGA T53Q Sheet_29.1 5.2 60.0 -0.98 -1
1OTR I36F Coil_28.9 3.0 50.0 -0.86 -1
1HFZ V42G Sheet_15.7 7.4 56.2 -1.15 -1
2LZM R96N Helix_70.4 5.35 58.0 -3.0 -1
2LZM N55G Turn_115.0 6.5 64.7 -0.6 -1
1RN1 A21W Helix_61.1 2.5 0.0 -0.3 -1
1VQB L49A Sheet_9.0 7.0 25.0 -3.05 -1
2LZM F67A Helix_10.5 3.0 51.65 -1.9 -1
1LZ1 G22A Turn_75.4 2.7 64.9 -1.79 -1
1CSP N10K Sheet_52.1 7.5 55.0 -1.51 -1
2CI2 D42A Helix_60.2 6.25 25.0 -0.96 -1
1RX4 V75I Sheet_12.2 7.8 15.0 -2.0 -1
1PIN V22A Sheet_66.3 7.0 40.0 -0.26 -1
1N0J I58T Helix_106.1 7.8 70.0 -2.7 -1
1CHK W28F Helix_25.2 7.0 43.2 -4.43 -1
1BNI A32I Helix_92.3 6.3 25.0 -0.8 -1
2CI2 V70A Sheet_12.1 6.3 25.0 -1.95 -1
1PGA T53E Sheet_29.1 5.2 60.0 -1.13 -1
1L63 V103A Helix_7.5 5.4 65.3 -1.6 -1
1YCC N52S Helix_16.8 5.0 26.85 -1.29 -1
1LZ1 V2M Sheet_106.7 2.7 64.9 -0.31 -1
1ANK R88G Coil_67.2 7.4 51.8 -0.2 -1
1VQB F68L Sheet_63.0 7.0 25.0 -2.13 -1
1L63 L84A Helix_0.0 5.4 65.3 -3.7 -1
1BVC L135I Helix_1.9 11.0 76.5 -1.5 -1
2RN2 S68T Sheet_1.0 3.0 49.8 -0.2 -1
2LZM D89A Helix_71.7 5.35 58.0 -0.5 -1
1BNI T26E Coil_39.5 6.3 25.0 -0.05 -1
3HHR S71V Coil_36.6 8.0 20.0 -1.19 -1
1RTB I107A Sheet_9.9 5.0 40.0 -2.84 -1
2ABD A34G Helix_7.0 5.3 5.0 -1.57 -1
1BNI D93N Coil_68.9 6.3 25.0 -4.11 -1
1BVC E109G Helix_99.3 4.2 4.0 -0.93 -1
1BPI Y35G Sheet_14.3 2.0 25.0 -5.0 -1
1VQB V43C Sheet_55.5 7.0 25.0 -1.05 -1
1RGG T72V Sheet_19.2 7.0 48.4 -0.2 -1
1CSP E42Q Turn_126.1 7.5 55.0 -0.12 -1
1RTB Y97A Sheet_6.3 5.0 63.3 -12.0 -1
1WQ5 E49D Sheet_0.7 7.0 25.0 -0.3 -1
2CI2 S31A Sheet_24.0 6.3 46.45 -0.89 -1
1RX4 V75Y Sheet_12.2 7.8 15.0 -2.3 -1
1VQB V70C Turn_104.6 7.0 25.0 -1.6 -1
1BNI T105V Coil_86.4 6.3 25.0 -2.2 -1
1RN1 S12A Sheet_43.9 7.0 25.0 -1.23 -1
1BVC L135V Helix_1.9 11.0 76.5 -2.2 -1
1AG2 E200K Helix_138.7 7.0 25.0 -0.14 -1
4LYZ Q121H Coil_107.8 6.4 74.0 -0.45 -1
1BNI T6P Coil_74.5 6.3 25.0 -3.08 -1
2ABD Y28F Helix_53.1 5.3 5.0 -1.06 -1
1RN1 V16S null 7.0 25.0 -4.71 -1
1BVC I111L Helix_5.0 11.0 76.5 -0.6 -1
1WQ5 P132G Coil_60.7 9.0 54.1 -0.78 -1
1RTB P114G Sheet_112.1 6.0 61.6 -3.3 -1
1LZ1 V2G Sheet_106.7 2.7 64.9 -2.29 -1
1YYX A90G null 5.0 25.0 -2.87 -1
1OTR Q41S Sheet_0.2 3.75 50.0 -1.27 -1
1BNI E73A Sheet_11.7 6.3 25.0 -2.5 -1
1RN1 A21M Helix_61.1 2.5 0.0 -0.15 -1
2LZM I3S Helix_19.8 6.5 64.7 -1.7 -1
1WQ5 P207A Coil_49.7 9.0 54.1 -1.64 -1
1VQB L81T Sheet_21.2 7.0 25.0 -2.55 -1
1BVC L49I Coil_6.0 11.0 76.5 -0.8 -1
2ABD Y28A Helix_53.1 5.3 5.0 -2.47 -1
1W3D D164A Helix_73.7 5.5 51.85 -2.3 -1
2LZM S44C Helix_67.8 3.01 51.68 -0.11 -1
2ABD L15A Coil_0.6 5.3 5.0 -3.1 -1
1BNI T26A Coil_39.5 6.3 25.0 -2.05 -1
2LZM R96V Helix_70.4 5.35 58.0 -2.4 -1
2LZM Q105G Helix_58.1 5.8 66.3 -1.5 -1
1LZ1 D18N Turn_67.1 4.0 65.0 -1.7 -1
1RN1 A21L Helix_61.1 2.5 0.0 -0.13 -1
2LZM Q105M Helix_58.1 5.4 59.0 -1.2 -1
2LZM V103M Helix_7.2 5.42 65.3 -1.2 -1
1YCC N52Q Helix_16.8 4.6 26.85 -0.08 -1
3MBP Y283D Turn_56.5 7.6 25.0 -3.2 -1
1VQB E30N Sheet_29.6 7.0 25.0 -0.55 -1
1C5G E350R Coil_104.1 6.6 50.2 -0.3 -1
1BPI N44G Coil_20.5 2.0 25.0 -4.7 -1
1STN W140L Helix_54.8 7.0 20.0 -4.5 -1
2LZM L118I Helix_9.7 5.35 61.0 -1.2 -1
3HHR E74Q Helix_52.4 8.0 20.0 -0.18 -1
1BNI T26V Coil_39.5 6.3 25.0 -2.31 -1
1WQ5 C81S Helix_0.0 9.0 50.0 -1.41 -1
1PIN M15A Sheet_100.9 7.0 40.0 -0.59 -1
1CLW T235I Coil_16.1 7.4 88.4 -1.6 -1
1BPI R20A Sheet_35.4 7.0 39.0 -1.8 -1
1TPK V65T Sheet_0.2 4.5 64.3 -1.0 -1
3HHR E74T Helix_52.4 8.0 20.0 -0.55 -1
1RTB V54I Helix_0.0 5.0 40.0 -1.95 -1
2LZM C54V Turn_3.7 6.5 70.0 -0.7 -1
1W3D V129A Coil_39.4 5.5 51.85 -0.7 -1
1PIN S32G Sheet_43.6 7.0 40.0 -0.81 -1
2CI2 D64A Sheet_30.6 6.25 25.0 -0.8 -1
1RTB V54A Helix_0.0 5.0 40.0 -2.58 -1
