# Supplementary material for: Towards sequence-based prediction of mutation-induced stability changes in unseen non-homologous proteins
Source: BMC Genomics. 2014 Jan 24;15(Suppl 1):S4. doi: 10.1186/1471-2164-15-S1-S4 (PMC4046685; doi:10.1186/1471-2164-15-S1-S4)
Supplement: Supplementary file 1 — Additional file 1: Data set S1914. The files containing the S1914 data set, as well as training, cross-validation, and test splits are available in a white-space-delimited tabular text format. All files are compressed in a single zip archive S1914.zip. (ZIP 2 MB) [file 12864_2014_5677_MOESM1_ESM.zip › S1914/unseen-residue/unseen-mutation_cross-validation/replication4/S1914.train4.fold1]

1HFZ L110R Helix_85.3 7.4 56.2 0.43 1
1SUP G169A Coil_0.7 8.0 58.8 0.3 1
2RN2 K117R Sheet_118.0 5.5 52.7 0.03 1
2CI2 K37A Helix_139.0 6.3 46.45 0.23 1
5CRO Y26L Coil_162.9 7.0 45.0 1.1 1
1CSP E53Q Sheet_115.9 7.5 55.0 0.19 1
2RN2 D134Q Helix_50.0 5.5 53.1 1.32 1
1TPK V65I Sheet_0.2 4.5 64.3 0.3 1
2RN2 E48Q Helix_19.0 9.0 47.0 0.3 1
1FTG E72K Coil_78.7 7.0 43.25 0.9 1
2CI2 T55A Coil_57.1 6.25 25.0 0.23 1
2RN2 K95G Coil_137.0 5.5 49.8 1.9 1
2CI2 T58D Coil_106.5 6.3 25.0 0.04 1
2AFG H21Y Sheet_6.5 7.3 39.8 0.754 1
4LYZ M12F Helix_0.6 2.7 66.0 0.28 1
1HUE M69I Coil_61.2 7.0 63.9 0.0 1
1POH K49D Helix_91.6 7.0 25.0 1.8 1
1BVC E109A Helix_99.3 4.2 4.0 0.27 1
CspB-TB K12Q null 7.5 55.0 0.53 1
1LZ1 N118A Turn_149.7 2.7 64.9 0.19 1
1N0J Q143N Turn_0.0 7.8 70.0 2.79 1
2RN2 D70A Coil_54.1 9.0 47.0 1.1 1
1FTG Q99A Turn_0.1 7.0 43.25 1.72 1
1BNI E29Q Helix_84.0 6.3 25.0 0.0 1
3SSI M73K Coil_211.3 7.0 53.36 0.35 1
2LZM N132F Helix_41.0 5.4 66.48 1.3 1
1AAR H68E Sheet_74.2 5.0 25.0 0.76 1
1WQ5 F139W Helix_10.8 7.8 23.0 0.02 1
2LZM N144E Helix_97.9 6.5 64.5 0.5 1
1STN G88V Coil_0.1 7.0 51.4 0.5 1
CspB-TB K42Q null 7.5 55.0 0.07 1
5CRO Y26V Coil_162.9 7.0 45.0 0.9 1
1AYF C95S Coil_66.0 8.5 37.0 0.96 1
1HFY A30I Helix_0.0 2.0 20.0 0.3 1
2RN2 A52S Helix_0.3 3.2 53.0 -1.8 -1
1BPI N43G Coil_1.1 2.0 25.0 -5.7 -1
2CI2 K43G Helix_9.0 6.25 25.0 -3.19 -1
1STN W140L Helix_54.8 7.0 20.0 -4.5 -1
1PIN S16A Turn_42.5 7.0 40.0 -0.44 -1
2LZM A42K Helix_0.0 5.45 53.0 -3.7 -1
1BVC E109G Helix_99.3 4.2 4.0 -0.93 -1
1VQB S67T Helix_0.0 7.0 25.0 -0.8 -1
2LZM L133F Helix_0.8 5.35 61.0 -0.3 -1
1ANK F86L Coil_3.1 7.2 51.8 -0.8 -1
1LZ1 G68A Turn_69.7 2.7 64.9 -0.12 -1
2ABD L25A Helix_16.0 5.3 5.0 -1.02 -1
1RTB V57G Helix_0.0 5.0 40.0 -5.52 -1
1LZ1 V99A Helix_3.4 2.7 49.2 -0.89 -1
1W4H T159S Coil_39.6 7.0 9.85 -1.63 -1
1W4H L138A Helix_30.5 7.0 9.85 -1.67 -1
1FTG V31A Helix_5.0 7.0 44.15 -1.72 -1
1HFZ Y103A Helix_56.3 7.4 56.2 -2.39 -1
1PIN S38G Coil_33.6 7.0 40.0 -0.08 -1
2CI2 V79A Coil_39.4 6.3 25.0 -1.51 -1
2LZM R96D Helix_70.4 5.35 58.0 -3.5 -1
2LZM T59N Coil_71.8 6.5 63.0 -1.1 -1
1PGA K50A Turn_117.6 7.0 25.0 -0.45 -1
1RN1 A21E Helix_61.1 7.0 0.0 -0.69 -1
1BNI V10A Helix_0.0 6.3 25.0 -3.4 -1
2CI2 V82T Helix_17.8 6.3 25.0 -1.15 -1
1BVC E4A Helix_122.4 4.0 25.0 -0.63 -1
1C5G E350R Coil_104.1 6.6 50.2 -0.3 -1
1ROP D30L Turn_126.0 7.0 69.0 -0.1 -1
1OTR E34Q Helix_72.8 3.0 65.0 -1.46 -1
1STN I18M Coil_49.1 5.42 40.0 -0.2 -1
1POH K49R Helix_91.6 7.0 25.0 -0.2 -1
1WQ5 C118V Helix_0.0 9.0 50.0 -1.34 -1
1VQB V35I Sheet_8.5 7.0 25.0 -0.32 -1
3SSI V13I Sheet_56.2 7.0 82.21 -0.84 -1
1HUE A27S Helix_0.0 7.0 63.9 -1.19 -1
2LZM M102K Helix_0.7 5.3 65.3 -6.9 -1
1FC1 T350A null 7.4 20.0 -0.1 -1
1VQB L65P Coil_154.1 7.0 25.0 -0.75 -1
2LZM R96T Helix_70.4 5.35 58.0 -2.8 -1
1KFW G254P Turn_5.0 7.5 16.0 -0.65 -1
2RN2 G77A Helix_0.0 3.0 49.8 -0.9 -1
2LZM S44C Helix_67.8 3.01 51.68 -0.11 -1
1AYF H56R Sheet_5.6 8.5 37.0 -1.16 -1
1BVC V68T Helix_31.2 7.8 4.0 -0.6 -1
1BPI G28A Coil_42.2 7.0 39.0 -1.0 -1
1VQB I6V Sheet_1.1 7.0 25.0 -0.35 -1
1WQ5 G211D Sheet_0.0 7.8 25.0 -0.5 -1
1WQ5 C81A Helix_0.0 9.0 50.0 -0.69 -1
1BNI G34R Coil_38.5 6.3 25.0 -2.42 -1
1L63 V103A Helix_7.5 5.4 65.3 -1.6 -1
1RGG V2T Coil_36.5 7.0 48.4 -0.9 -1
1HME S37H Coil_70.8 7.0 20.0 -1.5 -1
2LZM I78V Helix_0.0 5.35 61.0 -0.8 -1
1AYF H56Q Sheet_5.6 8.5 37.0 -1.66 -1
2LZM L133M Helix_0.8 5.42 65.3 -0.4 -1
2CI2 L51A Sheet_38.9 6.3 46.45 -2.37 -1
1CSP E42Q Turn_126.1 7.5 55.0 -0.12 -1
2RN2 A52E Helix_0.3 3.2 53.0 -1.5 -1
1OTR V17T Coil_2.8 3.75 50.0 -1.89 -1
1VQB L32R Sheet_79.0 7.0 25.0 -0.8 -1
1VQB D50H Turn_41.1 7.0 25.0 -0.78 -1
2LZM I3E Helix_19.8 6.5 64.7 -2.0 -1
3SSI M73G Coil_211.3 7.0 53.36 -0.06 -1
1BNI A32Y Helix_92.3 6.3 25.0 -0.8 -1
1BNI I109V Coil_45.0 6.3 25.0 -0.8 -1
2LZM I3D Helix_19.8 6.5 64.7 -3.2 -1
1SSO I30V Sheet_1.9 7.0 50.0 -0.4 -1
1RN1 A21C Helix_61.1 2.5 0.0 -0.74 -1
2LZM R14K Sheet_118.0 5.4 65.15 -0.03 -1
2LZM F153A Helix_0.1 5.7 64.88 -3.8 -1
1FTG V139A Turn_0.0 7.0 44.15 -0.87 -1
2LZM I100M Helix_9.0 5.42 65.3 -1.6 -1
1RX4 V75R Sheet_12.2 7.8 15.0 -2.8 -1
2LZM L99M Helix_0.0 5.7 64.88 -0.6 -1
1RGG Y49F null 7.0 25.0 -0.2 -1
4LYZ K13D Helix_76.5 9.5 20.0 -6.69 -1
2CI2 S31G Helix_24.0 6.25 25.0 -0.8 -1
1RTB S75T Turn_0.0 7.4 61.1 -2.8 -1
2LZM T59A Coil_71.8 6.5 63.0 -1.5 -1
1YCC F82Y Coil_35.4 6.0 25.0 -0.7 -1
1RGG Y52F null 7.0 25.0 -3.6 -1
1VQB L37A Coil_115.8 7.0 25.0 -3.85 -1
1RN1 A21Y Helix_61.1 2.5 0.0 -0.39 -1
1RX4 V75Y Sheet_12.2 7.8 15.0 -2.3 -1
1W3D L159A Coil_61.8 5.5 51.85 -2.0 -1
4LYZ C94A Helix_2.9 9.5 20.0 -4.78 -1
1AG2 F198S Coil_12.3 7.0 25.0 -2.46 -1
1STN L103A Helix_0.0 7.0 20.0 -4.6 -1
1VQB V45L Sheet_49.6 7.0 25.0 -1.5 -1
1L63 F104M Helix_32.0 5.4 65.3 -0.4 -1
4LYZ S91A Helix_0.5 6.4 74.0 -0.15 -1
1C9O R3E Sheet_154.1 7.0 70.0 -2.75 -1
3SSI V13M Sheet_56.2 7.0 82.21 -5.92 -1
2LZM T157A Coil_58.0 3.0 53.6 -0.5 -1
