# Supplementary material for: Towards sequence-based prediction of mutation-induced stability changes in unseen non-homologous proteins
Source: BMC Genomics. 2014 Jan 24;15(Suppl 1):S4. doi: 10.1186/1471-2164-15-S1-S4 (PMC4046685; doi:10.1186/1471-2164-15-S1-S4)
Supplement: Supplementary file 1 — Additional file 1: Data set S1914. The files containing the S1914 data set, as well as training, cross-validation, and test splits are available in a white-space-delimited tabular text format. All files are compressed in a single zip archive S1914.zip. (ZIP 2 MB) [file 12864_2014_5677_MOESM1_ESM.zip › S1914/unseen-residue/unseen-mutation_cross-validation/replication4/S1914.train4.fold2]

2RN2 D70E Coil_54.1 9.0 47.0 0.1 1
1WQ5 E49M Sheet_0.7 7.0 25.0 4.5 1
5CRO Y26H Coil_162.9 7.0 45.0 1.9 1
1LZ1 V110L Turn_92.4 2.7 64.9 0.07 1
1C2R K32E Coil_142.0 7.5 25.0 0.2 1
1C9O N11S Turn_74.5 7.0 70.0 0.33 1
2LZM D20N Sheet_46.2 5.4 65.1 1.3 1
2LZM S44E Helix_67.8 3.01 51.68 0.0 1
1WQ5 E49H Sheet_0.7 7.0 25.0 1.3 1
1W4H P133A Helix_123.7 7.0 9.85 0.38 1
1OTR E34W Helix_72.8 3.0 65.0 1.31 1
3SSI M73A Coil_211.3 7.0 53.36 0.55 1
4LYZ G102R Coil_64.1 6.4 74.0 0.38 1
1IOB K97V Helix_91.5 6.5 25.0 0.8 1
1ROP D30C Turn_126.0 7.0 69.0 0.8 1
2RN2 D134N Helix_50.0 5.5 53.1 0.89 1
1CSP S48E Sheet_26.4 7.5 55.0 0.1 1
1FTG G68A Helix_49.8 7.0 43.25 0.55 1
2RN2 K95N Turn_137.0 5.5 49.8 0.9 1
2ABD Y73F Helix_3.4 5.3 5.0 0.27 1
2LZM E45A Helix_53.4 6.7 62.2 0.01 1
1POH K49S Helix_91.6 7.0 25.0 1.2 1
1BNI T6D Coil_74.5 6.3 25.0 0.11 1
1BNI G65S Coil_62.0 6.3 25.0 0.5 1
1AAR R42E Sheet_84.1 5.0 25.0 1.63 1
1SHG F52Y Sheet_50.9 7.0 24.85 0.44 1
3MBP D55N Coil_46.7 7.6 25.0 0.0 1
2RN2 G23A Sheet_0.0 5.5 52.5 0.5 1
3HHR S71T Coil_36.6 8.0 20.0 0.33 1
1HME I38H Helix_138.6 7.0 20.0 0.0 1
1RN1 N36A Turn_67.8 7.0 25.0 0.03 1
2HPR G49A Helix_18.7 7.0 25.0 0.8 1
1LZ1 Y45F Sheet_125.5 2.7 64.9 0.07 1
2LZM T157R Coil_58.0 3.0 53.6 0.3 1
1WQ5 E49A Sheet_0.7 7.0 25.0 -0.3 -1
1RN1 A21D Helix_61.1 7.0 0.0 -0.71 -1
1VQB I78T Sheet_91.6 7.0 25.0 -3.3 -1
1BVC W14F Helix_2.6 7.8 4.0 -1.1 -1
1BNI D93N Coil_68.9 6.3 25.0 -4.11 -1
2LZM D72P Helix_69.0 6.5 63.4 -2.7 -1
2LZM I3A Helix_19.8 6.5 64.7 -0.7 -1
1RX4 V75H Sheet_12.2 6.5 15.0 -1.9 -1
1BVC A130L Helix_0.0 7.8 4.0 -0.9 -1
1RTB V63G Sheet_54.7 5.0 40.0 -3.5 -1
1RTB P93A Coil_104.0 4.2 56.05 -2.7 -1
1BVC E18A Helix_78.4 4.0 25.0 -0.6 -1
1CYO V61K Turn_112.1 7.0 25.0 -2.39 -1
1BNI A32T Helix_92.3 6.3 25.0 -0.8 -1
2CI2 P52A Sheet_87.1 6.25 25.0 -0.17 -1
1VQB A86T Sheet_98.4 7.0 25.0 -0.35 -1
1BPI L6A Helix_111.4 7.0 39.0 -0.6 -1
1BNI A32W Helix_92.3 6.3 25.0 -1.0 -1
1RTB V108A Sheet_0.0 5.0 40.0 -4.2 -1
2RN2 S68A Sheet_1.0 3.0 49.8 -0.5 -1
1FC1 T366A null 7.4 20.0 -2.3 -1
1L63 I78A Helix_0.0 5.4 65.3 -1.2 -1
1MBG V103A Helix_0.0 7.5 25.0 -2.32 -1
1BNI D8G Helix_87.9 6.3 25.0 -1.17 -1
1BNI E29G Helix_84.2 6.3 25.0 -1.81 -1
1RTB V47G Sheet_0.0 5.0 40.0 -7.34 -1
1BVC M131A Helix_0.0 7.8 4.0 -2.2 -1
1PIN Q33A Sheet_50.7 7.0 40.0 -0.57 -1
1BNI E73A Sheet_11.7 6.3 25.0 -2.5 -1
2LZM F153M Helix_0.1 5.7 64.88 -0.6 -1
3SSI M103A Helix_0.5 7.0 82.21 -2.32 -1
2ABD L80A Helix_3.3 5.3 5.0 -3.7 -1
1FLV G87L Sheet_0.0 7.0 44.15 -0.21 -1
1HFZ H107A Helix_135.6 7.4 56.2 -0.79 -1
2CI2 F69V Sheet_34.5 6.25 25.0 -2.39 -1
1BNI I88L Sheet_0.0 6.3 25.0 -0.3 -1
1W3D V144A Coil_3.5 5.5 51.85 -2.0 -1
1HFY A30T Helix_0.0 2.0 20.0 -0.06 -1
1FTG T122S Coil_26.6 7.0 44.15 -0.31 -1
2RN2 A52T Helix_0.3 3.2 53.0 -0.8 -1
4LYZ I55V Turn_0.8 6.4 74.0 -0.91 -1
1OTR E34R Helix_72.8 3.0 65.0 -3.51 -1
2CI2 V70A Sheet_12.1 6.3 25.0 -1.95 -1
1LZ1 V2G Sheet_106.7 2.7 64.9 -2.29 -1
2LZM R154E Helix_79.3 5.3 66.7 -1.1 -1
2LZM S44D Helix_67.8 3.01 51.68 -0.11 -1
2CI2 K36G Helix_90.3 6.25 25.0 -2.32 -1
2RN2 S68T Sheet_1.0 3.0 49.8 -0.2 -1
1STN L37A Coil_13.0 7.0 20.0 -1.8 -1
1YCC P76Y Coil_100.5 4.6 25.0 -2.07 -1
1RX4 V75I Sheet_12.2 7.8 15.0 -2.0 -1
1BPI F4A Helix_21.9 7.0 39.0 -3.0 -1
4LYZ T40S Sheet_0.1 6.4 74.0 -0.27 -1
1BNI V36T Coil_71.8 6.3 25.0 -1.1 -1
1W3D D164A Helix_73.7 5.5 51.85 -2.3 -1
2LZM M102V Helix_0.7 3.0 47.0 -3.0 -1
1C9O E46K Sheet_56.0 7.0 75.0 -0.65 -1
1BNI T6N Coil_74.5 6.3 25.0 -1.27 -1
2LZM K83H Helix_132.0 6.5 63.0 -0.4 -1
1L63 V87A Helix_3.8 5.4 65.3 -1.5 -1
1BNI A32D Helix_92.3 6.3 25.0 -0.7 -1
1FC1 F405A null 7.4 20.0 -2.5 -1
1WQ5 C81G Helix_0.0 9.0 50.0 -1.58 -1
1BPI R17A Coil_204.2 7.0 39.0 -0.3 -1
1LZ1 V93T Helix_3.8 2.7 64.9 -0.67 -1
2ABD F5A Helix_0.0 5.3 5.0 -2.52 -1
1BNI A32E Helix_92.3 6.3 25.0 -0.6 -1
1PIN H27G Turn_91.2 7.0 40.0 -0.68 -1
1LZ1 V100T Coil_0.9 2.7 64.9 -0.29 -1
2LZM F67A Helix_10.5 3.0 51.65 -1.9 -1
1BNI E29S Helix_84.2 6.3 25.0 -1.23 -1
1WQ5 G211R Sheet_0.0 7.8 4.0 -0.1 -1
2LZM T152S Helix_0.0 5.4 59.0 -2.0 -1
1BNI A32H Helix_92.3 6.3 25.0 -0.8 -1
1YCC P76R Coil_100.5 4.6 25.0 -0.97 -1
1BNI A32I Helix_92.3 6.3 25.0 -0.8 -1
1W3D A139G Helix_0.7 5.5 51.85 -2.3 -1
1RGG T72V Sheet_19.2 7.0 48.4 -0.2 -1
1W3D I130G Coil_67.3 5.5 51.85 -1.4 -1
1CSP K65Q Sheet_94.3 7.5 55.0 -0.76 -1
1W3D D164N Helix_73.7 5.5 51.85 -1.9 -1
2LZM M6L Helix_0.0 3.0 47.0 -2.8 -1
2CI2 E34D Helix_88.6 6.25 25.0 -0.74 -1
2CI2 K43A Coil_9.0 6.3 46.45 -0.65 -1
1VQB V45C Sheet_49.6 7.0 25.0 -0.05 -1
1L63 M106A Helix_52.0 5.4 65.3 -1.9 -1
1STN Y91S Sheet_0.0 7.0 20.0 -5.3 -1
3MBP P133S Helix_40.3 7.4 63.0 -2.1 -1
1BNI S85A Sheet_28.0 6.3 25.0 -0.12 -1
3SSI M103V Helix_0.5 7.0 82.21 -1.84 -1
1BNI H18N Coil_102.6 6.3 25.0 -1.68 -1
1BNI D54N Sheet_28.4 6.3 25.0 -2.5 -1
3SSI M73L Coil_211.3 7.0 53.36 -0.25 -1
1BNI A32F Helix_92.3 6.3 25.0 -0.7 -1
4LYZ S91D Helix_0.5 6.4 74.0 -2.31 -1
