# Supplementary material for: Towards sequence-based prediction of mutation-induced stability changes in unseen non-homologous proteins
Source: BMC Genomics. 2014 Jan 24;15(Suppl 1):S4. doi: 10.1186/1471-2164-15-S1-S4 (PMC4046685; doi:10.1186/1471-2164-15-S1-S4)
Supplement: Supplementary file 1 — Additional file 1: Data set S1914. The files containing the S1914 data set, as well as training, cross-validation, and test splits are available in a white-space-delimited tabular text format. All files are compressed in a single zip archive S1914.zip. (ZIP 2 MB) [file 12864_2014_5677_MOESM1_ESM.zip › S1914/unseen-residue/unseen-mutation_cross-validation/replication4/S1914.train4.fold3]

1BNI Q15I Helix_69.0 6.3 25.0 1.0 1
1ROP D30R Turn_126.0 7.0 69.0 0.8 1
1LZ1 V110D Helix_92.4 2.7 64.9 0.17 1
1PIN S18G Turn_125.0 7.0 40.0 0.02 1
1CSP E43K Turn_131.6 7.5 55.0 0.17 1
1LZ1 V110G Turn_92.4 2.7 64.9 0.48 1
1AYF T54S Turn_57.2 8.5 37.0 0.05 1
2LZM M106L Helix_56.1 3.0 47.0 0.5 1
2RN2 H62R Coil_131.8 5.5 52.7 0.36 1
2LZM N144H Helix_97.9 6.7 62.4 0.3 1
2LZM D20S Sheet_46.2 5.4 65.1 0.7 1
1OTR E34Y Helix_72.8 3.0 65.0 0.41 1
1VQB E30M Sheet_29.6 7.0 25.0 0.32 1
1POH K49N Helix_91.6 7.0 25.0 0.4 1
2LZM I3L Helix_19.8 6.5 64.7 0.4 1
1WQ5 G211V Sheet_0.0 7.8 25.0 0.5 1
1OTR K33F null 3.25 65.0 0.17 1
1SUP N76D Coil_90.0 8.0 58.8 0.45 1
5CRO Y26D Coil_162.9 7.0 45.0 2.7 1
2LZM S117I Helix_1.0 5.4 66.48 1.7 1
2LZM M106I Helix_56.1 5.35 61.0 0.2 1
1RGG D25H null 7.0 25.0 0.9 1
1C9O T31S Helix_30.7 7.0 70.0 0.17 1
2AFG F132W Sheet_0.81 6.6 24.85 0.38 1
1LZ1 G129A Coil_79.4 2.7 64.9 0.14 1
2GB1 G41C null 7.0 46.85 1.27 1
2LZM A41V Helix_39.0 5.4 66.51 0.3 1
1ROP D30S Turn_126.0 7.0 69.0 1.0 1
1CSP S48R Sheet_26.4 7.0 70.0 1.58 1
1BVC L69I Helix_1.1 11.0 76.5 0.0 1
2LZM S44H Helix_67.8 3.01 51.68 0.04 1
1OTR E34V Helix_72.8 3.0 65.0 0.86 1
451C E43Y Helix_96.3 5.0 50.4 0.6 1
2LZM N132M Helix_41.0 5.4 66.48 1.5 1
1ROP D30F Turn_126.0 7.0 69.0 -0.1 -1
1CDC I57V null 7.0 25.0 -0.43 -1
1VQB V43C Sheet_55.5 7.0 25.0 -1.05 -1
1RN1 A21S Helix_61.1 7.0 0.0 -0.4 -1
4LYZ I55L Turn_0.8 6.4 74.0 -0.45 -1
1FTG I51V Sheet_0.0 7.0 44.15 -1.83 -1
1LZ1 G105A Helix_15.3 2.7 64.9 -0.62 -1
2CI2 K21A Coil_85.1 6.25 25.0 -0.55 -1
1RN1 A21I Helix_61.1 2.5 0.0 -0.44 -1
1RGG Y51F null 7.0 25.0 -2.3 -1
1HFZ W118Y Helix_13.2 7.4 56.2 -1.17 -1
1BVC D44A Turn_105.8 4.0 25.0 -0.17 -1
1LZ1 A9S Helix_0.0 2.7 64.9 -0.02 -1
1VQB L37T Coil_115.8 7.0 25.0 -2.6 -1
1HFZ W118H Helix_13.2 7.4 56.2 -0.6 -1
1YCC N52S Helix_16.8 5.0 26.85 -1.29 -1
1L63 L91A Coil_5.3 5.4 65.3 -2.6 -1
1BNI L14A Helix_0.0 6.3 25.0 -4.63 -1
1C2R G34S Coil_12.4 7.5 30.0 -2.2 -1
1BPI N44G Coil_20.5 2.0 25.0 -4.7 -1
1VQB D36C Sheet_49.6 7.0 25.0 -1.02 -1
1W3D A168G Helix_86.9 5.5 51.85 -0.3 -1
2LZM T59G Coil_71.8 6.5 63.0 -1.6 -1
1CSP D25Q Coil_56.3 7.5 55.0 -0.81 -1
1FTG L6A Sheet_0.0 7.0 44.15 -2.94 -1
2LZM M102L Helix_0.7 5.7 64.89 -0.82 -1
1WQ5 C81V Helix_0.0 9.0 50.0 -1.32 -1
1VQB V45T Sheet_49.6 7.0 25.0 -1.75 -1
1BNI A32S Helix_92.3 6.3 25.0 -0.4 -1
1BNI I76A Sheet_0.0 6.3 25.0 -1.9 -1
1YYX F65A null 5.0 25.0 -2.5 -1
2LZM S44N Helix_67.8 3.01 51.68 -0.14 -1
3SSI V13G Sheet_56.2 7.0 82.21 -10.3 -1
1CSP V20E Turn_20.0 7.5 55.0 -3.59 -1
1HFZ K114E Coil_81.7 7.4 56.2 -0.65 -1
1AYF Y82S Coil_134.9 8.5 37.0 -0.33 -1
1CSP F17A Sheet_59.3 7.0 45.0 -1.52 -1
2CI2 E34Q Helix_88.6 6.25 25.0 -0.47 -1
1OTR E34P Helix_72.8 3.0 65.0 -2.13 -1
1LZ1 V2A Sheet_106.5 2.7 49.2 -1.51 -1
1RTB I107A Sheet_9.9 5.0 40.0 -2.84 -1
2LZM K147E Helix_90.3 5.3 25.0 -0.7 -1
1BPI E49A Helix_115.0 7.0 39.0 -0.2 -1
1BNI A32G Helix_92.3 6.3 25.0 -0.9 -1
2LZM T59D Coil_71.8 6.5 63.0 -1.2 -1
1FTG A84G Sheet_0.0 7.0 44.15 -1.8 -1
1BNI A32Q Helix_92.3 6.3 25.0 -0.5 -1
1YYX I72A null 5.0 25.0 -4.67 -1
2ABD Y73A Helix_3.4 5.3 5.0 -4.83 -1
1WQ5 C118S Helix_0.0 9.0 50.0 -2.27 -1
1LZ1 V93A Helix_4.4 2.7 49.2 -1.0 -1
1BNI T6G Coil_74.5 6.3 25.0 -1.27 -1
1LZ1 Y63F Coil_112.1 2.7 64.9 -0.24 -1
1FTG D150K Turn_120.8 7.0 44.15 -0.22 -1
1WQ5 E49N Sheet_0.7 7.0 25.0 -0.6 -1
2LZM R96Y Helix_70.4 5.35 58.0 -4.7 -1
1FC1 L398A null 7.4 20.0 -0.1 -1
1BPI Y35G Sheet_14.3 2.0 25.0 -5.0 -1
1C9O V64T Sheet_62.0 7.0 70.0 -0.26 -1
1BNI G34A Coil_38.5 6.3 25.0 -3.12 -1
1PIN I28A Turn_70.0 7.0 40.0 -0.36 -1
1CSP K39Q Coil_75.3 7.5 55.0 -0.02 -1
1BPI G57A Coil_42.9 7.0 39.0 -0.2 -1
2LZM R96Q Helix_70.4 5.35 58.0 -0.3 -1
2LZM Q122A Helix_75.8 3.01 51.65 -0.24 -1
2LZM T157N Coil_58.0 3.0 53.6 -1.2 -1
1RGG N39A Turn_17.1 7.0 48.4 -2.2 -1
1BNI G34K Coil_38.5 6.3 25.0 -3.12 -1
1OTR E34D Helix_72.8 3.0 65.0 -0.22 -1
1CLW R285K Sheet_80.6 7.4 88.4 -10.3 -1
1YYX A36G null 5.0 25.0 -2.71 -1
P01051 V14A null 7.0 25.0 -1.67 -1
1RN1 A21F Helix_61.1 2.5 0.0 -0.57 -1
2LZM V103I Helix_7.2 5.35 61.0 -0.5 -1
2LZM L99G Helix_0.0 5.4 65.2 -6.3 -1
2LZM Q123A Helix_92.5 3.01 51.65 -0.22 -1
1CSP V20K Turn_20.0 7.5 55.0 -1.94 -1
2LZM V103M Helix_7.2 5.42 65.3 -1.2 -1
1BNI I51A Sheet_0.2 6.3 25.0 -4.7 -1
1PIN T29G Turn_1.3 7.0 40.0 -1.99 -1
2LZM T157V Coil_58.0 3.0 53.6 -1.2 -1
2LZM R119A Helix_115.1 3.01 51.65 -0.18 -1
1RX4 V75S Sheet_12.2 7.8 15.0 -1.9 -1
1C9O E50K Sheet_54.3 7.0 75.0 -0.5 -1
2LZM T157H Coil_58.0 2.0 42.0 -2.1 -1
1VQB V45A Sheet_49.6 7.0 25.0 -1.05 -1
1VQB C33V Sheet_0.0 7.0 25.0 -0.1 -1
2RN2 V74A Helix_0.6 5.5 52.0 -3.4 -1
CspB-TB R3Q null 7.5 55.0 -1.0 -1
1OTR K33G null 3.25 65.0 -1.46 -1
1RTB I107L Sheet_9.9 5.0 40.0 -2.19 -1
1WQ5 P57A null 9.0 54.1 -0.04 -1
1FTG V160A Helix_0.6 7.0 44.15 -1.91 -1
3HHR S71Q Coil_36.6 8.0 20.0 -1.28 -1
1L63 V111A Helix_0.0 5.4 65.3 -1.0 -1
