# Supplementary material for: Towards sequence-based prediction of mutation-induced stability changes in unseen non-homologous proteins
Source: BMC Genomics. 2014 Jan 24;15(Suppl 1):S4. doi: 10.1186/1471-2164-15-S1-S4 (PMC4046685; doi:10.1186/1471-2164-15-S1-S4)
Supplement: Supplementary file 1 — Additional file 1: Data set S1914. The files containing the S1914 data set, as well as training, cross-validation, and test splits are available in a white-space-delimited tabular text format. All files are compressed in a single zip archive S1914.zip. (ZIP 2 MB) [file 12864_2014_5677_MOESM1_ESM.zip › S1914/unseen-residue/unseen-mutation_cross-validation/replication4/S1914.train4.fold4]

2CI2 K72N Turn_208.2 6.25 25.0 0.004 1
1N0J Y34F Helix_14.0 7.8 70.0 12.7 1
1BNI Y103F Coil_60.3 6.3 25.0 0.0 1
2LZM E22K Turn_83.8 5.4 65.15 0.57 1
1LZ1 R50G Turn_141.1 2.7 64.9 0.26 1
1IRO I33L Coil_1.9 9.08 107.0 0.76 1
2LZM N132I Helix_41.0 5.4 66.48 1.2 1
2RN2 D134E Helix_50.0 5.5 53.1 0.86 1
1VQB L32Y Sheet_79.0 7.0 25.0 0.5 1
2RN2 A24V Sheet_0.0 5.5 52.7 0.88 1
5CRO Y26C Coil_162.9 7.0 45.0 2.2 1
2RN2 S68V Sheet_1.0 3.0 49.8 0.6 1
1YCC N52A Helix_16.8 4.6 26.85 0.63 1
1CSP A46K Sheet_26.9 7.0 70.0 1.41 1
2LZM K60P Helix_107.7 6.5 64.7 0.0 1
1G6N S128P Helix_11.8 7.9 20.0 0.14 1
2LZM T109D Helix_116.8 6.7 62.4 0.6 1
1LZ1 V2I Sheet_106.7 2.7 64.9 1.1 1
2RN2 V74I Helix_0.6 5.5 52.0 0.6 1
2LZM S44R Helix_67.8 3.01 51.68 0.24 1
1CSP S48K Sheet_26.4 7.5 55.0 0.74 1
1YCC N52M Helix_16.8 4.6 26.85 2.25 1
1POH K49E Helix_91.6 7.0 25.0 2.1 1
2LZM T26S Sheet_6.4 5.4 65.15 0.57 1
2LZM A41D Helix_39.0 5.4 65.15 0.29 1
2LZM N144D Helix_97.9 6.9 66.1 0.5 1
2LZM N68A Helix_77.4 2.5 47.8 0.05 1
1BTA C82A Coil_39.2 7.4 25.0 0.48 1
1VQB A86V Sheet_98.4 7.0 25.0 0.25 1
1WQ5 E49T Sheet_0.7 7.0 25.0 0.0 1
2LZM K16E Sheet_120.1 5.3 66.7 0.5 1
2RN2 A52L Helix_0.3 3.2 53.0 1.3 1
1YCC N52L Helix_16.8 4.6 26.85 2.56 1
2RN2 D134S Helix_50.0 5.5 53.1 1.08 1
1VQB V19T Sheet_101.0 7.0 25.0 -0.3 -1
2LZM R96L Helix_70.4 5.35 58.0 -3.2 -1
1RTB V118A Sheet_32.1 5.0 40.0 -1.92 -1
1HFZ A106S Helix_90.4 7.4 56.2 -1.05 -1
1BNI T16G Helix_104.3 6.3 25.0 -1.66 -1
1VQB E30N Sheet_29.6 7.0 25.0 -0.55 -1
1AAR R72Q Sheet_117.1 5.0 25.0 -0.33 -1
1OTR V5N Sheet_0.0 3.75 50.0 -5.38 -1
1RN1 N44A Turn_49.7 7.0 25.0 -2.08 -1
2RN2 A52Y Helix_0.3 3.2 53.0 -2.3 -1
2LZM T157E Coil_58.0 3.0 53.6 -0.8 -1
1BNI V10T Helix_0.0 6.3 25.0 -2.5 -1
2LZM L133A Helix_0.8 3.01 51.8 -4.3 -1
1PIN M15A Sheet_100.9 7.0 40.0 -0.59 -1
2CI2 T55V Coil_57.1 6.25 25.0 -0.76 -1
2CI2 I39V Helix_0.0 6.3 25.0 -1.27 -1
1CYO V61H Turn_112.1 7.0 25.0 -1.6 -1
1W3D L159G Coil_61.8 5.5 51.85 -1.9 -1
2AKY N169D Coil_72.7 7.5 25.0 -2.15 -1
1BNI R72G Sheet_83.6 6.3 25.0 -2.5 -1
1TPK V65S Sheet_0.2 4.5 64.3 -2.4 -1
1OTR E34G Helix_72.8 3.0 65.0 -1.39 -1
2CI2 D42A Helix_60.2 6.25 25.0 -0.96 -1
1RX4 V75A Sheet_12.2 7.8 15.0 -0.2 -1
2AKY V8I Sheet_0.6 7.5 25.0 -1.19 -1
2LZM L46A Helix_0.0 6.7 62.2 -1.86 -1
1BNI Q15A Helix_69.7 6.3 25.0 -0.2 -1
1W3D I130A Coil_67.3 5.5 51.85 -0.7 -1
1PIN Y23A Sheet_44.3 7.0 40.0 -1.08 -1
1YYX M33A null 5.0 25.0 -3.5 -1
1BNI G34S Coil_38.5 6.3 25.0 -3.2 -1
2AFG L44W Sheet_0.0 6.6 24.85 -0.81 -1
1VQB L37C Coil_115.8 7.0 25.0 -2.3 -1
2LZM A98V Helix_0.0 3.0 40.0 -4.9 -1
1BNI T26A Coil_39.5 6.3 25.0 -2.05 -1
2LZM V111F Helix_0.0 5.7 64.89 -1.69 -1
1RTB Y97F Sheet_6.3 5.0 63.3 -3.54 -1
1VQB L32H Sheet_79.0 7.0 25.0 -0.45 -1
1BNI T6E Coil_74.5 6.3 25.0 -0.27 -1
1STN F34C null 7.6 20.0 -2.8 -1
1OTR E34H Helix_72.8 3.0 65.0 -3.08 -1
3SSI M103G Helix_0.5 7.0 82.21 -6.82 -1
1PIN T29S Turn_1.3 7.0 40.0 -0.65 -1
1ANK R88G Coil_67.2 7.4 51.8 -0.2 -1
1RN1 N44S Turn_49.7 7.0 50.8 -1.5 -1
1FC1 L368A null 7.4 20.0 -2.2 -1
1BNI D12G Helix_78.1 6.3 25.0 -1.25 -1
1BNI T6Q Coil_74.5 6.3 25.0 -1.87 -1
1RGG T82V Sheet_1.4 7.0 48.4 -1.7 -1
1L63 F104A Helix_32.0 5.4 65.3 -2.7 -1
1BPI Y35A Sheet_14.3 7.0 39.0 -1.1 -1
1LZ1 A32S Helix_0.0 2.7 64.9 -0.33 -1
1STN S141A Coil_104.9 7.0 40.0 -0.12 -1
1OTR V17N Coil_2.8 3.75 50.0 -4.9 -1
1FTG L50A Sheet_0.0 7.0 43.25 -2.84 -1
2LZM Q105A Helix_58.1 5.8 66.3 -0.6 -1
1BPI E7A Helix_46.8 7.0 39.0 -1.5 -1
1FC1 V397A null 7.4 20.0 -0.6 -1
2LZM A74P Helix_8.6 6.5 62.9 -4.6 -1
1FTG S71A Helix_83.7 7.0 44.15 -0.69 -1
2RN2 S68G Sheet_1.0 3.0 49.8 -2.4 -1
1BNI A32C Helix_92.3 6.3 25.0 -1.0 -1
1RTB V108L Sheet_0.0 5.0 40.0 -0.7 -1
1W3D I163V Helix_0.0 5.5 51.85 -0.5 -1
1W3D L159V Coil_61.8 5.5 51.85 -0.6 -1
2LZM K43A Helix_48.0 6.7 62.2 -1.03 -1
1YCC N52Q Helix_16.8 4.6 26.85 -0.08 -1
1RGG Y86F null 7.0 25.0 -0.3 -1
2LZM I29A Turn_3.9 3.0 51.65 -2.6 -1
1AG2 M129V Sheet_88.8 7.0 25.0 -0.33 -1
1RGG E41K null 7.0 25.0 -1.2 -1
1FLV G87A Sheet_0.0 7.0 44.15 -0.09 -1
1LZ1 G127A Turn_82.2 2.7 64.9 -0.55 -1
1BNI R83Q Coil_66.7 6.3 25.0 -2.05 -1
1VQB T62C Sheet_54.6 7.0 25.0 -0.35 -1
2LZM S90H Helix_38.0 6.5 63.0 -1.1 -1
1AYF Y82F Coil_134.9 8.5 37.0 -0.01 -1
1BNI T6H Helix_74.5 8.9 25.0 -1.56 -1
2AFG L73V Sheet_7.2 6.6 40.05 -1.46 -1
1BNI K62R Coil_87.0 6.3 25.0 -0.45 -1
1BNI A32P Helix_92.3 6.3 25.0 -4.1 -1
1BNI T16S Helix_104.3 6.3 25.0 -1.79 -1
1BNI A32K Helix_92.3 6.3 25.0 -0.2 -1
1RN1 S12A Sheet_43.9 7.0 25.0 -1.23 -1
1YCC P76S Coil_100.5 4.6 25.0 -1.89 -1
3SSI V13L Sheet_56.2 7.0 82.21 -2.21 -1
2RN2 E48A Helix_19.0 9.0 47.0 -0.3 -1
2LZM L133D Helix_0.8 6.5 61.9 -5.7 -1
1PIN A31G Coil_8.2 7.0 40.0 -1.49 -1
1FC1 K392A null 7.4 20.0 -0.4 -1
2LZM V87I Helix_3.4 5.35 61.0 -0.3 -1
1VQB C33L Sheet_0.0 7.0 25.0 -1.3 -1
1FC1 Y407A null 7.4 20.0 -2.1 -1
4LYZ I55T Turn_0.8 6.4 74.0 -4.96 -1
2LZM R96W Helix_70.4 5.35 58.0 -4.5 -1
