# Supplementary material for: Towards sequence-based prediction of mutation-induced stability changes in unseen non-homologous proteins
Source: BMC Genomics. 2014 Jan 24;15(Suppl 1):S4. doi: 10.1186/1471-2164-15-S1-S4 (PMC4046685; doi:10.1186/1471-2164-15-S1-S4)
Supplement: Supplementary file 1 — Additional file 1: Data set S1914. The files containing the S1914 data set, as well as training, cross-validation, and test splits are available in a white-space-delimited tabular text format. All files are compressed in a single zip archive S1914.zip. (ZIP 2 MB) [file 12864_2014_5677_MOESM1_ESM.zip › S1914/unseen-residue/unseen-mutation_cross-validation/replication4/S1914.train4.fold5]

1LZ1 R50A Coil_141.1 2.7 64.9 0.43 1
1SHG D48G Turn_104.3 3.5 24.85 1.05 1
1POH K49A Helix_91.6 7.0 25.0 1.6 1
1ROP D30Y Turn_126.0 7.0 69.0 0.2 1
2RN2 A52F Helix_0.3 3.2 53.0 0.5 1
1AZP V30I Sheet_0.0 7.0 50.0 0.7 1
4LYZ R73K Coil_154.3 6.4 74.0 0.23 1
1PIN S38A Coil_33.6 7.0 40.0 0.05 1
1PIN S19G Turn_48.7 7.0 40.0 0.01 1
1OTR E34T Helix_72.8 3.0 65.0 1.51 1
1VQB T62V Sheet_54.6 7.0 25.0 0.65 1
1ROP D30K Turn_126.0 7.0 69.0 0.9 1
1MBG V103I Helix_0.0 7.5 25.0 0.69 1
2LZM T152V Helix_0.0 5.4 59.0 0.2 1
1RTB H119A Sheet_70.1 6.0 25.0 0.2 1
4LYZ S91T Helix_0.5 6.4 74.0 0.99 1
1KFW G406Q Turn_30.6 7.5 16.0 0.62 1
1OTR E34I Helix_72.8 3.0 65.0 1.65 1
1PGA D47A Turn_114.0 7.0 25.0 0.36 1
2LZM S117V Helix_1.0 5.4 66.48 2.0 1
1POH K49Q Helix_91.6 7.0 25.0 1.5 1
1LZ1 V110I Turn_92.4 2.7 64.9 0.86 1
2RN2 D134H Helix_50.0 5.5 52.5 1.9 1
2LZM R119M Helix_115.0 5.7 66.1 0.1 1
1VQB E30F Sheet_29.6 7.0 25.0 1.02 1
1OTR E34F Helix_72.8 3.0 65.0 0.72 1
1ROP D30A Turn_126.0 7.0 69.0 0.3 1
1OTR K33V null 3.25 65.0 0.93 1
1ROP D30Q Turn_126.0 7.0 69.0 1.8 1
1LZ1 V110M Turn_92.4 2.7 64.9 0.53 1
1WQ5 E49I Sheet_0.7 7.0 25.0 8.0 1
5CRO Y26F Coil_162.9 7.0 45.0 0.4 1
2RN2 D134V Helix_50.0 5.5 53.1 1.12 1
1BNI T16R Helix_104.3 6.3 25.0 0.49 1
1STN A60G Helix_60.7 7.0 20.0 -1.5 -1
1BNI T26D Coil_39.5 6.3 25.0 -0.08 -1
1EL1 H21G Turn_104.6 4.5 66.4 -0.48 -1
2LZM R119E Helix_115.1 5.35 66.7 -0.04 -1
1C9O R3K Sheet_154.1 7.0 70.0 -0.19 -1
CspB-TB E48K null 7.5 55.0 -1.34 -1
2LZM R96E Helix_70.4 5.35 58.0 -2.5 -1
1RN1 A21Q Helix_61.1 7.0 0.0 -0.4 -1
1YYX L48A null 5.0 25.0 -4.23 -1
2RN2 S68L Sheet_1.0 3.0 49.8 -0.5 -1
2LZM A42S Helix_0.0 3.0 51.55 -2.3 -1
2LZM T157F Coil_58.0 2.0 42.0 -2.4 -1
2CI2 S31A Sheet_24.0 6.3 46.45 -0.89 -1
1VQB V63C Sheet_23.6 7.0 25.0 -2.05 -1
1RTB I106A Sheet_0.0 5.0 40.0 -4.37 -1
2RN2 D94E Coil_99.6 5.5 49.8 -0.4 -1
2LZM R119H Helix_115.1 5.4 65.15 -0.29 -1
1BNI T99V Sheet_1.7 6.3 25.0 -2.7 -1
3BLS Y150F Coil_18.5 6.8 54.6 -0.7 -1
1BVC K77A Helix_100.8 4.0 25.0 -0.04 -1
1BPI D50A Helix_51.9 7.0 39.0 -0.4 -1
1RN1 A21K Helix_61.1 2.5 0.0 -0.51 -1
4LYZ I55M Turn_0.8 6.4 74.0 -2.27 -1
1RN1 A21T Helix_61.1 2.5 0.0 -0.57 -1
1LZ1 V2D Sheet_101.4 2.7 64.9 -1.43 -1
1RTB P93S Coil_104.0 4.2 56.05 -2.1 -1
1OTR V5A Sheet_0.0 3.75 50.0 -3.01 -1
2CI2 D64A Sheet_30.6 6.25 25.0 -0.8 -1
1PIN S32G Sheet_43.6 7.0 40.0 -0.81 -1
1VQB S67C Helix_0.0 7.0 25.0 -1.85 -1
2LZM V71A Helix_6.6 3.0 51.65 -1.5 -1
1BPI G12A Coil_17.1 7.0 39.0 -1.8 -1
1VQB V19C Sheet_101.0 7.0 25.0 -0.15 -1
1YCC P76V Coil_100.5 4.6 25.0 -1.07 -1
1BNI G34N Coil_38.5 6.3 25.0 -2.75 -1
1PGA D46A Sheet_55.4 7.0 25.0 -1.36 -1
1RN1 D76S Sheet_3.4 7.0 15.0 -3.2 -1
1RGG N39D Turn_17.1 7.0 48.4 -1.5 -1
2LZM V94A Helix_32.2 3.0 51.65 -1.8 -1
1HFZ H107Y Helix_135.6 7.4 56.2 -0.19 -1
3MBP P159A Turn_2.0 7.4 63.0 -1.8 -1
1ROP D30T Turn_126.0 7.0 69.0 -0.4 -1
1L63 L66A Helix_3.9 5.4 65.3 -3.3 -1
2HPR G49K h_18.7 7.0 25.0 -1.0 -1
2LZM V111I Helix_0.0 5.7 64.89 -0.85 -1
1PGA A24P Helix_59.5 5.5 25.0 -0.5 -1
1BVC K56A Helix_120.6 4.0 25.0 -0.23 -1
1RTB Y97A Sheet_6.3 5.0 63.3 -12.0 -1
2LZM I3S Helix_19.8 6.5 64.7 -1.7 -1
1TUP R248Q Coil_194.1 7.2 10.0 -1.94 -1
2CI2 L40A Helix_79.7 6.25 25.0 -1.33 -1
1PGA I6N Sheet_44.4 5.2 25.0 -1.53 -1
1W3D L167V Helix_83.7 5.5 51.85 -0.2 -1
4LYZ S91V Helix_0.5 6.4 74.0 -0.08 -1
2LZM R96F Helix_70.4 5.35 58.0 -4.2 -1
1CDC A40G null 7.0 25.0 -1.71 -1
1BNI A32M Helix_92.3 6.3 25.0 -0.3 -1
2LZM N55G Turn_115.0 6.5 64.7 -0.6 -1
2LZM M6I Helix_0.0 6.0 65.5 -1.38 -1
1BVC A130K Helix_0.0 7.8 4.0 -2.1 -1
1BNI H18R Coil_102.6 6.3 25.0 -1.17 -1
1VQB C33S Sheet_0.0 7.0 25.0 -2.13 -1
1RN1 A21M Helix_61.1 2.5 0.0 -0.15 -1
1PIN P8A Turn_25.3 7.0 40.0 -0.97 -1
1AYF H56T Sheet_5.6 8.5 37.0 -1.19 -1
2CI2 V82A Helix_17.8 6.3 25.0 -1.45 -1
1BPI R42A Coil_161.3 7.0 39.0 -0.5 -1
1RTB P114A Sheet_112.1 4.2 56.05 -3.2 -1
2AKY T77H Helix_101.3 7.5 25.0 -2.15 -1
3HHR S71A Coil_36.6 8.0 20.0 -0.97 -1
1L63 L7A Helix_0.0 5.4 65.3 -2.3 -1
2LZM T157D Coil_58.0 2.0 42.0 -1.1 -1
1RTB V118G Sheet_32.1 5.0 40.0 -2.77 -1
1LZ1 A32L Helix_0.0 2.7 64.9 -0.1 -1
1BNI A32V Helix_92.3 6.3 25.0 -0.9 -1
2LZM I3Y Helix_19.8 6.5 64.7 -2.3 -1
3SSI V13F Sheet_56.2 7.0 82.21 -5.69 -1
1LRP Q44Y Helix_80.8 8.0 51.5 -0.02 -1
1BNI I76V Sheet_0.0 6.3 25.0 -0.8 -1
2LZM A134S Helix_29.0 3.0 51.55 -0.1 -1
1BNI H18Q Coil_102.6 6.3 25.0 -1.6 -1
1TUP C242S Coil_19.1 7.2 10.0 -2.94 -1
2LZM L99I Helix_0.0 5.7 64.88 -1.5 -1
2RN2 Q113P Helix_97.3 5.5 52.0 -0.6 -1
1STN L25A Sheet_0.0 7.0 51.4 -2.6 -1
2LZM R96I Helix_70.4 5.35 58.0 -2.9 -1
1RN1 D76N Sheet_3.4 7.0 15.0 -3.1 -1
1LZ1 V110F Turn_92.4 2.7 64.9 -0.05 -1
1BNI A32L Helix_92.3 6.3 25.0 -0.3 -1
1PIN I28G Turn_70.0 7.0 40.0 -0.48 -1
1AG2 V180I Helix_41.5 7.0 25.0 -0.5 -1
1PIN Y24W Sheet_22.9 7.0 40.0 -0.56 -1
1LZ1 I106V Turn_13.0 2.7 49.2 -0.98 -1
2LZM I3P Helix_19.8 3.0 53.56 -2.53 -1
1RN1 Y11F Sheet_5.9 7.0 25.0 -2.11 -1
