# Supplementary material for: Towards sequence-based prediction of mutation-induced stability changes in unseen non-homologous proteins
Source: BMC Genomics. 2014 Jan 24;15(Suppl 1):S4. doi: 10.1186/1471-2164-15-S1-S4 (PMC4046685; doi:10.1186/1471-2164-15-S1-S4)
Supplement: Supplementary file 1 — Additional file 1: Data set S1914. The files containing the S1914 data set, as well as training, cross-validation, and test splits are available in a white-space-delimited tabular text format. All files are compressed in a single zip archive S1914.zip. (ZIP 2 MB) [file 12864_2014_5677_MOESM1_ESM.zip › S1914/unseen-residue/unseen-mutation_cross-validation/replication4/S1914.train4.fold6]

451C Q37R Turn_101.9 5.0 50.4 0.5 1
1YCC C102A Coil_1.2 6.0 46.5 2.9 1
1RGG T16V Helix_51.3 7.0 48.4 0.3 1
2RN2 A52V Helix_0.3 3.2 53.0 1.7 1
1RGG D25K Helix_126.6 7.0 25.0 0.9 1
1WQ5 E49L Sheet_0.7 7.0 25.0 6.2 1
1POH K49G Helix_91.6 7.0 25.0 1.2 1
1BNI Y24F Turn_17.3 6.3 25.0 0.0 1
1LZ1 A96M Helix_0.0 2.7 64.9 0.02 1
1VQB K24V Sheet_157.9 7.0 25.0 0.4 1
1FLV G87V Sheet_0.0 7.0 44.15 0.12 1
1LZ1 V110N Helix_92.4 2.7 64.9 0.07 1
1HFZ K114N Coil_81.7 7.4 56.2 2.65 1
2LZM S117F Helix_1.0 5.4 65.09 1.1 1
1RX4 L28R Helix_124.0 7.8 15.0 0.5 1
1BNI S28E Helix_78.5 6.3 25.0 0.4 1
3SSI M103L Helix_0.5 7.0 82.21 0.15 1
1VQB T48V Sheet_19.2 7.0 25.0 0.0 1
1W4H H166A Helix_24.3 7.0 9.85 0.06 1
2LZM S44A Helix_67.8 6.7 62.2 0.34 1
1WQ5 E49W Sheet_0.7 7.0 25.0 1.1 1
1LRP Q33Y Helix_67.8 8.0 51.5 1.32 1
1PIN S18A Turn_125.0 7.0 40.0 0.03 1
2LZM F153L Helix_0.1 5.7 64.88 0.3 1
2LZM T151S Helix_31.5 5.4 65.15 0.39 1
1K9Q L30Y null 7.0 65.0 0.17 1
1CSP K65I Sheet_94.3 7.0 70.0 1.53 1
1RGG Y30F null 7.0 25.0 0.4 1
1IGV D19N Coil_68.5 7.0 25.0 0.74 1
1RN1 A21N Helix_61.1 2.5 0.0 0.34 1
1SUP Y217K Sheet_69.5 8.0 58.8 0.72 1
1CSP E42K Turn_126.1 7.5 55.0 0.02 1
P00782 Q40L null 5.0 20.0 1.1 1
2LZM S117A Helix_1.0 3.01 51.65 1.27 1
1WQ5 Y175C Sheet_2.4 7.8 25.0 -0.6 -1
1RTB A4S Helix_48.7 7.0 61.7 -0.57 -1
1BNI T26V Coil_39.5 6.3 25.0 -2.31 -1
1LZ1 V130A Coil_60.6 2.7 49.2 -1.12 -1
1HFZ Y103P Helix_56.3 7.4 56.2 -0.22 -1
2RN2 A52Q Helix_0.3 3.2 53.0 -1.2 -1
1AG2 V210I Helix_0.0 7.0 25.0 -0.26 -1
1BNI I88V Sheet_0.0 6.3 25.0 -1.43 -1
1WQ5 P207A Coil_49.7 9.0 54.1 -1.64 -1
3MBP G19C Helix_18.2 7.6 25.0 -2.3 -1
2LZM A129V Helix_0.0 2.8 52.1 -0.7 -1
1BNI I51V Sheet_0.2 6.3 25.0 -1.8 -1
1OTR I30L Helix_0.0 3.0 50.0 -1.96 -1
1RN1 A21H Helix_61.1 7.0 0.0 -0.17 -1
1LZ1 I89V Coil_5.3 2.7 49.2 -0.35 -1
CspB-TB D25N null 7.5 55.0 -0.72 -1
1BNI R110A Coil_71.7 6.3 25.0 -0.4 -1
1VQB L37I Coil_115.8 7.0 25.0 -0.7 -1
2CI2 I56A Coil_174.8 6.25 25.0 -0.03 -1
1BNI V36A Coil_71.8 6.3 25.0 -1.3 -1
1BNI G53V Sheet_17.6 6.3 54.1 -7.8 -1
1TPK V65M Sheet_0.2 4.5 64.3 -2.2 -1
1AJ3 W22F Helix_79.1 7.5 25.0 -1.11 -1
1LZ1 V2Y Sheet_101.4 2.7 64.9 -0.36 -1
1BNI E29A Helix_84.2 6.3 25.0 -1.25 -1
2RN2 H62D Coil_131.8 5.5 52.7 -0.17 -1
2LZM N101A Helix_0.2 5.4 59.0 -1.5 -1
2RN2 A52N Helix_0.3 3.2 53.0 -1.8 -1
1RN1 A21G Helix_61.1 2.5 0.0 -0.9 -1
2CI2 T58A Coil_106.5 6.3 25.0 -0.69 -1
2LZM S38A Coil_52.1 3.0 53.4 -0.77 -1
1VQB L37V Coil_115.8 7.0 25.0 -1.75 -1
1BPI R20A Sheet_35.4 7.0 39.0 -1.8 -1
1PIN S19A Turn_48.7 7.0 40.0 -0.14 -1
1RN1 V78T null 7.0 25.0 -3.1 -1
1BPI S47A Helix_35.7 7.0 39.0 -1.6 -1
1BPI F22A Sheet_23.2 7.0 39.0 -2.0 -1
1VQB C33I Sheet_0.0 7.0 25.0 -0.45 -1
1PIN T29D Turn_1.3 7.0 40.0 -1.33 -1
1IOB K97G Helix_91.5 6.5 25.0 -1.2 -1
2LZM T152A Helix_0.0 5.4 59.0 -1.5 -1
1YYX F61A null 5.0 25.0 -5.45 -1
1WQ5 C81S Helix_0.0 9.0 50.0 -1.41 -1
1CYO V61Y Turn_112.1 7.0 25.0 -1.34 -1
1AAR K27Q Helix_16.1 5.0 25.0 -1.91 -1
1VQB C33T Sheet_0.0 7.0 25.0 -2.3 -1
1BNI H18S Coil_102.6 6.3 25.0 -2.28 -1
1BPI N44A Coil_21.5 7.0 39.0 -3.3 -1
1WQ5 G211S Sheet_0.0 7.8 25.0 -0.7 -1
2LZM T157I Coil_58.0 6.0 64.5 -1.2 -1
1VQB V35F Sheet_8.5 7.0 25.0 -1.58 -1
1LZ1 G37A Coil_39.1 2.7 64.9 -0.29 -1
1CSP K65E Sheet_94.3 7.5 55.0 -1.7 -1
1BNI Q31S Helix_101.4 6.3 25.0 -0.22 -1
1CAH C206S Coil_9.0 7.5 23.0 -0.6 -1
4LYZ N77H Turn_123.2 6.4 74.0 -0.38 -1
1WQ5 C118A Helix_0.0 9.0 50.0 -1.36 -1
1HFZ V42N Sheet_15.7 7.4 56.2 -0.24 -1
1TUP R273H Sheet_73.4 7.2 10.0 -0.35 -1
3HHR S71V Coil_36.6 8.0 20.0 -1.19 -1
2ABD P19A Coil_6.4 5.3 5.0 -1.07 -1
1LZ1 Y38A Sheet_18.0 2.7 64.9 -2.49 -1
1C9O Q53E Sheet_105.1 7.0 70.0 -0.1 -1
1LZ1 A96S Helix_0.0 2.7 64.9 -1.0 -1
1CLW T235I Coil_16.1 7.4 88.4 -1.6 -1
1BNI V45A Helix_42.9 6.3 25.0 -1.8 -1
1BVC T67A Helix_92.0 9.6 82.2 -0.3 -1
2LZM T152I Helix_0.0 5.4 59.0 -0.4 -1
2CI2 R62A Turn_113.8 6.25 25.0 -0.58 -1
1CSP A46E Sheet_26.9 7.0 70.0 -0.6 -1
1YCC P76G Coil_100.5 4.6 25.0 -0.78 -1
1HFZ K114Q Coil_81.7 7.4 56.2 -0.6 -1
2LZM A41S Helix_39.0 3.0 51.55 -0.6 -1
1LZ1 V125A Turn_31.4 2.7 49.2 -1.6 -1
1VQB V63T Sheet_23.6 7.0 25.0 -2.5 -1
2LZM T157C Coil_58.0 2.0 42.0 -1.3 -1
1BNI Q31G Helix_101.4 6.3 25.0 -0.98 -1
1CLW G323D Coil_13.9 7.4 88.4 -0.4 -1
1BNI H18K Helix_102.6 6.3 25.0 -1.19 -1
1BNI T26S Coil_39.5 6.3 25.0 -0.56 -1
1BNI Q104A Coil_92.0 6.3 25.0 -0.2 -1
1TUP R249S Coil_26.3 7.2 10.0 -1.95 -1
1OTR K33S null 3.25 65.0 -0.36 -1
1LZ1 P103G Turn_146.4 2.8 68.8 -0.1 -1
1WQ5 G211W Sheet_0.0 7.8 25.0 -1.2 -1
1C9O R3A Sheet_154.1 7.0 70.0 -1.89 -1
2CI2 F69L Sheet_34.5 6.3 46.45 -2.11 -1
1BNI T100G Turn_70.4 6.3 25.0 -2.8 -1
1BVC L149A Coil_59.0 9.6 82.2 -1.6 -1
1RN1 W59Y Sheet_1.8 6.0 25.0 -0.93 -1
3MBP P159S Turn_2.0 7.4 63.0 -2.1 -1
2LZM D20A Sheet_46.2 5.4 65.1 -0.3 -1
2LZM I58T Coil_4.1 5.4 59.0 -3.4 -1
1VQB K69H Sheet_86.7 7.0 25.0 -0.63 -1
1RTB I107V Sheet_9.9 5.0 40.0 -0.08 -1
