# Supplementary material for: Towards sequence-based prediction of mutation-induced stability changes in unseen non-homologous proteins
Source: BMC Genomics. 2014 Jan 24;15(Suppl 1):S4. doi: 10.1186/1471-2164-15-S1-S4 (PMC4046685; doi:10.1186/1471-2164-15-S1-S4)
Supplement: Supplementary file 1 — Additional file 1: Data set S1914. The files containing the S1914 data set, as well as training, cross-validation, and test splits are available in a white-space-delimited tabular text format. All files are compressed in a single zip archive S1914.zip. (ZIP 2 MB) [file 12864_2014_5677_MOESM1_ESM.zip › S1914/unseen-residue/unseen-mutation_cross-validation/replication4/S1914.train4.fold7]

1OTR K33A null 3.25 65.0 0.43 1
1BVC L69M Helix_1.1 11.0 76.5 0.0 1
2AFG L44P Sheet_0.0 6.6 40.05 0.69 1
P08821 I42V null 7.0 48.6 0.52 1
1OTR K33Q null 3.25 65.0 0.05 1
1YCC C102T Coil_1.2 6.0 57.1 0.8 1
2LZM S44V Helix_67.8 3.01 51.68 0.1 1
2LZM S38N Coil_52.1 6.7 62.4 0.0 1
CspB-TB K20V null 7.5 55.0 2.17 1
2LZM S44T Helix_67.8 3.01 51.68 0.01 1
1BVC P88A Helix_75.0 9.6 82.2 0.6 1
1FTG D75K Helix_104.9 7.0 43.25 1.01 1
1CSP E3R Sheet_78.4 7.0 70.0 2.65 1
1BNI Q31A Helix_101.4 6.3 25.0 0.1 1
2RN2 V74L Helix_0.6 5.5 52.0 0.9 1
1BVC K140A Helix_131.6 4.2 4.0 0.47 1
2LZM R96K Helix_70.4 5.35 58.0 0.0 1
2RN2 A52C Helix_0.3 3.2 53.0 0.8 1
1BVC V66A Helix_57.0 9.6 82.2 0.8 1
1HFZ L110H Helix_85.3 7.4 56.2 1.39 1
4LYZ G102A Turn_64.1 2.7 65.6 0.02 1
1CDC L50V null 7.0 25.0 0.37 1
P08821 S27A null 7.0 48.6 0.73 1
1LZ1 V110R Helix_92.4 2.7 64.9 0.88 1
2LZM D20T Sheet_46.2 5.4 65.1 0.9 1
1ROP D30N Turn_126.0 7.0 69.0 0.8 1
1C5G E350P Coil_104.1 6.6 50.2 0.3 1
2HPR G49E Helix_18.7 7.0 25.0 1.4 1
1BNI S28A Helix_78.5 6.3 25.0 0.41 1
2RN2 R41C Coil_117.2 5.5 52.7 0.44 1
1FTG D126K Coil_103.2 7.0 44.15 0.55 1
1FTG E20K Helix_72.0 7.0 43.25 1.32 1
1CSP E43Q Turn_131.6 7.5 55.0 0.05 1
1VQB C33M Sheet_0.0 7.0 25.0 -1.75 -1
1BNI G53A Sheet_17.6 6.3 54.1 -3.4 -1
1OTR E34K Helix_72.8 3.0 65.0 -2.15 -1
1STN L36A Coil_0.0 7.0 20.0 -3.6 -1
1TPK V65A Sheet_0.2 4.5 64.3 -2.0 -1
2CI2 L51I Sheet_38.9 6.25 25.0 -0.26 -1
1PIN T29A Turn_1.3 7.0 40.0 -1.25 -1
1RTB V57A Helix_0.0 5.0 40.0 -2.85 -1
1W4H T152S Coil_103.1 7.0 9.85 -0.29 -1
1VQB V43T Sheet_55.5 7.0 25.0 -0.8 -1
1RN1 N44D Turn_49.7 7.0 50.8 -1.6 -1
2LZM A129L Helix_0.0 5.4 65.3 -1.3 -1
1W3D V135A Helix_1.3 5.5 51.85 -1.5 -1
2AFG V31I Sheet 6.6 24.85 -0.96 -1
1PIN W34A Coil_155.6 7.0 40.0 -0.4 -1
1BNI I88A Sheet_0.0 6.3 25.0 -4.31 -1
1W3D D164G Helix_73.7 5.5 51.85 -3.7 -1
2LZM R96C Helix_70.4 5.35 58.0 -2.9 -1
1BNI S28G Helix_78.5 6.3 25.0 -0.45 -1
1W4H L131A Coil_51.8 7.0 9.85 -0.94 -1
1W4H A148G Helix_58.7 7.0 9.85 -0.43 -1
1EL1 A93S Helix_63.1 4.5 66.4 -0.26 -1
1RN1 Y42W Sheet_13.9 6.0 25.0 -0.14 -1
1STN L37G Coil_13.0 7.0 20.0 -3.9 -1
2CI2 A35G Helix_0.0 6.25 25.0 -1.09 -1
1RTP K80S Helix_114.1 7.4 45.8 -0.29 -1
1LZ1 I106A Turn_4.7 2.7 64.9 -0.93 -1
1BNI A32R Helix_92.3 6.3 25.0 -0.1 -1
1LZ1 Y38G Sheet_18.0 2.7 64.9 -2.32 -1
1WQ5 E49D Sheet_0.7 7.0 25.0 -0.3 -1
1CSP K39E Coil_75.3 7.5 55.0 -0.26 -1
4LYZ I55A Turn_0.8 6.4 74.0 -4.4 -1
1C9O R3L Sheet_154.1 7.0 70.0 -0.93 -1
1VQB V35A Sheet_8.5 7.0 25.0 -1.1 -1
1FTG Q111G Helix_119.9 7.0 43.25 -0.31 -1
1ROP D30V Turn_126.0 7.0 69.0 -0.4 -1
1FC1 K409A null 7.4 20.0 -2.4 -1
1PIN P8G Turn_25.3 7.0 40.0 -0.92 -1
2LZM L39A Helix_82.2 5.45 53.0 -0.9 -1
2LZM L99V Helix_0.0 5.7 64.88 -2.0 -1
1RGG T59V Coil_33.3 7.0 48.4 -1.7 -1
1HFZ H107W Helix_135.6 7.4 56.2 -1.72 -1
1RTB I106V Sheet_0.0 5.0 40.0 -0.8 -1
1HFZ W104Y Coil_29.7 7.4 56.2 -2.44 -1
1CHK W227F Sheet_8.7 7.0 43.2 -2.51 -1
1FC1 D399A null 7.4 20.0 -0.7 -1
1STN L36C null 7.6 20.0 -2.9 -1
1RTB A5S Helix_30.3 7.0 61.7 -0.37 -1
1BNI T16A Helix_104.3 6.3 25.0 -0.27 -1
1WQ5 E49P Sheet_0.7 7.0 25.0 -0.6 -1
1N0J I58T Helix_106.1 7.8 70.0 -2.7 -1
1BNI T26Q Coil_39.5 6.3 25.0 -1.72 -1
3SSI V13A Sheet_56.2 7.0 82.21 -6.78 -1
1LZ1 V2M Sheet_106.7 2.7 64.9 -0.31 -1
1BNI G34D Coil_38.5 6.3 25.0 -3.39 -1
2DRI L62C null 7.6 25.0 -2.7 -1
1FC1 Q347A null 7.4 20.0 -1.1 -1
1BNI D8S Helix_87.9 6.3 25.0 -0.97 -1
2CI2 T55S Coil_57.1 6.25 25.0 -0.02 -1
1C9O E46A Sheet_56.0 7.0 70.0 -0.22 -1
2LZM I3V Helix_19.8 6.5 64.7 -0.4 -1
2CI2 K37G Helix_139.0 6.3 46.45 -0.97 -1
2LZM I100V Helix_9.0 5.35 61.0 -0.4 -1
1PIN H27A Turn_91.2 7.0 40.0 -0.12 -1
1LZ1 I89A Coil_5.4 2.7 64.9 -2.7 -1
1W3D D162N Helix_23.3 5.5 51.85 -2.0 -1
1OTR V17A Coil_2.8 3.75 50.0 -1.63 -1
1W3D I146V Turn_12.8 5.5 51.85 -1.2 -1
1WQ5 E49Q Sheet_0.7 7.0 25.0 -2.5 -1
1BNI D12S Helix_78.1 6.3 25.0 -0.65 -1
P08505 W34A null 4.0 25.0 -2.0 -1
2LZM M106K Helix_56.1 3.0 47.0 -3.4 -1
2LZM R96G Helix_70.4 5.35 58.0 -2.6 -1
1RTB V54G Helix_0.0 5.0 40.0 -4.87 -1
1RN1 A21W Helix_61.1 2.5 0.0 -0.3 -1
1RTB V54A Helix_0.0 5.0 40.0 -2.58 -1
1STN I18G Sheet_49.1 7.0 20.0 -2.6 -1
2LZM K60H Helix_107.0 6.5 63.0 -0.1 -1
1VQB D36N Sheet_49.6 7.0 25.0 -0.5 -1
2LZM R96P Helix_70.4 5.35 58.0 -5.5 -1
2RN2 A52D Helix_0.3 3.2 53.0 -1.9 -1
1RTB V108G Sheet_0.0 5.0 40.0 -7.28 -1
2LZM Q105G Helix_58.1 5.8 66.3 -1.5 -1
1BNI I109A Coil_45.0 6.3 25.0 -2.1 -1
1L63 L33A Sheet_15.2 5.4 65.3 -2.9 -1
2AKY I213F Helix_0.0 7.5 25.0 -1.91 -1
3SSI M103I Helix_0.5 7.0 82.21 -1.89 -1
1FTG L143A Sheet_0.1 7.0 44.15 -0.1 -1
1PGA I6T Sheet_44.4 5.2 25.0 -1.6 -1
1W3D L167A Helix_83.7 5.5 51.85 -1.2 -1
2AFG V109I Coil_1.8 7.3 39.8 -0.079 -1
1BVC L137A Helix_22.0 9.6 82.2 -1.8 -1
1OTR V5T Sheet_0.0 3.75 50.0 -3.73 -1
2CI2 V79T Coil_39.4 6.3 25.0 -0.38 -1
1G6N S128A Helix_11.8 7.9 20.0 -0.26 -1
