# Supplementary material for: Towards sequence-based prediction of mutation-induced stability changes in unseen non-homologous proteins
Source: BMC Genomics. 2014 Jan 24;15(Suppl 1):S4. doi: 10.1186/1471-2164-15-S1-S4 (PMC4046685; doi:10.1186/1471-2164-15-S1-S4)
Supplement: Supplementary file 1 — Additional file 1: Data set S1914. The files containing the S1914 data set, as well as training, cross-validation, and test splits are available in a white-space-delimited tabular text format. All files are compressed in a single zip archive S1914.zip. (ZIP 2 MB) [file 12864_2014_5677_MOESM1_ESM.zip › S1914/unseen-residue/unseen-mutation_cross-validation/replication4/S1914.train4.fold8]

1BPI K26A Coil_210.3 7.0 39.0 0.0 1
1STN H46Y Turn_38.3 5.38 40.0 0.0 1
1SUP M50F Coil_34.1 8.0 58.8 0.48 1
2LZM S44M Helix_67.8 3.01 51.68 0.33 1
1RTB S123A Sheet_27.6 7.0 61.7 0.46 1
2LZM G77A Helix_3.8 6.5 64.7 0.4 1
2ABD D21A Helix_26.6 5.3 5.0 0.42 1
1LZ1 N118G Turn_149.7 2.7 64.9 0.05 1
2LZM G113A Helix_58.1 6.5 64.7 0.3 1
P00782 K57E null 5.0 20.0 1.0 1
1LZ1 R21G Turn_145.7 2.7 64.9 1.15 1
4LYZ H15L Helix_44.2 6.4 74.0 0.76 1
1POH S46N Helix_31.8 7.0 30.0 0.4 1
1OTR E34A Helix_72.8 3.0 65.0 0.07 1
1FTG E40K Coil_119.3 7.0 43.25 0.87 1
2RN2 H62P Coil_131.8 5.5 52.0 1.1 1
1OTR E34S Helix_72.8 3.0 65.0 0.12 1
2LZM S44I Helix_67.8 3.01 51.68 0.31 1
1MBG V103L Helix_0.0 7.5 25.0 2.44 1
2RN2 A52M Helix_0.3 3.2 53.0 0.5 1
1LZ1 V110A Helix_95.1 2.7 49.2 0.07 1
1KFW G93P Coil_45.9 7.5 16.0 0.5 1
1OTR K33L null 3.25 65.0 0.96 1
1WQ5 E49C Sheet_0.7 7.0 25.0 2.2 1
1RX4 V88A Coil_51.9 7.2 20.0 0.2 1
1POH S46D Helix_31.8 7.0 30.0 1.45 1
2RN2 D70N Coil_54.1 9.0 47.0 1.6 1
1WQ5 E49V Sheet_0.7 7.0 25.0 3.2 1
P43305 C72S null 7.4 53.6 0.72 1
4LYZ N103D Turn_96.6 9.5 20.0 0.24 1
1IRO V24I Sheet_4.5 9.08 107.0 0.36 1
1ROP D30E Turn_126.0 7.0 69.0 1.0 1
1CSP E43S Turn_131.6 7.0 70.0 0.29 1
2LZM F153I Helix_0.1 5.7 64.88 -0.2 -1
2LZM Q105M Helix_58.1 5.4 59.0 -1.2 -1
2LZM I3G Helix_19.8 6.5 64.7 -2.1 -1
1PIN Y24F Sheet_22.9 7.0 40.0 -0.66 -1
2AFG C83S Turn_0.1 6.6 25.0 -1.91 -1
1RN1 A21V Helix_61.1 2.5 0.0 -0.66 -1
1LZ1 G37Q Sheet_39.1 2.7 64.9 -0.26 -1
2CI2 D71A Sheet_59.0 6.25 25.0 -3.41 -1
1L63 L33M Sheet_15.2 5.4 65.3 -2.0 -1
1B5M P81A Turn_69.8 7.2 25.0 -0.65 -1
2CI2 V82G Helix_17.8 6.3 25.0 -3.5 -1
1HFZ V42G Sheet_15.7 7.4 56.2 -1.15 -1
1W3D I130V Coil_67.3 5.5 51.85 -0.2 -1
1BNI R83K Coil_66.7 6.3 25.0 -4.13 -1
1CDC L89V null 7.0 25.0 -0.14 -1
1STN V23F Sheet_0.2 5.35 40.0 -1.5 -1
2CI2 N75A Coil_41.5 6.25 25.0 -0.83 -1
2LZM L99A Helix_0.0 5.7 64.88 -4.5 -1
1OTR K33T null 3.25 65.0 -0.12 -1
1PGA V29P Helix_65.8 5.5 25.0 -3.5 -1
1TPK V65L Sheet_0.2 4.5 64.3 -1.9 -1
1AG2 R208H Helix_99.0 7.0 25.0 -1.44 -1
2LZM T59S Coil_71.8 6.5 63.0 -0.2 -1
4LYZ T40I Sheet_0.1 6.4 74.0 -2.2 -1
2LZM L91M Coil_5.2 5.42 65.3 -0.8 -1
1BPI P2A Helix_67.8 7.0 39.0 -1.3 -1
1W4H D162N Helix_16.2 7.0 9.85 -3.1 -1
1BNI N84A Coil_50.8 6.3 25.0 -2.0 -1
1STN W140H Helix_54.8 7.0 20.0 -0.4 -1
1RTB I106L Sheet_0.0 5.0 40.0 -1.79 -1
1W3D A131G Sheet_13.3 5.5 51.85 -1.7 -1
1WQ5 E49G Sheet_0.7 7.0 25.0 -1.7 -1
1BNI T26E Coil_39.5 6.3 25.0 -0.05 -1
1VQB V35M Sheet_8.5 7.0 25.0 -0.53 -1
4LYZ M12L Helix_0.6 2.7 66.0 -0.57 -1
1STN W140Y Helix_54.8 7.0 20.0 -1.1 -1
1CSP V20Q Turn_20.0 7.5 55.0 -1.82 -1
1RTB P93G Coil_104.0 6.0 61.6 -2.2 -1
1CDC L16V null 7.0 25.0 -2.2 -1
1C2R K14E Helix_97.0 7.5 25.0 -1.3 -1
CspB-TB E48Q null 7.5 55.0 -0.45 -1
2LZM T157G Coil_58.0 2.0 42.0 -1.1 -1
1LZ1 V2R Sheet_101.4 2.7 64.9 -0.38 -1
1RN1 Y57F Sheet_13.5 7.0 25.0 -0.5 -1
1C5G R30E Coil_109.6 6.6 50.2 -1.2 -1
1HFZ V42A Sheet_15.7 7.4 56.2 -0.93 -1
1HUE A56S Coil_80.0 7.0 63.9 -0.13 -1
2LZM F153V Helix_0.1 5.7 64.88 -1.8 -1
2CI2 E60A Coil_92.3 6.3 25.0 -0.68 -1
1BVC V114A Helix_10.0 9.6 82.2 -1.4 -1
1BNI N58A Turn_23.3 6.3 25.0 -2.7 -1
1W3D E141Q Helix_120.8 5.5 51.85 -0.4 -1
1RGG V43T Coil_38.1 7.0 48.4 -0.5 -1
2LZM R96H Helix_70.4 6.5 70.0 -2.8 -1
2RN2 E48D Helix_19.0 9.0 47.0 -0.2 -1
1AYF Y82L Coil_134.9 8.5 37.0 -0.36 -1
1BNI K27G Helix_67.8 6.3 25.0 -0.48 -1
1TUP R175H Coil_5.8 7.2 10.0 -3.01 -1
2ABD V77A Helix_3.6 5.3 5.0 -1.14 -1
2LZM T152C Helix_0.0 5.4 59.0 -0.5 -1
1YCC N52H Helix_16.8 4.6 26.85 -1.27 -1
CspB-TB K20E null 7.5 55.0 -1.31 -1
1STN G79S Coil_18.6 7.0 20.0 -2.4 -1
2LZM I58A Sheet_4.1 3.0 51.65 -3.2 -1
1YCC N52T Helix_16.8 5.0 26.85 -0.53 -1
1PIN W34F Coil_155.6 7.0 40.0 -0.1 -1
1PGA T25P Helix_55.4 5.5 25.0 -2.8 -1
4LYZ R21Q Turn_142.7 6.4 74.0 -0.15 -1
1AYF Y82W Coil_134.9 8.5 37.0 -0.21 -1
1BPI R53A Helix_170.4 7.0 39.0 -0.1 -1
CspB-TB K42E null 7.5 55.0 -0.22 -1
2CI2 N75D Coil_41.5 6.25 25.0 -1.21 -1
1BNI D8A Helix_87.9 6.3 25.0 -0.9 -1
2ABD A34G Helix_7.0 5.3 5.0 -1.57 -1
2LZM L121M Helix_0.2 5.42 65.3 -0.8 -1
1RX4 V75C Sheet_12.2 7.8 15.0 -0.2 -1
1EL1 V109K Helix_10.9 4.5 66.4 -0.43 -1
1AAR F45W Sheet_37.1 5.0 25.0 -0.32 -1
2LZM A73S Helix_51.0 3.0 51.55 -0.4 -1
1FC1 K370A null 7.4 20.0 -1.1 -1
1CSP D25K Coil_56.3 7.5 55.0 -1.39 -1
1PGA A23P Helix_29.5 5.5 25.0 -0.3 -1
1WQ5 P62A null 9.0 54.1 -0.52 -1
1LZ1 Y20F Turn_50.9 2.7 64.9 -0.5 -1
2LZM A98S Helix_0.0 3.0 51.55 -2.5 -1
4LYZ R68K Coil_117.8 6.4 74.0 -0.04 -1
1ROP D30I Turn_126.0 7.0 69.0 -0.8 -1
1LZ1 V100F Turn_0.9 2.7 64.9 -1.65 -1
1BNI H18D Coil_102.6 6.3 25.0 -2.56 -1
1BVC W7F Helix_17.5 7.8 4.0 -0.9 -1
1BPI G56A Helix_18.8 7.0 39.0 -0.2 -1
1RTB V108I Sheet_0.0 5.0 40.0 -0.43 -1
1LZ1 G72A Turn_62.0 2.7 64.9 -0.36 -1
2LZM D92N Coil_63.2 6.7 62.4 -1.4 -1
1W3D V158A Sheet_1.3 5.5 51.85 -3.2 -1
