# Supplementary material for: Towards sequence-based prediction of mutation-induced stability changes in unseen non-homologous proteins
Source: BMC Genomics. 2014 Jan 24;15(Suppl 1):S4. doi: 10.1186/1471-2164-15-S1-S4 (PMC4046685; doi:10.1186/1471-2164-15-S1-S4)
Supplement: Supplementary file 1 — Additional file 1: Data set S1914. The files containing the S1914 data set, as well as training, cross-validation, and test splits are available in a white-space-delimited tabular text format. All files are compressed in a single zip archive S1914.zip. (ZIP 2 MB) [file 12864_2014_5677_MOESM1_ESM.zip › S1914/unseen-residue/unseen-mutation_cross-validation/replication4/S1914.train4.fold9]

2LZM G113E Helix_58.1 5.4 65.15 0.3 1
1WQ5 E49F Sheet_0.7 7.0 25.0 2.4 1
1ROP D30H Turn_126.0 7.0 69.0 0.9 1
1OTR E34L Helix_72.8 3.0 65.0 1.36 1
451C V13M Helix_60.4 5.0 50.4 0.4 1
1YCC N52V Helix_16.8 4.6 26.85 1.67 1
2LZM S44Q Helix_67.8 3.01 51.68 0.27 1
2LZM S44L Helix_67.8 3.01 51.68 0.39 1
2RN2 K95A Coil_137.0 5.5 49.8 0.1 1
2RN2 D134A Helix_50.0 5.5 53.1 1.51 1
2LZM T109N Helix_116.8 6.7 62.4 0.1 1
1FTG D43A Helix_39.8 7.0 44.15 0.1 1
2LZM S44W Helix_67.8 3.01 51.68 0.05 1
CspB-TB K12E null 7.5 55.0 0.43 1
1LZ1 A92S Helix_3.0 2.7 64.9 0.81 1
1BNI N58D Turn_23.3 6.3 25.0 0.5 1
1YCC N52I Helix_16.8 6.0 25.0 4.2 1
2RN2 D134L Helix_50.0 5.5 53.1 1.51 1
1CSP E3K Sheet_78.4 7.0 70.0 2.75 1
1POH K49M Helix_91.6 7.0 25.0 1.0 1
2LZM S38D Sheet_52.1 6.9 66.1 0.6 1
1FTG E61K Turn_108.5 7.0 44.15 0.24 1
2ABD K54M Helix_74.4 5.3 5.0 0.27 1
2LZM S44K Helix_67.8 3.01 51.68 0.2 1
CspB-TB K20Q null 7.5 55.0 0.0 1
2RN2 A125T Turn_69.4 5.5 52.0 0.0 1
2LZM Q123E Helix_92.0 6.5 64.5 0.4 1
5CRO Y26Q Coil_162.9 7.0 45.0 1.4 1
2RN2 D134I Helix_50.0 5.5 53.1 1.27 1
1ZG4 E104K null 7.0 50.6 0.64 1
4LYZ F34Y Helix_71.8 6.4 74.0 0.19 1
1VQB K69M Sheet_86.7 7.0 25.0 0.08 1
1CSP F38A Coil_161.6 7.0 60.0 0.31 1
1W4H T152A Coil_103.1 7.0 9.85 -1.36 -1
2LZM I78M Helix_0.0 5.42 65.3 -1.5 -1
1W3D E141A Helix_120.8 5.5 51.85 -0.7 -1
1OTR K33N null 3.25 65.0 -0.6 -1
1BVC L9A Helix_56.0 9.6 82.2 -0.4 -1
2RN2 A52H Helix_0.3 3.2 53.0 -3.6 -1
1PIN W11F Sheet_22.2 7.0 40.0 -1.93 -1
1LZ1 V2N s_101.4 2.7 64.9 -1.34 -1
2ABD D21H Helix_26.6 5.3 5.0 -0.56 -1
1PIN Y23L Sheet_44.3 7.0 40.0 -1.18 -1
2LZM T157L Coil_58.0 3.0 53.6 -1.7 -1
2LZM I3F Helix_19.8 6.5 64.7 -1.1 -1
1YYX M58A null 5.0 25.0 -3.61 -1
1ROP D30P Turn_126.0 7.0 69.0 -1.6 -1
5CRO Y26W Coil_162.9 7.0 45.0 -0.1 -1
1BVC L69A Helix_1.1 11.0 76.5 -1.2 -1
1RGG Y80F null 7.0 25.0 -1.5 -1
1AYF T54A Turn_57.2 8.5 37.0 -1.31 -1
1STN A90S Coil_0.0 7.0 20.0 -2.0 -1
1BNI E73G Sheet_11.7 6.3 25.0 -5.4 -1
1LZ1 V2L Sheet_106.7 2.7 64.9 -0.05 -1
1OTR E34N Helix_72.8 3.0 65.0 -0.88 -1
1CSP E50Q Sheet_68.0 7.5 55.0 -1.22 -1
1W4H H166G Helix_24.3 7.0 9.85 -1.58 -1
1VQB I78C Sheet_91.6 7.0 25.0 -2.2 -1
4LYZ G102V Coil_64.1 6.4 74.0 -0.04 -1
2LZM G28A Sheet_0.2 3.02 51.6 -2.0 -1
1PIN E35A Coil_118.7 7.0 40.0 -0.73 -1
1YYX I98A null 5.0 25.0 -3.83 -1
1IOB K97R Helix_91.5 6.5 25.0 -0.5 -1
2CI2 L51V Sheet_38.9 6.3 46.45 -0.5 -1
1PIN G20A Coil_54.7 7.0 40.0 -0.86 -1
1RTB V57L Helix_0.0 5.0 40.0 -2.37 -1
1VQB T48C Sheet_19.2 7.0 25.0 -0.4 -1
1ROP D30W Turn_126.0 7.0 69.0 -0.4 -1
1L63 A129M Helix_0.0 5.4 65.3 -1.9 -1
1WQ5 G211E Sheet_0.0 7.8 25.0 -0.4 -1
1HUE V42I Sheet_0.3 7.0 63.9 -0.82 -1
3SSI M73I Coil_211.3 7.0 53.36 -0.94 -1
2RN2 A52P Helix_0.3 3.2 53.0 -1.6 -1
2CI2 E34N Helix_88.6 6.25 25.0 -1.07 -1
1RGG E54Q Sheet_15.6 7.0 49.0 -1.7 -1
1LZ1 V100A Turn_0.9 2.7 49.2 -0.57 -1
2LZM I3M Helix_19.8 6.5 64.7 -0.9 -1
2LZM K85A Helix_84.1 5.35 58.0 -0.6 -1
4LYZ N19K Turn_95.0 6.4 74.0 -1.06 -1
1YCC P76W Coil_100.5 4.6 25.0 -2.38 -1
1BPI K41A Coil_97.9 7.0 39.0 -0.4 -1
2LZM R96S Helix_70.4 5.35 58.0 -2.6 -1
P00912 S212C null 6.5 23.0 -1.0 -1
1AG2 T190V Helix_72.9 7.0 25.0 -0.17 -1
1AAR K29Q Helix_66.7 5.0 25.0 -1.67 -1
1FC1 L351A null 7.4 20.0 -1.3 -1
4LYZ M105T Helix_0.0 9.5 20.0 -0.24 -1
1CYO V61E Turn_112.1 7.0 25.0 -1.05 -1
1L63 M6A Helix_0.0 5.4 65.3 -1.6 -1
1ZG4 G238S null 7.0 50.6 -1.25 -1
1RTB V57I Helix_0.0 5.0 40.0 -1.3 -1
2LZM R96V Helix_70.4 5.35 58.0 -2.4 -1
1BNI H18A Coil_102.6 6.3 25.0 -1.85 -1
1BNI A32N Helix_92.3 6.3 25.0 -0.7 -1
2LZM T157S Coil_58.0 2.0 42.0 -0.66 -1
1LZ1 G19A Turn_44.4 2.7 64.9 -1.77 -1
1LZ1 I23V Turn_12.3 2.7 49.2 -0.41 -1
2LZM Q69P Helix_89.4 6.5 63.2 -2.9 -1
1PIN N26D Sheet_0.9 7.0 40.0 -1.88 -1
1RN1 A21L Helix_61.1 2.5 0.0 -0.13 -1
1B26 E231A Helix_83.5 7.0 69.5 -0.17 -1
1BPI P13A Coil_74.3 7.0 39.0 -1.2 -1
1L63 V111M Helix_0.0 5.4 65.3 -0.7 -1
2LZM V87T Helix_3.4 3.0 51.55 -1.6 -1
1W4H A130G Coil_42.0 7.0 9.85 -0.04 -1
1LZ1 D91P Helix_49.5 2.8 68.8 -0.4 -1
1BPI F45A Sheet_20.3 2.0 25.0 -6.9 -1
1L63 I100A Helix_9.4 5.4 65.3 -2.5 -1
1BNI S92A Turn_55.4 6.3 25.0 -2.8 -1
1PIN Y23F Sheet_44.3 7.0 40.0 -0.52 -1
1STN W140F Helix_54.8 7.0 20.0 -0.6 -1
1L63 L84A Helix_0.0 5.4 65.3 -3.7 -1
1BNI T26N Coil_39.5 6.3 25.0 -1.29 -1
1TPK V65T Sheet_0.2 4.5 64.3 -1.0 -1
1LZ1 G22A Turn_75.4 2.7 64.9 -1.79 -1
1L63 L66M Helix_3.9 5.4 65.3 -1.0 -1
1VQB V35C Sheet_8.5 7.0 25.0 -0.7 -1
1WQ5 E49S Sheet_0.7 7.0 25.0 -1.4 -1
1PIN S32A Sheet_43.6 7.0 40.0 -0.26 -1
1PGA A48P Turn_95.2 5.5 25.0 -0.7 -1
1BNI I88G Sheet_0.0 6.3 25.0 -7.4 -1
1BNI H18G Coil_102.6 6.3 25.0 -0.7 -1
2LZM S44G Helix_67.8 3.01 51.68 -0.53 -1
1STN L89F Coil_25.9 5.38 40.0 -1.2 -1
1FTG S110A Helix_42.3 7.0 44.15 -0.64 -1
1RTB V63A Sheet_54.7 5.0 40.0 -2.02 -1
1L63 L121A Helix_0.2 5.4 65.3 -2.2 -1
