# Supplementary material for: Towards sequence-based prediction of mutation-induced stability changes in unseen non-homologous proteins
Source: BMC Genomics. 2014 Jan 24;15(Suppl 1):S4. doi: 10.1186/1471-2164-15-S1-S4 (PMC4046685; doi:10.1186/1471-2164-15-S1-S4)
Supplement: Supplementary file 1 — Additional file 1: Data set S1914. The files containing the S1914 data set, as well as training, cross-validation, and test splits are available in a white-space-delimited tabular text format. All files are compressed in a single zip archive S1914.zip. (ZIP 2 MB) [file 12864_2014_5677_MOESM1_ESM.zip › S1914/unseen-residue/unseen-mutation_cross-validation/replication4/S1914.train4.fold10]

1RGG T67V Turn_66.7 7.0 48.4 0.0 1
1ROP D30M Turn_126.0 7.0 69.0 0.6 1
1AAR H68Q Sheet_74.2 5.0 25.0 0.55 1
2AFG L44F Sheet_0.0 7.3 39.8 0.31 1
1OTR K33M null 3.25 65.0 0.53 1
2RN2 D134T Helix_50.0 5.5 53.1 1.08 1
1LZ1 V110P Helix_92.4 2.8 68.8 0.5 1
1CSP E3L Sheet_78.4 7.0 70.0 1.6 1
3SSI M73D Coil_211.3 7.0 53.36 1.6 1
5CRO Q16L Helix_46.9 3.0 45.0 2.8 1
1OTR E34C Helix_72.8 3.0 65.0 0.91 1
1RN1 Y45W Turn_127.5 6.0 25.0 0.74 1
1OTR K33I null 3.25 65.0 1.55 1
1WQ5 E49Y Sheet_0.7 7.0 25.0 0.0 1
1BPI L29A Sheet_110.9 7.0 39.0 0.0 1
1RN1 Y24W Helix_35.6 6.0 25.0 1.24 1
1CSP E3Q Sheet_78.4 7.5 55.0 1.31 1
1OTR K33E null 3.25 65.0 0.05 1
1RN1 Y42F Sheet_13.9 7.0 25.0 1.14 1
4LYZ R114H Coil_130.2 6.4 74.0 0.68 1
3SSI M73E Coil_211.3 7.0 53.36 1.05 1
1ROP D30G Turn_126.0 7.0 69.0 2.0 1
1YCC C102S Coil_1.2 6.0 46.5 2.8 1
1VQB L32W Sheet_79.0 7.0 25.0 1.4 1
1BPI T11A Coil_65.8 7.0 39.0 0.0 1
2RN2 Q76L Helix_57.3 3.0 50.1 0.24 1
3MBP T345I Helix_58.4 7.6 25.0 0.7 1
1RN1 Q25K Helix_94.8 7.0 25.0 0.94 1
1LZ1 R21A Turn_145.7 2.7 64.9 1.31 1
2LZM S44F Helix_67.8 3.01 51.68 0.06 1
2LZM S44Y Helix_67.8 3.01 51.68 0.19 1
1LZ1 G48A Turn_82.2 2.7 64.9 0.45 1
2RN2 A52I Helix_0.3 3.2 53.0 1.9 1
1LZ1 V2F Sheet_106.7 2.7 64.9 -0.86 -1
1PIN K13A Sheet_122.3 7.0 40.0 -0.02 -1
2LZM L99F Helix_0.0 5.7 64.88 -0.3 -1
2CI2 K21M Coil_85.1 6.25 25.0 -0.67 -1
1BPI P8A Coil_108.6 7.0 39.0 -0.3 -1
1LZ1 L8T Helix_0.0 2.7 64.9 -3.73 -1
2LZM H31N Sheet_34.2 5.5 66.0 -4.0 -1
1BNI T6P Coil_74.5 6.3 25.0 -3.08 -1
2CI2 V79G Coil_39.4 6.3 25.0 -3.24 -1
1BNI G34T Coil_38.5 6.3 25.0 -3.37 -1
2CI2 L40G Helix_79.7 6.25 25.0 -1.38 -1
1CSP E53K Sheet_115.9 7.5 55.0 -0.19 -1
1VQB V35L Sheet_8.5 7.0 25.0 -1.35 -1
1LRP A49V Helix_35.6 8.0 51.5 -1.22 -1
1FC1 T394A null 7.4 20.0 -0.6 -1
1RTB V54L Helix_0.0 5.0 40.0 -1.09 -1
1AAR K29N Helix_66.7 5.0 25.0 -1.48 -1
1FTG I104V Helix_42.9 7.0 44.15 -0.56 -1
1VQB V35T Sheet_8.5 7.0 25.0 -2.65 -1
2CI2 P44A Turn_109.5 6.25 25.0 -1.76 -1
1HFY T38A Turn_0.4 7.0 58.85 -1.6 -1
1BNI N41D Helix_27.7 6.3 25.0 -2.5 -1
2LZM I3T Helix_19.8 6.5 64.7 -2.3 -1
1LZ1 C77A Turn_20.6 3.0 57.0 -4.6 -1
1RTB V47A Sheet_0.0 5.0 40.0 -3.8 -1
2AFG V109L Coil_0.5 6.6 40.05 -0.57 -1
4LYZ I55F Turn_0.8 6.4 74.0 -2.46 -1
2LZM L84M Helix_0.0 5.42 65.3 -1.9 -1
1RTB V54I Helix_0.0 5.0 40.0 -1.95 -1
1RN1 A21R Helix_61.1 2.5 0.0 -0.41 -1
1BNI T6S Coil_74.5 6.3 25.0 -0.22 -1
1PIN S16G Turn_42.5 7.0 40.0 -0.92 -1
2LZM S44P Helix_67.8 3.01 51.68 -3.03 -1
1RN1 N9A Sheet_44.0 7.0 25.0 -0.9 -1
1W4H A146G Helix_5.4 7.0 9.85 -0.58 -1
1PGA T49A Turn_98.7 7.0 25.0 -0.86 -1
1HFZ L110E Helix_85.3 7.4 56.2 -0.19 -1
2CI2 K36A Helix_90.3 6.3 46.45 -0.49 -1
2CI2 F69A Sheet_34.5 6.25 25.0 -3.84 -1
2WSY Y175Q Sheet_19.4 7.8 25.0 -4.0 -1
4LYZ S91Y Helix_0.5 6.4 74.0 -3.07 -1
1CSP K7Q Sheet 7.5 55.0 -3.59 -1
1W4H A168G Helix_88.4 7.0 9.85 -0.07 -1
2LZM Q105E Helix_58.1 5.8 66.3 -1.1 -1
1BNI V45T Helix_42.9 6.3 25.0 -2.4 -1
1VQB I78V Sheet_91.6 7.0 25.0 -0.65 -1
1W4H L144A Coil_41.7 7.0 9.85 -1.9 -1
2LZM I3W Helix_19.8 6.5 64.7 -2.8 -1
1RN1 D76A Sheet_3.4 7.0 15.0 -3.75 -1
2RN2 A52G Helix_0.3 3.2 53.0 -2.7 -1
1RN1 N81A Sheet_5.8 7.0 25.0 -2.87 -1
1RTB P114G Sheet_112.1 6.0 61.6 -3.3 -1
1CSP K7E Sheet 7.5 55.0 -3.59 -1
1BNI G34H Coil_38.5 6.3 25.0 -2.65 -1
2LZM R96A Helix_70.4 5.35 58.0 -2.0 -1
1LZ1 Y38F Sheet_18.0 2.7 64.9 -0.19 -1
1RGG Y81F null 7.0 25.0 -1.2 -1
1VQB C33A Sheet_0.0 7.0 25.0 -0.25 -1
1PIN G10A Turn_23.4 7.0 40.0 -0.85 -1
1STN A60V Helix_60.7 7.0 20.0 -2.9 -1
1BVC G23A Helix_16.0 9.6 82.2 -1.1 -1
1L63 M102A Helix_1.1 5.4 65.3 -2.9 -1
1W4H L139A Helix_8.0 7.0 9.85 -3.5 -1
2LZM R96M Helix_70.4 5.35 58.0 -2.7 -1
1C9O E12K Helix_162.3 7.0 75.0 -0.43 -1
2ABD K54A Helix_74.4 5.3 5.0 -0.86 -1
1RTB Y97G Sheet_6.3 5.0 63.3 -11.7 -1
2LZM R96N Helix_70.4 5.35 58.0 -3.0 -1
1BVC T51A Helix_64.0 9.6 82.2 -1.4 -1
1BNI Q15G Helix_69.7 6.3 25.0 -1.6 -1
1STN L36G Coil_0.0 7.0 20.0 -5.4 -1
1LZ1 I23A Turn_15.3 2.7 64.9 -2.54 -1
1BVC L69V Helix_1.1 11.0 76.5 -0.1 -1
1RX4 V88I Coil_51.9 7.2 20.0 -1.73 -1
3SSI M73V Coil_211.3 7.0 53.36 -0.66 -1
1L63 V87M Helix_3.8 5.4 65.3 -2.3 -1
2LZM T59V Coil_71.8 6.5 63.0 -1.5 -1
1RTB S75A Turn_0.0 7.4 61.1 -2.5 -1
1BNI T26G Coil_39.5 6.3 25.0 -1.54 -1
1BNI T6A Coil_74.5 6.3 25.0 -2.29 -1
2RN2 A52K Helix_0.3 3.2 53.0 -5.9 -1
1LZ1 V110Y Helix_92.4 2.7 64.9 -0.14 -1
3MBP P133A Helix_40.3 7.4 63.0 -0.3 -1
1BNI S91A Sheet_1.1 6.3 25.0 -1.9 -1
1BNI D54A Sheet_28.4 6.3 25.0 -3.15 -1
1LZ1 V99T Helix_2.6 2.7 64.9 -0.5 -1
2LZM A130S Helix_7.2 3.0 51.55 -1.0 -1
1POH S46A Helix_31.8 7.0 30.0 -1.0 -1
1WQ5 E49K Sheet_0.7 7.0 25.0 -0.9 -1
1MGR Y11F null 7.0 25.0 -0.6 -1
1ONC M23L Turn_0.0 7.0 25.0 -2.22 -1
1RGG N39S Turn_17.1 7.0 48.4 -2.3 -1
1LZ1 V2S Sheet_101.4 2.7 64.9 -1.41 -1
1W3D I146A Turn_12.8 5.5 51.85 -2.7 -1
