# Supplementary material for: Towards sequence-based prediction of mutation-induced stability changes in unseen non-homologous proteins
Source: BMC Genomics. 2014 Jan 24;15(Suppl 1):S4. doi: 10.1186/1471-2164-15-S1-S4 (PMC4046685; doi:10.1186/1471-2164-15-S1-S4)
Supplement: Supplementary file 1 — Additional file 1: Data set S1914. The files containing the S1914 data set, as well as training, cross-validation, and test splits are available in a white-space-delimited tabular text format. All files are compressed in a single zip archive S1914.zip. (ZIP 2 MB) [file 12864_2014_5677_MOESM1_ESM.zip › S1914/unseen-residue/unseen-mutation_cross-validation/replication5/S1914.train5.fold1]

1LZ1 Y45F Sheet_125.5 2.7 64.9 0.07 1
1OTR E34S Helix_72.8 3.0 65.0 0.12 1
1STN G88V Coil_0.1 7.0 51.4 0.5 1
2RN2 D134V Helix_50.0 5.5 53.1 1.12 1
1FTG G68A Helix_49.8 7.0 43.25 0.55 1
2LZM V131M Helix_99.1 3.01 53.08 0.12 1
1RGG T16V Helix_51.3 7.0 48.4 0.3 1
1PGA T53Y Sheet_45.2 5.2 25.0 0.5 1
1VQB T48V Sheet_19.2 7.0 25.0 0.0 1
1LZ1 A92S Helix_3.0 2.7 64.9 0.81 1
2LZM S44T Helix_67.8 3.01 51.68 0.01 1
2LZM M120L Helix_33.0 3.0 47.0 0.5 1
1RGG D79H Sheet_12.4 7.0 52.6 1.8 1
1RGG T67V Turn_66.7 7.0 48.4 0.0 1
1POH K49N Helix_91.6 7.0 25.0 0.4 1
1LRP G48A Helix_59.7 8.0 53.4 0.87 1
1BNI G65S Coil_62.0 6.3 25.0 0.5 1
1POH K49Q Helix_91.6 7.0 25.0 1.5 1
2LZM S44K Helix_67.8 3.01 51.68 0.2 1
451C Q37R Turn_101.9 5.0 50.4 0.5 1
1LZ1 I59L Sheet_3.0 2.7 64.9 0.0 1
1MBG V103I Helix_0.0 7.5 25.0 0.69 1
2LZM R119M Helix_115.0 5.7 66.1 0.1 1
5CRO Q16L Helix_46.9 3.0 45.0 2.8 1
2RN2 V74I Helix_0.6 5.5 52.0 0.6 1
1CSP E3R Sheet_78.4 7.0 70.0 2.65 1
1OTR K33M null 3.25 65.0 0.53 1
1LZ1 N118A Turn_149.7 2.7 64.9 0.19 1
1MBG V103L Helix_0.0 7.5 25.0 2.44 1
2LZM V131D Helix_99.1 3.01 53.08 0.08 1
1YCC C102A Coil_1.2 6.0 46.5 2.9 1
1OTR K33Q null 3.25 65.0 0.05 1
1VQB T62V Sheet_54.6 7.0 25.0 0.65 1
1W4H H166A Helix_24.3 7.0 9.85 0.06 1
1CSP E50Q Sheet_68.0 7.5 55.0 -1.22 -1
P01051 V54A null 7.0 25.0 -2.37 -1
1BNI T26A Coil_39.5 6.3 25.0 -2.05 -1
2LZM S44N Helix_67.8 3.01 51.68 -0.14 -1
1RN1 S12A Sheet_43.9 7.0 25.0 -1.23 -1
1RGG Y86F null 7.0 25.0 -0.3 -1
1W4H D162N Helix_16.2 7.0 9.85 -3.1 -1
4LYZ N77H Turn_123.2 6.4 74.0 -0.38 -1
1FTG I52V Sheet_0.0 7.0 44.15 -1.4 -1
1AM7 H48N Coil_13.7 7.0 25.0 -5.0 -1
1BNI Y13G Helix_39.1 6.3 25.0 -6.4 -1
1BNI Y17A Helix_121.0 6.3 25.0 -2.13 -1
3HHR E74S Helix_52.4 8.0 20.0 -0.91 -1
1VQB T62C Sheet_54.6 7.0 25.0 -0.35 -1
1BNI L14A Helix_0.0 6.3 25.0 -4.63 -1
2CI2 D64A Sheet_30.6 6.25 25.0 -0.8 -1
1BNI I25A Coil_19.9 6.3 25.0 -3.5 -1
1C9O R3K Sheet_154.1 7.0 70.0 -0.19 -1
1HFZ W118Y Helix_13.2 7.4 56.2 -1.17 -1
1OTR Q41V s_0.2 3.75 50.0 -0.05 -1
1LZ1 V2S Sheet_101.4 2.7 64.9 -1.41 -1
1ROP L41A Helix_85.2 6.0 25.0 -6.12 -1
1HUE V42I Sheet_0.3 7.0 63.9 -0.82 -1
1LZ1 V2D Sheet_101.4 2.7 64.9 -1.43 -1
2LZM L133D Helix_0.8 6.5 61.9 -5.7 -1
1W4H V163A Helix_0.0 7.0 9.85 -2.02 -1
1RTB I107V Sheet_9.9 5.0 40.0 -0.08 -1
2LZM L99A Helix_0.0 5.7 64.88 -4.5 -1
2LZM C54V Turn_3.7 6.5 70.0 -0.7 -1
1PIN I28A Turn_70.0 7.0 40.0 -0.36 -1
1RN1 E58A Sheet_8.2 7.0 25.0 -0.77 -1
2CI2 E33D Helix_99.3 6.25 25.0 -0.52 -1
2LZM Q105E Helix_58.1 5.8 66.3 -1.1 -1
1RTB V54A Helix_0.0 5.0 40.0 -2.58 -1
1CLW R382S Sheet_59.4 7.4 88.4 -17.4 -1
1LZ1 Y63F Coil_112.1 2.7 64.9 -0.24 -1
2LZM D20A Sheet_46.2 5.4 65.1 -0.3 -1
1RX4 V75A Sheet_12.2 7.8 15.0 -0.2 -1
1WQ5 E49G Sheet_0.7 7.0 25.0 -1.7 -1
1W4H A148G Helix_58.7 7.0 9.85 -0.43 -1
2LZM R119H Helix_115.1 5.4 65.15 -0.29 -1
2LZM R96E Helix_70.4 5.35 58.0 -2.5 -1
1C9O E21K Turn_160.9 7.0 75.0 -0.26 -1
1VQB L37T Coil_115.8 7.0 25.0 -2.6 -1
1RN1 A21C Helix_61.1 2.5 0.0 -0.74 -1
1BNI Q15G Helix_69.7 6.3 25.0 -1.6 -1
1CHK W28F Helix_25.2 7.0 43.2 -4.43 -1
1ROP D30F Turn_126.0 7.0 69.0 -0.1 -1
1RX4 V75I Sheet_12.2 7.8 15.0 -2.0 -1
1BPI R17A Coil_204.2 7.0 39.0 -0.3 -1
1WQ5 E49K Sheet_0.7 7.0 25.0 -0.9 -1
1VQB I47V Sheet_4.5 7.0 25.0 -1.27 -1
3HHR S71A Coil_36.6 8.0 20.0 -0.97 -1
1BNI V36T Coil_71.8 6.3 25.0 -1.1 -1
3SSI V13L Sheet_56.2 7.0 82.21 -2.21 -1
1BNI A32Q Helix_92.3 6.3 25.0 -0.5 -1
1LZ1 G72A Turn_62.0 2.7 64.9 -0.36 -1
1BVC K56A Helix_120.6 4.0 25.0 -0.23 -1
1PIN F25A Sheet_45.0 7.0 40.0 -2.14 -1
1PGA A48P Turn_95.2 5.5 25.0 -0.7 -1
2RN2 E48A Helix_19.0 9.0 47.0 -0.3 -1
2LZM A146T Helix_0.0 6.5 70.0 -1.5 -1
1BVC I28L Helix_1.8 11.0 76.5 -0.6 -1
1W3D V149G Turn_8.1 5.5 51.85 -4.1 -1
2LZM M6L Helix_0.0 3.0 47.0 -2.8 -1
1YCC N52Q Helix_16.8 4.6 26.85 -0.08 -1
1PIN T29D Turn_1.3 7.0 40.0 -1.33 -1
1BVC A130L Helix_0.0 7.8 4.0 -0.9 -1
2LZM L118I Helix_9.7 5.35 61.0 -1.2 -1
2LZM N55G Turn_115.0 6.5 64.7 -0.6 -1
2LZM M120Y Helix_33.0 5.35 61.0 -0.1 -1
1VQB S67C Helix_0.0 7.0 25.0 -1.85 -1
1STN A60G Helix_60.7 7.0 20.0 -1.5 -1
2CI2 K37G Helix_139.0 6.3 46.45 -0.97 -1
1L63 L33M Sheet_15.2 5.4 65.3 -2.0 -1
1WQ5 P207A Coil_49.7 9.0 54.1 -1.64 -1
1BPI K15A Coil_186.2 7.0 39.0 -0.4 -1
1BNI I109A Coil_45.0 6.3 25.0 -2.1 -1
1PIN E12A Sheet_73.2 7.0 40.0 -0.48 -1
1ROP D30W Turn_126.0 7.0 69.0 -0.4 -1
1CSP K65E Sheet_94.3 7.5 55.0 -1.7 -1
2LZM G28A Sheet_0.2 3.02 51.6 -2.0 -1
3MBP A276G Helix_53.9 7.6 25.0 -1.5 -1
1HFZ H32A Helix_44.7 7.4 56.2 -2.13 -1
1BNI I55V Sheet_96.0 6.3 25.0 -0.3 -1
1LZ1 V2A Sheet_106.5 2.7 49.2 -1.51 -1
2LZM A130S Helix_7.2 3.0 51.55 -1.0 -1
1W4H H166G Helix_24.3 7.0 9.85 -1.58 -1
2CI2 P52A Sheet_87.1 6.25 25.0 -0.17 -1
1RN1 N9A Sheet_44.0 7.0 25.0 -0.9 -1
1VQB L37A Coil_115.8 7.0 25.0 -3.85 -1
1STN F61A Helix_56.0 7.0 20.0 -2.4 -1
1ROP D30I Turn_126.0 7.0 69.0 -0.8 -1
1C9O E36K Coil_142.9 7.0 75.0 -0.19 -1
1TUP C242S Coil_19.1 7.2 10.0 -2.94 -1
