# Supplementary material for: Towards sequence-based prediction of mutation-induced stability changes in unseen non-homologous proteins
Source: BMC Genomics. 2014 Jan 24;15(Suppl 1):S4. doi: 10.1186/1471-2164-15-S1-S4 (PMC4046685; doi:10.1186/1471-2164-15-S1-S4)
Supplement: Supplementary file 1 — Additional file 1: Data set S1914. The files containing the S1914 data set, as well as training, cross-validation, and test splits are available in a white-space-delimited tabular text format. All files are compressed in a single zip archive S1914.zip. (ZIP 2 MB) [file 12864_2014_5677_MOESM1_ESM.zip › S1914/unseen-residue/unseen-mutation_cross-validation/replication5/S1914.train5.fold2]

1HUE M69I Coil_61.2 7.0 63.9 0.0 1
1RTB S123A Sheet_27.6 7.0 61.7 0.46 1
2ABD K52M Helix_74.4 5.3 5.0 0.18 1
2RN2 A125T Turn_69.4 5.5 52.0 0.0 1
1STN V66L Helix_2.3 7.0 51.4 0.8 1
1C9O Q2L Sheet_69.1 7.0 70.0 0.55 1
2LZM S44V Helix_67.8 3.01 51.68 0.1 1
1CSP K65I Sheet_94.3 7.0 70.0 1.53 1
1OTR K33F null 3.25 65.0 0.17 1
1POH K49G Helix_91.6 7.0 25.0 1.2 1
1VQB K69M Sheet_86.7 7.0 25.0 0.08 1
1OTR E34A Helix_72.8 3.0 65.0 0.07 1
1BNI D44E Helix_112.0 6.3 25.0 0.1 1
1RGG H85Q Turn_94.3 7.0 49.0 0.0 1
1C5G E350P Coil_104.1 6.6 50.2 0.3 1
1WQ5 E49T Sheet_0.7 7.0 25.0 0.0 1
1ROP D30M Turn_126.0 7.0 69.0 0.6 1
1YCC K73V Helix_172.0 4.5 25.0 0.1 1
1CYO F35Y Helix_19.9 7.0 66.2 0.79 1
1RTB H119A Sheet_70.1 6.0 25.0 0.2 1
2RN2 V74L Helix_0.6 5.5 52.0 0.9 1
1VQB L32Y Sheet_79.0 7.0 25.0 0.5 1
1CSP M1R Coil_139.1 7.0 70.0 1.74 1
2AFG F85W Sheet_0.3 6.6 24.85 0.1 1
2LZM N68A Helix_77.4 2.5 47.8 0.05 1
1YCC C102T Coil_1.2 6.0 57.1 0.8 1
4LYZ A31I Helix_0.0 6.4 74.0 1.4 1
1WQ5 E49V Sheet_0.7 7.0 25.0 3.2 1
1OTR K33E null 3.25 65.0 0.05 1
1YCC N52L Helix_16.8 4.6 26.85 2.56 1
2LZM D20T Sheet_46.2 5.4 65.1 0.9 1
1HME G39H Helix_36.6 7.0 20.0 0.47 1
1BNI K19R Coil_72.0 6.3 25.0 0.2 1
2RN2 D10H Sheet_18.4 9.0 47.0 2.4 1
2CI2 I49A Sheet_75.3 6.3 25.0 -2.12 -1
1LZ1 D49N Turn_72.8 4.0 65.0 -1.0 -1
1RN1 A21I Helix_61.1 2.5 0.0 -0.44 -1
1PGA T53K Sheet_29.1 5.2 60.0 -1.01 -1
2CI2 L68A Sheet_0.1 6.3 25.0 -3.82 -1
2LZM Q122A Helix_75.8 3.01 51.65 -0.24 -1
1RN1 A21Y Helix_61.1 2.5 0.0 -0.39 -1
2LZM I3D Helix_19.8 6.5 64.7 -3.2 -1
1RTB P114A Sheet_112.1 4.2 56.05 -3.2 -1
2LZM I3E Helix_19.8 6.5 64.7 -2.0 -1
1PIN Y24W Sheet_22.9 7.0 40.0 -0.56 -1
1FC1 P395A null 7.4 20.0 -3.2 -1
2LZM R96W Helix_70.4 5.35 58.0 -4.5 -1
1ANK F86L Coil_3.1 7.2 51.8 -0.8 -1
1BVC T51A Helix_64.0 9.6 82.2 -1.4 -1
1LZ1 I59M Sheet_3.0 2.7 64.9 -1.29 -1
1C2R G34S Coil_12.4 7.5 30.0 -2.2 -1
1RTB I106A Sheet_0.0 5.0 40.0 -4.37 -1
1BVC E4A Helix_122.4 4.0 25.0 -0.63 -1
2LZM R96Y Helix_70.4 5.35 58.0 -4.7 -1
3SSI V13G Sheet_56.2 7.0 82.21 -10.3 -1
2AFG V31I Sheet 6.6 24.85 -0.96 -1
1BNI T6Q Coil_74.5 6.3 25.0 -1.87 -1
1LZ1 I89A Coil_5.4 2.7 64.9 -2.7 -1
2LZM F153V Helix_0.1 5.7 64.88 -1.8 -1
2LZM T157A Coil_58.0 3.0 53.6 -0.5 -1
1CSP D25K Coil_56.3 7.5 55.0 -1.39 -1
2CI2 D71A Sheet_59.0 6.25 25.0 -3.41 -1
2LZM S44G Helix_67.8 3.01 51.68 -0.53 -1
1RX4 V75S Sheet_12.2 7.8 15.0 -1.9 -1
1YCC K73I Helix_172.0 4.5 25.0 -0.4 -1
1PIN Q33A Sheet_50.7 7.0 40.0 -0.57 -1
4LYZ G117A Turn_80.5 2.7 65.6 -1.46 -1
1C2R K14E Helix_97.0 7.5 25.0 -1.3 -1
4LYZ G49N Coil_22.2 9.5 20.0 -0.96 -1
1CYO V45H Helix_78.1 7.0 25.0 -1.65 -1
1RTB S75A Turn_0.0 7.4 61.1 -2.5 -1
1PGA T53I Sheet_45.2 5.2 25.0 -0.3 -1
1C9O E21A Sheet_151.4 7.0 70.0 -0.29 -1
1VQB M77T Sheet_89.7 7.0 25.0 -0.4 -1
2LZM G30F Turn_17.3 5.4 66.48 -1.5 -1
1W3D I146A Turn_12.8 5.5 51.85 -2.7 -1
2LZM R96S Helix_70.4 5.35 58.0 -2.6 -1
1RN1 A21D Helix_61.1 7.0 0.0 -0.71 -1
1RTB I81A Sheet_0.2 5.0 40.0 -2.99 -1
1STN L37G Coil_13.0 7.0 20.0 -3.9 -1
1LZ1 V2N s_101.4 2.7 64.9 -1.34 -1
1STN D83G Turn_35.6 7.0 20.0 -2.8 -1
1W3D D145A Coil_61.8 5.5 51.85 -2.1 -1
2LZM V131T Helix_99.1 3.01 53.08 -0.12 -1
1PGA T53Q Sheet_29.1 5.2 60.0 -0.98 -1
2CI2 Q41G Helix_139.6 6.25 25.0 -0.6 -1
1PGA V54A Sheet_0.1 7.0 25.0 -0.1 -1
1OTR E34N Helix_72.8 3.0 65.0 -0.88 -1
1VQB I47F Sheet_4.5 7.0 25.0 -0.97 -1
2CI2 K21A Coil_85.1 6.25 25.0 -0.55 -1
2LZM T157E Coil_58.0 3.0 53.6 -0.8 -1
1W3D D145N Coil_61.8 5.5 51.85 -0.9 -1
1RGG D33A Turn_16.5 7.0 52.6 -6.1 -1
1PGA G9P Turn_2.5 5.5 25.0 -2.4 -1
2LZM I27A Sheet_0.0 3.0 51.65 -3.1 -1
2LZM L118M Helix_9.7 5.42 65.3 -0.7 -1
1FC1 D399A null 7.4 20.0 -0.7 -1
1RN1 A21Q Helix_61.1 7.0 0.0 -0.4 -1
1RTB V47G Sheet_0.0 5.0 40.0 -7.34 -1
1PGA V29P Helix_65.8 5.5 25.0 -3.5 -1
1RN1 Y11F Sheet_5.9 7.0 25.0 -2.11 -1
1POH K49R Helix_91.6 7.0 25.0 -0.2 -1
1HFY T38A Turn_0.4 7.0 58.85 -1.6 -1
2RN2 A52N Helix_0.3 3.2 53.0 -1.8 -1
1TUP R248Q Coil_194.1 7.2 10.0 -1.94 -1
1STN L37A Coil_13.0 7.0 20.0 -1.8 -1
1BNI A32N Helix_92.3 6.3 25.0 -0.7 -1
1BVC D44A Turn_105.8 4.0 25.0 -0.17 -1
2LZM T59D Coil_71.8 6.5 63.0 -1.2 -1
1CDC I57V null 7.0 25.0 -0.43 -1
4LYZ T40S Sheet_0.1 6.4 74.0 -0.27 -1
1BNI D22M Coil_135.5 4.4 25.0 -0.27 -1
1PGA T2P Sheet_86.6 5.5 25.0 -2.7 -1
1CLW E309V Sheet_28.8 7.4 88.4 -2.3 -1
1FC1 Q347A null 7.4 20.0 -1.1 -1
1RX4 V88I Coil_51.9 7.2 20.0 -1.73 -1
1STN D77A Coil_3.6 7.0 20.0 -3.2 -1
2CI2 R62A Turn_113.8 6.25 25.0 -0.58 -1
2LZM L99G Helix_0.0 5.4 65.2 -6.3 -1
1CSP K5E Sheet_100.2 7.5 55.0 -3.11 -1
1EL1 A93S Helix_63.1 4.5 66.4 -0.26 -1
4LYZ P70N Coil_129.3 9.5 20.0 -2.15 -1
1BPI N43G Coil_1.1 2.0 25.0 -5.7 -1
1OTR E34D Helix_72.8 3.0 65.0 -0.22 -1
2LZM R96Q Helix_70.4 5.35 58.0 -0.3 -1
1YCC N52T Helix_16.8 5.0 26.85 -0.53 -1
1BNI Y17G Helix_121.0 6.3 25.0 -4.46 -1
2ABD P19A Coil_6.4 5.3 5.0 -1.07 -1
1BVC L29A Helix_4.8 11.0 76.5 -2.4 -1
