# Supplementary material for: Towards sequence-based prediction of mutation-induced stability changes in unseen non-homologous proteins
Source: BMC Genomics. 2014 Jan 24;15(Suppl 1):S4. doi: 10.1186/1471-2164-15-S1-S4 (PMC4046685; doi:10.1186/1471-2164-15-S1-S4)
Supplement: Supplementary file 1 — Additional file 1: Data set S1914. The files containing the S1914 data set, as well as training, cross-validation, and test splits are available in a white-space-delimited tabular text format. All files are compressed in a single zip archive S1914.zip. (ZIP 2 MB) [file 12864_2014_5677_MOESM1_ESM.zip › S1914/unseen-residue/unseen-mutation_cross-validation/replication5/S1914.train5.fold3]

1AYF C95S Coil_66.0 8.5 37.0 0.96 1
2LZM T151S Helix_31.5 5.4 65.15 0.39 1
1WQ5 E49C Sheet_0.7 7.0 25.0 2.2 1
1RGG D79I Sheet_12.4 7.0 52.6 2.85 1
2CI2 T55A Coil_57.1 6.25 25.0 0.23 1
2RN2 D134L Helix_50.0 5.5 53.1 1.51 1
4LYZ D101A Coil_94.7 6.4 74.0 0.76 1
1HFZ L110R Helix_85.3 7.4 56.2 0.43 1
4LYZ D101K Coil_94.7 6.4 74.0 0.19 1
1LZ1 V110R Helix_92.4 2.7 64.9 0.88 1
1OTR K33I null 3.25 65.0 1.55 1
2LZM K60P Helix_107.7 6.5 64.7 0.0 1
1BVC H116A Helix_90.0 9.6 82.2 0.2 1
1RGG D25H null 7.0 25.0 0.9 1
1ROP D30A Turn_126.0 7.0 69.0 0.3 1
4LYZ D101R Coil_94.7 6.4 74.0 0.27 1
2HPR G49E Helix_18.7 7.0 25.0 1.4 1
1RN1 D49A Coil_144.8 7.0 25.0 0.5 1
1YCC N52M Helix_16.8 4.6 26.85 2.25 1
2RN2 D10E Sheet_18.4 9.0 47.0 1.0 1
1RGG D79Y Sheet_12.4 7.0 52.6 2.9 1
1OTR E34T Helix_72.8 3.0 65.0 1.51 1
2LZM E108V Helix_48.8 5.4 65.2 0.7 1
2LZM S44L Helix_67.8 3.01 51.68 0.39 1
1RGG Q94K Coil_74.9 7.0 52.6 0.3 1
1RN1 N36A Turn_67.8 7.0 25.0 0.03 1
1CSP E3K Sheet_78.4 7.0 70.0 2.75 1
1LZ1 R50A Coil_141.1 2.7 64.9 0.43 1
451C F7A Helix_18.7 5.0 50.4 1.1 1
2LZM D20N Sheet_46.2 5.4 65.1 1.3 1
2RN2 D134S Helix_50.0 5.5 53.1 1.08 1
P08821 E15G null 7.0 48.6 1.55 1
2AFG H21Y Sheet_6.5 7.3 39.8 0.754 1
2AFG F132W Sheet_0.81 6.6 24.85 0.38 1
2LZM I3V Helix_19.8 6.5 64.7 -0.4 -1
1PGA D36P Helix_114.1 5.5 25.0 -3.1 -1
1YYX I98A null 5.0 25.0 -3.83 -1
2LZM T59S Coil_71.8 6.5 63.0 -0.2 -1
2LZM I3P Helix_19.8 3.0 53.56 -2.53 -1
1FC1 L368A null 7.4 20.0 -2.2 -1
2LZM L46A Helix_0.0 6.7 62.2 -1.86 -1
1CYO V61E Turn_112.1 7.0 25.0 -1.05 -1
2LZM S44P Helix_67.8 3.01 51.68 -3.03 -1
1CDC L89V null 7.0 25.0 -0.14 -1
1BNI R83K Coil_66.7 6.3 25.0 -4.13 -1
2CI2 T55V Coil_57.1 6.25 25.0 -0.76 -1
2LZM F153A Helix_0.1 5.7 64.88 -3.8 -1
1FTG I51V Sheet_0.0 7.0 44.15 -1.83 -1
1L63 L121A Helix_0.2 5.4 65.3 -2.2 -1
1BNI L89V Sheet_0.0 6.3 25.0 -0.3 -1
1BNI A32D Helix_92.3 6.3 25.0 -0.7 -1
1C5G R30E Coil_109.6 6.6 50.2 -1.2 -1
1WQ5 C81V Helix_0.0 9.0 50.0 -1.32 -1
2LZM R96A Helix_70.4 5.35 58.0 -2.0 -1
2LZM N101A Helix_0.2 5.4 59.0 -1.5 -1
1OTR I30L Helix_0.0 3.0 50.0 -1.96 -1
1PGA T53C Sheet_29.1 5.2 60.0 -0.58 -1
1YCC K73W Helix_172.0 4.5 25.0 -1.6 -1
1W4H V154G Turn_130.9 7.0 9.85 -0.84 -1
1RN1 A21R Helix_61.1 2.5 0.0 -0.41 -1
2CI2 A77G Coil_44.1 6.3 25.0 -1.88 -1
1VQB D36C Sheet_49.6 7.0 25.0 -1.02 -1
1WQ5 P62A null 9.0 54.1 -0.52 -1
1ANK G85V Coil_7.5 7.2 51.8 -2.4 -1
1BNI R72G Sheet_83.6 6.3 25.0 -2.5 -1
1BPI I19A Sheet_107.4 7.0 39.0 -2.1 -1
1STN F34C null 7.6 20.0 -2.8 -1
1CHK W101F Helix_0.0 7.0 43.2 -4.27 -1
1L63 F104M Helix_32.0 5.4 65.3 -0.4 -1
1VQB V63T Sheet_23.6 7.0 25.0 -2.5 -1
1WQ5 C118S Helix_0.0 9.0 50.0 -2.27 -1
1VQB V63C Sheet_23.6 7.0 25.0 -2.05 -1
1BPI S47A Helix_35.7 7.0 39.0 -1.6 -1
1BPI Y35A Sheet_14.3 7.0 39.0 -1.1 -1
1BNI A32M Helix_92.3 6.3 25.0 -0.3 -1
1OTR E34R Helix_72.8 3.0 65.0 -3.51 -1
1WQ5 G211E Sheet_0.0 7.8 25.0 -0.4 -1
1OTR E34Q Helix_72.8 3.0 65.0 -1.46 -1
2LZM D89A Helix_71.7 5.35 58.0 -0.5 -1
1STN A60V Helix_60.7 7.0 20.0 -2.9 -1
1FC1 V397A null 7.4 20.0 -0.6 -1
1OTR V5A Sheet_0.0 3.75 50.0 -3.01 -1
1RTB Y97A Sheet_6.3 5.0 63.3 -12.0 -1
1BPI Y23A Sheet_9.0 2.0 25.0 -5.9 -1
1ANK R88G Coil_67.2 7.4 51.8 -0.2 -1
1BNI I76A Sheet_0.0 6.3 25.0 -1.9 -1
1PIN T29S Turn_1.3 7.0 40.0 -0.65 -1
2ABD Q33A Helix_1.3 5.3 5.0 -3.66 -1
1BPI P9A Coil_49.1 7.0 39.0 -0.8 -1
1ONC M23L Turn_0.0 7.0 25.0 -2.22 -1
1FTG I156V Helix_1.9 7.0 44.15 -3.6 -1
1BNI N58A Turn_23.3 6.3 25.0 -2.7 -1
1BNI T16A Helix_104.3 6.3 25.0 -0.27 -1
1LZ1 V121A Turn_21.8 2.7 49.2 -1.75 -1
1W4H I135V Helix_4.7 7.0 9.85 -0.03 -1
1PIN M15A Sheet_100.9 7.0 40.0 -0.59 -1
2AKY T77H Helix_101.3 7.5 25.0 -2.15 -1
1RN1 D49Y Coil_144.8 7.0 25.0 -0.5 -1
1PIN W11F Sheet_22.2 7.0 40.0 -1.93 -1
2LZM V71A Helix_6.6 3.0 51.65 -1.5 -1
2LZM V87T Helix_3.4 3.0 51.55 -1.6 -1
1BPI R53A Helix_170.4 7.0 39.0 -0.1 -1
1W4H A130G Coil_42.0 7.0 9.85 -0.04 -1
1BNI T6E Coil_74.5 6.3 25.0 -0.27 -1
1VQB C33A Sheet_0.0 7.0 25.0 -0.25 -1
1L63 V87M Helix_3.8 5.4 65.3 -2.3 -1
1STN I18G Sheet_49.1 7.0 20.0 -2.6 -1
2AFG C117S Turn_30.1 6.6 25.0 -0.62 -1
2LZM I3M Helix_19.8 6.5 64.7 -0.9 -1
2DRI L62C null 7.6 25.0 -2.7 -1
2RN2 A52S Helix_0.3 3.2 53.0 -1.8 -1
1LRP Y22H Helix_46.4 8.0 51.5 -2.25 -1
2AKY V8I Sheet_0.6 7.5 25.0 -1.19 -1
1HFZ Q117A Helix_34.6 7.4 56.2 -0.96 -1
1VQB M77L Sheet_89.7 7.0 25.0 -0.6 -1
1BNI A32H Helix_92.3 6.3 25.0 -0.8 -1
1BNI T26N Coil_39.5 6.3 25.0 -1.29 -1
1BNI A32S Helix_92.3 6.3 25.0 -0.4 -1
1BNI I96G Sheet_0.0 6.3 25.0 -5.7 -1
1RX4 E139Q Sheet_74.0 7.8 15.0 -1.36 -1
1RGG V2T Coil_36.5 7.0 48.4 -0.9 -1
1VQB C33L Sheet_0.0 7.0 25.0 -1.3 -1
1BNI T6A Coil_74.5 6.3 25.0 -2.29 -1
2CI2 E33N Helix_99.3 6.3 46.45 -0.7 -1
2CI2 I39V Helix_0.0 6.3 25.0 -1.27 -1
1BNI G34T Coil_38.5 6.3 25.0 -3.37 -1
1VQB R82C Sheet_50.7 7.0 25.0 -0.75 -1
1OTR E34G Helix_72.8 3.0 65.0 -1.39 -1
2LZM Q105G Helix_58.1 5.8 66.3 -1.5 -1
