# Supplementary material for: Towards sequence-based prediction of mutation-induced stability changes in unseen non-homologous proteins
Source: BMC Genomics. 2014 Jan 24;15(Suppl 1):S4. doi: 10.1186/1471-2164-15-S1-S4 (PMC4046685; doi:10.1186/1471-2164-15-S1-S4)
Supplement: Supplementary file 1 — Additional file 1: Data set S1914. The files containing the S1914 data set, as well as training, cross-validation, and test splits are available in a white-space-delimited tabular text format. All files are compressed in a single zip archive S1914.zip. (ZIP 2 MB) [file 12864_2014_5677_MOESM1_ESM.zip › S1914/unseen-residue/unseen-mutation_cross-validation/replication5/S1914.train5.fold4]

2CI2 I49V Sheet_75.3 6.3 25.0 0.08 1
1ROP D30Y Turn_126.0 7.0 69.0 0.2 1
2LZM S44Q Helix_67.8 3.01 51.68 0.27 1
1CSP F38A Coil_161.6 7.0 60.0 0.31 1
4LYZ D101N Coil_94.7 6.4 74.0 0.04 1
1POH K49E Helix_91.6 7.0 25.0 2.1 1
2RN2 D134A Helix_50.0 5.5 53.1 1.51 1
2LZM G113A Helix_58.1 6.5 64.7 0.3 1
2LZM Q123E Helix_92.0 6.5 64.5 0.4 1
1FTG D75K Helix_104.9 7.0 43.25 1.01 1
2LZM E22K Turn_83.8 5.4 65.15 0.57 1
2LZM F153L Helix_0.1 5.7 64.88 0.3 1
1N0J Y34F Helix_14.0 7.8 70.0 12.7 1
1RGG D79K Sheet_12.4 7.0 52.6 2.3 1
1ROP D30G Turn_126.0 7.0 69.0 2.0 1
1BVC L29M Helix_4.8 11.0 76.5 0.1 1
1VQB M77C Sheet_89.7 7.0 25.0 0.0 1
4LYZ G102A Turn_64.1 2.7 65.6 0.02 1
1SHG D48G Turn_104.3 3.5 24.85 1.05 1
1POH K49S Helix_91.6 7.0 25.0 1.2 1
2LZM V131L Helix_99.1 3.01 53.08 0.09 1
1IGV D19N Coil_68.5 7.0 25.0 0.74 1
5CRO A36S Helix_66.0 3.0 45.0 0.4 1
1ROP D30E Turn_126.0 7.0 69.0 1.0 1
1YCC N52A Helix_16.8 4.6 26.85 0.63 1
1POH K49A Helix_91.6 7.0 25.0 1.6 1
1AYF T54S Turn_57.2 8.5 37.0 0.05 1
1SUP N218S Coil_88.1 8.0 58.8 1.07 1
P00782 Q40L null 5.0 20.0 1.1 1
1FTG E107A Helix_110.9 7.0 43.25 0.62 1
1BVC L69I Helix_1.1 11.0 76.5 0.0 1
2LZM G30A Turn_17.3 5.4 66.48 0.1 1
1WQ5 E49M Sheet_0.7 7.0 25.0 4.5 1
CspB-TB K20Q null 7.5 55.0 0.0 1
2TRX L78K Sheet_0.3 7.0 85.32 -3.9 -1
1W3D V144A Coil_3.5 5.5 51.85 -2.0 -1
1OTR I36F Coil_28.9 3.0 50.0 -0.86 -1
1BNI T6N Coil_74.5 6.3 25.0 -1.27 -1
1PGA T53V Sheet_45.2 5.2 25.0 -0.8 -1
1LZ1 V2R Sheet_101.4 2.7 64.9 -0.38 -1
1LZ1 Y54F Sheet_17.5 2.7 64.9 -0.96 -1
1LZ1 I23V Turn_12.3 2.7 49.2 -0.41 -1
1RN1 V16S null 7.0 25.0 -4.71 -1
3SSI M103G Helix_0.5 7.0 82.21 -6.82 -1
1YYX L76A null 5.0 25.0 -3.43 -1
1W3D E141A Helix_120.8 5.5 51.85 -0.7 -1
1PIN G20A Coil_54.7 7.0 40.0 -0.86 -1
1BNI Y17S Helix_121.0 6.3 25.0 -2.57 -1
1PGA T49A Turn_98.7 7.0 25.0 -0.86 -1
3HHR S71Q Coil_36.6 8.0 20.0 -1.28 -1
1L63 L66A Helix_3.9 5.4 65.3 -3.3 -1
1BNI G53V Sheet_17.6 6.3 54.1 -7.8 -1
3HHR E74T Helix_52.4 8.0 20.0 -0.55 -1
2CI2 V82G Helix_17.8 6.3 25.0 -3.5 -1
1C9O E50K Sheet_54.3 7.0 75.0 -0.5 -1
1PIN L7N Coil_40.9 7.0 40.0 -0.9 -1
1LZ1 H78G Turn_152.1 2.7 64.9 -0.12 -1
1BNI A32V Helix_92.3 6.3 25.0 -0.9 -1
4LYZ Q121H Coil_107.8 6.4 74.0 -0.45 -1
1RTB A109G Sheet_6.4 5.0 40.0 -0.43 -1
2LZM A98V Helix_0.0 3.0 40.0 -4.9 -1
2AFG C117I Sheet 6.6 24.85 -0.36 -1
1BPI T32A Sheet_79.0 7.0 39.0 -0.1 -1
2LZM L133F Helix_0.8 5.35 61.0 -0.3 -1
1BNI A32W Helix_92.3 6.3 25.0 -1.0 -1
1W3D A168G Helix_86.9 5.5 51.85 -0.3 -1
1BPI E7A Helix_46.8 7.0 39.0 -1.5 -1
1BNI Q31S Helix_101.4 6.3 25.0 -0.22 -1
1CYO V45Y Helix_78.1 7.0 66.7 -1.53 -1
2CI2 D42A Helix_60.2 6.25 25.0 -0.96 -1
2CI2 E60A Coil_92.3 6.3 25.0 -0.68 -1
1W3D Y138F Helix_39.6 5.5 51.85 -2.0 -1
1RN1 A21M Helix_61.1 2.5 0.0 -0.15 -1
2CI2 V82T Helix_17.8 6.3 25.0 -1.15 -1
1VQB I78C Sheet_91.6 7.0 25.0 -2.2 -1
1PIN L7A Coil_40.9 7.0 40.0 -1.72 -1
1RTB A5S Helix_30.3 7.0 61.7 -0.37 -1
1BNI A32L Helix_92.3 6.3 25.0 -0.3 -1
2RN2 A52K Helix_0.3 3.2 53.0 -5.9 -1
2LZM S44C Helix_67.8 3.01 51.68 -0.11 -1
2LZM K83H Helix_132.0 6.5 63.0 -0.4 -1
1BNI I96A Sheet_0.0 6.3 25.0 -3.54 -1
1AAR K27Q Helix_16.1 5.0 25.0 -1.91 -1
4LYZ T40I Sheet_0.1 6.4 74.0 -2.2 -1
1LRP A49V Helix_35.6 8.0 51.5 -1.22 -1
1BNI T99V Sheet_1.7 6.3 25.0 -2.7 -1
1RTB A4S Helix_48.7 7.0 61.7 -0.57 -1
1L63 I17A Sheet_16.4 5.4 65.3 -2.3 -1
1W4H L131A Coil_51.8 7.0 9.85 -0.94 -1
1STN G79S Coil_18.6 7.0 20.0 -2.4 -1
1L63 L33A Sheet_15.2 5.4 65.3 -2.9 -1
1OTR L67N Sheet_0.1 3.75 50.0 -3.39 -1
1PIN P8A Turn_25.3 7.0 40.0 -0.97 -1
1WQ5 E49P Sheet_0.7 7.0 25.0 -0.6 -1
1VQB K69H Sheet_86.7 7.0 25.0 -0.63 -1
1RN1 D49W Coil_144.8 7.0 25.0 -0.9 -1
1VQB M77A Sheet_89.7 7.0 25.0 -1.05 -1
1BVC L135V Helix_1.9 11.0 76.5 -2.2 -1
1STN D77G Coil_3.6 7.0 20.0 -2.2 -1
1WQ5 P96A Coil_1.5 9.0 54.1 -2.0 -1
1RN1 D49F Coil_144.8 7.0 25.0 -0.4 -1
2LZM L84M Helix_0.0 5.42 65.3 -1.9 -1
1CYO F35L Helix_19.9 7.0 66.2 -1.87 -1
1FTG N97A Turn_24.5 7.0 44.15 -0.46 -1
1OTR Q41N Sheet_0.2 3.75 50.0 -2.56 -1
2LZM T157V Coil_58.0 3.0 53.6 -1.2 -1
2TRX L78R Sheet_0.3 7.0 85.32 -4.0 -1
CspB-TB K20E null 7.5 55.0 -1.31 -1
1LZ1 A9S Helix_0.0 2.7 64.9 -0.02 -1
1VQB L81C Sheet_21.2 7.0 25.0 -1.85 -1
1CDC A40G null 7.0 25.0 -1.71 -1
1RN1 W59Y Sheet_1.8 6.0 25.0 -0.93 -1
2LZM W138Y Helix_10.6 2.2 -1.0 -1.71 -1
1AG2 V210I Helix_0.0 7.0 25.0 -0.26 -1
2DRI A188C null 7.6 25.0 -1.8 -1
1LZ1 G22A Turn_75.4 2.7 64.9 -1.79 -1
2LZM N163D Coil_117.8 5.4 65.15 -0.21 -1
1CYO V45E Helix_78.1 7.0 66.7 -2.68 -1
1L63 I50A Helix_34.5 5.4 65.3 -1.6 -1
1RGG Y51F null 7.0 25.0 -2.3 -1
2AKY T110H Coil_42.1 7.6 25.0 -2.63 -1
2CI2 I48V Sheet_33.8 6.3 25.0 -1.09 -1
1PIN P8G Turn_25.3 7.0 40.0 -0.92 -1
1RTB V47A Sheet_0.0 5.0 40.0 -3.8 -1
1PGA D46A Sheet_55.4 7.0 25.0 -1.36 -1
1PIN W34F Coil_155.6 7.0 40.0 -0.1 -1
1PGA T53R Sheet_29.1 5.2 60.0 -0.96 -1
1RN1 N44D Turn_49.7 7.0 50.8 -1.6 -1
1VQB L81T Sheet_21.2 7.0 25.0 -2.55 -1
