# Supplementary material for: Towards sequence-based prediction of mutation-induced stability changes in unseen non-homologous proteins
Source: BMC Genomics. 2014 Jan 24;15(Suppl 1):S4. doi: 10.1186/1471-2164-15-S1-S4 (PMC4046685; doi:10.1186/1471-2164-15-S1-S4)
Supplement: Supplementary file 1 — Additional file 1: Data set S1914. The files containing the S1914 data set, as well as training, cross-validation, and test splits are available in a white-space-delimited tabular text format. All files are compressed in a single zip archive S1914.zip. (ZIP 2 MB) [file 12864_2014_5677_MOESM1_ESM.zip › S1914/unseen-residue/unseen-mutation_cross-validation/replication5/S1914.train5.fold5]

2AFG L44F Sheet_0.0 7.3 39.8 0.31 1
1LZ1 V110M Turn_92.4 2.7 64.9 0.53 1
2LZM S44H Helix_67.8 3.01 51.68 0.04 1
1RGG D25K Helix_126.6 7.0 25.0 0.9 1
2RN2 A52V Helix_0.3 3.2 53.0 1.7 1
4LYZ H15L Helix_44.2 6.4 74.0 0.76 1
1VQB E30F Sheet_29.6 7.0 25.0 1.02 1
1BVC I28V Helix_1.8 11.0 76.5 0.0 1
2LZM V131E Helix_99.1 3.01 53.08 0.2 1
4LYZ D101E Coil_94.7 6.4 74.0 0.0 1
1RX4 V88A Coil_51.9 7.2 20.0 0.2 1
1LZ1 V110G Turn_92.4 2.7 64.9 0.48 1
1RGG D79W Sheet_12.4 7.0 52.6 2.3 1
2LZM V131I Helix_99.1 3.01 53.08 0.16 1
1WQ5 F139W Helix_10.8 7.8 23.0 0.02 1
2LZM G77A Helix_3.8 6.5 64.7 0.4 1
1OTR E34F Helix_72.8 3.0 65.0 0.72 1
1RGG E74K null 7.0 25.0 1.1 1
1PIN N30G Turn_45.7 7.0 40.0 0.53 1
2LZM S44W Helix_67.8 3.01 51.68 0.05 1
1POH K49D Helix_91.6 7.0 25.0 1.8 1
1BNI K108R Sheet_113.0 6.3 25.0 0.9 1
1STN H46Y Turn_38.3 5.38 40.0 0.0 1
2LZM S44F Helix_67.8 3.01 51.68 0.06 1
1BNI N58D Turn_23.3 6.3 25.0 0.5 1
2LZM T26S Sheet_6.4 5.4 65.15 0.57 1
1BNI T6D Coil_74.5 6.3 25.0 0.11 1
1LZ1 V110N Helix_92.4 2.7 64.9 0.07 1
1RN1 D49H Coil_144.8 7.0 25.0 1.1 1
1RGG D79A Sheet_12.4 7.0 52.6 2.75 1
1RGG Q38A Coil_104.3 7.0 49.0 1.0 1
1RN1 A21N Helix_61.1 2.5 0.0 0.34 1
1RGG D79R Sheet_12.4 7.0 52.6 2.7 1
1RTB A64G Coil_76.6 5.0 40.0 -0.43 -1
1CYO V61K Turn_112.1 7.0 25.0 -2.39 -1
1CSP V20K Turn_20.0 7.5 55.0 -1.94 -1
1PIN H27A Turn_91.2 7.0 40.0 -0.12 -1
2LZM T59V Coil_71.8 6.5 63.0 -1.5 -1
1L63 F104A Helix_32.0 5.4 65.3 -2.7 -1
1BNI T6S Coil_74.5 6.3 25.0 -0.22 -1
1RTB I81G Sheet_0.2 5.0 40.0 -4.8 -1
2ABD L15A Coil_0.6 5.3 5.0 -3.1 -1
1RTB I106L Sheet_0.0 5.0 40.0 -1.79 -1
1BNI A32E Helix_92.3 6.3 25.0 -0.6 -1
1L63 L118A Helix_10.2 5.4 65.3 -3.2 -1
1CYO V45G Helix_78.1 7.0 25.0 -1.91 -1
1BNI A32G Helix_92.3 6.3 25.0 -0.9 -1
1FC1 Y349A null 7.4 20.0 -0.7 -1
P01051 V14A null 7.0 25.0 -1.67 -1
1LZ1 K1M Coil_71.2 2.7 64.9 -0.12 -1
2LZM F67A Helix_10.5 3.0 51.65 -1.9 -1
1VQB C33T Sheet_0.0 7.0 25.0 -2.3 -1
1BNI A32P Helix_92.3 6.3 25.0 -4.1 -1
1BPI E49A Helix_115.0 7.0 39.0 -0.2 -1
1RGG D17K null 7.0 25.0 -1.1 -1
1LZ1 V93T Helix_3.8 2.7 64.9 -0.67 -1
1CYO V61Y Turn_112.1 7.0 25.0 -1.34 -1
2LZM L99M Helix_0.0 5.7 64.88 -0.6 -1
1BVC L69V Helix_1.1 11.0 76.5 -0.1 -1
2RN2 D94E Coil_99.6 5.5 49.8 -0.4 -1
1OTR I36L Coil_28.9 3.0 50.0 -1.31 -1
1BNI T26Q Coil_39.5 6.3 25.0 -1.72 -1
1RN1 A21W Helix_61.1 2.5 0.0 -0.3 -1
1MGR Y11F null 7.0 25.0 -0.6 -1
2LZM M6I Helix_0.0 6.0 65.5 -1.38 -1
3MBP G19C Helix_18.2 7.6 25.0 -2.3 -1
4LYZ G102V Coil_64.1 6.4 74.0 -0.04 -1
1BVC L29V Helix_4.8 11.0 76.5 -1.7 -1
1PIN S32A Sheet_43.6 7.0 40.0 -0.26 -1
1LZ1 V2G Sheet_106.7 2.7 64.9 -2.29 -1
1OTR K33S null 3.25 65.0 -0.36 -1
1LZ1 V110Y Helix_92.4 2.7 64.9 -0.14 -1
2LZM A134S Helix_29.0 3.0 51.55 -0.1 -1
1CSP F17A Sheet_59.3 7.0 45.0 -1.52 -1
1BNI I55A Sheet_96.0 6.3 25.0 -1.1 -1
2LZM L99F Helix_0.0 5.7 64.88 -0.3 -1
1WQ5 C81G Helix_0.0 9.0 50.0 -1.58 -1
2LZM T157L Coil_58.0 3.0 53.6 -1.7 -1
2LZM R80K Helix_181.6 5.4 65.15 -0.17 -1
1FTG D65K Helix_46.1 7.0 44.15 -0.09 -1
1BPI L6A Helix_111.4 7.0 39.0 -0.6 -1
1CSP K65Q Sheet_94.3 7.5 55.0 -0.76 -1
4LYZ F3Y Sheet_15.5 6.4 74.0 -0.45 -1
1YCC N52S Helix_16.8 5.0 26.85 -1.29 -1
2LZM Q69P Helix_89.4 6.5 63.2 -2.9 -1
1PIN G10A Turn_23.4 7.0 40.0 -0.85 -1
1FC1 T366A null 7.4 20.0 -2.3 -1
1WQ5 G211R Sheet_0.0 7.8 4.0 -0.1 -1
2RN2 A52Q Helix_0.3 3.2 53.0 -1.2 -1
1LZ1 I59Y Sheet_3.0 2.7 64.9 -3.78 -1
1BNI T26D Coil_39.5 6.3 25.0 -0.08 -1
1PIN Y24F Sheet_22.9 7.0 40.0 -0.66 -1
1PGA T53M Sheet_29.1 5.2 60.0 -0.46 -1
1OTR K33G null 3.25 65.0 -1.46 -1
2LZM I3G Helix_19.8 6.5 64.7 -2.1 -1
1W4H A146G Helix_5.4 7.0 9.85 -0.58 -1
1CDC V30A null 7.0 25.0 -4.88 -1
2CI2 K21M Coil_85.1 6.25 25.0 -0.67 -1
2ABD E67A Helix_97.3 5.3 5.0 -0.36 -1
1STN W140F Helix_54.8 7.0 20.0 -0.6 -1
2CI2 L51A Sheet_38.9 6.3 46.45 -2.37 -1
3BLS Y150F Coil_18.5 6.8 54.6 -0.7 -1
1BNI Y13F Helix_39.1 6.3 25.0 -0.41 -1
1PIN P9G Turn_100.4 7.0 40.0 -0.49 -1
1VQB L37I Coil_115.8 7.0 25.0 -0.7 -1
1BNI I51V Sheet_0.2 6.3 25.0 -1.8 -1
1LZ1 I59V Sheet_2.7 2.7 49.2 -0.93 -1
1WQ5 C81S Helix_0.0 9.0 50.0 -1.41 -1
2LZM L133A Helix_0.8 3.01 51.8 -4.3 -1
1RTB V63G Sheet_54.7 5.0 40.0 -3.5 -1
1BNI N5A Coil_12.7 6.3 25.0 -1.9 -1
1YYX A36G null 5.0 25.0 -2.71 -1
1RTB V54I Helix_0.0 5.0 40.0 -1.95 -1
1CSP V20E Turn_20.0 7.5 55.0 -3.59 -1
1RX4 V75C Sheet_12.2 7.8 15.0 -0.2 -1
2LZM T157I Coil_58.0 6.0 64.5 -1.2 -1
1OTR L67T Sheet_0.1 3.75 50.0 -2.92 -1
2RN2 A52D Helix_0.3 3.2 53.0 -1.9 -1
1ROP L41V Helix_85.2 6.0 25.0 -2.53 -1
1BVC G23A Helix_16.0 9.6 82.2 -1.1 -1
2WSY Y175Q Sheet_19.4 7.8 25.0 -4.0 -1
1BNI Q15A Helix_69.7 6.3 25.0 -0.2 -1
1BNI A32Y Helix_92.3 6.3 25.0 -0.8 -1
1RN1 N81A Sheet_5.8 7.0 25.0 -2.87 -1
2LZM Q123A Helix_92.5 3.01 51.65 -0.22 -1
3SSI M103I Helix_0.5 7.0 82.21 -1.89 -1
2LZM T157H Coil_58.0 2.0 42.0 -2.1 -1
1BNI I55T Sheet_96.0 6.3 25.0 -0.6 -1
