# Supplementary material for: Towards sequence-based prediction of mutation-induced stability changes in unseen non-homologous proteins
Source: BMC Genomics. 2014 Jan 24;15(Suppl 1):S4. doi: 10.1186/1471-2164-15-S1-S4 (PMC4046685; doi:10.1186/1471-2164-15-S1-S4)
Supplement: Supplementary file 1 — Additional file 1: Data set S1914. The files containing the S1914 data set, as well as training, cross-validation, and test splits are available in a white-space-delimited tabular text format. All files are compressed in a single zip archive S1914.zip. (ZIP 2 MB) [file 12864_2014_5677_MOESM1_ESM.zip › S1914/unseen-residue/unseen-mutation_cross-validation/replication5/S1914.train5.fold6]

1BVC L69M Helix_1.1 11.0 76.5 0.0 1
1POH K49M Helix_91.6 7.0 25.0 1.0 1
1FTG Q99A Turn_0.1 7.0 43.25 1.72 1
1KFW N198K Turn_97.0 7.5 16.0 0.81 1
1OTR K33A null 3.25 65.0 0.43 1
451C E43Y Helix_96.3 5.0 50.4 0.6 1
2RN2 E48Q Helix_19.0 9.0 47.0 0.3 1
1LZ1 N118G Turn_149.7 2.7 64.9 0.05 1
1ROP D30N Turn_126.0 7.0 69.0 0.8 1
1LZ1 V110L Turn_92.4 2.7 64.9 0.07 1
1OTR E34Y Helix_72.8 3.0 65.0 0.41 1
1RN1 Y45W Turn_127.5 6.0 25.0 0.74 1
4LYZ D101G Coil_94.7 6.4 74.0 0.45 1
1ARR P8L Sheet_46.3 7.5 25.0 2.49 1
1VQB A86V Sheet_98.4 7.0 25.0 0.25 1
1VQB M77I Sheet_89.7 7.0 25.0 0.8 1
451C F34Y Turn_23.3 5.0 50.4 1.9 1
1BVC V66A Helix_57.0 9.6 82.2 0.8 1
2RN2 D134T Helix_50.0 5.5 53.1 1.08 1
1OTR E34L Helix_72.8 3.0 65.0 1.36 1
1BVC K140A Helix_131.6 4.2 4.0 0.47 1
CspB-TB K20V null 7.5 55.0 2.17 1
2LZM S44M Helix_67.8 3.01 51.68 0.33 1
1WQ5 E49F Sheet_0.7 7.0 25.0 2.4 1
1VQB M77V Sheet_89.7 7.0 25.0 0.6 1
2LZM S117I Helix_1.0 5.4 66.48 1.7 1
2LZM M106L Helix_56.1 3.0 47.0 0.5 1
2LZM S117V Helix_1.0 5.4 66.48 2.0 1
1LZ1 R50G Turn_141.1 2.7 64.9 0.26 1
1SUP Q206C Sheet_64.6 8.0 58.8 1.25 1
1BNI T79V Coil_109.0 6.3 25.0 0.3 1
2AFG H93G Turn_125.1 6.6 25.0 0.55 1
1HUE S31T Helix_24.2 7.0 63.9 0.41 1
1BNI G34S Coil_38.5 6.3 25.0 -3.2 -1
2CI2 I56A Coil_174.8 6.25 25.0 -0.03 -1
1OTR Q41S Sheet_0.2 3.75 50.0 -1.27 -1
1BVC L29I Helix_4.8 11.0 76.5 -1.1 -1
1HFZ H107A Helix_135.6 7.4 56.2 -0.79 -1
1HUE A56S Coil_80.0 7.0 63.9 -0.13 -1
2LZM T157C Coil_58.0 2.0 42.0 -1.3 -1
1RN1 Y56F Sheet_24.3 7.0 25.0 -0.78 -1
2ABD A9G Helix_9.0 5.3 5.0 -1.81 -1
1BNI I76V Sheet_0.0 6.3 25.0 -0.8 -1
2LZM R96I Helix_70.4 5.35 58.0 -2.9 -1
1RTB V118A Sheet_32.1 5.0 40.0 -1.92 -1
1BNI Q31G Helix_101.4 6.3 25.0 -0.98 -1
2RN2 Q113P Helix_97.3 5.5 52.0 -0.6 -1
1BNI G53A Sheet_17.6 6.3 54.1 -3.4 -1
1AG2 T190V Helix_72.9 7.0 25.0 -0.17 -1
2LZM A73S Helix_51.0 3.0 51.55 -0.4 -1
1ROP D30P Turn_126.0 7.0 69.0 -1.6 -1
2LZM S44D Helix_67.8 3.01 51.68 -0.11 -1
1RN1 V16A null 7.0 25.0 -2.19 -1
1RN1 A21F Helix_61.1 2.5 0.0 -0.57 -1
1WQ5 C81A Helix_0.0 9.0 50.0 -0.69 -1
1LZ1 G68A Turn_69.7 2.7 64.9 -0.12 -1
1RTB V118G Sheet_32.1 5.0 40.0 -2.77 -1
1FTG S71A Helix_83.7 7.0 44.15 -0.69 -1
1CSP K7Q Sheet 7.5 55.0 -3.59 -1
2LZM T59N Coil_71.8 6.5 63.0 -1.1 -1
1LZ1 V2M Sheet_106.7 2.7 64.9 -0.31 -1
1VQB M77F Sheet_89.7 7.0 25.0 -0.1 -1
1PIN T29G Turn_1.3 7.0 40.0 -1.99 -1
1BVC I28M Helix_1.8 11.0 76.5 -0.6 -1
1RGG T59V Coil_33.3 7.0 48.4 -1.7 -1
1BNI I25V Coil_19.9 6.3 25.0 -1.1 -1
2CI2 L51I Sheet_38.9 6.25 25.0 -0.26 -1
1C2R P35A Coil_24.2 7.5 30.0 -2.0 -1
1PIN F25L Sheet_45.0 7.0 40.0 -1.37 -1
2LZM R119E Helix_115.1 5.35 66.7 -0.04 -1
1BPI F4A Helix_21.9 7.0 39.0 -3.0 -1
1VQB L32R Sheet_79.0 7.0 25.0 -0.8 -1
1C9O H29E Sheet_64.6 7.0 75.0 -0.76 -1
1BVC L137A Helix_22.0 9.6 82.2 -1.8 -1
3HHR E74Q Helix_52.4 8.0 20.0 -0.18 -1
1C9O Q53E Sheet_105.1 7.0 70.0 -0.1 -1
2LZM R96D Helix_70.4 5.35 58.0 -3.5 -1
2AKY I213F Helix_0.0 7.5 25.0 -1.91 -1
1STN N118D Turn_7.3 7.0 20.0 -2.5 -1
1HFZ H107W Helix_135.6 7.4 56.2 -1.72 -1
2WSY L209V Sheet_0.9 7.8 25.0 -1.0 -1
1BNI G34K Coil_38.5 6.3 25.0 -3.12 -1
2LZM A160T Turn_16.4 6.0 65.5 -1.65 -1
1VQB L81V Sheet_21.2 7.0 25.0 -0.1 -1
1L63 L66M Helix_3.9 5.4 65.3 -1.0 -1
1CDC L95V null 7.0 25.0 -0.75 -1
1CYO V45T Helix_78.1 7.0 25.0 -0.96 -1
1WQ5 E49D Sheet_0.7 7.0 25.0 -0.3 -1
1BNI V10T Helix_0.0 6.3 25.0 -2.5 -1
1STN T62A Helix_0.0 7.0 20.0 -2.4 -1
1PGA T53S Sheet_29.1 5.2 60.0 -0.49 -1
1OTR E34H Helix_72.8 3.0 65.0 -3.08 -1
1BNI G34R Coil_38.5 6.3 25.0 -2.42 -1
2LZM I3A Helix_19.8 6.5 64.7 -0.7 -1
1RN1 H40T Sheet_66.1 6.0 25.0 -0.26 -1
2AKY Q48E Helix_139.4 7.7 25.0 -0.96 -1
2LZM L99V Helix_0.0 5.7 64.88 -2.0 -1
1AYF H56T Sheet_5.6 8.5 37.0 -1.19 -1
2RN2 A52E Helix_0.3 3.2 53.0 -1.5 -1
1VQB I47T Sheet_4.5 7.0 25.0 -3.7 -1
1PGA T53E Sheet_29.1 5.2 60.0 -1.13 -1
1MBG V103A Helix_0.0 7.5 25.0 -2.32 -1
1W3D V129A Coil_39.4 5.5 51.85 -0.7 -1
1PIN R21G Coil_148.1 7.0 40.0 -0.67 -1
2ABD L80A Helix_3.3 5.3 5.0 -3.7 -1
1PIN H27G Turn_91.2 7.0 40.0 -0.68 -1
1WQ5 E49A Sheet_0.7 7.0 25.0 -0.3 -1
2CI2 L51V Sheet_38.9 6.3 46.45 -0.5 -1
1BNI A32I Helix_92.3 6.3 25.0 -0.8 -1
1RTB I106V Sheet_0.0 5.0 40.0 -0.8 -1
1OTR I36V Coil_28.9 3.0 50.0 -0.79 -1
1BNI L89G Sheet_0.0 6.3 25.0 -7.0 -1
1RGG V36T Sheet_46.8 7.0 48.4 -1.3 -1
1C9O V64T Sheet_62.0 7.0 70.0 -0.26 -1
1W4H S132G Coil_19.9 7.0 9.85 -0.47 -1
1PGA T53L Sheet_29.1 5.2 60.0 -0.91 -1
1BVC I28A Helix_1.8 11.0 76.5 -1.3 -1
2CI2 E33Q Helix_99.3 6.25 25.0 -0.29 -1
1W3D I146V Turn_12.8 5.5 51.85 -1.2 -1
2RN2 A52G Helix_0.3 3.2 53.0 -2.7 -1
1VQB I47M Sheet_4.5 7.0 25.0 -1.08 -1
1OTR V5T Sheet_0.0 3.75 50.0 -3.73 -1
1FTG L6A Sheet_0.0 7.0 44.15 -2.94 -1
1YYX L94A null 5.0 25.0 -1.73 -1
1RGG T56V Sheet_3.1 7.0 48.4 -1.9 -1
1L63 I17M Sheet_16.4 5.4 65.3 -2.2 -1
1BNI T16S Helix_104.3 6.3 25.0 -1.79 -1
2CI2 L27A Turn_0.9 6.3 25.0 -2.64 -1
