# Supplementary material for: Towards sequence-based prediction of mutation-induced stability changes in unseen non-homologous proteins
Source: BMC Genomics. 2014 Jan 24;15(Suppl 1):S4. doi: 10.1186/1471-2164-15-S1-S4 (PMC4046685; doi:10.1186/1471-2164-15-S1-S4)
Supplement: Supplementary file 1 — Additional file 1: Data set S1914. The files containing the S1914 data set, as well as training, cross-validation, and test splits are available in a white-space-delimited tabular text format. All files are compressed in a single zip archive S1914.zip. (ZIP 2 MB) [file 12864_2014_5677_MOESM1_ESM.zip › S1914/unseen-residue/unseen-mutation_cross-validation/replication5/S1914.train5.fold7]

1VQB L32W Sheet_79.0 7.0 25.0 1.4 1
1WQ5 E49W Sheet_0.7 7.0 25.0 1.1 1
1CSP R56Q Turn_232.1 7.5 55.0 0.38 1
1LZ1 V110D Helix_92.4 2.7 64.9 0.17 1
1N0J Q143N Turn_0.0 7.8 70.0 2.79 1
2LZM M106I Helix_56.1 5.35 61.0 0.2 1
1RN1 S17A Helix_62.7 7.0 25.0 0.67 1
1PGA T53F Sheet_45.2 5.2 25.0 1.01 1
1ROP D30Q Turn_126.0 7.0 69.0 1.8 1
2RN2 Q76L Helix_57.3 3.0 50.1 0.24 1
1OTR E34C Helix_72.8 3.0 65.0 0.91 1
1PIN F25Y Sheet_45.0 7.0 40.0 0.22 1
1OTR E34V Helix_72.8 3.0 65.0 0.86 1
1LZ1 G129A Coil_79.4 2.7 64.9 0.14 1
1KFW G93P Coil_45.9 7.5 16.0 0.5 1
1ROP D30K Turn_126.0 7.0 69.0 0.9 1
3MBP P48S Helix_38.6 7.4 63.0 0.3 1
2LZM D20S Sheet_46.2 5.4 65.1 0.7 1
1SUP N76D Coil_90.0 8.0 58.8 0.45 1
2RN2 D134E Helix_50.0 5.5 53.1 0.86 1
1BNI Q15I Helix_69.0 6.3 25.0 1.0 1
2RN2 A52L Helix_0.3 3.2 53.0 1.3 1
1WQ5 F258W Helix_27.5 7.8 23.0 0.07 1
1RGG D79N Sheet_12.4 7.0 52.6 1.8 1
2LZM R96K Helix_70.4 5.35 58.0 0.0 1
2LZM S44E Helix_67.8 3.01 51.68 0.0 1
1LZ1 V110P Helix_92.4 2.8 68.8 0.5 1
1OTR E34W Helix_72.8 3.0 65.0 1.31 1
4LYZ D101S Coil_94.7 6.4 74.0 0.87 1
1IGV E26Q Helix_128.5 7.0 25.0 0.09 1
2RN2 D10N Sheet_18.4 9.0 47.0 2.0 1
2LZM C54T Turn_3.7 6.5 70.0 0.3 1
1CSP E3L Sheet_78.4 7.0 70.0 1.6 1
1BNI T26S Coil_39.5 6.3 25.0 -0.56 -1
2LZM R96L Helix_70.4 5.35 58.0 -3.2 -1
1STN W140Y Helix_54.8 7.0 20.0 -1.1 -1
1STN D83A Turn_35.6 7.0 20.0 -3.9 -1
1AYF H56R Sheet_5.6 8.5 37.0 -1.16 -1
2ABD Y31N Helix_56.0 5.3 5.0 -1.52 -1
1AG2 Q217R Helix_41.0 7.0 25.0 -2.13 -1
1BNI A32K Helix_92.3 6.3 25.0 -0.2 -1
1HFZ W104Y Coil_29.7 7.4 56.2 -2.44 -1
1BPI Y10A Coil_78.2 7.0 39.0 -1.2 -1
1OTR Q41L Sheet_0.2 3.75 50.0 -0.26 -1
1BVC E18A Helix_78.4 4.0 25.0 -0.6 -1
1L63 M102A Helix_1.1 5.4 65.3 -2.9 -1
1RTB I107A Sheet_9.9 5.0 40.0 -2.84 -1
1WQ5 C118A Helix_0.0 9.0 50.0 -1.36 -1
1WQ5 E49S Sheet_0.7 7.0 25.0 -1.4 -1
1KFW G254P Turn_5.0 7.5 16.0 -0.65 -1
3HHR E74L Helix_52.4 8.0 20.0 -0.79 -1
2LZM I3Y Helix_19.8 6.5 64.7 -2.3 -1
2LZM R96P Helix_70.4 5.35 58.0 -5.5 -1
1STN I18M Coil_49.1 5.42 40.0 -0.2 -1
2RN2 V74A Helix_0.6 5.5 52.0 -3.4 -1
1PIN T29A Turn_1.3 7.0 40.0 -1.25 -1
1LZ1 I59F Sheet_3.0 2.7 64.9 -0.81 -1
1BVC M131A Helix_0.0 7.8 4.0 -2.2 -1
1WQ5 C118V Helix_0.0 9.0 50.0 -1.34 -1
1C5G E350R Coil_104.1 6.6 50.2 -0.3 -1
1BPI G12A Coil_17.1 7.0 39.0 -1.8 -1
2LZM S90H Helix_38.0 6.5 63.0 -1.1 -1
1YYX A87G null 5.0 25.0 -3.03 -1
2LZM T157N Coil_58.0 3.0 53.6 -1.2 -1
1VQB Y26R Sheet_81.9 7.0 25.0 -0.2 -1
4LYZ D101Q Coil_94.7 6.4 74.0 -0.08 -1
1BNI A32F Helix_92.3 6.3 25.0 -0.7 -1
1VQB T48C Sheet_19.2 7.0 25.0 -0.4 -1
1L63 I100A Helix_9.4 5.4 65.3 -2.5 -1
2ABD V77A Helix_3.6 5.3 5.0 -1.14 -1
1BNI T26G Coil_39.5 6.3 25.0 -1.54 -1
1YYX M33A null 5.0 25.0 -3.5 -1
1FTG A84G Sheet_0.0 7.0 44.15 -1.8 -1
2CI2 Q41A Helix_139.6 6.25 25.0 -0.02 -1
1BPI N24A Sheet_34.9 7.0 39.0 -2.2 -1
1PGA T53G Sheet_29.1 5.2 60.0 -2.57 -1
2LZM Q105A Helix_58.1 5.8 66.3 -0.6 -1
1VQB I47A Sheet_4.5 7.0 25.0 -3.52 -1
1BNI N23A Turn_13.6 6.3 25.0 -2.2 -1
2LZM L99I Helix_0.0 5.7 64.88 -1.5 -1
1RTB S75T Turn_0.0 7.4 61.1 -2.8 -1
2LZM R96C Helix_70.4 5.35 58.0 -2.9 -1
1FTG I22V Helix_0.0 7.0 44.15 -1.39 -1
2RN2 E48D Helix_19.0 9.0 47.0 -0.2 -1
1FTG D150K Turn_120.8 7.0 44.15 -0.22 -1
1RTB V57I Helix_0.0 5.0 40.0 -1.3 -1
2LZM I78V Helix_0.0 5.35 61.0 -0.8 -1
2LZM A49S Helix_47.3 3.0 51.55 -0.5 -1
2LZM V131S Helix_99.1 3.01 53.08 -0.05 -1
CspB-TB R3Q null 7.5 55.0 -1.0 -1
2LZM I3F Helix_19.8 6.5 64.7 -1.1 -1
1AYF T54A Turn_57.2 8.5 37.0 -1.31 -1
1RN1 A21S Helix_61.1 7.0 0.0 -0.4 -1
1W3D A131G Sheet_13.3 5.5 51.85 -1.7 -1
2LZM R96V Helix_70.4 5.35 58.0 -2.4 -1
1STN W140H Helix_54.8 7.0 20.0 -0.4 -1
1TUP R175H Coil_5.8 7.2 10.0 -3.01 -1
1LZ1 V110F Turn_92.4 2.7 64.9 -0.05 -1
2CI2 V82A Helix_17.8 6.3 25.0 -1.45 -1
1PIN N30A Turn_45.7 7.0 40.0 -0.47 -1
1BNI V36A Coil_71.8 6.3 25.0 -1.3 -1
1BNI T26V Coil_39.5 6.3 25.0 -2.31 -1
1BNI L89T Sheet_0.0 6.3 25.0 -2.5 -1
1BPI Y35G Sheet_14.3 2.0 25.0 -5.0 -1
1PGA T53N Sheet_29.1 5.2 60.0 -0.84 -1
1RN1 A21V Helix_61.1 2.5 0.0 -0.66 -1
1VQB C33S Sheet_0.0 7.0 25.0 -2.13 -1
1BNI A32R Helix_92.3 6.3 25.0 -0.1 -1
1BVC K77A Helix_100.8 4.0 25.0 -0.04 -1
1PGA T53W Sheet_29.1 5.2 60.0 -0.32 -1
1LRP I84S Helix_59.9 8.0 51.5 -2.25 -1
1C9O R3L Sheet_154.1 7.0 70.0 -0.93 -1
1LZ1 V93A Helix_4.4 2.7 49.2 -1.0 -1
1BNI I96V Sheet_0.0 6.3 25.0 -0.98 -1
1BPI R20A Sheet_35.4 7.0 39.0 -1.8 -1
3HHR E74D Helix_52.4 8.0 20.0 -0.55 -1
2LZM R96T Helix_70.4 5.35 58.0 -2.8 -1
1OTR L67A Sheet_0.1 3.75 50.0 -2.82 -1
1RN1 A21E Helix_61.1 7.0 0.0 -0.69 -1
1HFZ V42N Sheet_15.7 7.4 56.2 -0.24 -1
1W3D A139G Helix_0.7 5.5 51.85 -2.3 -1
2LZM L121M Helix_0.2 5.42 65.3 -0.8 -1
1VQB F68L Sheet_63.0 7.0 25.0 -2.13 -1
2RN2 G77A Helix_0.0 3.0 49.8 -0.9 -1
1RTB V57L Helix_0.0 5.0 40.0 -2.37 -1
1BNI T26E Coil_39.5 6.3 25.0 -0.05 -1
1BNI G52V Sheet_1.3 6.3 54.1 -8.4 -1
1BNI D93N Coil_68.9 6.3 25.0 -4.11 -1
