# Supplementary material for: Towards sequence-based prediction of mutation-induced stability changes in unseen non-homologous proteins
Source: BMC Genomics. 2014 Jan 24;15(Suppl 1):S4. doi: 10.1186/1471-2164-15-S1-S4 (PMC4046685; doi:10.1186/1471-2164-15-S1-S4)
Supplement: Supplementary file 1 — Additional file 1: Data set S1914. The files containing the S1914 data set, as well as training, cross-validation, and test splits are available in a white-space-delimited tabular text format. All files are compressed in a single zip archive S1914.zip. (ZIP 2 MB) [file 12864_2014_5677_MOESM1_ESM.zip › S1914/unseen-residue/unseen-mutation_cross-validation/replication5/S1914.train5.fold8]

2RN2 D10S Sheet_18.4 9.0 47.0 2.7 1
1WQ5 E49Y Sheet_0.7 7.0 25.0 0.0 1
1RGG D79F Sheet_12.4 7.0 52.6 3.0 1
4LYZ D101F Coil_94.7 6.4 74.0 0.72 1
1BPI T11A Coil_65.8 7.0 39.0 0.0 1
2RN2 Q80L Coil_106.5 3.0 50.1 0.3 1
1KFW G406Q Turn_30.6 7.5 16.0 0.62 1
1W4H P133A Helix_123.7 7.0 9.85 0.38 1
1OTR E34I Helix_72.8 3.0 65.0 1.65 1
1ROP D30S Turn_126.0 7.0 69.0 1.0 1
1FTG D126K Coil_103.2 7.0 44.15 0.55 1
1PIN R17A Turn_218.4 7.0 40.0 0.0 1
1WQ5 E49I Sheet_0.7 7.0 25.0 8.0 1
1VQB K24V Sheet_157.9 7.0 25.0 0.4 1
1HFY T33I Helix_18.4 2.0 20.0 0.18 1
1OTR K33L null 3.25 65.0 0.96 1
2LZM S44R Helix_67.8 3.01 51.68 0.24 1
1LRP G48N Helix_59.7 8.0 53.4 0.79 1
2RN2 A24V Sheet_0.0 5.5 52.7 0.88 1
2CI2 K37A Helix_139.0 6.3 46.45 0.23 1
2LZM S44A Helix_67.8 6.7 62.2 0.34 1
1BNI T16R Helix_104.3 6.3 25.0 0.49 1
1PIN S19G Turn_48.7 7.0 40.0 0.01 1
2AFG L44P Sheet_0.0 6.6 40.05 0.69 1
1YCC C102S Coil_1.2 6.0 46.5 2.8 1
2RN2 A52M Helix_0.3 3.2 53.0 0.5 1
2RN2 D134H Helix_50.0 5.5 52.5 1.9 1
1HFZ L110H Helix_85.3 7.4 56.2 1.39 1
P00782 K57E null 5.0 20.0 1.0 1
1BNI K66A Turn_130.0 6.3 25.0 0.2 1
1RGG D79L Sheet_12.4 7.0 52.6 2.7 1
2LZM S117F Helix_1.0 5.4 65.09 1.1 1
1BPI D3A Helix_114.8 7.0 39.0 0.2 1
4LYZ C94A Helix_2.9 9.5 20.0 -4.78 -1
2AFG L44W Sheet_0.0 6.6 24.85 -0.81 -1
1RGG T72V Sheet_19.2 7.0 48.4 -0.2 -1
1VQB E30N Sheet_29.6 7.0 25.0 -0.55 -1
3MBP Y283D Turn_56.5 7.6 25.0 -3.2 -1
1PIN L7I Coil_40.9 7.0 40.0 -0.85 -1
1BNI T105V Coil_86.4 6.3 25.0 -2.2 -1
1LZ1 I59G Sheet_3.0 2.7 64.9 -3.83 -1
1BNI V10A Helix_0.0 6.3 25.0 -3.4 -1
1BNI T6P Coil_74.5 6.3 25.0 -3.08 -1
1RTB V63A Sheet_54.7 5.0 40.0 -2.02 -1
2LZM F153M Helix_0.1 5.7 64.88 -0.6 -1
2ABD L25A Helix_16.0 5.3 5.0 -1.02 -1
CspB-TB D25N null 7.5 55.0 -0.72 -1
1BNI T16G Helix_104.3 6.3 25.0 -1.66 -1
1VQB D50H Turn_41.1 7.0 25.0 -0.78 -1
1HFZ V42G Sheet_15.7 7.4 56.2 -1.15 -1
2LZM K48A Helix_151.1 6.7 62.2 -0.56 -1
1FC1 T394A null 7.4 20.0 -0.6 -1
1FTG I104V Helix_42.9 7.0 44.15 -0.56 -1
1RN1 A21H Helix_61.1 7.0 0.0 -0.17 -1
2RN2 A52T Helix_0.3 3.2 53.0 -0.8 -1
1PIN S19A Turn_48.7 7.0 40.0 -0.14 -1
1HFZ I59W Coil_69.3 7.4 56.2 -0.93 -1
1W4H A168G Helix_88.4 7.0 9.85 -0.07 -1
1VQB I78T Sheet_91.6 7.0 25.0 -3.3 -1
2AFG C117V Sheet 6.6 24.85 -0.29 -1
1AG2 V180I Helix_41.5 7.0 25.0 -0.5 -1
1OTR Q41T Sheet_0.2 3.75 50.0 -0.43 -1
4LYZ R68K Coil_117.8 6.4 74.0 -0.04 -1
1BNI T6G Coil_74.5 6.3 25.0 -1.27 -1
1L63 I27M Sheet_0.0 5.4 65.3 -3.1 -1
3SSI M103A Helix_0.5 7.0 82.21 -2.32 -1
1CSP K5Q Sheet_100.2 7.5 55.0 -1.96 -1
2LZM A98S Helix_0.0 3.0 51.55 -2.5 -1
2ABD A34G Helix_7.0 5.3 5.0 -1.57 -1
2LZM M106K Helix_56.1 3.0 47.0 -3.4 -1
1LZ1 V2F Sheet_106.7 2.7 64.9 -0.86 -1
2LZM V75T Helix_36.9 3.0 51.55 -1.3 -1
1PGA T53D Sheet_29.1 5.2 60.0 -2.21 -1
2LZM I3W Helix_19.8 6.5 64.7 -2.8 -1
2LZM K147E Helix_90.3 5.3 25.0 -0.7 -1
1PIN S32G Sheet_43.6 7.0 40.0 -0.81 -1
1LZ1 I89V Coil_5.3 2.7 49.2 -0.35 -1
1RN1 A21K Helix_61.1 2.5 0.0 -0.51 -1
1RN1 Y57F Sheet_13.5 7.0 25.0 -0.5 -1
1WQ5 Y175C Sheet_2.4 7.8 25.0 -0.6 -1
1FC1 L351A null 7.4 20.0 -1.3 -1
1YCC N52H Helix_16.8 4.6 26.85 -1.27 -1
1LRP Q44Y Helix_80.8 8.0 51.5 -0.02 -1
1VQB F68V Sheet_63.0 7.0 25.0 -2.5 -1
2LZM K60H Helix_107.0 6.5 63.0 -0.1 -1
1VQB I47L Sheet_4.5 7.0 25.0 -0.32 -1
1VQB L37V Coil_115.8 7.0 25.0 -1.75 -1
1OTR V5N Sheet_0.0 3.75 50.0 -5.38 -1
1BVC I111M Helix_5.0 11.0 76.5 -1.1 -1
1RTB I81V Sheet_0.2 5.0 40.0 -0.43 -1
1VQB C33I Sheet_0.0 7.0 25.0 -0.45 -1
1RN1 V16T null 7.0 25.0 -4.1 -1
1HFZ W118H Helix_13.2 7.4 56.2 -0.6 -1
1BNI N77A Coil_71.3 6.3 25.0 -1.6 -1
1BNI G52A Sheet_1.3 6.3 54.1 -5.3 -1
1RGG T18V Helix_6.4 7.0 48.4 -1.4 -1
2LZM F153I Helix_0.1 5.7 64.88 -0.2 -1
2RN2 A52Y Helix_0.3 3.2 53.0 -2.3 -1
1RX4 V75Y Sheet_12.2 7.8 15.0 -2.3 -1
1VQB I6V Sheet_1.1 7.0 25.0 -0.35 -1
1BNI G34A Coil_38.5 6.3 25.0 -3.12 -1
1PIN W34A Coil_155.6 7.0 40.0 -0.4 -1
1BVC D60A Helix_55.1 4.0 25.0 -0.13 -1
1LZ1 I23A Turn_15.3 2.7 64.9 -2.54 -1
1ANK D84H Coil_11.9 7.2 51.8 -1.4 -1
1TUP R273H Sheet_73.4 7.2 10.0 -0.35 -1
4LYZ K13D Helix_76.5 9.5 20.0 -6.69 -1
1BNI A32C Helix_92.3 6.3 25.0 -1.0 -1
1W3D E141Q Helix_120.8 5.5 51.85 -0.4 -1
1BNI I109V Coil_45.0 6.3 25.0 -0.8 -1
1BNI A32T Helix_92.3 6.3 25.0 -0.8 -1
2LZM T157F Coil_58.0 2.0 42.0 -2.4 -1
1W3D A165G Helix_55.1 5.5 51.85 -0.9 -1
2CI2 T55S Coil_57.1 6.25 25.0 -0.02 -1
2CI2 I48A Sheet_33.8 6.3 25.0 -3.84 -1
1HFZ L110E Helix_85.3 7.4 56.2 -0.19 -1
2CI2 P44A Turn_109.5 6.25 25.0 -1.76 -1
1BNI L95G Coil_49.8 6.3 25.0 -4.7 -1
2LZM V131G Helix_99.1 3.01 53.08 -0.68 -1
1BPI R42A Coil_161.3 7.0 39.0 -0.5 -1
1VQB Y41F Coil_170.1 7.0 25.0 -0.3 -1
1L63 I78A Helix_0.0 5.4 65.3 -1.2 -1
1BNI K62R Coil_87.0 6.3 25.0 -0.45 -1
1RTB V57A Helix_0.0 5.0 40.0 -2.85 -1
1BVC L135M Helix_1.9 11.0 76.5 -0.8 -1
2CI2 P80A Sheet_3.7 6.25 25.0 -3.34 -1
1RTB P114G Sheet_112.1 6.0 61.6 -3.3 -1
4LYZ N19K Turn_95.0 6.4 74.0 -1.06 -1
