# Supplementary material for: Towards sequence-based prediction of mutation-induced stability changes in unseen non-homologous proteins
Source: BMC Genomics. 2014 Jan 24;15(Suppl 1):S4. doi: 10.1186/1471-2164-15-S1-S4 (PMC4046685; doi:10.1186/1471-2164-15-S1-S4)
Supplement: Supplementary file 1 — Additional file 1: Data set S1914. The files containing the S1914 data set, as well as training, cross-validation, and test splits are available in a white-space-delimited tabular text format. All files are compressed in a single zip archive S1914.zip. (ZIP 2 MB) [file 12864_2014_5677_MOESM1_ESM.zip › S1914/unseen-residue/unseen-mutation_cross-validation/replication5/S1914.train5.fold9]

P08821 I42V null 7.0 48.6 0.52 1
1WQ5 E49H Sheet_0.7 7.0 25.0 1.3 1
4LYZ G102R Coil_64.1 6.4 74.0 0.38 1
1ROP D30H Turn_126.0 7.0 69.0 0.9 1
2RN2 D10A Sheet_18.4 9.0 47.0 4.0 1
2RN2 D134N Helix_50.0 5.5 53.1 0.89 1
2LZM S44I Helix_67.8 3.01 51.68 0.31 1
2RN2 D134Q Helix_50.0 5.5 53.1 1.32 1
1SUP M50F Coil_34.1 8.0 58.8 0.48 1
2RN2 G23A Sheet_0.0 5.5 52.5 0.5 1
1BNI Y103F Coil_60.3 6.3 25.0 0.0 1
2GB1 G41C null 7.0 46.85 1.27 1
2LZM I3L Helix_19.8 6.5 64.7 0.4 1
2RN2 A52C Helix_0.3 3.2 53.0 0.8 1
1BNI Q31A Helix_101.4 6.3 25.0 0.1 1
1WQ5 E49L Sheet_0.7 7.0 25.0 6.2 1
3MBP P48A Helix_38.6 7.4 63.0 0.5 1
2RN2 A52F Helix_0.3 3.2 53.0 0.5 1
1WQ5 G211V Sheet_0.0 7.8 25.0 0.5 1
3MBP T345I Helix_58.4 7.6 25.0 0.7 1
1LRP G48S Helix_59.7 8.0 53.4 0.68 1
1C2R K32E Coil_142.0 7.5 25.0 0.2 1
2LZM A82P Helix_89.5 6.5 64.7 0.8 1
1BVC E109A Helix_99.3 4.2 4.0 0.27 1
2LZM T157R Coil_58.0 3.0 53.6 0.3 1
1RGG Y30F null 7.0 25.0 0.4 1
2RN2 K91R Coil_80.5 5.5 49.8 0.0 1
1LZ1 V110I Turn_92.4 2.7 64.9 0.86 1
1LZ1 V110A Helix_95.1 2.7 49.2 0.07 1
1VQB E30M Sheet_29.6 7.0 25.0 0.32 1
2AFG F108Y Sheet_9.8 7.3 39.8 0.331 1
1LZ1 A47P Coil_84.3 2.8 68.8 0.1 1
1LZ1 V2I Sheet_106.7 2.7 64.9 1.1 1
1AG2 M129V Sheet_88.8 7.0 25.0 -0.33 -1
2LZM I3T Helix_19.8 6.5 64.7 -2.3 -1
1C2R K12D Helix_81.0 7.5 25.0 -1.3 -1
2LZM I29A Turn_3.9 3.0 51.65 -2.6 -1
1RTB I107L Sheet_9.9 5.0 40.0 -2.19 -1
1VQB C33M Sheet_0.0 7.0 25.0 -1.75 -1
1W4H A140G Helix_81.3 7.0 9.85 -1.02 -1
1PIN I28G Turn_70.0 7.0 40.0 -0.48 -1
1CDC L16V null 7.0 25.0 -2.2 -1
1LZ1 V2Y Sheet_101.4 2.7 64.9 -0.36 -1
1PIN R21A Coil_148.1 7.0 40.0 -0.65 -1
1L63 V87A Helix_3.8 5.4 65.3 -1.5 -1
1OTR K33T null 3.25 65.0 -0.12 -1
1RX4 V75R Sheet_12.2 7.8 15.0 -2.8 -1
1BVC W14F Helix_2.6 7.8 4.0 -1.1 -1
3SSI V13F Sheet_56.2 7.0 82.21 -5.69 -1
1BNI S91A Sheet_1.1 6.3 25.0 -1.9 -1
1CSP D25Q Coil_56.3 7.5 55.0 -0.81 -1
1CAH W16F Helix_3.8 7.5 23.0 -6.0 -1
3HHR S71V Coil_36.6 8.0 20.0 -1.19 -1
1YYX A90G null 5.0 25.0 -2.87 -1
2LZM I100M Helix_9.0 5.42 65.3 -1.6 -1
2RN2 A52P Helix_0.3 3.2 53.0 -1.6 -1
1YYX V84A null 5.0 25.0 -3.85 -1
1WQ5 G211S Sheet_0.0 7.8 25.0 -0.7 -1
2LZM K43A Helix_48.0 6.7 62.2 -1.03 -1
1PIN L7V Coil_40.9 7.0 40.0 -1.26 -1
2LZM T157D Coil_58.0 2.0 42.0 -1.1 -1
2LZM Q105M Helix_58.1 5.4 59.0 -1.2 -1
1FC1 L398A null 7.4 20.0 -0.1 -1
1OTR E34P Helix_72.8 3.0 65.0 -2.13 -1
1PIN P9A Turn_100.4 7.0 40.0 -0.19 -1
2LZM R96H Helix_70.4 6.5 70.0 -2.8 -1
1L63 M106A Helix_52.0 5.4 65.3 -1.9 -1
1OTR L67S Sheet_0.1 3.75 50.0 -3.3 -1
2ABD F5A Helix_0.0 5.3 5.0 -2.52 -1
2LZM V87I Helix_3.4 5.35 61.0 -0.3 -1
3SSI V13A Sheet_56.2 7.0 82.21 -6.78 -1
1FTG V117A Coil_15.4 7.0 44.15 -1.74 -1
2LZM M102K Helix_0.7 5.3 65.3 -6.9 -1
1LZ1 P71G Turn_76.7 2.8 68.8 -1.6 -1
1BPI K41A Coil_97.9 7.0 39.0 -0.4 -1
1VQB D36N Sheet_49.6 7.0 25.0 -0.5 -1
1RTB Y97F Sheet_6.3 5.0 63.3 -3.54 -1
1VQB I47C Sheet_4.5 7.0 25.0 -2.63 -1
1BVC L135I Helix_1.9 11.0 76.5 -1.5 -1
1ZG4 G238S null 7.0 50.6 -1.25 -1
3HHR E74A Helix_52.4 8.0 20.0 -0.49 -1
1YYX F61A null 5.0 25.0 -5.45 -1
1BNI T6H Helix_74.5 8.9 25.0 -1.56 -1
2LZM L133M Helix_0.8 5.42 65.3 -0.4 -1
1RTB Y97G Sheet_6.3 5.0 63.3 -11.7 -1
1LZ1 V125A Turn_31.4 2.7 49.2 -1.6 -1
4LYZ G49A Coil_22.2 2.7 65.6 -1.89 -1
1CSP E21Q Turn_103.8 7.5 55.0 -0.31 -1
1W4H L139A Helix_8.0 7.0 9.85 -3.5 -1
1RTB V54L Helix_0.0 5.0 40.0 -1.09 -1
1L63 M6A Helix_0.0 5.4 65.3 -1.6 -1
1LRP A66T Helix_21.7 8.0 51.5 -2.99 -1
2LZM T59A Coil_71.8 6.5 63.0 -1.5 -1
1ROP D30L Turn_126.0 7.0 69.0 -0.1 -1
1PIN R17G Turn_218.4 7.0 40.0 -0.22 -1
2LZM R96M Helix_70.4 5.35 58.0 -2.7 -1
1RTB V54G Helix_0.0 5.0 40.0 -4.87 -1
2LZM R96N Helix_70.4 5.35 58.0 -3.0 -1
2LZM I100V Helix_9.0 5.35 61.0 -0.4 -1
1ROP D30V Turn_126.0 7.0 69.0 -0.4 -1
1VQB S67T Helix_0.0 7.0 25.0 -0.8 -1
1BVC L69A Helix_1.1 11.0 76.5 -1.2 -1
1STN V23F Sheet_0.2 5.35 40.0 -1.5 -1
1BNI I51A Sheet_0.2 6.3 25.0 -4.7 -1
1RTP K80S Helix_114.1 7.4 45.8 -0.29 -1
2LZM M102V Helix_0.7 3.0 47.0 -3.0 -1
1RGG Y55F null 7.0 25.0 -0.6 -1
1BNI Y78F Coil_9.4 6.3 25.0 -1.45 -1
1CYO F35H Helix_19.9 7.0 66.2 -2.82 -1
1LZ1 I59A Sheet_3.0 2.7 49.2 -1.31 -1
1VQB A86T Sheet_98.4 7.0 25.0 -0.35 -1
1YYX L48A null 5.0 25.0 -4.23 -1
1BNI Y17F Helix_121.0 6.3 25.0 -0.3 -1
1RN1 A21G Helix_61.1 2.5 0.0 -0.9 -1
2RN2 E135K Turn_105.9 5.5 52.7 -0.22 -1
2LZM R119A Helix_115.1 3.01 51.65 -0.18 -1
1OTR E34K Helix_72.8 3.0 65.0 -2.15 -1
1BNI I55G Sheet_96.0 6.3 25.0 -3.1 -1
1LZ1 H78A Turn_152.1 2.7 64.9 -0.14 -1
1VQB Y41A Coil_170.1 7.0 25.0 -0.2 -1
1L63 I50M Helix_34.5 5.4 65.3 -0.4 -1
2HPR G49K h_18.7 7.0 25.0 -1.0 -1
2CI2 K43A Coil_9.0 6.3 46.45 -0.65 -1
2LZM A82S Helix_89.5 3.0 51.55 -0.3 -1
1BNI G34D Coil_38.5 6.3 25.0 -3.39 -1
2LZM I3S Helix_19.8 6.5 64.7 -1.7 -1
1BNI N84A Coil_50.8 6.3 25.0 -2.0 -1
1HFZ V42A Sheet_15.7 7.4 56.2 -0.93 -1
