# Supplementary material for: Towards sequence-based prediction of mutation-induced stability changes in unseen non-homologous proteins
Source: BMC Genomics. 2014 Jan 24;15(Suppl 1):S4. doi: 10.1186/1471-2164-15-S1-S4 (PMC4046685; doi:10.1186/1471-2164-15-S1-S4)
Supplement: Supplementary file 1 — Additional file 1: Data set S1914. The files containing the S1914 data set, as well as training, cross-validation, and test splits are available in a white-space-delimited tabular text format. All files are compressed in a single zip archive S1914.zip. (ZIP 2 MB) [file 12864_2014_5677_MOESM1_ESM.zip › S1914/unseen-residue/unseen-mutation_cross-validation/replication5/S1914.train5.fold10]

1FTG E40K Coil_119.3 7.0 43.25 0.87 1
2LZM V131A Helix_99.1 5.4 66.51 0.39 1
1YCC N52V Helix_16.8 4.6 26.85 1.67 1
1B5M D60R Turn_124.9 7.2 25.0 0.33 1
1CSP E53Q Sheet_115.9 7.5 55.0 0.19 1
3HHR S71T Coil_36.6 8.0 20.0 0.33 1
1ROP D30R Turn_126.0 7.0 69.0 0.8 1
2RN2 A52I Helix_0.3 3.2 53.0 1.9 1
2LZM E45A Helix_53.4 6.7 62.2 0.01 1
451C V13M Helix_60.4 5.0 50.4 0.4 1
2LZM S117A Helix_1.0 3.01 51.65 1.27 1
1YCC N52I Helix_16.8 6.0 25.0 4.2 1
2AFG H102Y Turn_7.3 7.3 39.8 0.399 1
1LZ1 D120N Coil_92.7 4.5 65.0 0.05 1
1BPI L29A Sheet_110.9 7.0 39.0 0.0 1
1ZG4 S235A null 7.0 50.6 0.58 1
4LYZ A31L Helix_0.0 6.4 74.0 1.8 1
1CSP E3Q Sheet_78.4 7.5 55.0 1.31 1
1LRP G46A Helix_61.1 8.0 53.4 0.66 1
2RN2 D134I Helix_50.0 5.5 53.1 1.27 1
2HPR G49A Helix_18.7 7.0 25.0 0.8 1
1OTR K33V null 3.25 65.0 0.93 1
1IGV E17Q Turn_111.4 7.0 25.0 0.38 1
1ROP D30C Turn_126.0 7.0 69.0 0.8 1
2LZM S44Y Helix_67.8 3.01 51.68 0.19 1
3SSI M103L Helix_0.5 7.0 82.21 0.15 1
2LZM G113E Helix_58.1 5.4 65.15 0.3 1
1AYF D76E Helix_86.8 8.5 37.0 0.45 1
1LRP K4Q Coil_112.0 8.0 51.5 0.43 1
1C9O R56E Turn_213.1 7.0 75.0 0.76 1
4LYZ A31V Helix_0.0 6.4 74.0 1.2 1
1HFZ H32Y Helix_44.7 7.4 56.2 0.07 1
1SUP G169A Coil_0.7 8.0 58.8 0.3 1
1AYF H56Q Sheet_5.6 8.5 37.0 -1.66 -1
1LZ1 Y20F Turn_50.9 2.7 64.9 -0.5 -1
1BPI I18A Sheet_68.4 7.0 39.0 -1.5 -1
1BNI G34H Coil_38.5 6.3 25.0 -2.65 -1
1WQ5 G211W Sheet_0.0 7.8 25.0 -1.2 -1
1STN Y91S Sheet_0.0 7.0 20.0 -5.3 -1
1WQ5 E49N Sheet_0.7 7.0 25.0 -0.6 -1
1BVC I111L Helix_5.0 11.0 76.5 -0.6 -1
2CI2 I49G Sheet_75.3 6.3 25.0 -3.52 -1
1EL1 V109K Helix_10.9 4.5 66.4 -0.43 -1
1LZ1 I59T Sheet_3.0 2.7 64.9 -2.22 -1
1W4H I135A Helix_4.7 7.0 9.85 -1.63 -1
1BNI Y97G Sheet_29.7 6.3 25.0 -6.6 -1
1CSP K7E Sheet 7.5 55.0 -3.59 -1
1STN F61G Helix_56.0 7.0 20.0 -4.7 -1
1HFZ H107Y Helix_135.6 7.4 56.2 -0.19 -1
1CSP E53K Sheet_115.9 7.5 55.0 -0.19 -1
2LZM I78M Helix_0.0 5.42 65.3 -1.5 -1
1VQB I78V Sheet_91.6 7.0 25.0 -0.65 -1
2LZM R96F Helix_70.4 5.35 58.0 -4.2 -1
1PGA T53H Sheet_29.1 5.2 60.0 -0.99 -1
1CSP V20Q Turn_20.0 7.5 55.0 -1.82 -1
2LZM T157S Coil_58.0 2.0 42.0 -0.66 -1
1W3D L167V Helix_83.7 5.5 51.85 -0.2 -1
1STN T62G Helix_0.0 7.0 20.0 -3.4 -1
1OTR K33N null 3.25 65.0 -0.6 -1
1LZ1 D18N Turn_67.1 4.0 65.0 -1.7 -1
3SSI V13I Sheet_56.2 7.0 82.21 -0.84 -1
2LZM M102L Helix_0.7 5.7 64.89 -0.82 -1
1LZ1 K1A Coil_71.2 2.7 64.9 -0.6 -1
2LZM A74P Helix_8.6 6.5 62.9 -4.6 -1
2CI2 V66A Sheet_0.0 6.3 25.0 -4.88 -1
1VQB C33V Sheet_0.0 7.0 25.0 -0.1 -1
2CI2 I49T Sheet_75.3 6.3 25.0 -1.34 -1
1C9O R3A Sheet_154.1 7.0 70.0 -1.89 -1
3SSI M103V Helix_0.5 7.0 82.21 -1.84 -1
2LZM M120A Helix_33.0 3.01 51.65 -0.2 -1
1CYO V61H Turn_112.1 7.0 25.0 -1.6 -1
1L63 L7A Helix_0.0 5.4 65.3 -2.3 -1
2LZM T59G Coil_71.8 6.5 63.0 -1.6 -1
1BVC E109G Helix_99.3 4.2 4.0 -0.93 -1
1VQB L37C Coil_115.8 7.0 25.0 -2.3 -1
1BVC A130K Helix_0.0 7.8 4.0 -2.1 -1
1LZ1 D67N Coil_34.6 4.5 65.0 -1.7 -1
1L63 L84A Helix_0.0 5.4 65.3 -3.7 -1
1STN L89F Coil_25.9 5.38 40.0 -1.2 -1
1VQB L32H Sheet_79.0 7.0 25.0 -0.45 -1
1RN1 N44A Turn_49.7 7.0 25.0 -2.08 -1
1BNI Q104A Coil_92.0 6.3 25.0 -0.2 -1
1BNI R83Q Coil_66.7 6.3 25.0 -2.05 -1
1RN1 A21T Helix_61.1 2.5 0.0 -0.57 -1
2RN2 A52H Helix_0.3 3.2 53.0 -3.6 -1
1RN1 A21L Helix_61.1 2.5 0.0 -0.13 -1
1LZ1 G19A Turn_44.4 2.7 64.9 -1.77 -1
1FC1 F405A null 7.4 20.0 -2.5 -1
1RTB V57G Helix_0.0 5.0 40.0 -5.52 -1
1LZ1 C77A Turn_20.6 3.0 57.0 -4.6 -1
1BVC T67A Helix_92.0 9.6 82.2 -0.3 -1
1CLW R285K Sheet_80.6 7.4 88.4 -10.3 -1
2ABD P44A Coil_50.6 5.3 5.0 -1.4 -1
1C9O R3E Sheet_154.1 7.0 70.0 -2.75 -1
1STN W140L Helix_54.8 7.0 20.0 -4.5 -1
1BNI G34N Coil_38.5 6.3 25.0 -2.75 -1
1W3D V129G Coil_39.4 5.5 51.85 -1.0 -1
1RX4 E139K Sheet_74.0 7.8 15.0 -2.36 -1
2LZM T157G Coil_58.0 2.0 42.0 -1.1 -1
1W3D L167A Helix_83.7 5.5 51.85 -1.2 -1
1YCC F82Y Coil_35.4 6.0 25.0 -0.7 -1
1LZ1 I59S Sheet_3.0 2.7 64.9 -3.58 -1
2LZM M120K Helix_33.0 3.0 47.0 -1.6 -1
1RGG D79E Sheet_12.4 7.0 52.6 -0.3 -1
1W3D V149A Turn_8.1 5.5 51.85 -2.8 -1
1RN1 V16C null 7.0 25.0 -4.68 -1
1BNI Y13A Helix_39.1 6.3 25.0 -3.5 -1
1LZ1 V2L Sheet_106.7 2.7 64.9 -0.05 -1
1BVC L49I Coil_6.0 11.0 76.5 -0.8 -1
2LZM R96G Helix_70.4 5.35 58.0 -2.6 -1
1BPI T54A Helix_50.1 7.0 39.0 -0.1 -1
1RN1 N44S Turn_49.7 7.0 50.8 -1.5 -1
1RX4 V75H Sheet_12.2 6.5 15.0 -1.9 -1
2CI2 V57A Coil_61.9 6.25 25.0 -1.47 -1
3SSI V13M Sheet_56.2 7.0 82.21 -5.92 -1
1PGA T53A Sheet_29.1 5.2 60.0 -1.36 -1
1B26 E231A Helix_83.5 7.0 69.5 -0.17 -1
1RGG Y49F null 7.0 25.0 -0.2 -1
1BVC H36Q Helix_43.6 7.8 4.0 -0.8 -1
1WQ5 E49Q Sheet_0.7 7.0 25.0 -2.5 -1
2CI2 K43G Helix_9.0 6.25 25.0 -3.19 -1
1BVC I111A Helix_5.0 11.0 76.5 -1.8 -1
1BPI G57A Coil_42.9 7.0 39.0 -0.2 -1
1FTG Q111G Helix_119.9 7.0 43.25 -0.31 -1
2LZM R154E Helix_79.3 5.3 66.7 -1.1 -1
1ROP D30T Turn_126.0 7.0 69.0 -0.4 -1
1RGG T82V Sheet_1.4 7.0 48.4 -1.7 -1
1WQ5 G211D Sheet_0.0 7.8 25.0 -0.5 -1
