# Supplementary material for: Towards sequence-based prediction of mutation-induced stability changes in unseen non-homologous proteins
Source: BMC Genomics. 2014 Jan 24;15(Suppl 1):S4. doi: 10.1186/1471-2164-15-S1-S4 (PMC4046685; doi:10.1186/1471-2164-15-S1-S4)
Supplement: Supplementary file 1 — Additional file 1: Data set S1914. The files containing the S1914 data set, as well as training, cross-validation, and test splits are available in a white-space-delimited tabular text format. All files are compressed in a single zip archive S1914.zip. (ZIP 2 MB) [file 12864_2014_5677_MOESM1_ESM.zip › S1914/unseen-residue/unseen-mutation_cross-validation/replication6/S1914.train6.fold1]

1CSP E42K Turn_126.1 7.5 55.0 0.02 1
1FTG D43A Helix_39.8 7.0 44.15 0.1 1
4LYZ D101E Coil_94.7 6.4 74.0 0.0 1
2RN2 D70E Coil_54.1 9.0 47.0 0.1 1
1OTR E34V Helix_72.8 3.0 65.0 0.86 1
1RGG E74K null 7.0 25.0 1.1 1
1RTP H26P Helix_26.1 7.4 45.8 1.25 1
1POH S46D Helix_31.8 7.0 30.0 1.45 1
1AAR K6Q Sheet_100.8 5.0 25.0 0.26 1
451C V13M Helix_60.4 5.0 50.4 0.4 1
1ROP D30A Turn_126.0 7.0 69.0 0.3 1
1RGG D79W Sheet_12.4 7.0 52.6 2.3 1
1K9Q L30Y null 7.0 65.0 0.17 1
1BVC I28V Helix_1.8 11.0 76.5 0.0 1
2LZM S44R Helix_67.8 3.01 51.68 0.24 1
1VQB K69M Sheet_86.7 7.0 25.0 0.08 1
2LZM S44F Helix_67.8 3.01 51.68 0.06 1
1BNI D44E Helix_112.0 6.3 25.0 0.1 1
2LZM N116D Helix_76.7 5.7 66.1 0.6 1
2RN2 S68V Sheet_1.0 3.0 49.8 0.6 1
2LZM E22K Turn_83.8 5.4 65.15 0.57 1
1OTR E34Y Helix_72.8 3.0 65.0 0.41 1
1LZ1 V110A Helix_95.1 2.7 49.2 0.07 1
1IGV E26Q Helix_128.5 7.0 25.0 0.09 1
1LZ1 G129A Coil_79.4 2.7 64.9 0.14 1
1WQ5 F258W Helix_27.5 7.8 23.0 0.07 1
1ROP D30M Turn_126.0 7.0 69.0 0.6 1
CspB-TB K20V null 7.5 55.0 2.17 1
1WQ5 E49W Sheet_0.7 7.0 25.0 1.1 1
1ZG4 S235A null 7.0 50.6 0.58 1
2RN2 E119V Sheet_57.0 5.5 52.7 0.74 1
1BPI R39A Coil_183.5 7.0 39.0 0.0 1
1BNI Q31A Helix_101.4 6.3 25.0 0.1 1
1OTR E34S Helix_72.8 3.0 65.0 0.12 1
1BNI I55V Sheet_96.0 6.3 25.0 -0.3 -1
1TUP R248Q Coil_194.1 7.2 10.0 -1.94 -1
2RN2 S68T Sheet_1.0 3.0 49.8 -0.2 -1
1LZ1 G105A Helix_15.3 2.7 64.9 -0.62 -1
1STN D83A Turn_35.6 7.0 20.0 -3.9 -1
1RN1 E58A Sheet_8.2 7.0 25.0 -0.77 -1
1RN1 V16T null 7.0 25.0 -4.1 -1
2LZM T157D Coil_58.0 2.0 42.0 -1.1 -1
1VQB I47V Sheet_4.5 7.0 25.0 -1.27 -1
1CSP K5Q Sheet_100.2 7.5 55.0 -1.96 -1
1VQB I47L Sheet_4.5 7.0 25.0 -0.32 -1
1C5G R30E Coil_109.6 6.6 50.2 -1.2 -1
2LZM I3S Helix_19.8 6.5 64.7 -1.7 -1
1BNI Y13A Helix_39.1 6.3 25.0 -3.5 -1
1STN L36G Coil_0.0 7.0 20.0 -5.4 -1
1WQ5 C154A Sheet_0.0 9.0 50.0 -1.03 -1
1BNI A32E Helix_92.3 6.3 25.0 -0.6 -1
2ABD A9G Helix_9.0 5.3 5.0 -1.81 -1
1OTR E34Q Helix_72.8 3.0 65.0 -1.46 -1
1VQB V45A Sheet_49.6 7.0 25.0 -1.05 -1
1YYX L76A null 5.0 25.0 -3.43 -1
1SHG K59Y Sheet_108.3 7.0 24.85 -0.84 -1
2LZM V87T Helix_3.4 3.0 51.55 -1.6 -1
1C9O Q53E Sheet_105.1 7.0 70.0 -0.1 -1
1BVC H36Q Helix_43.6 7.8 4.0 -0.8 -1
1VQB V35I Sheet_8.5 7.0 25.0 -0.32 -1
3HHR E74L Helix_52.4 8.0 20.0 -0.79 -1
3SSI V13G Sheet_56.2 7.0 82.21 -10.3 -1
1CSP F17A Sheet_59.3 7.0 45.0 -1.52 -1
5CRO Y26W Coil_162.9 7.0 45.0 -0.1 -1
2LZM R154E Helix_79.3 5.3 66.7 -1.1 -1
4LYZ C94A Helix_2.9 9.5 20.0 -4.78 -1
1RGG N39A Turn_17.1 7.0 48.4 -2.2 -1
2RN2 E48D Helix_19.0 9.0 47.0 -0.2 -1
1BNI T16G Helix_104.3 6.3 25.0 -1.66 -1
1C9O R3E Sheet_154.1 7.0 70.0 -2.75 -1
1CLW R382S Sheet_59.4 7.4 88.4 -17.4 -1
2LZM T59V Coil_71.8 6.5 63.0 -1.5 -1
1VQB V35L Sheet_8.5 7.0 25.0 -1.35 -1
1HUE A27S Helix_0.0 7.0 63.9 -1.19 -1
1WQ5 C154S Sheet_0.0 9.0 50.0 -1.72 -1
1RTB I107L Sheet_9.9 5.0 40.0 -2.19 -1
1W3D V129G Coil_39.4 5.5 51.85 -1.0 -1
1BNI W94F Coil_70.9 5.8 25.0 -1.06 -1
1OTR E34H Helix_72.8 3.0 65.0 -3.08 -1
1YCC P76Y Coil_100.5 4.6 25.0 -2.07 -1
1CSP K13Q Turn_143.1 7.5 55.0 -0.14 -1
1L63 L118A Helix_10.2 5.4 65.3 -3.2 -1
1W3D I146A Turn_12.8 5.5 51.85 -2.7 -1
1AG2 T183A Helix_3.4 7.0 25.0 -4.62 -1
1CSP K5E Sheet_100.2 7.5 55.0 -3.11 -1
1CSP V20E Turn_20.0 7.5 55.0 -3.59 -1
1LZ1 G37Q Sheet_39.1 2.7 64.9 -0.26 -1
2CI2 T22G Sheet_53.5 6.3 25.0 -1.16 -1
2LZM R119A Helix_115.1 3.01 51.65 -0.18 -1
1PGA T2P Sheet_86.6 5.5 25.0 -2.7 -1
1STN A90S Coil_0.0 7.0 20.0 -2.0 -1
1PGA T53S Sheet_29.1 5.2 60.0 -0.49 -1
1FLV A101L Helix_0.1 7.0 44.15 -0.53 -1
1W3D V129A Coil_39.4 5.5 51.85 -0.7 -1
1RGG T72V Sheet_19.2 7.0 48.4 -0.2 -1
1OTR Q41T Sheet_0.2 3.75 50.0 -0.43 -1
2AFG L73V Sheet_7.2 6.6 40.05 -1.46 -1
1OTR L67A Sheet_0.1 3.75 50.0 -2.82 -1
2DRI A188C null 7.6 25.0 -1.8 -1
1BNI T16S Helix_104.3 6.3 25.0 -1.79 -1
1VQB C33V Sheet_0.0 7.0 25.0 -0.1 -1
1LZ1 I59A Sheet_3.0 2.7 49.2 -1.31 -1
1FTG I22V Helix_0.0 7.0 44.15 -1.39 -1
2LZM V87I Helix_3.4 5.35 61.0 -0.3 -1
1VQB D36C Sheet_49.6 7.0 25.0 -1.02 -1
1BNI T26S Coil_39.5 6.3 25.0 -0.56 -1
3SSI V13L Sheet_56.2 7.0 82.21 -2.21 -1
1WQ5 C81S Helix_0.0 9.0 50.0 -1.41 -1
1W3D V149A Turn_8.1 5.5 51.85 -2.8 -1
1LZ1 I59M Sheet_3.0 2.7 64.9 -1.29 -1
1ROP D30W Turn_126.0 7.0 69.0 -0.4 -1
2ABD E67A Helix_97.3 5.3 5.0 -0.36 -1
1L63 F104A Helix_32.0 5.4 65.3 -2.7 -1
1BNI I25A Coil_19.9 6.3 25.0 -3.5 -1
CspB-TB E48Q null 7.5 55.0 -0.45 -1
1CDC I18V null 7.0 25.0 -1.17 -1
1BNI A32P Helix_92.3 6.3 25.0 -4.1 -1
1RTB A4S Helix_48.7 7.0 61.7 -0.57 -1
1BNI R83K Coil_66.7 6.3 25.0 -4.13 -1
1BVC I28L Helix_1.8 11.0 76.5 -0.6 -1
1BNI V10A Helix_0.0 6.3 25.0 -3.4 -1
1BNI T6H Helix_74.5 8.9 25.0 -1.56 -1
1RN1 Y42W Sheet_13.9 6.0 25.0 -0.14 -1
1ANK G85V Coil_7.5 7.2 51.8 -2.4 -1
1C9O E46A Sheet_56.0 7.0 70.0 -0.22 -1
1PIN G20A Coil_54.7 7.0 40.0 -0.86 -1
1PGA T53Q Sheet_29.1 5.2 60.0 -0.98 -1
1WQ5 E49S Sheet_0.7 7.0 25.0 -1.4 -1
1AM7 H31D Turn 7.0 25.0 -1.6 -1
