# Supplementary material for: Towards sequence-based prediction of mutation-induced stability changes in unseen non-homologous proteins
Source: BMC Genomics. 2014 Jan 24;15(Suppl 1):S4. doi: 10.1186/1471-2164-15-S1-S4 (PMC4046685; doi:10.1186/1471-2164-15-S1-S4)
Supplement: Supplementary file 1 — Additional file 1: Data set S1914. The files containing the S1914 data set, as well as training, cross-validation, and test splits are available in a white-space-delimited tabular text format. All files are compressed in a single zip archive S1914.zip. (ZIP 2 MB) [file 12864_2014_5677_MOESM1_ESM.zip › S1914/unseen-residue/unseen-mutation_cross-validation/replication6/S1914.train6.fold2]

1HFY T29V Helix_0.0 7.0 25.0 1.86 1
4LYZ G102R Coil_64.1 6.4 74.0 0.38 1
1HFY T33I Helix_18.4 2.0 20.0 0.18 1
1CSP E3L Sheet_78.4 7.0 70.0 1.6 1
1RN1 D49A Coil_144.8 7.0 25.0 0.5 1
1RTB H119A Sheet_70.1 6.0 25.0 0.2 1
2ABD K52M Helix_74.4 5.3 5.0 0.18 1
2RN2 K117R Sheet_118.0 5.5 52.7 0.03 1
2HPR G49E Helix_18.7 7.0 25.0 1.4 1
1C9O S24D Coil_97.1 7.0 70.0 0.22 1
1POH K49N Helix_91.6 7.0 25.0 0.4 1
1RGG D25K Helix_126.6 7.0 25.0 0.9 1
4LYZ F34Y Helix_71.8 6.4 74.0 0.19 1
1CSP E66K Coil_46.8 7.0 70.0 2.17 1
2LZM G113A Helix_58.1 6.5 64.7 0.3 1
1POH K49G Helix_91.6 7.0 25.0 1.2 1
1CSP E66L Coil_46.8 7.0 70.0 2.1 1
1OTR E34A Helix_72.8 3.0 65.0 0.07 1
5CRO Y26V Coil_162.9 7.0 45.0 0.9 1
2LZM M120L Helix_33.0 3.0 47.0 0.5 1
1LZ1 V110P Helix_92.4 2.8 68.8 0.5 1
1MBG V103I Helix_0.0 7.5 25.0 0.69 1
2AFG H21Y Sheet_6.5 7.3 39.8 0.754 1
1VQB L28V Sheet_62.9 7.0 25.0 0.55 1
1BVC L29M Helix_4.8 11.0 76.5 0.1 1
2LZM A41D Helix_39.0 5.4 65.15 0.29 1
1W4H P133A Helix_123.7 7.0 9.85 0.38 1
1RGG D79I Sheet_12.4 7.0 52.6 2.85 1
CspB-TB K12E null 7.5 55.0 0.43 1
1WQ5 G211V Sheet_0.0 7.8 25.0 0.5 1
1STN V66L Helix_2.3 7.0 51.4 0.8 1
2AFG L44F Sheet_0.0 7.3 39.8 0.31 1
1LZ1 V110I Turn_92.4 2.7 64.9 0.86 1
1K9Q A20R null 7.0 65.0 0.89 1
2LZM I3F Helix_19.8 6.5 64.7 -1.1 -1
1BNI T26G Coil_39.5 6.3 25.0 -1.54 -1
4LYZ K13D Helix_76.5 9.5 20.0 -6.69 -1
3HHR S71Q Coil_36.6 8.0 20.0 -1.28 -1
1LZ1 V99T Helix_2.6 2.7 64.9 -0.5 -1
CspB-TB D10K null 7.5 55.0 -2.72 -1
1CYO V61K Turn_112.1 7.0 25.0 -2.39 -1
1OTR Q41N Sheet_0.2 3.75 50.0 -2.56 -1
1OTR L67S Sheet_0.1 3.75 50.0 -3.3 -1
1LZ1 V74Y c_93.3 2.7 64.9 -0.24 -1
1ZG4 R164S null 7.0 50.6 -0.61 -1
1HFZ V42G Sheet_15.7 7.4 56.2 -1.15 -1
2RN2 A52S Helix_0.3 3.2 53.0 -1.8 -1
1PIN P8A Turn_25.3 7.0 40.0 -0.97 -1
1LZ1 G68A Turn_69.7 2.7 64.9 -0.12 -1
1BVC I28M Helix_1.8 11.0 76.5 -0.6 -1
3SSI V13I Sheet_56.2 7.0 82.21 -0.84 -1
1LZ1 I59Y Sheet_3.0 2.7 64.9 -3.78 -1
2LZM S90H Helix_38.0 6.5 63.0 -1.1 -1
1C9O L66E Coil_112.1 7.0 70.0 -1.24 -1
2LZM Q105A Helix_58.1 5.8 66.3 -0.6 -1
2CI2 K43G Helix_9.0 6.25 25.0 -3.19 -1
2LZM R119E Helix_115.1 5.35 66.7 -0.04 -1
2LZM R119H Helix_115.1 5.4 65.15 -0.29 -1
2AFG C83S Turn_0.1 6.6 25.0 -1.91 -1
1AJ3 W22F Helix_79.1 7.5 25.0 -1.11 -1
2LZM Q105G Helix_58.1 5.8 66.3 -1.5 -1
1MGR Y11F null 7.0 25.0 -0.6 -1
1BPI G57A Coil_42.9 7.0 39.0 -0.2 -1
3SSI M103A Helix_0.5 7.0 82.21 -2.32 -1
2LZM L99V Helix_0.0 5.7 64.88 -2.0 -1
1RTB V54A Helix_0.0 5.0 40.0 -2.58 -1
1AG2 F198S Coil_12.3 7.0 25.0 -2.46 -1
1CSP N10K Sheet_52.1 7.5 55.0 -1.51 -1
1FTG V31A Helix_5.0 7.0 44.15 -1.72 -1
2LZM R80K Helix_181.6 5.4 65.15 -0.17 -1
1RGG Y49F null 7.0 25.0 -0.2 -1
1OTR E34R Helix_72.8 3.0 65.0 -3.51 -1
1BNI D8G Helix_87.9 6.3 25.0 -1.17 -1
1LZ1 G16A Turn_43.8 2.7 64.9 -1.39 -1
2LZM F153V Helix_0.1 5.7 64.88 -1.8 -1
1RX4 V75C Sheet_12.2 7.8 15.0 -0.2 -1
2LZM T157S Coil_58.0 2.0 42.0 -0.66 -1
1CLW G244R Coil_40.8 7.4 88.4 -4.0 -1
1RTB D121A Coil_12.0 6.0 25.0 -2.2 -1
1LZ1 V2S Sheet_101.4 2.7 64.9 -1.41 -1
1L63 I27M Sheet_0.0 5.4 65.3 -3.1 -1
1RGG V57T Coil_0.0 7.0 48.4 -4.4 -1
1L63 F104M Helix_32.0 5.4 65.3 -0.4 -1
2LZM I3Y Helix_19.8 6.5 64.7 -2.3 -1
1RTB P93A Coil_104.0 4.2 56.05 -2.7 -1
1CSP K13E Turn_143.1 7.5 55.0 -0.29 -1
1BNI I4V Coil_63.0 6.3 25.0 -0.6 -1
1YCC N52S Helix_16.8 5.0 26.85 -1.29 -1
1RTB I106V Sheet_0.0 5.0 40.0 -0.8 -1
1HFZ I59W Coil_69.3 7.4 56.2 -0.93 -1
2LZM S44G Helix_67.8 3.01 51.68 -0.53 -1
1LZ1 Y20F Turn_50.9 2.7 64.9 -0.5 -1
1BVC M131A Helix_0.0 7.8 4.0 -2.2 -1
1BNI N58A Turn_23.3 6.3 25.0 -2.7 -1
1RN1 Y57F Sheet_13.5 7.0 25.0 -0.5 -1
1BPI R20A Sheet_35.4 7.0 39.0 -1.8 -1
2TRX L78R Sheet_0.3 7.0 85.32 -4.0 -1
1BNI S91A Sheet_1.1 6.3 25.0 -1.9 -1
1CDC V78A null 7.0 25.0 -3.01 -1
1RTB A5S Helix_30.3 7.0 61.7 -0.37 -1
1BNI D8S Helix_87.9 6.3 25.0 -0.97 -1
3HHR E74D Helix_52.4 8.0 20.0 -0.55 -1
1W3D I146V Turn_12.8 5.5 51.85 -1.2 -1
1CYO V45G Helix_78.1 7.0 25.0 -1.91 -1
1PIN R17G Turn_218.4 7.0 40.0 -0.22 -1
1W3D A139G Helix_0.7 5.5 51.85 -2.3 -1
1STN L89F Coil_25.9 5.38 40.0 -1.2 -1
2LZM F153I Helix_0.1 5.7 64.88 -0.2 -1
1W4H H166G Helix_24.3 7.0 9.85 -1.58 -1
2CI2 N75A Coil_41.5 6.25 25.0 -0.83 -1
1LZ1 A32S Helix_0.0 2.7 64.9 -0.33 -1
1W3D V149G Turn_8.1 5.5 51.85 -4.1 -1
1W4H L139A Helix_8.0 7.0 9.85 -3.5 -1
2LZM A160T Turn_16.4 6.0 65.5 -1.65 -1
1CAH C206S Coil_9.0 7.5 23.0 -0.6 -1
2LZM A98S Helix_0.0 3.0 51.55 -2.5 -1
2CI2 I39V Helix_0.0 6.3 25.0 -1.27 -1
1FC1 Q347A null 7.4 20.0 -1.1 -1
2LZM T59N Coil_71.8 6.5 63.0 -1.1 -1
2ABD Y31N Helix_56.0 5.3 5.0 -1.52 -1
1W4H L131A Coil_51.8 7.0 9.85 -0.94 -1
1CLW G323D Coil_13.9 7.4 88.4 -0.4 -1
3MBP Y283D Turn_56.5 7.6 25.0 -3.2 -1
1BNI A32H Helix_92.3 6.3 25.0 -0.8 -1
1OTR E34K Helix_72.8 3.0 65.0 -2.15 -1
1BVC L9A Helix_56.0 9.6 82.2 -0.4 -1
2LZM S44C Helix_67.8 3.01 51.68 -0.11 -1
1ANK D84H Coil_11.9 7.2 51.8 -1.4 -1
1LZ1 I23V Turn_12.3 2.7 49.2 -0.41 -1
