# Supplementary material for: Towards sequence-based prediction of mutation-induced stability changes in unseen non-homologous proteins
Source: BMC Genomics. 2014 Jan 24;15(Suppl 1):S4. doi: 10.1186/1471-2164-15-S1-S4 (PMC4046685; doi:10.1186/1471-2164-15-S1-S4)
Supplement: Supplementary file 1 — Additional file 1: Data set S1914. The files containing the S1914 data set, as well as training, cross-validation, and test splits are available in a white-space-delimited tabular text format. All files are compressed in a single zip archive S1914.zip. (ZIP 2 MB) [file 12864_2014_5677_MOESM1_ESM.zip › S1914/unseen-residue/unseen-mutation_cross-validation/replication6/S1914.train6.fold3]

2LZM S44T Helix_67.8 3.01 51.68 0.01 1
1WQ5 E49C Sheet_0.7 7.0 25.0 2.2 1
1B5M D60R Turn_124.9 7.2 25.0 0.33 1
2LZM S44M Helix_67.8 3.01 51.68 0.33 1
1ROP D30Q Turn_126.0 7.0 69.0 1.8 1
1ROP D30H Turn_126.0 7.0 69.0 0.9 1
1OTR E34T Helix_72.8 3.0 65.0 1.51 1
2LZM N132F Helix_41.0 5.4 66.48 1.3 1
1BTA C82A Coil_39.2 7.4 25.0 0.48 1
1ARR P8L Sheet_46.3 7.5 25.0 2.49 1
1HME I38H Helix_138.6 7.0 20.0 0.0 1
2AFG L44P Sheet_0.0 6.6 40.05 0.69 1
1ROP D30R Turn_126.0 7.0 69.0 0.8 1
1FTG E61K Turn_108.5 7.0 44.15 0.24 1
1C9O N11S Turn_74.5 7.0 70.0 0.33 1
1N0J Q143N Turn_0.0 7.8 70.0 2.79 1
2LZM Q123E Helix_92.0 6.5 64.5 0.4 1
1RGG Q38A Coil_104.3 7.0 49.0 1.0 1
1HFY T29I Helix_0.0 7.0 25.0 3.23 1
1SHG F52Y Sheet_50.9 7.0 24.85 0.44 1
CspB-TB K42Q null 7.5 55.0 0.07 1
2LZM I3L Helix_19.8 6.5 64.7 0.4 1
2LZM N116A Helix_76.7 3.01 51.65 0.17 1
2LZM D20N Sheet_46.2 5.4 65.1 1.3 1
2RN2 A52L Helix_0.3 3.2 53.0 1.3 1
2LZM S44E Helix_67.8 3.01 51.68 0.0 1
1POH K49D Helix_91.6 7.0 25.0 1.8 1
1HFY A30I Helix_0.0 2.0 20.0 0.3 1
1LZ1 V110G Turn_92.4 2.7 64.9 0.48 1
2LZM N40D Helix_108.9 5.4 65.15 0.44 1
1AAR H68Q Sheet_74.2 5.0 25.0 0.55 1
1POH S46N Helix_31.8 7.0 30.0 0.4 1
2RN2 D10E Sheet_18.4 9.0 47.0 1.0 1
1IRO V24I Sheet_4.5 9.08 107.0 0.36 1
2CI2 V79G Coil_39.4 6.3 25.0 -3.24 -1
2LZM H31N Sheet_34.2 5.5 66.0 -4.0 -1
1PIN P8G Turn_25.3 7.0 40.0 -0.92 -1
1BNI N5A Coil_12.7 6.3 25.0 -1.9 -1
2CI2 V57A Coil_61.9 6.25 25.0 -1.47 -1
1LZ1 V74R Coil_93.3 2.7 64.9 -0.07 -1
2LZM M120A Helix_33.0 3.01 51.65 -0.2 -1
1BNI V36T Coil_71.8 6.3 25.0 -1.1 -1
4LYZ D101Q Coil_94.7 6.4 74.0 -0.08 -1
1VQB F68V Sheet_63.0 7.0 25.0 -2.5 -1
2LZM L99F Helix_0.0 5.7 64.88 -0.3 -1
1W4H S132G Coil_19.9 7.0 9.85 -0.47 -1
1VQB D36N Sheet_49.6 7.0 25.0 -0.5 -1
1STN W140H Helix_54.8 7.0 20.0 -0.4 -1
1VQB V19C Sheet_101.0 7.0 25.0 -0.15 -1
2LZM T157E Coil_58.0 3.0 53.6 -0.8 -1
1LZ1 G72A Turn_62.0 2.7 64.9 -0.36 -1
1BNI T6E Coil_74.5 6.3 25.0 -0.27 -1
2ABD V12A Helix_7.9 5.3 5.0 -1.69 -1
1W3D A165G Helix_55.1 5.5 51.85 -0.9 -1
3SSI M103V Helix_0.5 7.0 82.21 -1.84 -1
1PIN V22A Sheet_66.3 7.0 40.0 -0.26 -1
2CI2 E33D Helix_99.3 6.25 25.0 -0.52 -1
2RN2 V74A Helix_0.6 5.5 52.0 -3.4 -1
1RTP A21P Turn_71.3 7.4 45.8 -1.92 -1
1PIN P9G Turn_100.4 7.0 40.0 -0.49 -1
1BNI A32G Helix_92.3 6.3 25.0 -0.9 -1
2CI2 S31G Helix_24.0 6.25 25.0 -0.8 -1
1PGA A23P Helix_29.5 5.5 25.0 -0.3 -1
1CYO V61Y Turn_112.1 7.0 25.0 -1.34 -1
1CDC L16V null 7.0 25.0 -2.2 -1
2ABD L15A Coil_0.6 5.3 5.0 -3.1 -1
1L63 V87A Helix_3.8 5.4 65.3 -1.5 -1
2LZM I3T Helix_19.8 6.5 64.7 -2.3 -1
1RGG E54Q Sheet_15.6 7.0 49.0 -1.7 -1
4LYZ F3Y Sheet_15.5 6.4 74.0 -0.45 -1
1VQB C33T Sheet_0.0 7.0 25.0 -2.3 -1
1BPI T32A Sheet_79.0 7.0 39.0 -0.1 -1
1TPK V65T Sheet_0.2 4.5 64.3 -1.0 -1
1CLW E309V Sheet_28.8 7.4 88.4 -2.3 -1
1CDC I57V null 7.0 25.0 -0.43 -1
1BNI L95G Coil_49.8 6.3 25.0 -4.7 -1
2HPR G49K h_18.7 7.0 25.0 -1.0 -1
1PIN K13A Sheet_122.3 7.0 40.0 -0.02 -1
1BNI A32V Helix_92.3 6.3 25.0 -0.9 -1
1BVC L11A Helix_44.0 9.6 82.2 -0.4 -1
2CI2 P25A Turn_71.2 6.25 25.0 -1.57 -1
1YYX A90G null 5.0 25.0 -2.87 -1
1YYX I72A null 5.0 25.0 -4.67 -1
1FC1 K409A null 7.4 20.0 -2.4 -1
2RN2 S68G Sheet_1.0 3.0 49.8 -2.4 -1
2LZM M6L Helix_0.0 3.0 47.0 -2.8 -1
1ANK R88G Coil_67.2 7.4 51.8 -0.2 -1
1RN1 Y68F Coil_8.0 7.0 25.0 -1.36 -1
1LZ1 V2L Sheet_106.7 2.7 64.9 -0.05 -1
2CI2 P52A Sheet_87.1 6.25 25.0 -0.17 -1
2LZM N101A Helix_0.2 5.4 59.0 -1.5 -1
1C9O R3L Sheet_154.1 7.0 70.0 -0.93 -1
1STN A60G Helix_60.7 7.0 20.0 -1.5 -1
2LZM I78V Helix_0.0 5.35 61.0 -0.8 -1
1BPI P8A Coil_108.6 7.0 39.0 -0.3 -1
1VQB L81T Sheet_21.2 7.0 25.0 -2.55 -1
1WQ5 G211D Sheet_0.0 7.8 25.0 -0.5 -1
2CI2 E34Q Helix_88.6 6.25 25.0 -0.47 -1
1CDC L89V null 7.0 25.0 -0.14 -1
1ROP D30V Turn_126.0 7.0 69.0 -0.4 -1
1CSP E21Q Turn_103.8 7.5 55.0 -0.31 -1
2LZM D92N Coil_63.2 6.7 62.4 -1.4 -1
1OTR I36F Coil_28.9 3.0 50.0 -0.86 -1
3MBP P133A Helix_40.3 7.4 63.0 -0.3 -1
1W3D D145N Coil_61.8 5.5 51.85 -0.9 -1
2LZM A98V Helix_0.0 3.0 40.0 -4.9 -1
1PGA G9P Turn_2.5 5.5 25.0 -2.4 -1
1VQB T62C Sheet_54.6 7.0 25.0 -0.35 -1
1RN1 S12A Sheet_43.9 7.0 25.0 -1.23 -1
1LZ1 V2G Sheet_106.7 2.7 64.9 -2.29 -1
1BNI T100G Turn_70.4 6.3 25.0 -2.8 -1
1BNI A32Q Helix_92.3 6.3 25.0 -0.5 -1
1FC1 T350A null 7.4 20.0 -0.1 -1
1CSP K7E Sheet 7.5 55.0 -3.59 -1
2CI2 I49G Sheet_75.3 6.3 25.0 -3.52 -1
1BNI G34T Coil_38.5 6.3 25.0 -3.37 -1
1CSP F15A Sheet_55.0 7.0 45.0 -2.05 -1
1BPI E49A Helix_115.0 7.0 39.0 -0.2 -1
1BNI N23A Turn_13.6 6.3 25.0 -2.2 -1
1RX4 V75I Sheet_12.2 7.8 15.0 -2.0 -1
1OTR V5N Sheet_0.0 3.75 50.0 -5.38 -1
1LZ1 V74A Coil_95.9 2.7 49.2 -0.43 -1
1PGA A24P Helix_59.5 5.5 25.0 -0.5 -1
1FLV G87A Sheet_0.0 7.0 44.15 -0.09 -1
1BPI D50A Helix_51.9 7.0 39.0 -0.4 -1
4LYZ R68K Coil_117.8 6.4 74.0 -0.04 -1
1BNI I55T Sheet_96.0 6.3 25.0 -0.6 -1
CspB-TB E48K null 7.5 55.0 -1.34 -1
2LZM D89A Helix_71.7 5.35 58.0 -0.5 -1
