# Supplementary material for: Towards sequence-based prediction of mutation-induced stability changes in unseen non-homologous proteins
Source: BMC Genomics. 2014 Jan 24;15(Suppl 1):S4. doi: 10.1186/1471-2164-15-S1-S4 (PMC4046685; doi:10.1186/1471-2164-15-S1-S4)
Supplement: Supplementary file 1 — Additional file 1: Data set S1914. The files containing the S1914 data set, as well as training, cross-validation, and test splits are available in a white-space-delimited tabular text format. All files are compressed in a single zip archive S1914.zip. (ZIP 2 MB) [file 12864_2014_5677_MOESM1_ESM.zip › S1914/unseen-residue/unseen-mutation_cross-validation/replication6/S1914.train6.fold4]

1RGG H85Q Turn_94.3 7.0 49.0 0.0 1
1CSP E3R Sheet_78.4 7.0 70.0 2.65 1
2LZM E108V Helix_48.8 5.4 65.2 0.7 1
1PGA T53F Sheet_45.2 5.2 25.0 1.01 1
3MBP P48S Helix_38.6 7.4 63.0 0.3 1
1OTR E34I Helix_72.8 3.0 65.0 1.65 1
2RN2 A52V Helix_0.3 3.2 53.0 1.7 1
1LZ1 Q58G Turn_12.9 2.7 64.9 1.86 1
1POH K49A Helix_91.6 7.0 25.0 1.6 1
1PIN R17A Turn_218.4 7.0 40.0 0.0 1
1BPI D3A Helix_114.8 7.0 39.0 0.2 1
1CSP S48E Sheet_26.4 7.5 55.0 0.1 1
5CRO Y26H Coil_162.9 7.0 45.0 1.9 1
1ROP D30E Turn_126.0 7.0 69.0 1.0 1
1KFW G406Q Turn_30.6 7.5 16.0 0.62 1
1HFZ L110R Helix_85.3 7.4 56.2 0.43 1
P08821 S27A null 7.0 48.6 0.73 1
2CI2 K30A Turn_84.8 6.25 25.0 0.42 1
2RN2 A52M Helix_0.3 3.2 53.0 0.5 1
1AYF D76E Helix_86.8 8.5 37.0 0.45 1
1LZ1 V110N Helix_92.4 2.7 64.9 0.07 1
CspB-TB K12Q null 7.5 55.0 0.53 1
1BNI Y103F Coil_60.3 6.3 25.0 0.0 1
2LZM S44Q Helix_67.8 3.01 51.68 0.27 1
2RN2 G23A Sheet_0.0 5.5 52.5 0.5 1
1VQB A86V Sheet_98.4 7.0 25.0 0.25 1
2AFG F108Y Sheet_9.8 7.3 39.8 0.331 1
1BNI N58D Turn_23.3 6.3 25.0 0.5 1
1CSP S48R Sheet_26.4 7.0 70.0 1.58 1
1LZ1 V110R Helix_92.4 2.7 64.9 0.88 1
1HFZ L110H Helix_85.3 7.4 56.2 1.39 1
2RN2 V74I Helix_0.6 5.5 52.0 0.6 1
1RX4 V88A Coil_51.9 7.2 20.0 0.2 1
4LYZ M12F Helix_0.6 2.7 66.0 0.28 1
1STN L36A Coil_0.0 7.0 20.0 -3.6 -1
1PGA T53N Sheet_29.1 5.2 60.0 -0.84 -1
1W4H A168G Helix_88.4 7.0 9.85 -0.07 -1
2LZM T59G Coil_71.8 6.5 63.0 -1.6 -1
1IOB T9L Sheet_5.4 6.5 25.0 -0.7 -1
1STN D77A Coil_3.6 7.0 20.0 -3.2 -1
1LZ1 I89V Coil_5.3 2.7 49.2 -0.35 -1
1CSP E19Q Sheet_79.8 7.5 55.0 -0.19 -1
1RX4 V75R Sheet_12.2 7.8 15.0 -2.8 -1
1OTR E34P Helix_72.8 3.0 65.0 -2.13 -1
4LYZ M12L Helix_0.6 2.7 66.0 -0.57 -1
1LZ1 I59T Sheet_3.0 2.7 64.9 -2.22 -1
1L63 I17A Sheet_16.4 5.4 65.3 -2.3 -1
1LZ1 V110F Turn_92.4 2.7 64.9 -0.05 -1
1BNI G34N Coil_38.5 6.3 25.0 -2.75 -1
2LZM K60H Helix_107.0 6.5 63.0 -0.1 -1
2LZM Q122A Helix_75.8 3.01 51.65 -0.24 -1
1YYX M58A null 5.0 25.0 -3.61 -1
1FTG I51V Sheet_0.0 7.0 44.15 -1.83 -1
1RGG N39D Turn_17.1 7.0 48.4 -1.5 -1
1L63 L84A Helix_0.0 5.4 65.3 -3.7 -1
2CI2 I48V Sheet_33.8 6.3 25.0 -1.09 -1
1STN W140Y Helix_54.8 7.0 20.0 -1.1 -1
1BVC L29V Helix_4.8 11.0 76.5 -1.7 -1
2CI2 E34N Helix_88.6 6.25 25.0 -1.07 -1
1BPI G36S Coil_0.6 4.6 72.6 -0.7 -1
1VQB V70T Sheet_104.6 7.0 25.0 -1.75 -1
1RN1 N9A Sheet_44.0 7.0 25.0 -0.9 -1
1LZ1 V74N c_93.3 2.7 64.9 -0.33 -1
1BPI T54A Helix_50.1 7.0 39.0 -0.1 -1
1YYX A87G null 5.0 25.0 -3.03 -1
1MBG V103A Helix_0.0 7.5 25.0 -2.32 -1
1RTB F46A Sheet_0.0 6.0 24.85 -6.36 -1
2LZM I3E Helix_19.8 6.5 64.7 -2.0 -1
2LZM T157H Coil_58.0 2.0 42.0 -2.1 -1
1RGG D79E Sheet_12.4 7.0 52.6 -0.3 -1
1BPI I18A Sheet_68.4 7.0 39.0 -1.5 -1
1C9O E50K Sheet_54.3 7.0 75.0 -0.5 -1
2CI2 V53A Sheet_77.9 6.3 25.0 -0.64 -1
1ROP D30L Turn_126.0 7.0 69.0 -0.1 -1
1RX4 E139K Sheet_74.0 7.8 15.0 -2.36 -1
1C9O R3K Sheet_154.1 7.0 70.0 -0.19 -1
1ROP D30P Turn_126.0 7.0 69.0 -1.6 -1
1PGA T53L Sheet_29.1 5.2 60.0 -0.91 -1
1PGA T53C Sheet_29.1 5.2 60.0 -0.58 -1
1BNI N84A Coil_50.8 6.3 25.0 -2.0 -1
1RGG V43T Coil_38.1 7.0 48.4 -0.5 -1
2CI2 E33Q Helix_99.3 6.25 25.0 -0.29 -1
1CAH W5F Coil_64.6 7.5 23.0 -2.4 -1
2LZM F153A Helix_0.1 5.7 64.88 -3.8 -1
1RTB P114A Sheet_112.1 4.2 56.05 -3.2 -1
2LZM I3W Helix_19.8 6.5 64.7 -2.8 -1
1ZG4 G238S null 7.0 50.6 -1.25 -1
1BNI A32K Helix_92.3 6.3 25.0 -0.2 -1
3SSI M103G Helix_0.5 7.0 82.21 -6.82 -1
1OTR Q41V s_0.2 3.75 50.0 -0.05 -1
1PGA A48P Turn_95.2 5.5 25.0 -0.7 -1
2LZM I78M Helix_0.0 5.42 65.3 -1.5 -1
1BPI N44A Coil_21.5 7.0 39.0 -3.3 -1
1LZ1 V2F Sheet_106.7 2.7 64.9 -0.86 -1
2LZM L99I Helix_0.0 5.7 64.88 -1.5 -1
1VQB L81C Sheet_21.2 7.0 25.0 -1.85 -1
2CI2 T22A Sheet_53.5 6.3 25.0 -0.85 -1
1W4H I135V Helix_4.7 7.0 9.85 -0.03 -1
2CI2 I49T Sheet_75.3 6.3 25.0 -1.34 -1
1LRP A49V Helix_35.6 8.0 51.5 -1.22 -1
1AYF H56T Sheet_5.6 8.5 37.0 -1.19 -1
1L63 L66M Helix_3.9 5.4 65.3 -1.0 -1
1OTR L67T Sheet_0.1 3.75 50.0 -2.92 -1
1PIN E12A Sheet_73.2 7.0 40.0 -0.48 -1
1RTB F46V Sheet_0.0 6.0 24.85 -4.54 -1
1PGA T53W Sheet_29.1 5.2 60.0 -0.32 -1
1LZ1 V110Y Helix_92.4 2.7 64.9 -0.14 -1
2LZM Q123A Helix_92.5 3.01 51.65 -0.22 -1
2LZM T59S Coil_71.8 6.5 63.0 -0.2 -1
1LZ1 V2M Sheet_106.7 2.7 64.9 -0.31 -1
1BNI A32Y Helix_92.3 6.3 25.0 -0.8 -1
2LZM T157N Coil_58.0 3.0 53.6 -1.2 -1
1CSP D25Q Coil_56.3 7.5 55.0 -0.81 -1
1RGG Y51F null 7.0 25.0 -2.3 -1
1OTR I36L Coil_28.9 3.0 50.0 -1.31 -1
1POH S46A Helix_31.8 7.0 30.0 -1.0 -1
2LZM F153M Helix_0.1 5.7 64.88 -0.6 -1
1LZ1 D18N Turn_67.1 4.0 65.0 -1.7 -1
1PGA T53H Sheet_29.1 5.2 60.0 -0.99 -1
2CI2 I49A Sheet_75.3 6.3 25.0 -2.12 -1
1BPI P9A Coil_49.1 7.0 39.0 -0.8 -1
P08505 H31A null 7.4 25.0 -0.3 -1
1BNI A32W Helix_92.3 6.3 25.0 -1.0 -1
1BNI V36A Coil_71.8 6.3 25.0 -1.3 -1
1VQB V35M Sheet_8.5 7.0 25.0 -0.53 -1
1VQB V43C Sheet_55.5 7.0 25.0 -1.05 -1
1STN F34C null 7.6 20.0 -2.8 -1
2LZM M6I Helix_0.0 6.0 65.5 -1.38 -1
1STN I18M Coil_49.1 5.42 40.0 -0.2 -1
