# Supplementary material for: Towards sequence-based prediction of mutation-induced stability changes in unseen non-homologous proteins
Source: BMC Genomics. 2014 Jan 24;15(Suppl 1):S4. doi: 10.1186/1471-2164-15-S1-S4 (PMC4046685; doi:10.1186/1471-2164-15-S1-S4)
Supplement: Supplementary file 1 — Additional file 1: Data set S1914. The files containing the S1914 data set, as well as training, cross-validation, and test splits are available in a white-space-delimited tabular text format. All files are compressed in a single zip archive S1914.zip. (ZIP 2 MB) [file 12864_2014_5677_MOESM1_ESM.zip › S1914/unseen-residue/unseen-mutation_cross-validation/replication6/S1914.train6.fold5]

5CRO A36S Helix_66.0 3.0 45.0 0.4 1
1BPI L29A Sheet_110.9 7.0 39.0 0.0 1
1PGA D47A Turn_114.0 7.0 25.0 0.36 1
2LZM S44W Helix_67.8 3.01 51.68 0.05 1
1ROP D30C Turn_126.0 7.0 69.0 0.8 1
1OTR E34F Helix_72.8 3.0 65.0 0.72 1
1WQ5 E49F Sheet_0.7 7.0 25.0 2.4 1
5CRO Y26L Coil_162.9 7.0 45.0 1.1 1
2RN2 A52I Helix_0.3 3.2 53.0 1.9 1
2LZM S44H Helix_67.8 3.01 51.68 0.04 1
1VQB E30F Sheet_29.6 7.0 25.0 1.02 1
1CSP E53Q Sheet_115.9 7.5 55.0 0.19 1
1MBG V103L Helix_0.0 7.5 25.0 2.44 1
1RN1 Y24W Helix_35.6 6.0 25.0 1.24 1
1PIN S18G Turn_125.0 7.0 40.0 0.02 1
1RN1 N36A Turn_67.8 7.0 25.0 0.03 1
2LZM S44A Helix_67.8 6.7 62.2 0.34 1
2LZM A41V Helix_39.0 5.4 66.51 0.3 1
2LZM T109N Helix_116.8 6.7 62.4 0.1 1
1BPI K46A Coil_165.3 7.0 39.0 0.1 1
2LZM S44Y Helix_67.8 3.01 51.68 0.19 1
2RN2 Q80L Coil_106.5 3.0 50.1 0.3 1
1LZ1 A96M Helix_0.0 2.7 64.9 0.02 1
1LZ1 I59L Sheet_3.0 2.7 64.9 0.0 1
1AAR R42E Sheet_84.1 5.0 25.0 1.63 1
2RN2 Q76L Helix_57.3 3.0 50.1 0.24 1
2RN2 A52C Helix_0.3 3.2 53.0 0.8 1
5CRO Y26D Coil_162.9 7.0 45.0 2.7 1
1YCC N52A Helix_16.8 4.6 26.85 0.63 1
1RGG D79F Sheet_12.4 7.0 52.6 3.0 1
1WQ5 E49I Sheet_0.7 7.0 25.0 8.0 1
1CSP K65I Sheet_94.3 7.0 70.0 1.53 1
2LZM S44I Helix_67.8 3.01 51.68 0.31 1
2RN2 A52F Helix_0.3 3.2 53.0 0.5 1
2LZM A41S Helix_39.0 3.0 51.55 -0.6 -1
1RGG V2T Coil_36.5 7.0 48.4 -0.9 -1
1STN G79S Coil_18.6 7.0 20.0 -2.4 -1
1BVC F123K Coil_1.0 7.8 4.0 -2.1 -1
1RGG R65A Coil_31.3 7.0 49.0 -1.0 -1
1BPI G36A Coil_0.2 7.0 39.0 -2.1 -1
1PGA T53D Sheet_29.1 5.2 60.0 -2.21 -1
2LZM I3D Helix_19.8 6.5 64.7 -3.2 -1
1W4H I135A Helix_4.7 7.0 9.85 -1.63 -1
1CYO V61E Turn_112.1 7.0 25.0 -1.05 -1
1OTR Q41L Sheet_0.2 3.75 50.0 -0.26 -1
1YCC P76V Coil_100.5 4.6 25.0 -1.07 -1
1BNI T6N Coil_74.5 6.3 25.0 -1.27 -1
1WQ5 G211R Sheet_0.0 7.8 4.0 -0.1 -1
1YYX L68A null 5.0 25.0 -4.03 -1
3HHR S71V Coil_36.6 8.0 20.0 -1.19 -1
1VQB C33L Sheet_0.0 7.0 25.0 -1.3 -1
1WQ5 C81V Helix_0.0 9.0 50.0 -1.32 -1
1OTR E34G Helix_72.8 3.0 65.0 -1.39 -1
1RN1 D76A Sheet_3.4 7.0 15.0 -3.75 -1
2RN2 A52D Helix_0.3 3.2 53.0 -1.9 -1
1BNI T6A Coil_74.5 6.3 25.0 -2.29 -1
2CI2 S31A Sheet_24.0 6.3 46.45 -0.89 -1
1BNI S28G Helix_78.5 6.3 25.0 -0.45 -1
1AG2 V180I Helix_41.5 7.0 25.0 -0.5 -1
1BNI T6G Coil_74.5 6.3 25.0 -1.27 -1
1YCC P76W Coil_100.5 4.6 25.0 -2.38 -1
1YYX M33A null 5.0 25.0 -3.5 -1
1BNI I55G Sheet_96.0 6.3 25.0 -3.1 -1
4LYZ M105T Helix_0.0 9.5 20.0 -0.24 -1
1RTB F46L Sheet_0.0 6.0 24.85 -3.2 -1
1VQB Y26R Sheet_81.9 7.0 25.0 -0.2 -1
2LZM L46A Helix_0.0 6.7 62.2 -1.86 -1
1W4H V163A Helix_0.0 7.0 9.85 -2.02 -1
1BNI V45A Helix_42.9 6.3 25.0 -1.8 -1
P01051 V54A null 7.0 25.0 -2.37 -1
1PGA T53M Sheet_29.1 5.2 60.0 -0.46 -1
1FC1 D399A null 7.4 20.0 -0.7 -1
1OTR V5A Sheet_0.0 3.75 50.0 -3.01 -1
1LZ1 V74D Coil_93.3 2.7 64.9 -0.43 -1
1LZ1 V99A Helix_3.4 2.7 49.2 -0.89 -1
1N0J I58T Helix_106.1 7.8 70.0 -2.7 -1
1RN1 V16A null 7.0 25.0 -2.19 -1
1WQ5 C81A Helix_0.0 9.0 50.0 -0.69 -1
1KFW G254P Turn_5.0 7.5 16.0 -0.65 -1
1TUP C242S Coil_19.1 7.2 10.0 -2.94 -1
1BPI P13A Coil_74.3 7.0 39.0 -1.2 -1
1BPI G37A Coil_34.4 7.0 39.0 -2.3 -1
1VQB F68L Sheet_63.0 7.0 25.0 -2.13 -1
1BNI I55A Sheet_96.0 6.3 25.0 -1.1 -1
2LZM I29A Turn_3.9 3.0 51.65 -2.6 -1
1RX4 V75Y Sheet_12.2 7.8 15.0 -2.3 -1
1W3D A168G Helix_86.9 5.5 51.85 -0.3 -1
1VQB C33S Sheet_0.0 7.0 25.0 -2.13 -1
1RN1 D49Y Coil_144.8 7.0 25.0 -0.5 -1
1WQ5 E49P Sheet_0.7 7.0 25.0 -0.6 -1
1BPI I19A Sheet_107.4 7.0 39.0 -2.1 -1
2LZM K48A Helix_151.1 6.7 62.2 -0.56 -1
2ABD L25A Helix_16.0 5.3 5.0 -1.02 -1
3BLS Y150F Coil_18.5 6.8 54.6 -0.7 -1
2LZM S44P Helix_67.8 3.01 51.68 -3.03 -1
1W4H L138A Helix_30.5 7.0 9.85 -1.67 -1
1CSP E53K Sheet_115.9 7.5 55.0 -0.19 -1
2LZM Q69P Helix_89.4 6.5 63.2 -2.9 -1
1LZ1 H78A Turn_152.1 2.7 64.9 -0.14 -1
1WQ5 C118S Helix_0.0 9.0 50.0 -2.27 -1
1WQ5 E49K Sheet_0.7 7.0 25.0 -0.9 -1
1CLW R285K Sheet_80.6 7.4 88.4 -10.3 -1
2LZM T59A Coil_71.8 6.5 63.0 -1.5 -1
1BVC L29A Helix_4.8 11.0 76.5 -2.4 -1
1RGG D17K null 7.0 25.0 -1.1 -1
1WQ5 C81G Helix_0.0 9.0 50.0 -1.58 -1
3SSI V13M Sheet_56.2 7.0 82.21 -5.92 -1
1VQB A86T Sheet_98.4 7.0 25.0 -0.35 -1
1WQ5 E49G Sheet_0.7 7.0 25.0 -1.7 -1
1TPK V65L Sheet_0.2 4.5 64.3 -1.9 -1
2LZM I3G Helix_19.8 6.5 64.7 -2.1 -1
1CSP V20Q Turn_20.0 7.5 55.0 -1.82 -1
1CSP D25K Coil_56.3 7.5 55.0 -1.39 -1
1LZ1 V74G Coil_93.3 2.7 64.9 -0.22 -1
1PIN H27G Turn_91.2 7.0 40.0 -0.68 -1
1RTB I107A Sheet_9.9 5.0 40.0 -2.84 -1
1W3D D162N Helix_23.3 5.5 51.85 -2.0 -1
1RTB Y97G Sheet_6.3 5.0 63.3 -11.7 -1
1RTB V63A Sheet_54.7 5.0 40.0 -2.02 -1
1BNI G34A Coil_38.5 6.3 25.0 -3.12 -1
1W3D D164G Helix_73.7 5.5 51.85 -3.7 -1
1IOB T9A Sheet_5.4 6.5 25.0 -0.8 -1
2LZM T152I Helix_0.0 5.4 59.0 -0.4 -1
1VQB L65P Coil_154.1 7.0 25.0 -0.75 -1
1BNI I109A Coil_45.0 6.3 25.0 -2.1 -1
1L63 I100A Helix_9.4 5.4 65.3 -2.5 -1
1STN E73A Sheet_45.8 7.0 20.0 -1.6 -1
2ABD Q33A Helix_1.3 5.3 5.0 -3.66 -1
1RTB P93S Coil_104.0 4.2 56.05 -2.1 -1
