# Supplementary material for: Towards sequence-based prediction of mutation-induced stability changes in unseen non-homologous proteins
Source: BMC Genomics. 2014 Jan 24;15(Suppl 1):S4. doi: 10.1186/1471-2164-15-S1-S4 (PMC4046685; doi:10.1186/1471-2164-15-S1-S4)
Supplement: Supplementary file 1 — Additional file 1: Data set S1914. The files containing the S1914 data set, as well as training, cross-validation, and test splits are available in a white-space-delimited tabular text format. All files are compressed in a single zip archive S1914.zip. (ZIP 2 MB) [file 12864_2014_5677_MOESM1_ESM.zip › S1914/unseen-residue/unseen-mutation_cross-validation/replication6/S1914.train6.fold6]

1BVC Q8A Helix_81.9 4.2 4.0 0.98 1
4LYZ D101A Coil_94.7 6.4 74.0 0.76 1
1RGG D79K Sheet_12.4 7.0 52.6 2.3 1
1TPK V65I Sheet_0.2 4.5 64.3 0.3 1
1POH K49M Helix_91.6 7.0 25.0 1.0 1
1LZ1 V74I Coil_93.3 2.7 64.9 0.45 1
2LZM D20S Sheet_46.2 5.4 65.1 0.7 1
1RGG D79R Sheet_12.4 7.0 52.6 2.7 1
1WQ5 E49L Sheet_0.7 7.0 25.0 6.2 1
1RN1 S17A Helix_62.7 7.0 25.0 0.67 1
2LZM T26S Sheet_6.4 5.4 65.15 0.57 1
1BNI S28E Helix_78.5 6.3 25.0 0.4 1
1AYF C95S Coil_66.0 8.5 37.0 0.96 1
1FLV V18L Helix_0.2 7.0 44.15 0.09 1
1AZP V30I Sheet_0.0 7.0 50.0 0.7 1
2RN2 D70N Coil_54.1 9.0 47.0 1.6 1
1YCC C102S Coil_1.2 6.0 46.5 2.8 1
1RN1 D49H Coil_144.8 7.0 25.0 1.1 1
1VQB T62V Sheet_54.6 7.0 25.0 0.65 1
1YCC C102T Coil_1.2 6.0 57.1 0.8 1
2CI2 K72N Turn_208.2 6.25 25.0 0.004 1
1RGG D25H null 7.0 25.0 0.9 1
1BNI T6D Coil_74.5 6.3 25.0 0.11 1
2LZM G113E Helix_58.1 5.4 65.15 0.3 1
1POH K49S Helix_91.6 7.0 25.0 1.2 1
1POH K49Q Helix_91.6 7.0 25.0 1.5 1
1BVC P88A Helix_75.0 9.6 82.2 0.6 1
2ABD D21A Helix_26.6 5.3 5.0 0.42 1
2LZM D20T Sheet_46.2 5.4 65.1 0.9 1
1CSP A46K Sheet_26.9 7.0 70.0 1.41 1
2LZM S44L Helix_67.8 3.01 51.68 0.39 1
P00782 K57E null 5.0 20.0 1.0 1
1SUP Q206C Sheet_64.6 8.0 58.8 1.25 1
1C9O E12K Helix_162.3 7.0 75.0 -0.43 -1
1WQ5 G211E Sheet_0.0 7.8 25.0 -0.4 -1
1STN W140L Helix_54.8 7.0 20.0 -4.5 -1
1C9O Y15F Sheet_66.4 7.0 70.0 -0.05 -1
1FC1 F405A null 7.4 20.0 -2.5 -1
1LZ1 I59S Sheet_3.0 2.7 64.9 -3.58 -1
1RRO P26A Helix_11.13 7.4 53.6 -0.74 -1
1BNI Q31G Helix_101.4 6.3 25.0 -0.98 -1
2ABD L80A Helix_3.3 5.3 5.0 -3.7 -1
2RN2 A52E Helix_0.3 3.2 53.0 -1.5 -1
1FC1 K370A null 7.4 20.0 -1.1 -1
1OTR E34D Helix_72.8 3.0 65.0 -0.22 -1
1VQB D50H Turn_41.1 7.0 25.0 -0.78 -1
1YYX L94A null 5.0 25.0 -1.73 -1
1FC1 V397A null 7.4 20.0 -0.6 -1
1RTB V54I Helix_0.0 5.0 40.0 -1.95 -1
3HHR E74A Helix_52.4 8.0 20.0 -0.49 -1
1WQ5 G211S Sheet_0.0 7.8 25.0 -0.7 -1
1FTG A84G Sheet_0.0 7.0 44.15 -1.8 -1
1BPI G12A Coil_17.1 7.0 39.0 -1.8 -1
1OTR E34N Helix_72.8 3.0 65.0 -0.88 -1
1BVC L49I Coil_6.0 11.0 76.5 -0.8 -1
1RN1 V16C null 7.0 25.0 -4.68 -1
1BNI V45T Helix_42.9 6.3 25.0 -2.4 -1
1ZG4 R164H null 7.0 49.9 -0.17 -1
1BNI R83Q Coil_66.7 6.3 25.0 -2.05 -1
1BVC D60A Helix_55.1 4.0 25.0 -0.13 -1
1RTB I106L Sheet_0.0 5.0 40.0 -1.79 -1
1YCC P76S Coil_100.5 4.6 25.0 -1.89 -1
2LZM D47A Helix_35.6 6.7 62.2 -0.95 -1
1YYX A36G null 5.0 25.0 -2.71 -1
2LZM D72P Helix_69.0 6.5 63.4 -2.7 -1
1AG2 Q217R Helix_41.0 7.0 25.0 -2.13 -1
1BNI A32C Helix_92.3 6.3 25.0 -1.0 -1
1AG2 E200K Helix_138.7 7.0 25.0 -0.14 -1
1PGA T53R Sheet_29.1 5.2 60.0 -0.96 -1
2WSY A18G Sheet_0.5 7.8 25.0 -1.3 -1
1VQB E30N Sheet_29.6 7.0 25.0 -0.55 -1
2LZM L99A Helix_0.0 5.7 64.88 -4.5 -1
1BNI D8A Helix_87.9 6.3 25.0 -0.9 -1
2LZM Q105E Helix_58.1 5.8 66.3 -1.1 -1
1RN1 D76S Sheet_3.4 7.0 15.0 -3.2 -1
1WQ5 E49D Sheet_0.7 7.0 25.0 -0.3 -1
2LZM L118I Helix_9.7 5.35 61.0 -1.2 -1
1VQB V45C Sheet_49.6 7.0 25.0 -0.05 -1
2LZM S44N Helix_67.8 3.01 51.68 -0.14 -1
3SSI M103I Helix_0.5 7.0 82.21 -1.89 -1
1LZ1 V130A Coil_60.6 2.7 49.2 -1.12 -1
1LZ1 G37A Coil_39.1 2.7 64.9 -0.29 -1
1LZ1 Y124F Turn_18.7 2.7 64.9 -0.36 -1
1IOB T9G Sheet_5.4 6.5 25.0 -2.6 -1
1BPI P2A Helix_67.8 7.0 39.0 -1.3 -1
1YCC K73I Helix_172.0 4.5 25.0 -0.4 -1
1LZ1 I89A Coil_5.4 2.7 64.9 -2.7 -1
2LZM L84M Helix_0.0 5.42 65.3 -1.9 -1
1W4H A130G Coil_42.0 7.0 9.85 -0.04 -1
1BVC L149A Coil_59.0 9.6 82.2 -1.6 -1
1W3D L159A Coil_61.8 5.5 51.85 -2.0 -1
1AG2 V210I Helix_0.0 7.0 25.0 -0.26 -1
1VQB V45L Sheet_49.6 7.0 25.0 -1.5 -1
1BPI M52A Helix_125.5 7.0 39.0 -1.7 -1
2RN2 A52Q Helix_0.3 3.2 53.0 -1.2 -1
1ROP D30I Turn_126.0 7.0 69.0 -0.8 -1
1HFZ W118H Helix_13.2 7.4 56.2 -0.6 -1
1LZ1 A96S Helix_0.0 2.7 64.9 -1.0 -1
1C9O E46K Sheet_56.0 7.0 75.0 -0.65 -1
1PIN N26D Sheet_0.9 7.0 40.0 -1.88 -1
1BNI T6Q Coil_74.5 6.3 25.0 -1.87 -1
1C2R K12D Helix_81.0 7.5 25.0 -1.3 -1
2LZM I3V Helix_19.8 6.5 64.7 -0.4 -1
2LZM K43A Helix_48.0 6.7 62.2 -1.03 -1
2LZM M120K Helix_33.0 3.0 47.0 -1.6 -1
1ROP D30F Turn_126.0 7.0 69.0 -0.1 -1
1BVC K77A Helix_100.8 4.0 25.0 -0.04 -1
1BVC G23A Helix_16.0 9.6 82.2 -1.1 -1
1BNI K27G Helix_67.8 6.3 25.0 -0.48 -1
1W3D L167A Helix_83.7 5.5 51.85 -1.2 -1
2CI2 V70A Sheet_12.1 6.3 25.0 -1.95 -1
1FTG V117A Coil_15.4 7.0 44.15 -1.74 -1
1WQ5 C118A Helix_0.0 9.0 50.0 -1.36 -1
2LZM L118M Helix_9.7 5.42 65.3 -0.7 -1
2RN2 E48A Helix_19.0 9.0 47.0 -0.3 -1
1FTG A101V Helix_1.6 7.0 43.25 -0.16 -1
1W4H A140G Helix_81.3 7.0 9.85 -1.02 -1
1VQB Y41F Coil_170.1 7.0 25.0 -0.3 -1
2CI2 T22V Sheet_53.5 6.3 25.0 -0.32 -1
1BNI D75N Sheet_0.5 6.3 25.0 -4.9 -1
2CI2 I76A Coil_1.0 6.3 25.0 -4.25 -1
2LZM F67A Helix_10.5 3.0 51.65 -1.9 -1
1VQB V70P Turn_104.6 7.0 25.0 -2.52 -1
1BVC Q8G Helix_81.9 4.2 4.0 -0.56 -1
1BNI R69S Coil_36.2 6.3 25.0 -2.72 -1
2RN2 Q113P Helix_97.3 5.5 52.0 -0.6 -1
1RTB P93G Coil_104.0 6.0 61.6 -2.2 -1
2RN2 A52H Helix_0.3 3.2 53.0 -3.6 -1
