# Supplementary material for: Towards sequence-based prediction of mutation-induced stability changes in unseen non-homologous proteins
Source: BMC Genomics. 2014 Jan 24;15(Suppl 1):S4. doi: 10.1186/1471-2164-15-S1-S4 (PMC4046685; doi:10.1186/1471-2164-15-S1-S4)
Supplement: Supplementary file 1 — Additional file 1: Data set S1914. The files containing the S1914 data set, as well as training, cross-validation, and test splits are available in a white-space-delimited tabular text format. All files are compressed in a single zip archive S1914.zip. (ZIP 2 MB) [file 12864_2014_5677_MOESM1_ESM.zip › S1914/unseen-residue/unseen-mutation_cross-validation/replication6/S1914.train6.fold7]

1WQ5 E49T Sheet_0.7 7.0 25.0 0.0 1
4LYZ D101F Coil_94.7 6.4 74.0 0.72 1
5CRO Y26C Coil_162.9 7.0 45.0 2.2 1
1YCC N52M Helix_16.8 4.6 26.85 2.25 1
1BVC K140A Helix_131.6 4.2 4.0 0.47 1
2LZM T157R Coil_58.0 3.0 53.6 0.3 1
3HHR S71T Coil_36.6 8.0 20.0 0.33 1
3MBP T345I Helix_58.4 7.6 25.0 0.7 1
1STN H46Y Turn_38.3 5.38 40.0 0.0 1
1YCC C102A Coil_1.2 6.0 46.5 2.9 1
1BPI K26A Coil_210.3 7.0 39.0 0.0 1
1FTG E72K Coil_78.7 7.0 43.25 0.9 1
1POH K49E Helix_91.6 7.0 25.0 2.1 1
1ROP D30S Turn_126.0 7.0 69.0 1.0 1
1IOB K97V Helix_91.5 6.5 25.0 0.8 1
2CI2 I49V Sheet_75.3 6.3 25.0 0.08 1
1RGG Y30F null 7.0 25.0 0.4 1
2HPR G49A Helix_18.7 7.0 25.0 0.8 1
2LZM F153L Helix_0.1 5.7 64.88 0.3 1
1FTG G68A Helix_49.8 7.0 43.25 0.55 1
1AAR K6E Sheet_100.8 5.0 25.0 0.53 1
1B26 K193A Helix_15.4 7.0 69.5 0.23 1
1RGG D79Y Sheet_12.4 7.0 52.6 2.9 1
4LYZ D101G Coil_94.7 6.4 74.0 0.45 1
1ZG4 E104K null 7.0 50.6 0.64 1
1WQ5 E49M Sheet_0.7 7.0 25.0 4.5 1
1WQ5 E49V Sheet_0.7 7.0 25.0 3.2 1
1VQB E30M Sheet_29.6 7.0 25.0 0.32 1
2LZM N40A Helix_108.9 6.7 62.2 0.32 1
2LZM T151S Helix_31.5 5.4 65.15 0.39 1
2RN2 D70A Coil_54.1 9.0 47.0 1.1 1
1RGG D79A Sheet_12.4 7.0 52.6 2.75 1
1BNI K66A Turn_130.0 6.3 25.0 0.2 1
1AAR R72Q Sheet_117.1 5.0 25.0 -0.33 -1
1W4H A146G Helix_5.4 7.0 9.85 -0.58 -1
1STN A60V Helix_60.7 7.0 20.0 -2.9 -1
1PIN H27A Turn_91.2 7.0 40.0 -0.12 -1
1CYO V45T Helix_78.1 7.0 25.0 -0.96 -1
1YCC F82Y Coil_35.4 6.0 25.0 -0.7 -1
1BNI Y97G Sheet_29.7 6.3 25.0 -6.6 -1
1BVC I28A Helix_1.8 11.0 76.5 -1.3 -1
1AYF H56Q Sheet_5.6 8.5 37.0 -1.66 -1
2CI2 V79A Coil_39.4 6.3 25.0 -1.51 -1
1OTR I36V Coil_28.9 3.0 50.0 -0.79 -1
1CSP D24K Coil_124.8 7.5 55.0 -0.48 -1
1LZ1 I59F Sheet_3.0 2.7 64.9 -0.81 -1
4LYZ G102V Coil_64.1 6.4 74.0 -0.04 -1
1RX4 V88I Coil_51.9 7.2 20.0 -1.73 -1
2LZM I100M Helix_9.0 5.42 65.3 -1.6 -1
1BNI N41D Helix_27.7 6.3 25.0 -2.5 -1
2LZM T157V Coil_58.0 3.0 53.6 -1.2 -1
1C9O H29E Sheet_64.6 7.0 75.0 -0.76 -1
2LZM T152C Helix_0.0 5.4 59.0 -0.5 -1
2LZM K124G Coil_103.9 6.5 64.7 -0.1 -1
1BNI I25V Coil_19.9 6.3 25.0 -1.1 -1
1LZ1 I59V Sheet_2.7 2.7 49.2 -0.93 -1
1VQB V35F Sheet_8.5 7.0 25.0 -1.58 -1
1LZ1 A32L Helix_0.0 2.7 64.9 -0.1 -1
2RN2 S68L Sheet_1.0 3.0 49.8 -0.5 -1
1EL1 V109K Helix_10.9 4.5 66.4 -0.43 -1
1W3D V135A Helix_1.3 5.5 51.85 -1.5 -1
1BNI S85A Sheet_28.0 6.3 25.0 -0.12 -1
1YCC L85A Coil_8.8 6.0 25.0 -2.8 -1
1RTB P114G Sheet_112.1 6.0 61.6 -3.3 -1
1HFZ Q54A Coil_13.3 7.4 56.2 -0.41 -1
1VQB C33M Sheet_0.0 7.0 25.0 -1.75 -1
1BPI R53A Helix_170.4 7.0 39.0 -0.1 -1
1RGG N39S Turn_17.1 7.0 48.4 -2.3 -1
1FTG D150K Turn_120.8 7.0 44.15 -0.22 -1
2LZM T115A Helix_87.1 3.01 51.65 -0.14 -1
1BNI Y13G Helix_39.1 6.3 25.0 -6.4 -1
1LZ1 V2Y Sheet_101.4 2.7 64.9 -0.36 -1
1LZ1 V74S Coil_93.3 2.7 64.9 -0.38 -1
1BNI G34K Coil_38.5 6.3 25.0 -3.12 -1
2RN2 A52G Helix_0.3 3.2 53.0 -2.7 -1
1STN V23F Sheet_0.2 5.35 40.0 -1.5 -1
1VQB K69H Sheet_86.7 7.0 25.0 -0.63 -1
1CSP K65Q Sheet_94.3 7.5 55.0 -0.76 -1
1RX4 V75S Sheet_12.2 7.8 15.0 -1.9 -1
1RTB I106A Sheet_0.0 5.0 40.0 -4.37 -1
1BVC K56A Helix_120.6 4.0 25.0 -0.23 -1
1RN1 H40T Sheet_66.1 6.0 25.0 -0.26 -1
CspB-TB D25N null 7.5 55.0 -0.72 -1
1STN D77G Coil_3.6 7.0 20.0 -2.2 -1
2LZM I100V Helix_9.0 5.35 61.0 -0.4 -1
1FC1 Y349A null 7.4 20.0 -0.7 -1
1BNI G34R Coil_38.5 6.3 25.0 -2.42 -1
1YYX F61A null 5.0 25.0 -5.45 -1
1RGG T56V Sheet_3.1 7.0 48.4 -1.9 -1
2LZM A74P Helix_8.6 6.5 62.9 -4.6 -1
1FTG S110A Helix_42.3 7.0 44.15 -0.64 -1
3HHR E74S Helix_52.4 8.0 20.0 -0.91 -1
1RX4 V75A Sheet_12.2 7.8 15.0 -0.2 -1
1VQB I47A Sheet_4.5 7.0 25.0 -3.52 -1
1CYO V61H Turn_112.1 7.0 25.0 -1.6 -1
1AYF H56R Sheet_5.6 8.5 37.0 -1.16 -1
1BNI R69M Coil_36.2 6.3 25.0 -2.12 -1
1BNI I76A Sheet_0.0 6.3 25.0 -1.9 -1
1CYO V45H Helix_78.1 7.0 25.0 -1.65 -1
2LZM L91M Coil_5.2 5.42 65.3 -0.8 -1
2CI2 I48A Sheet_33.8 6.3 25.0 -3.84 -1
1CSP E19K Sheet_79.8 7.5 55.0 -0.57 -1
1YCC P76R Coil_100.5 4.6 25.0 -0.97 -1
1CSP A46E Sheet_26.9 7.0 70.0 -0.6 -1
1LZ1 V93A Helix_4.4 2.7 49.2 -1.0 -1
2LZM A82S Helix_89.5 3.0 51.55 -0.3 -1
1OTR L67N Sheet_0.1 3.75 50.0 -3.39 -1
2CI2 K43A Coil_9.0 6.3 46.45 -0.65 -1
1VQB V19T Sheet_101.0 7.0 25.0 -0.3 -1
1YCC N52H Helix_16.8 4.6 26.85 -1.27 -1
1ROP L41V Helix_85.2 6.0 25.0 -2.53 -1
1VQB V35T Sheet_8.5 7.0 25.0 -2.65 -1
1VQB V45T Sheet_49.6 7.0 25.0 -1.75 -1
1BNI A32I Helix_92.3 6.3 25.0 -0.8 -1
2AFG L44W Sheet_0.0 6.6 24.85 -0.81 -1
1RX4 E139Q Sheet_74.0 7.8 15.0 -1.36 -1
1BNI T26N Coil_39.5 6.3 25.0 -1.29 -1
1TPK V65M Sheet_0.2 4.5 64.3 -2.2 -1
1YCC K73W Helix_172.0 4.5 25.0 -1.6 -1
1LZ1 V74F Coil_93.3 2.7 64.9 -0.29 -1
1FC1 L398A null 7.4 20.0 -0.1 -1
1YYX F65A null 5.0 25.0 -2.5 -1
1BPI E7A Helix_46.8 7.0 39.0 -1.5 -1
1WQ5 E49N Sheet_0.7 7.0 25.0 -0.6 -1
2TRX L78K Sheet_0.3 7.0 85.32 -3.9 -1
2LZM I3A Helix_19.8 6.5 64.7 -0.7 -1
1VQB I47C Sheet_4.5 7.0 25.0 -2.63 -1
