# Supplementary material for: Towards sequence-based prediction of mutation-induced stability changes in unseen non-homologous proteins
Source: BMC Genomics. 2014 Jan 24;15(Suppl 1):S4. doi: 10.1186/1471-2164-15-S1-S4 (PMC4046685; doi:10.1186/1471-2164-15-S1-S4)
Supplement: Supplementary file 1 — Additional file 1: Data set S1914. The files containing the S1914 data set, as well as training, cross-validation, and test splits are available in a white-space-delimited tabular text format. All files are compressed in a single zip archive S1914.zip. (ZIP 2 MB) [file 12864_2014_5677_MOESM1_ESM.zip › S1914/unseen-residue/unseen-mutation_cross-validation/replication6/S1914.train6.fold8]

2LZM N132I Helix_41.0 5.4 66.48 1.2 1
1BNI T79V Coil_109.0 6.3 25.0 0.3 1
1PIN S38A Coil_33.6 7.0 40.0 0.05 1
1YCC N52V Helix_16.8 4.6 26.85 1.67 1
4LYZ D101S Coil_94.7 6.4 74.0 0.87 1
1RTB S123A Sheet_27.6 7.0 61.7 0.46 1
1C9O Q2L Sheet_69.1 7.0 70.0 0.55 1
1LZ1 V2I Sheet_106.7 2.7 64.9 1.1 1
4LYZ A31V Helix_0.0 6.4 74.0 1.2 1
1CSP N10D Sheet_52.1 7.5 55.0 0.31 1
1SUP N218S Coil_88.1 8.0 58.8 1.07 1
1BVC H116A Helix_90.0 9.6 82.2 0.2 1
1YCC N52L Helix_16.8 4.6 26.85 2.56 1
2RN2 R41C Coil_117.2 5.5 52.7 0.44 1
1LZ1 A92S Helix_3.0 2.7 64.9 0.81 1
1BNI S28A Helix_78.5 6.3 25.0 0.41 1
1C2R K32E Coil_142.0 7.5 25.0 0.2 1
1RGG D79L Sheet_12.4 7.0 52.6 2.7 1
4LYZ G102A Turn_64.1 2.7 65.6 0.02 1
1LZ1 N118G Turn_149.7 2.7 64.9 0.05 1
2RN2 E48Q Helix_19.0 9.0 47.0 0.3 1
1RN1 Y42F Sheet_13.9 7.0 25.0 1.14 1
1WQ5 E49H Sheet_0.7 7.0 25.0 1.3 1
1BNI Y24F Turn_17.3 6.3 25.0 0.0 1
1LZ1 V110D Helix_92.4 2.7 64.9 0.17 1
4LYZ A31L Helix_0.0 6.4 74.0 1.8 1
1OTR E34L Helix_72.8 3.0 65.0 1.36 1
1FLV G87V Sheet_0.0 7.0 44.15 0.12 1
2LZM A82P Helix_89.5 6.5 64.7 0.8 1
1CSP E3K Sheet_78.4 7.0 70.0 2.75 1
1RGG D79H Sheet_12.4 7.0 52.6 1.8 1
5CRO Y26F Coil_162.9 7.0 45.0 0.4 1
1ROP D30K Turn_126.0 7.0 69.0 0.9 1
1RN1 V16S null 7.0 25.0 -4.71 -1
1C9O E36K Coil_142.9 7.0 75.0 -0.19 -1
2LZM L99M Helix_0.0 5.7 64.88 -0.6 -1
1ROP L41A Helix_85.2 6.0 25.0 -6.12 -1
1WQ5 C118V Helix_0.0 9.0 50.0 -1.34 -1
1LZ1 Y63F Coil_112.1 2.7 64.9 -0.24 -1
1PGA T53V Sheet_45.2 5.2 25.0 -0.8 -1
2CI2 E26Q Turn_87.7 6.25 25.0 -0.62 -1
1LZ1 H78G Turn_152.1 2.7 64.9 -0.12 -1
1RGG D33A Turn_16.5 7.0 52.6 -6.1 -1
1LZ1 D67N Coil_34.6 4.5 65.0 -1.7 -1
1BNI G34S Coil_38.5 6.3 25.0 -3.2 -1
1VQB L81V Sheet_21.2 7.0 25.0 -0.1 -1
1RN1 S64A Turn_84.4 7.0 25.0 -1.44 -1
2CI2 V53T Sheet_77.9 6.3 25.0 -1.03 -1
1FTG L50A Sheet_0.0 7.0 43.25 -2.84 -1
1RN1 H92A Coil_38.8 6.0 25.0 -0.62 -1
1RTB V116A Sheet_20.4 5.0 40.0 -0.66 -1
1TUP R273H Sheet_73.4 7.2 10.0 -0.35 -1
1WQ5 E49A Sheet_0.7 7.0 25.0 -0.3 -1
1TPK V65S Sheet_0.2 4.5 64.3 -2.4 -1
1CSP K65E Sheet_94.3 7.5 55.0 -1.7 -1
3HHR E74T Helix_52.4 8.0 20.0 -0.55 -1
1LRP Y22H Helix_46.4 8.0 51.5 -2.25 -1
2LZM G156D Coil_18.0 6.5 64.7 -2.3 -1
1WQ5 C154V Sheet_0.0 9.0 50.0 -1.12 -1
1RTB Y97A Sheet_6.3 5.0 63.3 -12.0 -1
2LZM T157F Coil_58.0 2.0 42.0 -2.4 -1
1PGA I6N Sheet_44.4 5.2 25.0 -1.53 -1
2LZM I3P Helix_19.8 3.0 53.56 -2.53 -1
1C9O E21K Turn_160.9 7.0 75.0 -0.26 -1
1STN L36C null 7.6 20.0 -2.9 -1
2LZM T152S Helix_0.0 5.4 59.0 -2.0 -1
1POH K49R Helix_91.6 7.0 25.0 -0.2 -1
1BNI A32D Helix_92.3 6.3 25.0 -0.7 -1
1W3D L159G Coil_61.8 5.5 51.85 -1.9 -1
1RTB I81V Sheet_0.2 5.0 40.0 -0.43 -1
1RGG Y81F null 7.0 25.0 -1.2 -1
1RRO P21A Turn_66.74 7.4 53.6 -0.74 -1
1FTG V139A Turn_0.0 7.0 44.15 -0.87 -1
1L63 M6A Helix_0.0 5.4 65.3 -1.6 -1
3MBP P133S Helix_40.3 7.4 63.0 -2.1 -1
1RN1 D49F Coil_144.8 7.0 25.0 -0.4 -1
1BNI G34H Coil_38.5 6.3 25.0 -2.65 -1
1PGA T53E Sheet_29.1 5.2 60.0 -1.13 -1
1YCC P76G Coil_100.5 4.6 25.0 -0.78 -1
1BPI Y10A Coil_78.2 7.0 39.0 -1.2 -1
2RN2 A52T Helix_0.3 3.2 53.0 -0.8 -1
1BVC T51A Helix_64.0 9.6 82.2 -1.4 -1
2LZM T157I Coil_58.0 6.0 64.5 -1.2 -1
1LZ1 Y54F Sheet_17.5 2.7 64.9 -0.96 -1
1HFY A30T Helix_0.0 2.0 20.0 -0.06 -1
1LZ1 V93T Helix_3.8 2.7 64.9 -0.67 -1
1WQ5 P96A Coil_1.5 9.0 54.1 -2.0 -1
1BNI A32M Helix_92.3 6.3 25.0 -0.3 -1
1STN N118D Turn_7.3 7.0 20.0 -2.5 -1
1RN1 W59Y Sheet_1.8 6.0 25.0 -0.93 -1
1BNI T26A Coil_39.5 6.3 25.0 -2.05 -1
1FTG L143A Sheet_0.1 7.0 44.15 -0.1 -1
1TPK V65A Sheet_0.2 4.5 64.3 -2.0 -1
2RN2 S68A Sheet_1.0 3.0 49.8 -0.5 -1
1BNI A32S Helix_92.3 6.3 25.0 -0.4 -1
1WQ5 G211W Sheet_0.0 7.8 25.0 -1.2 -1
1CSP V20K Turn_20.0 7.5 55.0 -1.94 -1
1LZ1 V2D Sheet_101.4 2.7 64.9 -1.43 -1
1WQ5 P207A Coil_49.7 9.0 54.1 -1.64 -1
1BNI A32T Helix_92.3 6.3 25.0 -0.8 -1
1BNI T16A Helix_104.3 6.3 25.0 -0.27 -1
1STN W140F Helix_54.8 7.0 20.0 -0.6 -1
1CSP D24N Coil_124.8 7.5 55.0 -0.72 -1
1RTB D121N Coil_12.0 6.0 25.0 -1.9 -1
2LZM S44D Helix_67.8 3.01 51.68 -0.11 -1
2LZM Q105M Helix_58.1 5.4 59.0 -1.2 -1
1BNI A32L Helix_92.3 6.3 25.0 -0.3 -1
2CI2 F69V Sheet_34.5 6.25 25.0 -2.39 -1
1CLW G177R Sheet_28.4 7.4 88.4 -2.1 -1
2CI2 E34D Helix_88.6 6.25 25.0 -0.74 -1
2LZM I27A Sheet_0.0 3.0 51.65 -3.1 -1
1STN F76A Coil_17.0 7.0 20.0 -4.1 -1
2LZM T59D Coil_71.8 6.5 63.0 -1.2 -1
1PGA T53K Sheet_29.1 5.2 60.0 -1.01 -1
1RTB V54L Helix_0.0 5.0 40.0 -1.09 -1
1RTB V54G Helix_0.0 5.0 40.0 -4.87 -1
1BNI T26D Coil_39.5 6.3 25.0 -0.08 -1
1BVC E4A Helix_122.4 4.0 25.0 -0.63 -1
1STN D83G Turn_35.6 7.0 20.0 -2.8 -1
2CI2 V66A Sheet_0.0 6.3 25.0 -4.88 -1
1PGA T53G Sheet_29.1 5.2 60.0 -2.57 -1
3SSI V13A Sheet_56.2 7.0 82.21 -6.78 -1
1BNI I96V Sheet_0.0 6.3 25.0 -0.98 -1
1WQ5 E49Q Sheet_0.7 7.0 25.0 -2.5 -1
1RGG T59V Coil_33.3 7.0 48.4 -1.7 -1
1BNI T6P Coil_74.5 6.3 25.0 -3.08 -1
2ABD T35A Helix_50.9 5.3 5.0 -1.09 -1
