# Supplementary material for: Towards sequence-based prediction of mutation-induced stability changes in unseen non-homologous proteins
Source: BMC Genomics. 2014 Jan 24;15(Suppl 1):S4. doi: 10.1186/1471-2164-15-S1-S4 (PMC4046685; doi:10.1186/1471-2164-15-S1-S4)
Supplement: Supplementary file 1 — Additional file 1: Data set S1914. The files containing the S1914 data set, as well as training, cross-validation, and test splits are available in a white-space-delimited tabular text format. All files are compressed in a single zip archive S1914.zip. (ZIP 2 MB) [file 12864_2014_5677_MOESM1_ESM.zip › S1914/unseen-residue/unseen-mutation_cross-validation/replication6/S1914.train6.fold9]

1WQ5 E49Y Sheet_0.7 7.0 25.0 0.0 1
1FTG E20K Helix_72.0 7.0 43.25 1.32 1
1SHG D48G Turn_104.3 3.5 24.85 1.05 1
1OTR E34C Helix_72.8 3.0 65.0 0.91 1
1BNI K19R Coil_72.0 6.3 25.0 0.2 1
CspB-TB K20Q null 7.5 55.0 0.0 1
1LZ1 R50A Coil_141.1 2.7 64.9 0.43 1
1LZ1 V74M Coil_93.3 2.7 64.9 0.65 1
4LYZ D101K Coil_94.7 6.4 74.0 0.19 1
2RN2 D10H Sheet_18.4 9.0 47.0 2.4 1
1SUP G169A Coil_0.7 8.0 58.8 0.3 1
2LZM E45A Helix_53.4 6.7 62.2 0.01 1
1LZ1 V110L Turn_92.4 2.7 64.9 0.07 1
1STN G88V Coil_0.1 7.0 51.4 0.5 1
1OTR E34W Helix_72.8 3.0 65.0 1.31 1
2LZM S44V Helix_67.8 3.01 51.68 0.1 1
2LZM K16E Sheet_120.1 5.3 66.7 0.5 1
1YCC N52I Helix_16.8 6.0 25.0 4.2 1
2RN2 D10A Sheet_18.4 9.0 47.0 4.0 1
1AAR H68E Sheet_74.2 5.0 25.0 0.76 1
1ROP D30Y Turn_126.0 7.0 69.0 0.2 1
1CSP F38A Coil_161.6 7.0 60.0 0.31 1
1ROP D30G Turn_126.0 7.0 69.0 2.0 1
2RN2 V74L Helix_0.6 5.5 52.0 0.9 1
2CI2 I76V Coil_1.0 6.3 25.0 0.21 1
2AFG H93G Turn_125.1 6.6 25.0 0.55 1
4LYZ D101N Coil_94.7 6.4 74.0 0.04 1
P00782 Q40L null 5.0 20.0 1.1 1
1FTG V18I Helix_5.6 7.0 43.25 0.69 1
4LYZ D101R Coil_94.7 6.4 74.0 0.27 1
2LZM S44K Helix_67.8 3.01 51.68 0.2 1
1PIN S18A Turn_125.0 7.0 40.0 0.03 1
2GB1 G41C null 7.0 46.85 1.27 1
1BNI L14A Helix_0.0 6.3 25.0 -4.63 -1
3SSI V13F Sheet_56.2 7.0 82.21 -5.69 -1
1PIN R36A Coil_99.8 7.0 40.0 -0.29 -1
1VQB C33A Sheet_0.0 7.0 25.0 -0.25 -1
1BNI Y13F Helix_39.1 6.3 25.0 -0.41 -1
1RN1 V78T null 7.0 25.0 -3.1 -1
2LZM M120Y Helix_33.0 5.35 61.0 -0.1 -1
1ONC M23L Turn_0.0 7.0 25.0 -2.22 -1
1BNI Q31S Helix_101.4 6.3 25.0 -0.22 -1
1LZ1 G127A Turn_82.2 2.7 64.9 -0.55 -1
1B5M P81A Turn_69.8 7.2 25.0 -0.65 -1
1BNI T26E Coil_39.5 6.3 25.0 -0.05 -1
1L63 V87M Helix_3.8 5.4 65.3 -2.3 -1
1BNI I76V Sheet_0.0 6.3 25.0 -0.8 -1
1BNI T6S Coil_74.5 6.3 25.0 -0.22 -1
2CI2 V53G Sheet_77.9 6.3 25.0 -2.43 -1
1RTP K80S Helix_114.1 7.4 45.8 -0.29 -1
2LZM V94A Helix_32.2 3.0 51.65 -1.8 -1
1BPI R17A Coil_204.2 7.0 39.0 -0.3 -1
1FLV G87L Sheet_0.0 7.0 44.15 -0.21 -1
1RTB I81A Sheet_0.2 5.0 40.0 -2.99 -1
1SSO I30V Sheet_1.9 7.0 50.0 -0.4 -1
1BPI G28A Coil_42.2 7.0 39.0 -1.0 -1
1YYX I98A null 5.0 25.0 -3.83 -1
1CSP E42Q Turn_126.1 7.5 55.0 -0.12 -1
2ABD V77A Helix_3.6 5.3 5.0 -1.14 -1
2LZM I3M Helix_19.8 6.5 64.7 -0.9 -1
1ROP D30T Turn_126.0 7.0 69.0 -0.4 -1
1HFZ W118Y Helix_13.2 7.4 56.2 -1.17 -1
1LZ1 V2R Sheet_101.4 2.7 64.9 -0.38 -1
1LZ1 I23A Turn_15.3 2.7 64.9 -2.54 -1
1BPI K15A Coil_186.2 7.0 39.0 -0.4 -1
1YCC N52Q Helix_16.8 4.6 26.85 -0.08 -1
1W3D D164N Helix_73.7 5.5 51.85 -1.9 -1
2LZM T157A Coil_58.0 3.0 53.6 -0.5 -1
1W3D D164A Helix_73.7 5.5 51.85 -2.3 -1
2AKY I213F Helix_0.0 7.5 25.0 -1.91 -1
2LZM A49S Helix_47.3 3.0 51.55 -0.5 -1
P01051 V14A null 7.0 25.0 -1.67 -1
2WSY A18V Sheet_0.5 7.8 25.0 -0.6 -1
2CI2 E60A Coil_92.3 6.3 25.0 -0.68 -1
1LZ1 I59G Sheet_3.0 2.7 64.9 -3.83 -1
1BPI F4A Helix_21.9 7.0 39.0 -3.0 -1
CspB-TB K42E null 7.5 55.0 -0.22 -1
1PIN P9A Turn_100.4 7.0 40.0 -0.19 -1
2RN2 A52K Helix_0.3 3.2 53.0 -5.9 -1
1VQB R82C Sheet_50.7 7.0 25.0 -0.75 -1
1RTB Y97F Sheet_6.3 5.0 63.3 -3.54 -1
1RTB V116G Sheet_20.4 5.0 40.0 -1.18 -1
1L63 L91A Coil_5.3 5.4 65.3 -2.6 -1
1OTR Q41S Sheet_0.2 3.75 50.0 -1.27 -1
1VQB V43T Sheet_55.5 7.0 25.0 -0.8 -1
1STN F76G Coil_17.0 7.0 20.0 -4.7 -1
1C9O E21A Sheet_151.4 7.0 70.0 -0.29 -1
1L63 L66A Helix_3.9 5.4 65.3 -3.3 -1
1WQ5 P57A null 9.0 54.1 -0.04 -1
1RN1 D76N Sheet_3.4 7.0 15.0 -3.1 -1
2CI2 F69L Sheet_34.5 6.3 46.45 -2.11 -1
1BNI I4A Coil_63.0 6.3 25.0 -1.4 -1
1IOB K97G Helix_91.5 6.5 25.0 -1.2 -1
1W4H A134G Helix_44.7 7.0 9.85 -0.37 -1
1BVC L29I Helix_4.8 11.0 76.5 -1.1 -1
2CI2 V79T Coil_39.4 6.3 25.0 -0.38 -1
1C9O R3A Sheet_154.1 7.0 70.0 -1.89 -1
1BNI D22M Coil_135.5 4.4 25.0 -0.27 -1
1W3D D145A Coil_61.8 5.5 51.85 -2.1 -1
1BNI R69K Coil_36.2 6.3 25.0 -3.13 -1
1FC1 L368A null 7.4 20.0 -2.2 -1
2RN2 A52P Helix_0.3 3.2 53.0 -1.6 -1
1W3D L159V Coil_61.8 5.5 51.85 -0.6 -1
1CLW T235I Coil_16.1 7.4 88.4 -1.6 -1
2LZM D20A Sheet_46.2 5.4 65.1 -0.3 -1
2RN2 A52Y Helix_0.3 3.2 53.0 -2.3 -1
1PIN Q33A Sheet_50.7 7.0 40.0 -0.57 -1
1BNI W94Y Coil_70.9 5.8 25.0 -1.27 -1
1AG2 R208H Helix_99.0 7.0 25.0 -1.44 -1
1RGG V36T Sheet_46.8 7.0 48.4 -1.3 -1
1RN1 D49W Coil_144.8 7.0 25.0 -0.9 -1
1CYO V45E Helix_78.1 7.0 66.7 -2.68 -1
2RN2 G77A Helix_0.0 3.0 49.8 -0.9 -1
2CI2 I56A Coil_174.8 6.25 25.0 -0.03 -1
1CSP E50Q Sheet_68.0 7.5 55.0 -1.22 -1
2CI2 N75D Coil_41.5 6.25 25.0 -1.21 -1
1BNI W94L Coil_70.9 5.8 25.0 -1.59 -1
1AAR K29N Helix_66.7 5.0 25.0 -1.48 -1
1IOB K97R Helix_91.5 6.5 25.0 -0.5 -1
1BNI K62R Coil_87.0 6.3 25.0 -0.45 -1
1BNI A32F Helix_92.3 6.3 25.0 -0.7 -1
1FTG I52V Sheet_0.0 7.0 44.15 -1.4 -1
1C2R K14E Helix_97.0 7.5 25.0 -1.3 -1
1VQB I47F Sheet_4.5 7.0 25.0 -0.97 -1
1PGA I6T Sheet_44.4 5.2 25.0 -1.6 -1
1HFZ L110E Helix_85.3 7.4 56.2 -0.19 -1
1RGG Y80F null 7.0 25.0 -1.5 -1
