# Supplementary material for: Towards sequence-based prediction of mutation-induced stability changes in unseen non-homologous proteins
Source: BMC Genomics. 2014 Jan 24;15(Suppl 1):S4. doi: 10.1186/1471-2164-15-S1-S4 (PMC4046685; doi:10.1186/1471-2164-15-S1-S4)
Supplement: Supplementary file 1 — Additional file 1: Data set S1914. The files containing the S1914 data set, as well as training, cross-validation, and test splits are available in a white-space-delimited tabular text format. All files are compressed in a single zip archive S1914.zip. (ZIP 2 MB) [file 12864_2014_5677_MOESM1_ESM.zip › S1914/unseen-residue/unseen-mutation_cross-validation/replication6/S1914.train6.fold10]

1PGA T53Y Sheet_45.2 5.2 25.0 0.5 1
2LZM K60P Helix_107.7 6.5 64.7 0.0 1
1W4H H166A Helix_24.3 7.0 9.85 0.06 1
1LZ1 V74L Coil_93.3 2.7 64.9 0.19 1
2LZM R119M Helix_115.0 5.7 66.1 0.1 1
2LZM N132M Helix_41.0 5.4 66.48 1.5 1
1BNI T16R Helix_104.3 6.3 25.0 0.49 1
2LZM T115E Helix_87.0 6.5 64.6 0.3 1
1K9Q D34T null 7.0 65.0 0.35 1
1LZ1 R50G Turn_141.1 2.7 64.9 0.26 1
4LYZ H15L Helix_44.2 6.4 74.0 0.76 1
1LRP G46A Helix_61.1 8.0 53.4 0.66 1
1CSP E3Q Sheet_78.4 7.5 55.0 1.31 1
2LZM T152V Helix_0.0 5.4 59.0 0.2 1
1CSP S48K Sheet_26.4 7.5 55.0 0.74 1
1YCC K73V Helix_172.0 4.5 25.0 0.1 1
1PIN K6A Coil_166.0 7.0 40.0 0.15 1
2AFG F85W Sheet_0.3 6.6 24.85 0.1 1
2LZM T109D Helix_116.8 6.7 62.4 0.6 1
2RN2 D10N Sheet_18.4 9.0 47.0 2.0 1
4LYZ A31I Helix_0.0 6.4 74.0 1.4 1
1IRO I33L Coil_1.9 9.08 107.0 0.76 1
1HUE S31T Helix_24.2 7.0 63.9 0.41 1
3SSI M103L Helix_0.5 7.0 82.21 0.15 1
1LZ1 N118A Turn_149.7 2.7 64.9 0.19 1
2RN2 D10S Sheet_18.4 9.0 47.0 2.7 1
1VQB T48V Sheet_19.2 7.0 25.0 0.0 1
1RGG D79N Sheet_12.4 7.0 52.6 1.8 1
1FTG Q99A Turn_0.1 7.0 43.25 1.72 1
5CRO Y26Q Coil_162.9 7.0 45.0 1.4 1
1LZ1 V110M Turn_92.4 2.7 64.9 0.53 1
1ROP D30N Turn_126.0 7.0 69.0 0.8 1
3MBP P48A Helix_38.6 7.4 63.0 0.5 1
1BNI V10T Helix_0.0 6.3 25.0 -2.5 -1
1W3D L167V Helix_83.7 5.5 51.85 -0.2 -1
1FC1 T394A null 7.4 20.0 -0.6 -1
2CI2 R62A Turn_113.8 6.25 25.0 -0.58 -1
1BNI F7L Helix_28.9 6.15 25.0 -4.6 -1
1BVC W7F Helix_17.5 7.8 4.0 -0.9 -1
2RN2 A52N Helix_0.3 3.2 53.0 -1.8 -1
2CI2 E33N Helix_99.3 6.3 46.45 -0.7 -1
1CSP K7Q Sheet 7.5 55.0 -3.59 -1
1W3D I163V Helix_0.0 5.5 51.85 -0.5 -1
2CI2 E26A Turn_87.7 6.25 25.0 -0.47 -1
2AKY V8I Sheet_0.6 7.5 25.0 -1.19 -1
1VQB V35A Sheet_8.5 7.0 25.0 -1.1 -1
1BNI A32N Helix_92.3 6.3 25.0 -0.7 -1
2LZM T157C Coil_58.0 2.0 42.0 -1.3 -1
1L63 I17M Sheet_16.4 5.4 65.3 -2.2 -1
1PIN Y24W Sheet_22.9 7.0 40.0 -0.56 -1
1BNI A32R Helix_92.3 6.3 25.0 -0.1 -1
1FC1 L351A null 7.4 20.0 -1.3 -1
3HHR E74Q Helix_52.4 8.0 20.0 -0.18 -1
2LZM L99G Helix_0.0 5.4 65.2 -6.3 -1
1VQB T48C Sheet_19.2 7.0 25.0 -0.4 -1
1RTB A109G Sheet_6.4 5.0 40.0 -0.43 -1
1RTB V63G Sheet_54.7 5.0 40.0 -3.5 -1
1VQB Y41A Coil_170.1 7.0 25.0 -0.2 -1
1BPI N44G Coil_20.5 2.0 25.0 -4.7 -1
2CI2 P44A Turn_109.5 6.25 25.0 -1.76 -1
1BNI T99V Sheet_1.7 6.3 25.0 -2.7 -1
3HHR S71A Coil_36.6 8.0 20.0 -0.97 -1
1BNI T26Q Coil_39.5 6.3 25.0 -1.72 -1
2LZM T157L Coil_58.0 3.0 53.6 -1.7 -1
1RX4 V75H Sheet_12.2 6.5 15.0 -1.9 -1
1LZ1 G22A Turn_75.4 2.7 64.9 -1.79 -1
1LZ1 V2N s_101.4 2.7 64.9 -1.34 -1
1OTR V5T Sheet_0.0 3.75 50.0 -3.73 -1
1AAR K27Q Helix_16.1 5.0 25.0 -1.91 -1
1VQB C33I Sheet_0.0 7.0 25.0 -0.45 -1
1STN I18G Sheet_49.1 7.0 20.0 -2.6 -1
1BVC V68T Helix_31.2 7.8 4.0 -0.6 -1
1SHG K59F Sheet_108.3 7.0 24.85 -0.92 -1
1BNI G34D Coil_38.5 6.3 25.0 -3.39 -1
CspB-TB R3Q null 7.5 55.0 -1.0 -1
1RTB A64G Coil_76.6 5.0 40.0 -0.43 -1
1HFZ V42N Sheet_15.7 7.4 56.2 -0.24 -1
1AM7 H48N Coil_13.7 7.0 25.0 -5.0 -1
1EL1 A93S Helix_63.1 4.5 66.4 -0.26 -1
2LZM L39A Helix_82.2 5.45 53.0 -0.9 -1
1VQB I47T Sheet_4.5 7.0 25.0 -3.7 -1
1BPI N24A Sheet_34.9 7.0 39.0 -2.2 -1
3MBP V8G Sheet_40.4 7.6 25.0 -1.1 -1
1PIN Y24F Sheet_22.9 7.0 40.0 -0.66 -1
1BVC L137A Helix_22.0 9.6 82.2 -1.8 -1
1PGA T49A Turn_98.7 7.0 25.0 -0.86 -1
2RN2 D94E Coil_99.6 5.5 49.8 -0.4 -1
1FTG V160A Helix_0.6 7.0 44.15 -1.91 -1
1IOB T9Q Sheet_5.4 6.5 25.0 -1.9 -1
CspB-TB K20E null 7.5 55.0 -1.31 -1
1BVC W14F Helix_2.6 7.8 4.0 -1.1 -1
1RTB I107V Sheet_9.9 5.0 40.0 -0.08 -1
1FC1 Y407A null 7.4 20.0 -2.1 -1
2ABD D21H Helix_26.6 5.3 5.0 -0.56 -1
2LZM T157G Coil_58.0 2.0 42.0 -1.1 -1
2LZM G28A Sheet_0.2 3.02 51.6 -2.0 -1
1AG2 T190V Helix_72.9 7.0 25.0 -0.17 -1
1VQB I47M Sheet_4.5 7.0 25.0 -1.08 -1
2LZM T152A Helix_0.0 5.4 59.0 -1.5 -1
1PIN S38G Coil_33.6 7.0 40.0 -0.08 -1
1BPI N43G Coil_1.1 2.0 25.0 -5.7 -1
1RTB I81G Sheet_0.2 5.0 40.0 -4.8 -1
1PGA T53I Sheet_45.2 5.2 25.0 -0.3 -1
1BNI I109V Coil_45.0 6.3 25.0 -0.8 -1
1LRP I84S Helix_59.9 8.0 51.5 -2.25 -1
1PGA T53A Sheet_29.1 5.2 60.0 -1.36 -1
1STN S141A Coil_104.9 7.0 40.0 -0.12 -1
1W4H A148G Helix_58.7 7.0 9.85 -0.43 -1
1AAR K29Q Helix_66.7 5.0 25.0 -1.67 -1
1CYO V45Y Helix_78.1 7.0 66.7 -1.53 -1
1L63 I78A Helix_0.0 5.4 65.3 -1.2 -1
1VQB V35C Sheet_8.5 7.0 25.0 -0.7 -1
1BNI I96G Sheet_0.0 6.3 25.0 -5.7 -1
2CI2 F69A Sheet_34.5 6.25 25.0 -3.84 -1
1C2R G34S Coil_12.4 7.5 30.0 -2.2 -1
2AKY Q48E Helix_139.4 7.7 25.0 -0.96 -1
1PIN R14A Sheet_102.7 7.0 40.0 -1.63 -1
1YCC N52T Helix_16.8 5.0 26.85 -0.53 -1
1L63 L7A Helix_0.0 5.4 65.3 -2.3 -1
1HFZ V42A Sheet_15.7 7.4 56.2 -0.93 -1
1VQB V70C Turn_104.6 7.0 25.0 -1.6 -1
1BNI L33Q Helix_95.4 6.3 25.0 -1.3 -1
1LZ1 V2A Sheet_106.5 2.7 49.2 -1.51 -1
1W4H I149V Coil_8.7 7.0 9.85 -0.75 -1
1BNI I96A Sheet_0.0 6.3 25.0 -3.54 -1
1AG2 M129V Sheet_88.8 7.0 25.0 -0.33 -1
1BNI T26V Coil_39.5 6.3 25.0 -2.31 -1
