# Supplementary material for: Towards sequence-based prediction of mutation-induced stability changes in unseen non-homologous proteins
Source: BMC Genomics. 2014 Jan 24;15(Suppl 1):S4. doi: 10.1186/1471-2164-15-S1-S4 (PMC4046685; doi:10.1186/1471-2164-15-S1-S4)
Supplement: Supplementary file 1 — Additional file 1: Data set S1914. The files containing the S1914 data set, as well as training, cross-validation, and test splits are available in a white-space-delimited tabular text format. All files are compressed in a single zip archive S1914.zip. (ZIP 2 MB) [file 12864_2014_5677_MOESM1_ESM.zip › S1914/unseen-residue/unseen-mutation_cross-validation/replication7/S1914.test7]

1AAR K27Q Helix_16.1 5.0 25.0 -1.91 -1
1AAR K29N Helix_66.7 5.0 25.0 -1.48 -1
1AAR K29Q Helix_66.7 5.0 25.0 -1.67 -1
1AAR K6E Sheet_100.8 5.0 25.0 0.53 1
1AAR K6Q Sheet_100.8 5.0 25.0 0.26 1
1AAR R72Q Sheet_117.1 5.0 25.0 -0.33 -1
1AG2 F198S Coil_12.3 7.0 25.0 -2.46 -1
1AG2 T183A Helix_3.4 7.0 25.0 -4.62 -1
1AKK L94V Helix_4.5 2.0 83.0 -1.2 -1
1ANK R88G Coil_67.2 7.4 51.8 -0.2 -1
1ARR P8L Sheet_46.3 7.5 25.0 2.49 1
1AYF C95S Coil_66.0 8.5 37.0 0.96 1
1AZP V30I Sheet_0.0 7.0 50.0 0.7 1
1BNI D22M Coil_135.5 4.4 25.0 -0.27 -1
1BNI D75N Sheet_0.5 6.3 25.0 -4.9 -1
1BNI D93N Coil_68.9 6.3 25.0 -4.11 -1
1BNI E73A Sheet_11.7 6.3 25.0 -2.5 -1
1BNI E73G Sheet_11.7 6.3 25.0 -5.4 -1
1BNI G34A Coil_38.5 6.3 25.0 -3.12 -1
1BNI G34D Coil_38.5 6.3 25.0 -3.39 -1
1BNI G34H Coil_38.5 6.3 25.0 -2.65 -1
1BNI G34K Coil_38.5 6.3 25.0 -3.12 -1
1BNI G34N Coil_38.5 6.3 25.0 -2.75 -1
1BNI G34R Coil_38.5 6.3 25.0 -2.42 -1
1BNI G34S Coil_38.5 6.3 25.0 -3.2 -1
1BNI G34T Coil_38.5 6.3 25.0 -3.37 -1
1BNI G53A Sheet_17.6 6.3 54.1 -3.4 -1
1BNI G53V Sheet_17.6 6.3 54.1 -7.8 -1
1BNI K108R Sheet_113.0 6.3 25.0 0.9 1
1BNI K27G Helix_67.8 6.3 25.0 -0.48 -1
1BNI L33Q Helix_95.4 6.3 25.0 -1.3 -1
1BNI N84A Coil_50.8 6.3 25.0 -2.0 -1
1BNI Q15A Helix_69.7 6.3 25.0 -0.2 -1
1BNI Q15G Helix_69.7 6.3 25.0 -1.6 -1
1BNI Q15I Helix_69.0 6.3 25.0 1.0 1
1BNI Q31A Helix_101.4 6.3 25.0 0.1 1
1BNI Q31G Helix_101.4 6.3 25.0 -0.98 -1
1BNI Q31S Helix_101.4 6.3 25.0 -0.22 -1
1BNI S85A Sheet_28.0 6.3 25.0 -0.12 -1
1BNI S92A Turn_55.4 6.3 25.0 -2.8 -1
1BNI T6A Coil_74.5 6.3 25.0 -2.29 -1
1BNI T6D Coil_74.5 6.3 25.0 0.11 1
1BNI T6E Coil_74.5 6.3 25.0 -0.27 -1
1BNI T6G Coil_74.5 6.3 25.0 -1.27 -1
1BNI T6H Helix_74.5 8.9 25.0 -1.56 -1
1BNI T6N Coil_74.5 6.3 25.0 -1.27 -1
1BNI T6P Coil_74.5 6.3 25.0 -3.08 -1
1BNI T6Q Coil_74.5 6.3 25.0 -1.87 -1
1BNI T6S Coil_74.5 6.3 25.0 -0.22 -1
1BNI T99V Sheet_1.7 6.3 25.0 -2.7 -1
1BNI Y103F Coil_60.3 6.3 25.0 0.0 1
1BPI D50A Helix_51.9 7.0 39.0 -0.4 -1
1BPI E49A Helix_115.0 7.0 39.0 -0.2 -1
1BPI G36A Coil_0.2 7.0 39.0 -2.1 -1
1BPI G36S Coil_0.6 4.6 72.6 -0.7 -1
1BPI I19A Sheet_107.4 7.0 39.0 -2.1 -1
1BPI K15A Coil_186.2 7.0 39.0 -0.4 -1
1BPI K26A Coil_210.3 7.0 39.0 0.0 1
1BPI L29A Sheet_110.9 7.0 39.0 0.0 1
1BPI N24A Sheet_34.9 7.0 39.0 -2.2 -1
1BPI P9A Coil_49.1 7.0 39.0 -0.8 -1
1BPI R1A Coil_144.3 7.0 39.0 -0.5 -1
1BPI R20A Sheet_35.4 7.0 39.0 -1.8 -1
1BPI R42A Coil_161.3 7.0 39.0 -0.5 -1
1BPI T54A Helix_50.1 7.0 39.0 -0.1 -1
1BTA C82A Coil_39.2 7.4 25.0 0.48 1
1BVC D60A Helix_55.1 4.0 25.0 -0.13 -1
1BVC E18A Helix_78.4 4.0 25.0 -0.6 -1
1BVC E4A Helix_122.4 4.0 25.0 -0.63 -1
1BVC H36Q Helix_43.6 7.8 4.0 -0.8 -1
1BVC I111A Helix_5.0 11.0 76.5 -1.8 -1
1BVC I111L Helix_5.0 11.0 76.5 -0.6 -1
1BVC I111M Helix_5.0 11.0 76.5 -1.1 -1
1BVC L11A Helix_44.0 9.6 82.2 -0.4 -1
1BVC L135I Helix_1.9 11.0 76.5 -1.5 -1
1BVC L135M Helix_1.9 11.0 76.5 -0.8 -1
1BVC L135V Helix_1.9 11.0 76.5 -2.2 -1
1BVC L137A Helix_22.0 9.6 82.2 -1.8 -1
1BVC L69A Helix_1.1 11.0 76.5 -1.2 -1
1BVC L69I Helix_1.1 11.0 76.5 0.0 1
1BVC L69M Helix_1.1 11.0 76.5 0.0 1
1BVC L69V Helix_1.1 11.0 76.5 -0.1 -1
1BVC M131A Helix_0.0 7.8 4.0 -2.2 -1
1BVC S117A Helix_75.0 9.6 82.2 -0.3 -1
1BVC V114A Helix_10.0 9.6 82.2 -1.4 -1
1BVC V68T Helix_31.2 7.8 4.0 -0.6 -1
1BVC W14F Helix_2.6 7.8 4.0 -1.1 -1
1C2R G34S Coil_12.4 7.5 30.0 -2.2 -1
1C2R K14E Helix_97.0 7.5 25.0 -1.3 -1
1C2R K32E Coil_142.0 7.5 25.0 0.2 1
1C5G E350P Coil_104.1 6.6 50.2 0.3 1
1C5G E350R Coil_104.1 6.6 50.2 -0.3 -1
1C9O E12K Helix_162.3 7.0 75.0 -0.43 -1
1C9O E21A Sheet_151.4 7.0 70.0 -0.29 -1
1C9O E21K Turn_160.9 7.0 75.0 -0.26 -1
1C9O E36K Coil_142.9 7.0 75.0 -0.19 -1
1C9O E50K Sheet_54.3 7.0 75.0 -0.5 -1
1C9O H29E Sheet_64.6 7.0 75.0 -0.76 -1
1C9O Q2L Sheet_69.1 7.0 70.0 0.55 1
1C9O R56E Turn_213.1 7.0 75.0 0.76 1
1C9O T31S Helix_30.7 7.0 70.0 0.17 1
1CAH C206S Coil_9.0 7.5 23.0 -0.6 -1
1CDC L89V null 7.0 25.0 -0.14 -1
1CHK W227F Sheet_8.7 7.0 43.2 -2.51 -1
1CLW G323D Coil_13.9 7.4 88.4 -0.4 -1
1CSP D25K Coil_56.3 7.5 55.0 -1.39 -1
1CSP D25Q Coil_56.3 7.5 55.0 -0.81 -1
1CSP E21Q Turn_103.8 7.5 55.0 -0.31 -1
1CSP E50Q Sheet_68.0 7.5 55.0 -1.22 -1
1CSP K7E Sheet 7.5 55.0 -3.59 -1
1CSP K7Q Sheet 7.5 55.0 -3.59 -1
1CSP M1R Coil_139.1 7.0 70.0 1.74 1
1CSP R56Q Turn_232.1 7.5 55.0 0.38 1
1CYO V45E Helix_78.1 7.0 66.7 -2.68 -1
1CYO V45G Helix_78.1 7.0 25.0 -1.91 -1
1CYO V45H Helix_78.1 7.0 25.0 -1.65 -1
1CYO V45T Helix_78.1 7.0 25.0 -0.96 -1
1CYO V45Y Helix_78.1 7.0 66.7 -1.53 -1
1EL1 H21G Turn_104.6 4.5 66.4 -0.48 -1
1FC1 D399A null 7.4 20.0 -0.7 -1
1FC1 K370A null 7.4 20.0 -1.1 -1
1FC1 T350A null 7.4 20.0 -0.1 -1
1FC1 T366A null 7.4 20.0 -2.3 -1
1FC1 Y407A null 7.4 20.0 -2.1 -1
1FTG E72K Coil_78.7 7.0 43.25 0.9 1
1FTG I104V Helix_42.9 7.0 44.15 -0.56 -1
1FTG I22V Helix_0.0 7.0 44.15 -1.39 -1
1FTG I51V Sheet_0.0 7.0 44.15 -1.83 -1
1FTG L143A Sheet_0.1 7.0 44.15 -0.1 -1
1FTG L6A Sheet_0.0 7.0 44.15 -2.94 -1
1FTG N97A Turn_24.5 7.0 44.15 -0.46 -1
1FTG Q111G Helix_119.9 7.0 43.25 -0.31 -1
1FTG V117A Coil_15.4 7.0 44.15 -1.74 -1
1HFZ A106S Helix_90.4 7.4 56.2 -1.05 -1
1HFZ K114E Coil_81.7 7.4 56.2 -0.65 -1
1HFZ K114N Coil_81.7 7.4 56.2 2.65 1
1HFZ K114Q Coil_81.7 7.4 56.2 -0.6 -1
1HFZ L110E Helix_85.3 7.4 56.2 -0.19 -1
1HFZ L110H Helix_85.3 7.4 56.2 1.39 1
1HFZ L110R Helix_85.3 7.4 56.2 0.43 1
1HFZ W118H Helix_13.2 7.4 56.2 -0.6 -1
1HFZ W118Y Helix_13.2 7.4 56.2 -1.17 -1
1HME G39H Helix_36.6 7.0 20.0 0.47 1
1HME S37H Coil_70.8 7.0 20.0 -1.5 -1
1HUE A56S Coil_80.0 7.0 63.9 -0.13 -1
1IGV D19N Coil_68.5 7.0 25.0 0.74 1
1IOB T9A Sheet_5.4 6.5 25.0 -0.8 -1
1IOB T9G Sheet_5.4 6.5 25.0 -2.6 -1
1IOB T9L Sheet_5.4 6.5 25.0 -0.7 -1
1IOB T9Q Sheet_5.4 6.5 25.0 -1.9 -1
1IRO V24I Sheet_4.5 9.08 107.0 0.36 1
1L63 F104A Helix_32.0 5.4 65.3 -2.7 -1
1L63 F104M Helix_32.0 5.4 65.3 -0.4 -1
1L63 I17A Sheet_16.4 5.4 65.3 -2.3 -1
1L63 I17M Sheet_16.4 5.4 65.3 -2.2 -1
1L63 I78A Helix_0.0 5.4 65.3 -1.2 -1
1L63 L66A Helix_3.9 5.4 65.3 -3.3 -1
1L63 L66M Helix_3.9 5.4 65.3 -1.0 -1
1L63 L84A Helix_0.0 5.4 65.3 -3.7 -1
1L63 M102A Helix_1.1 5.4 65.3 -2.9 -1
1L63 M106A Helix_52.0 5.4 65.3 -1.9 -1
1L63 V103A Helix_7.5 5.4 65.3 -1.6 -1
1LRP G48A Helix_59.7 8.0 53.4 0.87 1
1LRP G48N Helix_59.7 8.0 53.4 0.79 1
1LRP G48S Helix_59.7 8.0 53.4 0.68 1
1LRP K4Q Coil_112.0 8.0 51.5 0.43 1
1LRP Y88C Helix_55.6 8.0 60.0 2.4 1
1LZ1 A9S Helix_0.0 2.7 64.9 -0.02 -1
1LZ1 D18N Turn_67.1 4.0 65.0 -1.7 -1
1LZ1 G19A Turn_44.4 2.7 64.9 -1.77 -1
1LZ1 G37A Coil_39.1 2.7 64.9 -0.29 -1
1LZ1 G37Q Sheet_39.1 2.7 64.9 -0.26 -1
1LZ1 G48A Turn_82.2 2.7 64.9 0.45 1
1LZ1 G68A Turn_69.7 2.7 64.9 -0.12 -1
1LZ1 G72A Turn_62.0 2.7 64.9 -0.36 -1
1LZ1 I106A Turn_4.7 2.7 64.9 -0.93 -1
1LZ1 I106V Turn_13.0 2.7 49.2 -0.98 -1
1LZ1 N118A Turn_149.7 2.7 64.9 0.19 1
1LZ1 N118G Turn_149.7 2.7 64.9 0.05 1
1LZ1 P71G Turn_76.7 2.8 68.8 -1.6 -1
1LZ1 R21A Turn_145.7 2.7 64.9 1.31 1
1LZ1 R21G Turn_145.7 2.7 64.9 1.15 1
1LZ1 V125A Turn_31.4 2.7 49.2 -1.6 -1
1LZ1 V2A Sheet_106.5 2.7 49.2 -1.51 -1
1LZ1 V2D Sheet_101.4 2.7 64.9 -1.43 -1
1LZ1 V2F Sheet_106.7 2.7 64.9 -0.86 -1
1LZ1 V2G Sheet_106.7 2.7 64.9 -2.29 -1
1LZ1 V2I Sheet_106.7 2.7 64.9 1.1 1
1LZ1 V2L Sheet_106.7 2.7 64.9 -0.05 -1
1LZ1 V2M Sheet_106.7 2.7 64.9 -0.31 -1
1LZ1 V2N s_101.4 2.7 64.9 -1.34 -1
1LZ1 V2R Sheet_101.4 2.7 64.9 -0.38 -1
1LZ1 V2S Sheet_101.4 2.7 64.9 -1.41 -1
1LZ1 V2Y Sheet_101.4 2.7 64.9 -0.36 -1
1LZ1 Y124F Turn_18.7 2.7 64.9 -0.36 -1
1LZ1 Y20F Turn_50.9 2.7 64.9 -0.5 -1
1LZ1 Y63F Coil_112.1 2.7 64.9 -0.24 -1
1OTR L67A Sheet_0.1 3.75 50.0 -2.82 -1
1OTR L67N Sheet_0.1 3.75 50.0 -3.39 -1
1OTR L67S Sheet_0.1 3.75 50.0 -3.3 -1
1OTR L67T Sheet_0.1 3.75 50.0 -2.92 -1
1OTR Q41L Sheet_0.2 3.75 50.0 -0.26 -1
1OTR Q41N Sheet_0.2 3.75 50.0 -2.56 -1
1OTR Q41S Sheet_0.2 3.75 50.0 -1.27 -1
1OTR Q41T Sheet_0.2 3.75 50.0 -0.43 -1
1OTR Q41V s_0.2 3.75 50.0 -0.05 -1
1OTR V17A Coil_2.8 3.75 50.0 -1.63 -1
1OTR V17N Coil_2.8 3.75 50.0 -4.9 -1
1OTR V17T Coil_2.8 3.75 50.0 -1.89 -1
1PGA A48P Turn_95.2 5.5 25.0 -0.7 -1
1PGA D47A Turn_114.0 7.0 25.0 0.36 1
1PGA T2P Sheet_86.6 5.5 25.0 -2.7 -1
1PGA T53A Sheet_29.1 5.2 60.0 -1.36 -1
1PGA T53C Sheet_29.1 5.2 60.0 -0.58 -1
1PGA T53D Sheet_29.1 5.2 60.0 -2.21 -1
1PGA T53E Sheet_29.1 5.2 60.0 -1.13 -1
1PGA T53F Sheet_45.2 5.2 25.0 1.01 1
1PGA T53G Sheet_29.1 5.2 60.0 -2.57 -1
1PGA T53H Sheet_29.1 5.2 60.0 -0.99 -1
1PGA T53I Sheet_45.2 5.2 25.0 -0.3 -1
1PGA T53K Sheet_29.1 5.2 60.0 -1.01 -1
1PGA T53L Sheet_29.1 5.2 60.0 -0.91 -1
1PGA T53M Sheet_29.1 5.2 60.0 -0.46 -1
1PGA T53N Sheet_29.1 5.2 60.0 -0.84 -1
1PGA T53Q Sheet_29.1 5.2 60.0 -0.98 -1
1PGA T53R Sheet_29.1 5.2 60.0 -0.96 -1
1PGA T53S Sheet_29.1 5.2 60.0 -0.49 -1
1PGA T53V Sheet_45.2 5.2 25.0 -0.8 -1
1PGA T53W Sheet_29.1 5.2 60.0 -0.32 -1
1PGA T53Y Sheet_45.2 5.2 25.0 0.5 1
1PGA V54A Sheet_0.1 7.0 25.0 -0.1 -1
1PIN E35A Coil_118.7 7.0 40.0 -0.73 -1
1PIN G10A Turn_23.4 7.0 40.0 -0.85 -1
1PIN K6A Coil_166.0 7.0 40.0 0.15 1
1PIN N26D Sheet_0.9 7.0 40.0 -1.88 -1
1PIN P8A Turn_25.3 7.0 40.0 -0.97 -1
1PIN P8G Turn_25.3 7.0 40.0 -0.92 -1
1PIN P9A Turn_100.4 7.0 40.0 -0.19 -1
1PIN P9G Turn_100.4 7.0 40.0 -0.49 -1
1PIN R17A Turn_218.4 7.0 40.0 0.0 1
1PIN R17G Turn_218.4 7.0 40.0 -0.22 -1
1PIN R36A Coil_99.8 7.0 40.0 -0.29 -1
1PIN S16A Turn_42.5 7.0 40.0 -0.44 -1
1PIN S16G Turn_42.5 7.0 40.0 -0.92 -1
1PIN S18A Turn_125.0 7.0 40.0 0.03 1
1PIN S18G Turn_125.0 7.0 40.0 0.02 1
1PIN T29A Turn_1.3 7.0 40.0 -1.25 -1
1PIN T29D Turn_1.3 7.0 40.0 -1.33 -1
1PIN T29G Turn_1.3 7.0 40.0 -1.99 -1
1PIN T29S Turn_1.3 7.0 40.0 -0.65 -1
1PIN V22A Sheet_66.3 7.0 40.0 -0.26 -1
1PIN Y23A Sheet_44.3 7.0 40.0 -1.08 -1
1PIN Y23F Sheet_44.3 7.0 40.0 -0.52 -1
1PIN Y23L Sheet_44.3 7.0 40.0 -1.18 -1
1POH K49A Helix_91.6 7.0 25.0 1.6 1
1POH K49D Helix_91.6 7.0 25.0 1.8 1
1POH K49E Helix_91.6 7.0 25.0 2.1 1
1POH K49G Helix_91.6 7.0 25.0 1.2 1
1POH K49M Helix_91.6 7.0 25.0 1.0 1
1POH K49N Helix_91.6 7.0 25.0 0.4 1
1POH K49Q Helix_91.6 7.0 25.0 1.5 1
1POH K49R Helix_91.6 7.0 25.0 -0.2 -1
1POH K49S Helix_91.6 7.0 25.0 1.2 1
1POH S46A Helix_31.8 7.0 30.0 -1.0 -1
1POH S46D Helix_31.8 7.0 30.0 1.45 1
1POH S46N Helix_31.8 7.0 30.0 0.4 1
1RGG D25H null 7.0 25.0 0.9 1
1RGG D25K Helix_126.6 7.0 25.0 0.9 1
1RGG D33A Turn_16.5 7.0 52.6 -6.1 -1
1RGG Q38A Coil_104.3 7.0 49.0 1.0 1
1RGG Q94K Coil_74.9 7.0 52.6 0.3 1
1RGG T16V Helix_51.3 7.0 48.4 0.3 1
1RGG T67V Turn_66.7 7.0 48.4 0.0 1
1RGG T72V Sheet_19.2 7.0 48.4 -0.2 -1
1RGG T82V Sheet_1.4 7.0 48.4 -1.7 -1
1RGG V2T Coil_36.5 7.0 48.4 -0.9 -1
1RGG Y55F null 7.0 25.0 -0.6 -1
1RGG Y81F null 7.0 25.0 -1.2 -1
1RN1 A21C Helix_61.1 2.5 0.0 -0.74 -1
1RN1 A21D Helix_61.1 7.0 0.0 -0.71 -1
1RN1 A21E Helix_61.1 7.0 0.0 -0.69 -1
1RN1 A21F Helix_61.1 2.5 0.0 -0.57 -1
1RN1 A21G Helix_61.1 2.5 0.0 -0.9 -1
1RN1 A21H Helix_61.1 7.0 0.0 -0.17 -1
1RN1 A21I Helix_61.1 2.5 0.0 -0.44 -1
1RN1 A21K Helix_61.1 2.5 0.0 -0.51 -1
1RN1 A21L Helix_61.1 2.5 0.0 -0.13 -1
1RN1 A21M Helix_61.1 2.5 0.0 -0.15 -1
1RN1 A21N Helix_61.1 2.5 0.0 0.34 1
1RN1 A21Q Helix_61.1 7.0 0.0 -0.4 -1
1RN1 A21R Helix_61.1 2.5 0.0 -0.41 -1
1RN1 A21S Helix_61.1 7.0 0.0 -0.4 -1
1RN1 A21T Helix_61.1 2.5 0.0 -0.57 -1
1RN1 A21V Helix_61.1 2.5 0.0 -0.66 -1
1RN1 A21W Helix_61.1 2.5 0.0 -0.3 -1
1RN1 A21Y Helix_61.1 2.5 0.0 -0.39 -1
1RN1 D49A Coil_144.8 7.0 25.0 0.5 1
1RN1 D49F Coil_144.8 7.0 25.0 -0.4 -1
1RN1 D49H Coil_144.8 7.0 25.0 1.1 1
1RN1 D49W Coil_144.8 7.0 25.0 -0.9 -1
1RN1 D49Y Coil_144.8 7.0 25.0 -0.5 -1
1RN1 N36A Turn_67.8 7.0 25.0 0.03 1
1RN1 W59Y Sheet_1.8 6.0 25.0 -0.93 -1
1RN1 Y11F Sheet_5.9 7.0 25.0 -2.11 -1
1RN1 Y24W Helix_35.6 6.0 25.0 1.24 1
1RN1 Y68F Coil_8.0 7.0 25.0 -1.36 -1
1ROP D30A Turn_126.0 7.0 69.0 0.3 1
1ROP D30C Turn_126.0 7.0 69.0 0.8 1
1ROP D30E Turn_126.0 7.0 69.0 1.0 1
1ROP D30F Turn_126.0 7.0 69.0 -0.1 -1
1ROP D30G Turn_126.0 7.0 69.0 2.0 1
1ROP D30H Turn_126.0 7.0 69.0 0.9 1
1ROP D30I Turn_126.0 7.0 69.0 -0.8 -1
1ROP D30K Turn_126.0 7.0 69.0 0.9 1
1ROP D30L Turn_126.0 7.0 69.0 -0.1 -1
1ROP D30M Turn_126.0 7.0 69.0 0.6 1
1ROP D30N Turn_126.0 7.0 69.0 0.8 1
1ROP D30P Turn_126.0 7.0 69.0 -1.6 -1
1ROP D30Q Turn_126.0 7.0 69.0 1.8 1
1ROP D30R Turn_126.0 7.0 69.0 0.8 1
1ROP D30S Turn_126.0 7.0 69.0 1.0 1
1ROP D30T Turn_126.0 7.0 69.0 -0.4 -1
1ROP D30V Turn_126.0 7.0 69.0 -0.4 -1
1ROP D30W Turn_126.0 7.0 69.0 -0.4 -1
1ROP D30Y Turn_126.0 7.0 69.0 0.2 1
1ROP L41A Helix_85.2 6.0 25.0 -6.12 -1
1ROP L41V Helix_85.2 6.0 25.0 -2.53 -1
1RRO P26A Helix_11.13 7.4 53.6 -0.74 -1
1RTB H119A Sheet_70.1 6.0 25.0 0.2 1
1RTB I81A Sheet_0.2 5.0 40.0 -2.99 -1
1RTB I81G Sheet_0.2 5.0 40.0 -4.8 -1
1RTB I81V Sheet_0.2 5.0 40.0 -0.43 -1
1RTB P114A Sheet_112.1 4.2 56.05 -3.2 -1
1RTB P114G Sheet_112.1 6.0 61.6 -3.3 -1
1RTB S123A Sheet_27.6 7.0 61.7 0.46 1
1RTP H26P Helix_26.1 7.4 45.8 1.25 1
1SHG D48G Turn_104.3 3.5 24.85 1.05 1
1SHG K59F Sheet_108.3 7.0 24.85 -0.92 -1
1SHG K59Y Sheet_108.3 7.0 24.85 -0.84 -1
1SSO I30V Sheet_1.9 7.0 50.0 -0.4 -1
1STN D95A Sheet_56.8 7.0 20.0 -3.6 -1
1STN D95G Sheet_56.8 7.0 20.0 -3.1 -1
1STN F34C null 7.6 20.0 -2.8 -1
1STN G79S Coil_18.6 7.0 20.0 -2.4 -1
1STN I18G Sheet_49.1 7.0 20.0 -2.6 -1
1STN I18M Coil_49.1 5.42 40.0 -0.2 -1
1STN L36A Coil_0.0 7.0 20.0 -3.6 -1
1STN L36C null 7.6 20.0 -2.9 -1
1STN L36G Coil_0.0 7.0 20.0 -5.4 -1
1STN S141A Coil_104.9 7.0 40.0 -0.12 -1
1STN T62A Helix_0.0 7.0 20.0 -2.4 -1
1STN T62G Helix_0.0 7.0 20.0 -3.4 -1
1STN Y91S Sheet_0.0 7.0 20.0 -5.3 -1
1SUP M50F Coil_34.1 8.0 58.8 0.48 1
1SUP N76D Coil_90.0 8.0 58.8 0.45 1
1SUP Q206C Sheet_64.6 8.0 58.8 1.25 1
1TPK V65A Sheet_0.2 4.5 64.3 -2.0 -1
1TPK V65I Sheet_0.2 4.5 64.3 0.3 1
1TPK V65L Sheet_0.2 4.5 64.3 -1.9 -1
1TPK V65M Sheet_0.2 4.5 64.3 -2.2 -1
1TPK V65S Sheet_0.2 4.5 64.3 -2.4 -1
1TPK V65T Sheet_0.2 4.5 64.3 -1.0 -1
1TUP C242S Coil_19.1 7.2 10.0 -2.94 -1
1VQB A86T Sheet_98.4 7.0 25.0 -0.35 -1
1VQB A86V Sheet_98.4 7.0 25.0 0.25 1
1VQB D36C Sheet_49.6 7.0 25.0 -1.02 -1
1VQB D36N Sheet_49.6 7.0 25.0 -0.5 -1
1VQB E30F Sheet_29.6 7.0 25.0 1.02 1
1VQB E30M Sheet_29.6 7.0 25.0 0.32 1
1VQB E30N Sheet_29.6 7.0 25.0 -0.55 -1
1VQB E40C Coil_163.5 7.0 25.0 -0.8 -1
1VQB E40T Coil_163.5 7.0 25.0 -0.2 -1
1VQB F68L Sheet_63.0 7.0 25.0 -2.13 -1
1VQB F68V Sheet_63.0 7.0 25.0 -2.5 -1
1VQB I47A Sheet_4.5 7.0 25.0 -3.52 -1
1VQB I47C Sheet_4.5 7.0 25.0 -2.63 -1
1VQB I47F Sheet_4.5 7.0 25.0 -0.97 -1
1VQB I47L Sheet_4.5 7.0 25.0 -0.32 -1
1VQB I47M Sheet_4.5 7.0 25.0 -1.08 -1
1VQB I47T Sheet_4.5 7.0 25.0 -3.7 -1
1VQB I47V Sheet_4.5 7.0 25.0 -1.27 -1
1VQB K24V Sheet_157.9 7.0 25.0 0.4 1
1VQB V35A Sheet_8.5 7.0 25.0 -1.1 -1
1VQB V35C Sheet_8.5 7.0 25.0 -0.7 -1
1VQB V35F Sheet_8.5 7.0 25.0 -1.58 -1
1VQB V35I Sheet_8.5 7.0 25.0 -0.32 -1
1VQB V35L Sheet_8.5 7.0 25.0 -1.35 -1
1VQB V35M Sheet_8.5 7.0 25.0 -0.53 -1
1VQB V35T Sheet_8.5 7.0 25.0 -2.65 -1
1VQB V45A Sheet_49.6 7.0 25.0 -1.05 -1
1VQB V45C Sheet_49.6 7.0 25.0 -0.05 -1
1VQB V45L Sheet_49.6 7.0 25.0 -1.5 -1
1VQB V45T Sheet_49.6 7.0 25.0 -1.75 -1
1W3D A131G Sheet_13.3 5.5 51.85 -1.7 -1
1W3D A165G Helix_55.1 5.5 51.85 -0.9 -1
1W3D A168G Helix_86.9 5.5 51.85 -0.3 -1
1W3D I146A Turn_12.8 5.5 51.85 -2.7 -1
1W3D I146V Turn_12.8 5.5 51.85 -1.2 -1
1W3D I163V Helix_0.0 5.5 51.85 -0.5 -1
1W3D L159A Coil_61.8 5.5 51.85 -2.0 -1
1W3D L159G Coil_61.8 5.5 51.85 -1.9 -1
1W3D L159V Coil_61.8 5.5 51.85 -0.6 -1
1W3D V129A Coil_39.4 5.5 51.85 -0.7 -1
1W3D V129G Coil_39.4 5.5 51.85 -1.0 -1
1W3D V135A Helix_1.3 5.5 51.85 -1.5 -1
1W3D Y138F Helix_39.6 5.5 51.85 -2.0 -1
1W4H A140G Helix_81.3 7.0 9.85 -1.02 -1
1W4H D162N Helix_16.2 7.0 9.85 -3.1 -1
1W4H I135A Helix_4.7 7.0 9.85 -1.63 -1
1W4H I135V Helix_4.7 7.0 9.85 -0.03 -1
1W4H I149V Coil_8.7 7.0 9.85 -0.75 -1
1W4H L138A Helix_30.5 7.0 9.85 -1.67 -1
1W4H L139A Helix_8.0 7.0 9.85 -3.5 -1
1W4H L158A Coil_10.2 7.0 9.85 -2.12 -1
1W4H S132G Coil_19.9 7.0 9.85 -0.47 -1
1W4H T159S Coil_39.6 7.0 9.85 -1.63 -1
1W4H V154G Turn_130.9 7.0 9.85 -0.84 -1
1WQ5 C154A Sheet_0.0 9.0 50.0 -1.03 -1
1WQ5 C154S Sheet_0.0 9.0 50.0 -1.72 -1
1WQ5 C154V Sheet_0.0 9.0 50.0 -1.12 -1
1WQ5 C81A Helix_0.0 9.0 50.0 -0.69 -1
1WQ5 C81G Helix_0.0 9.0 50.0 -1.58 -1
1WQ5 C81S Helix_0.0 9.0 50.0 -1.41 -1
1WQ5 C81V Helix_0.0 9.0 50.0 -1.32 -1
1WQ5 E49A Sheet_0.7 7.0 25.0 -0.3 -1
1WQ5 E49C Sheet_0.7 7.0 25.0 2.2 1
1WQ5 E49D Sheet_0.7 7.0 25.0 -0.3 -1
1WQ5 E49F Sheet_0.7 7.0 25.0 2.4 1
1WQ5 E49G Sheet_0.7 7.0 25.0 -1.7 -1
1WQ5 E49H Sheet_0.7 7.0 25.0 1.3 1
1WQ5 E49I Sheet_0.7 7.0 25.0 8.0 1
1WQ5 E49K Sheet_0.7 7.0 25.0 -0.9 -1
1WQ5 E49L Sheet_0.7 7.0 25.0 6.2 1
1WQ5 E49M Sheet_0.7 7.0 25.0 4.5 1
1WQ5 E49N Sheet_0.7 7.0 25.0 -0.6 -1
1WQ5 E49P Sheet_0.7 7.0 25.0 -0.6 -1
1WQ5 E49Q Sheet_0.7 7.0 25.0 -2.5 -1
1WQ5 E49S Sheet_0.7 7.0 25.0 -1.4 -1
1WQ5 E49T Sheet_0.7 7.0 25.0 0.0 1
1WQ5 E49V Sheet_0.7 7.0 25.0 3.2 1
1WQ5 E49W Sheet_0.7 7.0 25.0 1.1 1
1WQ5 E49Y Sheet_0.7 7.0 25.0 0.0 1
1WQ5 F139W Helix_10.8 7.8 23.0 0.02 1
1YCC C102A Coil_1.2 6.0 46.5 2.9 1
1YCC C102S Coil_1.2 6.0 46.5 2.8 1
1YCC C102T Coil_1.2 6.0 57.1 0.8 1
1YCC P76G Coil_100.5 4.6 25.0 -0.78 -1
1YCC P76R Coil_100.5 4.6 25.0 -0.97 -1
1YCC P76S Coil_100.5 4.6 25.0 -1.89 -1
1YCC P76V Coil_100.5 4.6 25.0 -1.07 -1
1YCC P76W Coil_100.5 4.6 25.0 -2.38 -1
1YCC P76Y Coil_100.5 4.6 25.0 -2.07 -1
1YYX A36G null 5.0 25.0 -2.71 -1
1YYX F65A null 5.0 25.0 -2.5 -1
1YYX I98A null 5.0 25.0 -3.83 -1
1YYX L76A null 5.0 25.0 -3.43 -1
1YYX L94A null 5.0 25.0 -1.73 -1
1YYX M33A null 5.0 25.0 -3.5 -1
1ZG4 G238S null 7.0 50.6 -1.25 -1
1ZG4 R164H null 7.0 49.9 -0.17 -1
1ZG4 R164S null 7.0 50.6 -0.61 -1
1ZG4 S235A null 7.0 50.6 0.58 1
2ABD D21A Helix_26.6 5.3 5.0 0.42 1
2ABD D21H Helix_26.6 5.3 5.0 -0.56 -1
2ABD K54A Helix_74.4 5.3 5.0 -0.86 -1
2ABD K54M Helix_74.4 5.3 5.0 0.27 1
2ABD L25A Helix_16.0 5.3 5.0 -1.02 -1
2ABD P19A Coil_6.4 5.3 5.0 -1.07 -1
2AFG C117I Sheet 6.6 24.85 -0.36 -1
2AFG C117S Turn_30.1 6.6 25.0 -0.62 -1
2AFG C117V Sheet 6.6 24.85 -0.29 -1
2AFG F108Y Sheet_9.8 7.3 39.8 0.331 1
2AFG F132W Sheet_0.81 6.6 24.85 0.38 1
2AFG L44F Sheet_0.0 7.3 39.8 0.31 1
2AFG L44P Sheet_0.0 6.6 40.05 0.69 1
2AFG L44W Sheet_0.0 6.6 24.85 -0.81 -1
2AFG L73V Sheet_7.2 6.6 40.05 -1.46 -1
2AFG V31I Sheet 6.6 24.85 -0.96 -1
2AKY T77H Helix_101.3 7.5 25.0 -2.15 -1
2CI2 D71A Sheet_59.0 6.25 25.0 -3.41 -1
2CI2 E33D Helix_99.3 6.25 25.0 -0.52 -1
2CI2 E33N Helix_99.3 6.3 46.45 -0.7 -1
2CI2 E33Q Helix_99.3 6.25 25.0 -0.29 -1
2CI2 E60A Coil_92.3 6.3 25.0 -0.68 -1
2CI2 I56A Coil_174.8 6.25 25.0 -0.03 -1
2CI2 K36A Helix_90.3 6.3 46.45 -0.49 -1
2CI2 K36G Helix_90.3 6.25 25.0 -2.32 -1
2CI2 K43A Coil_9.0 6.3 46.45 -0.65 -1
2CI2 K43G Helix_9.0 6.25 25.0 -3.19 -1
2CI2 K72N Turn_208.2 6.25 25.0 0.004 1
2CI2 L40A Helix_79.7 6.25 25.0 -1.33 -1
2CI2 L40G Helix_79.7 6.25 25.0 -1.38 -1
2CI2 L68A Sheet_0.1 6.3 25.0 -3.82 -1
2CI2 N75A Coil_41.5 6.25 25.0 -0.83 -1
2CI2 N75D Coil_41.5 6.25 25.0 -1.21 -1
2CI2 T22A Sheet_53.5 6.3 25.0 -0.85 -1
2CI2 T22G Sheet_53.5 6.3 25.0 -1.16 -1
2CI2 T22V Sheet_53.5 6.3 25.0 -0.32 -1
2CI2 T58A Coil_106.5 6.3 25.0 -0.69 -1
2CI2 T58D Coil_106.5 6.3 25.0 0.04 1
2CI2 V79A Coil_39.4 6.3 25.0 -1.51 -1
2CI2 V79G Coil_39.4 6.3 25.0 -3.24 -1
2CI2 V79T Coil_39.4 6.3 25.0 -0.38 -1
2DRI A188C null 7.6 25.0 -1.8 -1
2DRI L62C null 7.6 25.0 -2.7 -1
2GB1 G41C null 7.0 46.85 1.27 1
2HPR G49A Helix_18.7 7.0 25.0 0.8 1
2HPR G49E Helix_18.7 7.0 25.0 1.4 1
2HPR G49K h_18.7 7.0 25.0 -1.0 -1
2LZM A42K Helix_0.0 5.45 53.0 -3.7 -1
2LZM A42S Helix_0.0 3.0 51.55 -2.3 -1
2LZM C54T Turn_3.7 6.5 70.0 0.3 1
2LZM C54V Turn_3.7 6.5 70.0 -0.7 -1
2LZM D47A Helix_35.6 6.7 62.2 -0.95 -1
2LZM D92N Coil_63.2 6.7 62.4 -1.4 -1
2LZM E108V Helix_48.8 5.4 65.2 0.7 1
2LZM F67A Helix_10.5 3.0 51.65 -1.9 -1
2LZM G156D Coil_18.0 6.5 64.7 -2.3 -1
2LZM G30A Turn_17.3 5.4 66.48 0.1 1
2LZM G30F Turn_17.3 5.4 66.48 -1.5 -1
2LZM I78M Helix_0.0 5.42 65.3 -1.5 -1
2LZM I78V Helix_0.0 5.35 61.0 -0.8 -1
2LZM K147E Helix_90.3 5.3 25.0 -0.7 -1
2LZM K16E Sheet_120.1 5.3 66.7 0.5 1
2LZM K43A Helix_48.0 6.7 62.2 -1.03 -1
2LZM K48A Helix_151.1 6.7 62.2 -0.56 -1
2LZM K85A Helix_84.1 5.35 58.0 -0.6 -1
2LZM L46A Helix_0.0 6.7 62.2 -1.86 -1
2LZM L84M Helix_0.0 5.42 65.3 -1.9 -1
2LZM L99A Helix_0.0 5.7 64.88 -4.5 -1
2LZM L99F Helix_0.0 5.7 64.88 -0.3 -1
2LZM L99G Helix_0.0 5.4 65.2 -6.3 -1
2LZM L99I Helix_0.0 5.7 64.88 -1.5 -1
2LZM L99M Helix_0.0 5.7 64.88 -0.6 -1
2LZM L99V Helix_0.0 5.7 64.88 -2.0 -1
2LZM M102K Helix_0.7 5.3 65.3 -6.9 -1
2LZM M102L Helix_0.7 5.7 64.89 -0.82 -1
2LZM M102V Helix_0.7 3.0 47.0 -3.0 -1
2LZM M106I Helix_56.1 5.35 61.0 0.2 1
2LZM M106K Helix_56.1 3.0 47.0 -3.4 -1
2LZM M106L Helix_56.1 3.0 47.0 0.5 1
2LZM N101A Helix_0.2 5.4 59.0 -1.5 -1
2LZM N132F Helix_41.0 5.4 66.48 1.3 1
2LZM N132I Helix_41.0 5.4 66.48 1.2 1
2LZM N132M Helix_41.0 5.4 66.48 1.5 1
2LZM N163D Coil_117.8 5.4 65.15 -0.21 -1
2LZM Q105A Helix_58.1 5.8 66.3 -0.6 -1
2LZM Q105E Helix_58.1 5.8 66.3 -1.1 -1
2LZM Q105G Helix_58.1 5.8 66.3 -1.5 -1
2LZM Q105M Helix_58.1 5.4 59.0 -1.2 -1
2LZM S90H Helix_38.0 6.5 63.0 -1.1 -1
2LZM T151S Helix_31.5 5.4 65.15 0.39 1
2LZM V103I Helix_7.2 5.35 61.0 -0.5 -1
2LZM V103M Helix_7.2 5.42 65.3 -1.2 -1
2LZM V131A Helix_99.1 5.4 66.51 0.39 1
2LZM V131D Helix_99.1 3.01 53.08 0.08 1
2LZM V131E Helix_99.1 3.01 53.08 0.2 1
2LZM V131G Helix_99.1 3.01 53.08 -0.68 -1
2LZM V131I Helix_99.1 3.01 53.08 0.16 1
2LZM V131L Helix_99.1 3.01 53.08 0.09 1
2LZM V131M Helix_99.1 3.01 53.08 0.12 1
2LZM V131S Helix_99.1 3.01 53.08 -0.05 -1
2LZM V131T Helix_99.1 3.01 53.08 -0.12 -1
2LZM V71A Helix_6.6 3.0 51.65 -1.5 -1
2LZM V94A Helix_32.2 3.0 51.65 -1.8 -1
2RN2 A24V Sheet_0.0 5.5 52.7 0.88 1
2RN2 A52C Helix_0.3 3.2 53.0 0.8 1
2RN2 A52D Helix_0.3 3.2 53.0 -1.9 -1
2RN2 A52E Helix_0.3 3.2 53.0 -1.5 -1
2RN2 A52F Helix_0.3 3.2 53.0 0.5 1
2RN2 A52G Helix_0.3 3.2 53.0 -2.7 -1
2RN2 A52H Helix_0.3 3.2 53.0 -3.6 -1
2RN2 A52I Helix_0.3 3.2 53.0 1.9 1
2RN2 A52K Helix_0.3 3.2 53.0 -5.9 -1
2RN2 A52L Helix_0.3 3.2 53.0 1.3 1
2RN2 A52M Helix_0.3 3.2 53.0 0.5 1
2RN2 A52N Helix_0.3 3.2 53.0 -1.8 -1
2RN2 A52P Helix_0.3 3.2 53.0 -1.6 -1
2RN2 A52Q Helix_0.3 3.2 53.0 -1.2 -1
2RN2 A52S Helix_0.3 3.2 53.0 -1.8 -1
2RN2 A52T Helix_0.3 3.2 53.0 -0.8 -1
2RN2 A52V Helix_0.3 3.2 53.0 1.7 1
2RN2 A52Y Helix_0.3 3.2 53.0 -2.3 -1
2RN2 D10A Sheet_18.4 9.0 47.0 4.0 1
2RN2 D10E Sheet_18.4 9.0 47.0 1.0 1
2RN2 D10H Sheet_18.4 9.0 47.0 2.4 1
2RN2 D10N Sheet_18.4 9.0 47.0 2.0 1
2RN2 D10S Sheet_18.4 9.0 47.0 2.7 1
2RN2 E119V Sheet_57.0 5.5 52.7 0.74 1
2RN2 G23A Sheet_0.0 5.5 52.5 0.5 1
2RN2 K91R Coil_80.5 5.5 49.8 0.0 1
2RN2 K95A Coil_137.0 5.5 49.8 0.1 1
2RN2 K95G Coil_137.0 5.5 49.8 1.9 1
2RN2 K95N Turn_137.0 5.5 49.8 0.9 1
2RN2 Q76L Helix_57.3 3.0 50.1 0.24 1
2RN2 V74A Helix_0.6 5.5 52.0 -3.4 -1
2RN2 V74I Helix_0.6 5.5 52.0 0.6 1
2RN2 V74L Helix_0.6 5.5 52.0 0.9 1
2WSY A18G Sheet_0.5 7.8 25.0 -1.3 -1
2WSY A18V Sheet_0.5 7.8 25.0 -0.6 -1
2WSY L209V Sheet_0.9 7.8 25.0 -1.0 -1
3HHR S71A Coil_36.6 8.0 20.0 -0.97 -1
3HHR S71Q Coil_36.6 8.0 20.0 -1.28 -1
3HHR S71T Coil_36.6 8.0 20.0 0.33 1
3HHR S71V Coil_36.6 8.0 20.0 -1.19 -1
3MBP Y283D Turn_56.5 7.6 25.0 -3.2 -1
451C E43Y Helix_96.3 5.0 50.4 0.6 1
451C F34Y Turn_23.3 5.0 50.4 1.9 1
451C F7A Helix_18.7 5.0 50.4 1.1 1
451C V78I Helix_7.6 5.0 50.4 1.0 1
4LYZ C94A Helix_2.9 9.5 20.0 -4.78 -1
4LYZ F34Y Helix_71.8 6.4 74.0 0.19 1
4LYZ F3Y Sheet_15.5 6.4 74.0 -0.45 -1
4LYZ I55A Turn_0.8 6.4 74.0 -4.4 -1
4LYZ I55F Turn_0.8 6.4 74.0 -2.46 -1
4LYZ I55L Turn_0.8 6.4 74.0 -0.45 -1
4LYZ I55M Turn_0.8 6.4 74.0 -2.27 -1
4LYZ I55T Turn_0.8 6.4 74.0 -4.96 -1
4LYZ I55V Turn_0.8 6.4 74.0 -0.91 -1
4LYZ N19K Turn_95.0 6.4 74.0 -1.06 -1
4LYZ P70N Coil_129.3 9.5 20.0 -2.15 -1
4LYZ R114H Coil_130.2 6.4 74.0 0.68 1
4LYZ R21Q Turn_142.7 6.4 74.0 -0.15 -1
4LYZ R68K Coil_117.8 6.4 74.0 -0.04 -1
5CRO A36S Helix_66.0 3.0 45.0 0.4 1
CspB-TB D25N null 7.5 55.0 -0.72 -1
CspB-TB K12E null 7.5 55.0 0.43 1
CspB-TB K12Q null 7.5 55.0 0.53 1
P00782 K57E null 5.0 20.0 1.0 1
P08505 W34A null 4.0 25.0 -2.0 -1
P08821 E15G null 7.0 48.6 1.55 1
