# Supplementary material for: Towards sequence-based prediction of mutation-induced stability changes in unseen non-homologous proteins
Source: BMC Genomics. 2014 Jan 24;15(Suppl 1):S4. doi: 10.1186/1471-2164-15-S1-S4 (PMC4046685; doi:10.1186/1471-2164-15-S1-S4)
Supplement: Supplementary file 1 — Additional file 1: Data set S1914. The files containing the S1914 data set, as well as training, cross-validation, and test splits are available in a white-space-delimited tabular text format. All files are compressed in a single zip archive S1914.zip. (ZIP 2 MB) [file 12864_2014_5677_MOESM1_ESM.zip › S1914/unseen-residue/unseen-mutation_cross-validation/replication7/S1914.train7.fold1]

1VQB M77C Sheet_89.7 7.0 25.0 0.0 1
1CSP F38A Coil_161.6 7.0 60.0 0.31 1
2LZM G113E Helix_58.1 5.4 65.15 0.3 1
2LZM N68A Helix_77.4 2.5 47.8 0.05 1
1FTG D43A Helix_39.8 7.0 44.15 0.1 1
5CRO Y26Q Coil_162.9 7.0 45.0 1.4 1
2LZM Q123E Helix_92.0 6.5 64.5 0.4 1
2RN2 E48Q Helix_19.0 9.0 47.0 0.3 1
1CSP E43Q Turn_131.6 7.5 55.0 0.05 1
1FTG E107A Helix_110.9 7.0 43.25 0.62 1
1OTR E34C Helix_72.8 3.0 65.0 0.91 1
1VQB F73W Turn_177.1 7.0 25.0 0.4 1
1VQB M77I Sheet_89.7 7.0 25.0 0.8 1
CspB-TB K42Q null 7.5 55.0 0.07 1
2RN2 A125T Turn_69.4 5.5 52.0 0.0 1
1RGG D79W Sheet_12.4 7.0 52.6 2.3 1
P08821 I42V null 7.0 48.6 0.52 1
1VQB T62V Sheet_54.6 7.0 25.0 0.65 1
1HFY T33I Helix_18.4 2.0 20.0 0.18 1
1PIN S38A Coil_33.6 7.0 40.0 0.05 1
1IGV E26Q Helix_128.5 7.0 25.0 0.09 1
1HME I38H Helix_138.6 7.0 20.0 0.0 1
1LZ1 V110L Turn_92.4 2.7 64.9 0.07 1
2CI2 K30A Turn_84.8 6.25 25.0 0.42 1
1FTG D75K Helix_104.9 7.0 43.25 1.01 1
1AAR H68Q Sheet_74.2 5.0 25.0 0.55 1
2LZM S44K Helix_67.8 3.01 51.68 0.2 1
1VQB T48V Sheet_19.2 7.0 25.0 0.0 1
3SSI M73D Coil_211.3 7.0 53.36 1.6 1
1OTR E34F Helix_72.8 3.0 65.0 0.72 1
1RGG T5V Sheet_81.2 7.0 48.4 0.0 1
3MBP D55N Coil_46.7 7.6 25.0 0.0 1
4LYZ A31I Helix_0.0 6.4 74.0 1.4 1
2LZM I3L Helix_19.8 6.5 64.7 0.4 1
1BNI Y13A Helix_39.1 6.3 25.0 -3.5 -1
1RX4 V75Y Sheet_12.2 7.8 15.0 -2.3 -1
1BNI Y17S Helix_121.0 6.3 25.0 -2.57 -1
1ANK G85V Coil_7.5 7.2 51.8 -2.4 -1
1RTB A4S Helix_48.7 7.0 61.7 -0.57 -1
1BPI P8A Coil_108.6 7.0 39.0 -0.3 -1
1RN1 H40T Sheet_66.1 6.0 25.0 -0.26 -1
1PIN S38G Coil_33.6 7.0 40.0 -0.08 -1
5CRO Y26W Coil_162.9 7.0 45.0 -0.1 -1
1VQB L49V Sheet_9.0 7.0 25.0 -1.45 -1
2LZM V75T Helix_36.9 3.0 51.55 -1.3 -1
1FC1 Y349A null 7.4 20.0 -0.7 -1
P08505 H31A null 7.4 25.0 -0.3 -1
1YCC K73W Helix_172.0 4.5 25.0 -1.6 -1
1LZ1 V74F Coil_93.3 2.7 64.9 -0.29 -1
2LZM D72P Helix_69.0 6.5 63.4 -2.7 -1
1VQB V63T Sheet_23.6 7.0 25.0 -2.5 -1
1BNI N77A Coil_71.3 6.3 25.0 -1.6 -1
2LZM M120A Helix_33.0 3.01 51.65 -0.2 -1
2LZM A73S Helix_51.0 3.0 51.55 -0.4 -1
1LRP Q44Y Helix_80.8 8.0 51.5 -0.02 -1
2AKY N169D Coil_72.7 7.5 25.0 -2.15 -1
1VQB L81C Sheet_21.2 7.0 25.0 -1.85 -1
1EL1 A93S Helix_63.1 4.5 66.4 -0.26 -1
1W3D D145N Coil_61.8 5.5 51.85 -0.9 -1
2LZM I3G Helix_19.8 6.5 64.7 -2.1 -1
1L63 V111A Helix_0.0 5.4 65.3 -1.0 -1
2LZM A41S Helix_39.0 3.0 51.55 -0.6 -1
1VQB Y41F Coil_170.1 7.0 25.0 -0.3 -1
2LZM D89A Helix_71.7 5.35 58.0 -0.5 -1
1BNI I55T Sheet_96.0 6.3 25.0 -0.6 -1
2CI2 F69L Sheet_34.5 6.3 46.45 -2.11 -1
2LZM Q69P Helix_89.4 6.5 63.2 -2.9 -1
1BNI D54A Sheet_28.4 6.3 25.0 -3.15 -1
1PGA D46A Sheet_55.4 7.0 25.0 -1.36 -1
3MBP P159S Turn_2.0 7.4 63.0 -2.1 -1
3SSI V13L Sheet_56.2 7.0 82.21 -2.21 -1
1BNI A32C Helix_92.3 6.3 25.0 -1.0 -1
1LZ1 G127A Turn_82.2 2.7 64.9 -0.55 -1
1RGG R65A Coil_31.3 7.0 49.0 -1.0 -1
2LZM T152S Helix_0.0 5.4 59.0 -2.0 -1
1AYF Y82W Coil_134.9 8.5 37.0 -0.21 -1
2CI2 R62A Turn_113.8 6.25 25.0 -0.58 -1
2LZM A146T Helix_0.0 6.5 70.0 -1.5 -1
1RX4 V75H Sheet_12.2 6.5 15.0 -1.9 -1
1VQB I78C Sheet_91.6 7.0 25.0 -2.2 -1
1LZ1 I59V Sheet_2.7 2.7 49.2 -0.93 -1
2LZM V111F Helix_0.0 5.7 64.89 -1.69 -1
1CSP N10K Sheet_52.1 7.5 55.0 -1.51 -1
1BVC T51A Helix_64.0 9.6 82.2 -1.4 -1
1BPI N43G Coil_1.1 2.0 25.0 -5.7 -1
1YCC F82Y Coil_35.4 6.0 25.0 -0.7 -1
1BVC A130K Helix_0.0 7.8 4.0 -2.1 -1
1C9O E46K Sheet_56.0 7.0 75.0 -0.65 -1
1BNI E29G Helix_84.2 6.3 25.0 -1.81 -1
1BNI I51V Sheet_0.2 6.3 25.0 -1.8 -1
1PGA K50A Turn_117.6 7.0 25.0 -0.45 -1
1C2R K12D Helix_81.0 7.5 25.0 -1.3 -1
1PIN I28A Turn_70.0 7.0 40.0 -0.36 -1
2LZM G28A Sheet_0.2 3.02 51.6 -2.0 -1
1W3D V149A Turn_8.1 5.5 51.85 -2.8 -1
1CDC A40G null 7.0 25.0 -1.71 -1
1CSP K65E Sheet_94.3 7.5 55.0 -1.7 -1
3SSI V13F Sheet_56.2 7.0 82.21 -5.69 -1
1BNI T16S Helix_104.3 6.3 25.0 -1.79 -1
1LZ1 K1A Coil_71.2 2.7 64.9 -0.6 -1
1OTR I36L Coil_28.9 3.0 50.0 -1.31 -1
2ABD K32E Helix_51.7 5.3 5.0 -1.68 -1
1LRP I84S Helix_59.9 8.0 51.5 -2.25 -1
1BNI H18D Coil_102.6 6.3 25.0 -2.56 -1
1CSP E19Q Sheet_79.8 7.5 55.0 -0.19 -1
2CI2 I48A Sheet_33.8 6.3 25.0 -3.84 -1
1C9O G23Q Coil_46.1 7.0 70.0 -0.29 -1
1BVC G23A Helix_16.0 9.6 82.2 -1.1 -1
2LZM V149T Helix_0.1 5.4 59.0 -3.0 -1
1OTR I36F Coil_28.9 3.0 50.0 -0.86 -1
1BNI A32F Helix_92.3 6.3 25.0 -0.7 -1
2CI2 E34D Helix_88.6 6.25 25.0 -0.74 -1
1AM7 H31D Turn 7.0 25.0 -1.6 -1
1RN1 V16C null 7.0 25.0 -4.68 -1
2LZM W138Y Helix_10.6 2.2 -1.0 -1.71 -1
1BPI Y10A Coil_78.2 7.0 39.0 -1.2 -1
1RN1 N44D Turn_49.7 7.0 50.8 -1.6 -1
1AG2 Q217R Helix_41.0 7.0 25.0 -2.13 -1
2LZM L133F Helix_0.8 5.35 61.0 -0.3 -1
2LZM A130S Helix_7.2 3.0 51.55 -1.0 -1
2LZM T157G Coil_58.0 2.0 42.0 -1.1 -1
1WQ5 P62A null 9.0 54.1 -0.52 -1
1VQB S67C Helix_0.0 7.0 25.0 -1.85 -1
1LZ1 V74Y c_93.3 2.7 64.9 -0.24 -1
1HFZ V42G Sheet_15.7 7.4 56.2 -1.15 -1
1PIN H27G Turn_91.2 7.0 40.0 -0.68 -1
1VQB C33L Sheet_0.0 7.0 25.0 -1.3 -1
3MBP A276G Helix_53.9 7.6 25.0 -1.5 -1
1CSP V20K Turn_20.0 7.5 55.0 -1.94 -1
1BVC L29A Helix_4.8 11.0 76.5 -2.4 -1
