# Supplementary material for: Towards sequence-based prediction of mutation-induced stability changes in unseen non-homologous proteins
Source: BMC Genomics. 2014 Jan 24;15(Suppl 1):S4. doi: 10.1186/1471-2164-15-S1-S4 (PMC4046685; doi:10.1186/1471-2164-15-S1-S4)
Supplement: Supplementary file 1 — Additional file 1: Data set S1914. The files containing the S1914 data set, as well as training, cross-validation, and test splits are available in a white-space-delimited tabular text format. All files are compressed in a single zip archive S1914.zip. (ZIP 2 MB) [file 12864_2014_5677_MOESM1_ESM.zip › S1914/unseen-residue/unseen-mutation_cross-validation/replication7/S1914.train7.fold2]

1LZ1 V110P Helix_92.4 2.8 68.8 0.5 1
4LYZ D101R Coil_94.7 6.4 74.0 0.27 1
2LZM R96K Helix_70.4 5.35 58.0 0.0 1
2CI2 T55A Coil_57.1 6.25 25.0 0.23 1
1OTR K33M null 3.25 65.0 0.53 1
2LZM E11A Helix_33.0 5.4 66.48 1.1 1
2LZM S117F Helix_1.0 5.4 65.09 1.1 1
1RN1 Q25K Helix_94.8 7.0 25.0 0.94 1
2LZM N116A Helix_76.7 3.01 51.65 0.17 1
1PIN N30G Turn_45.7 7.0 40.0 0.53 1
1RGG D79I Sheet_12.4 7.0 52.6 2.85 1
1K9Q A20R null 7.0 65.0 0.89 1
1RN1 Y45W Turn_127.5 6.0 25.0 0.74 1
1WQ5 F258W Helix_27.5 7.8 23.0 0.07 1
3SSI M103L Helix_0.5 7.0 82.21 0.15 1
1LRP G46A Helix_61.1 8.0 53.4 0.66 1
3SSI M73A Coil_211.3 7.0 53.36 0.55 1
1RGG D79K Sheet_12.4 7.0 52.6 2.3 1
1CSP E66L Coil_46.8 7.0 70.0 2.1 1
1KFW N198K Turn_97.0 7.5 16.0 0.81 1
1K9Q L30Y null 7.0 65.0 0.17 1
1B26 K193A Helix_15.4 7.0 69.5 0.23 1
2CI2 K37A Helix_139.0 6.3 46.45 0.23 1
1AYF D76E Helix_86.8 8.5 37.0 0.45 1
1IOB K97V Helix_91.5 6.5 25.0 0.8 1
1YCC K73V Helix_172.0 4.5 25.0 0.1 1
1CSP E3Q Sheet_78.4 7.5 55.0 1.31 1
3SSI M73K Coil_211.3 7.0 53.36 0.35 1
2RN2 D134N Helix_50.0 5.5 53.1 0.89 1
2LZM S44I Helix_67.8 3.01 51.68 0.31 1
1LZ1 I59L Sheet_3.0 2.7 64.9 0.0 1
4LYZ D101E Coil_94.7 6.4 74.0 0.0 1
2LZM A82P Helix_89.5 6.5 64.7 0.8 1
1RGG T56V Sheet_3.1 7.0 48.4 -1.9 -1
1BNI E29S Helix_84.2 6.3 25.0 -1.23 -1
1B26 R190A Helix_2.5 7.0 69.5 -0.34 -1
1PIN M15A Sheet_100.9 7.0 40.0 -0.59 -1
1BVC L29I Helix_4.8 11.0 76.5 -1.1 -1
1LZ1 H78A Turn_152.1 2.7 64.9 -0.14 -1
1LZ1 V99T Helix_2.6 2.7 64.9 -0.5 -1
1BNI L95G Coil_49.8 6.3 25.0 -4.7 -1
1LZ1 G22A Turn_75.4 2.7 64.9 -1.79 -1
3MBP V8G Sheet_40.4 7.6 25.0 -1.1 -1
1BNI T26N Coil_39.5 6.3 25.0 -1.29 -1
1HFZ H107W Helix_135.6 7.4 56.2 -1.72 -1
2CI2 V53T Sheet_77.9 6.3 25.0 -1.03 -1
1AYF T54A Turn_57.2 8.5 37.0 -1.31 -1
1BNI I76A Sheet_0.0 6.3 25.0 -1.9 -1
1OTR I30L Helix_0.0 3.0 50.0 -1.96 -1
1LZ1 I59M Sheet_3.0 2.7 64.9 -1.29 -1
1RGG N39D Turn_17.1 7.0 48.4 -1.5 -1
1BVC E109G Helix_99.3 4.2 4.0 -0.93 -1
1BNI V10A Helix_0.0 6.3 25.0 -3.4 -1
1BVC K56A Helix_120.6 4.0 25.0 -0.23 -1
1FC1 L398A null 7.4 20.0 -0.1 -1
1BNI T105V Coil_86.4 6.3 25.0 -2.2 -1
2LZM I3V Helix_19.8 6.5 64.7 -0.4 -1
1RTB V47G Sheet_0.0 5.0 40.0 -7.34 -1
1TUP R175H Coil_5.8 7.2 10.0 -3.01 -1
1TUP R273H Sheet_73.4 7.2 10.0 -0.35 -1
3SSI M73V Coil_211.3 7.0 53.36 -0.66 -1
1RTB I107V Sheet_9.9 5.0 40.0 -0.08 -1
1RTB V47A Sheet_0.0 5.0 40.0 -3.8 -1
1STN D77G Coil_3.6 7.0 20.0 -2.2 -1
2LZM R80K Helix_181.6 5.4 65.15 -0.17 -1
3SSI M103I Helix_0.5 7.0 82.21 -1.89 -1
1VQB L37I Coil_115.8 7.0 25.0 -0.7 -1
1BNI A32K Helix_92.3 6.3 25.0 -0.2 -1
2LZM A93S Helix_75.9 3.0 51.55 -0.2 -1
3HHR E74A Helix_52.4 8.0 20.0 -0.49 -1
1STN D83G Turn_35.6 7.0 20.0 -2.8 -1
1LZ1 D49N Turn_72.8 4.0 65.0 -1.0 -1
2LZM K124G Coil_103.9 6.5 64.7 -0.1 -1
1CSP K5E Sheet_100.2 7.5 55.0 -3.11 -1
1W3D I130A Coil_67.3 5.5 51.85 -0.7 -1
2LZM L118I Helix_9.7 5.35 61.0 -1.2 -1
1KFW G254P Turn_5.0 7.5 16.0 -0.65 -1
1BNI D12G Helix_78.1 6.3 25.0 -1.25 -1
1YYX F61A null 5.0 25.0 -5.45 -1
1FTG D150K Turn_120.8 7.0 44.15 -0.22 -1
3SSI M73L Coil_211.3 7.0 53.36 -0.25 -1
1VQB T62C Sheet_54.6 7.0 25.0 -0.35 -1
1STN F61A Helix_56.0 7.0 20.0 -2.4 -1
1RN1 D76N Sheet_3.4 7.0 15.0 -3.1 -1
1PIN F25L Sheet_45.0 7.0 40.0 -1.37 -1
1W4H A168G Helix_88.4 7.0 9.85 -0.07 -1
1VQB M77L Sheet_89.7 7.0 25.0 -0.6 -1
1BNI T26Q Coil_39.5 6.3 25.0 -1.72 -1
2LZM V87I Helix_3.4 5.35 61.0 -0.3 -1
1CLW R382S Sheet_59.4 7.4 88.4 -17.4 -1
2CI2 Q41A Helix_139.6 6.25 25.0 -0.02 -1
2ABD K32R Helix_51.7 5.3 5.0 -1.83 -1
2LZM M6I Helix_0.0 6.0 65.5 -1.38 -1
1BNI G52V Sheet_1.3 6.3 54.1 -8.4 -1
1VQB M77F Sheet_89.7 7.0 25.0 -0.1 -1
1RN1 Y42W Sheet_13.9 6.0 25.0 -0.14 -1
1RN1 N9A Sheet_44.0 7.0 25.0 -0.9 -1
2AFG V109I Coil_1.8 7.3 39.8 -0.079 -1
2LZM K83H Helix_132.0 6.5 63.0 -0.4 -1
1RTB F46L Sheet_0.0 6.0 24.85 -3.2 -1
1AYF Y82S Coil_134.9 8.5 37.0 -0.33 -1
2LZM I58T Coil_4.1 5.4 59.0 -3.4 -1
1BNI V45T Helix_42.9 6.3 25.0 -2.4 -1
1WQ5 G211S Sheet_0.0 7.8 25.0 -0.7 -1
1RTB V57G Helix_0.0 5.0 40.0 -5.52 -1
1VQB L37V Coil_115.8 7.0 25.0 -1.75 -1
1L63 I50A Helix_34.5 5.4 65.3 -1.6 -1
1CSP D24K Coil_124.8 7.5 55.0 -0.48 -1
1CYO V61Y Turn_112.1 7.0 25.0 -1.34 -1
2LZM V149S Helix_0.1 5.4 59.0 -4.4 -1
1W3D V144A Coil_3.5 5.5 51.85 -2.0 -1
2LZM R96Q Helix_70.4 5.35 58.0 -0.3 -1
2LZM K60H Helix_107.0 6.5 63.0 -0.1 -1
4LYZ G49N Coil_22.2 9.5 20.0 -0.96 -1
1RGG T59V Coil_33.3 7.0 48.4 -1.7 -1
1BNI I96G Sheet_0.0 6.3 25.0 -5.7 -1
1BNI H18S Coil_102.6 6.3 25.0 -2.28 -1
1CLW G244R Coil_40.8 7.4 88.4 -4.0 -1
1W4H A148G Helix_58.7 7.0 9.85 -0.43 -1
1LZ1 V74S Coil_93.3 2.7 64.9 -0.38 -1
1RTB V118A Sheet_32.1 5.0 40.0 -1.92 -1
1RTB P93A Coil_104.0 4.2 56.05 -2.7 -1
1FTG V31A Helix_5.0 7.0 44.15 -1.72 -1
1LZ1 V110Y Helix_92.4 2.7 64.9 -0.14 -1
3SSI M103G Helix_0.5 7.0 82.21 -6.82 -1
1ANK F86L Coil_3.1 7.2 51.8 -0.8 -1
1CSP V20Q Turn_20.0 7.5 55.0 -1.82 -1
1CDC V30A null 7.0 25.0 -4.88 -1
1VQB I6V Sheet_1.1 7.0 25.0 -0.35 -1
