# Supplementary material for: Towards sequence-based prediction of mutation-induced stability changes in unseen non-homologous proteins
Source: BMC Genomics. 2014 Jan 24;15(Suppl 1):S4. doi: 10.1186/1471-2164-15-S1-S4 (PMC4046685; doi:10.1186/1471-2164-15-S1-S4)
Supplement: Supplementary file 1 — Additional file 1: Data set S1914. The files containing the S1914 data set, as well as training, cross-validation, and test splits are available in a white-space-delimited tabular text format. All files are compressed in a single zip archive S1914.zip. (ZIP 2 MB) [file 12864_2014_5677_MOESM1_ESM.zip › S1914/unseen-residue/unseen-mutation_cross-validation/replication7/S1914.train7.fold3]

1RGG D79F Sheet_12.4 7.0 52.6 3.0 1
1HFZ H32Y Helix_44.7 7.4 56.2 0.07 1
1LZ1 D120N Coil_92.7 4.5 65.0 0.05 1
2RN2 D134I Helix_50.0 5.5 53.1 1.27 1
1BNI E29Q Helix_84.0 6.3 25.0 0.0 1
2LZM S38D Sheet_52.1 6.9 66.1 0.6 1
5CRO Y26H Coil_162.9 7.0 45.0 1.9 1
4LYZ A31L Helix_0.0 6.4 74.0 1.8 1
1CSP E3R Sheet_78.4 7.0 70.0 2.65 1
2ABD K52M Helix_74.4 5.3 5.0 0.18 1
2LZM E11H Helix_33.0 5.4 65.1 0.1 1
1G6N S128P Helix_11.8 7.9 20.0 0.14 1
1RGG D79H Sheet_12.4 7.0 52.6 1.8 1
1LZ1 V110A Helix_95.1 2.7 49.2 0.07 1
1BVC P88A Helix_75.0 9.6 82.2 0.6 1
1HFY T29I Helix_0.0 7.0 25.0 3.23 1
1LZ1 V110D Helix_92.4 2.7 64.9 0.17 1
4LYZ D101G Coil_94.7 6.4 74.0 0.45 1
3MBP T345I Helix_58.4 7.6 25.0 0.7 1
1SHG F52Y Sheet_50.9 7.0 24.85 0.44 1
1FLV V18L Helix_0.2 7.0 44.15 0.09 1
2RN2 D70A Coil_54.1 9.0 47.0 1.1 1
1RN1 S17A Helix_62.7 7.0 25.0 0.67 1
1LZ1 V110G Turn_92.4 2.7 64.9 0.48 1
1LZ1 A47P Coil_84.3 2.8 68.8 0.1 1
1BVC L29M Helix_4.8 11.0 76.5 0.1 1
4LYZ M12F Helix_0.6 2.7 66.0 0.28 1
1IGV E17Q Turn_111.4 7.0 25.0 0.38 1
2RN2 D134E Helix_50.0 5.5 53.1 0.86 1
1K9Q D34T null 7.0 65.0 0.35 1
2LZM S117A Helix_1.0 3.01 51.65 1.27 1
2LZM M120L Helix_33.0 3.0 47.0 0.5 1
1BNI D44E Helix_112.0 6.3 25.0 0.1 1
1BNI A32Q Helix_92.3 6.3 25.0 -0.5 -1
1C9O Q53E Sheet_105.1 7.0 70.0 -0.1 -1
1RTB V63A Sheet_54.7 5.0 40.0 -2.02 -1
1PIN K13A Sheet_122.3 7.0 40.0 -0.02 -1
2CI2 S31G Helix_24.0 6.25 25.0 -0.8 -1
1BVC K77A Helix_100.8 4.0 25.0 -0.04 -1
1LZ1 V74A Coil_95.9 2.7 49.2 -0.43 -1
1AM7 H48N Coil_13.7 7.0 25.0 -5.0 -1
1W3D V149G Turn_8.1 5.5 51.85 -4.1 -1
1BNI R69M Coil_36.2 6.3 25.0 -2.12 -1
1RTB A64G Coil_76.6 5.0 40.0 -0.43 -1
2LZM T157L Coil_58.0 3.0 53.6 -1.7 -1
2ABD Y31N Helix_56.0 5.3 5.0 -1.52 -1
1C9O V64T Sheet_62.0 7.0 70.0 -0.26 -1
1W4H A146G Helix_5.4 7.0 9.85 -0.58 -1
1RTB F46V Sheet_0.0 6.0 24.85 -4.54 -1
2LZM K135E Turn_147.8 5.3 25.0 -1.0 -1
1OTR E34R Helix_72.8 3.0 65.0 -3.51 -1
1HFZ W104Y Coil_29.7 7.4 56.2 -2.44 -1
2LZM A98S Helix_0.0 3.0 51.55 -2.5 -1
1LZ1 P103G Turn_146.4 2.8 68.8 -0.1 -1
1BNI A32D Helix_92.3 6.3 25.0 -0.7 -1
1VQB L32R Sheet_79.0 7.0 25.0 -0.8 -1
1CLW R285K Sheet_80.6 7.4 88.4 -10.3 -1
1BNI T16A Helix_104.3 6.3 25.0 -0.27 -1
1BNI Y17A Helix_121.0 6.3 25.0 -2.13 -1
1B26 E231A Helix_83.5 7.0 69.5 -0.17 -1
1YYX L68A null 5.0 25.0 -4.03 -1
1BPI V34A Sheet_61.9 7.0 39.0 -1.2 -1
4LYZ N77H Turn_123.2 6.4 74.0 -0.38 -1
1RX4 E139K Sheet_74.0 7.8 15.0 -2.36 -1
1AYF Y82F Coil_134.9 8.5 37.0 -0.01 -1
1LZ1 I59G Sheet_3.0 2.7 64.9 -3.83 -1
1CYO F35L Helix_19.9 7.0 66.2 -1.87 -1
1AG2 M129V Sheet_88.8 7.0 25.0 -0.33 -1
2LZM T152I Helix_0.0 5.4 59.0 -0.4 -1
1BVC V13A Helix_0.0 9.6 82.2 -0.7 -1
1LZ1 I89V Coil_5.3 2.7 49.2 -0.35 -1
2ABD L15A Coil_0.6 5.3 5.0 -3.1 -1
2LZM T115A Helix_87.1 3.01 51.65 -0.14 -1
2RN2 S68A Sheet_1.0 3.0 49.8 -0.5 -1
CspB-TB K42E null 7.5 55.0 -0.22 -1
1PIN L7V Coil_40.9 7.0 40.0 -1.26 -1
1BPI Y23A Sheet_9.0 2.0 25.0 -5.9 -1
1AG2 E200K Helix_138.7 7.0 25.0 -0.14 -1
1OTR K33S null 3.25 65.0 -0.36 -1
1YYX I72A null 5.0 25.0 -4.67 -1
1BPI S47A Helix_35.7 7.0 39.0 -1.6 -1
1RN1 Y56F Sheet_24.3 7.0 25.0 -0.78 -1
1LZ1 V100A Turn_0.9 2.7 49.2 -0.57 -1
1LZ1 I59S Sheet_3.0 2.7 64.9 -3.58 -1
2LZM S44N Helix_67.8 3.01 51.68 -0.14 -1
2ABD Y28A Helix_53.1 5.3 5.0 -2.47 -1
1HFZ H107Y Helix_135.6 7.4 56.2 -0.19 -1
1BNI H18N Coil_102.6 6.3 25.0 -1.68 -1
1LZ1 Y54F Sheet_17.5 2.7 64.9 -0.96 -1
1PIN A31G Coil_8.2 7.0 40.0 -1.49 -1
1OTR E34P Helix_72.8 3.0 65.0 -2.13 -1
1BNI R83Q Coil_66.7 6.3 25.0 -2.05 -1
1BNI D8S Helix_87.9 6.3 25.0 -0.97 -1
1W3D L167A Helix_83.7 5.5 51.85 -1.2 -1
1VQB V19T Sheet_101.0 7.0 25.0 -0.3 -1
2LZM T152A Helix_0.0 5.4 59.0 -1.5 -1
2AKY T110H Coil_42.1 7.6 25.0 -2.63 -1
2LZM F153I Helix_0.1 5.7 64.88 -0.2 -1
1RGG T18V Helix_6.4 7.0 48.4 -1.4 -1
1FC1 V397A null 7.4 20.0 -0.6 -1
2LZM T157I Coil_58.0 6.0 64.5 -1.2 -1
1YYX A90G null 5.0 25.0 -2.87 -1
1FC1 K392A null 7.4 20.0 -0.4 -1
2LZM V111I Helix_0.0 5.7 64.89 -0.85 -1
1RTB A109G Sheet_6.4 5.0 40.0 -0.43 -1
1L63 V87M Helix_3.8 5.4 65.3 -2.3 -1
1RGG Y51F null 7.0 25.0 -2.3 -1
1BPI R53A Helix_170.4 7.0 39.0 -0.1 -1
2CI2 I49G Sheet_75.3 6.3 25.0 -3.52 -1
1RX4 E139Q Sheet_74.0 7.8 15.0 -1.36 -1
2LZM Q123A Helix_92.5 3.01 51.65 -0.22 -1
1BNI L89T Sheet_0.0 6.3 25.0 -2.5 -1
1VQB L65P Coil_154.1 7.0 25.0 -0.75 -1
1YYX L48A null 5.0 25.0 -4.23 -1
2LZM M120K Helix_33.0 3.0 47.0 -1.6 -1
2LZM A98V Helix_0.0 3.0 40.0 -4.9 -1
2CI2 D42A Helix_60.2 6.25 25.0 -0.96 -1
2LZM I3A Helix_19.8 6.5 64.7 -0.7 -1
1YYX A87G null 5.0 25.0 -3.03 -1
1BNI T26G Coil_39.5 6.3 25.0 -1.54 -1
3SSI V13G Sheet_56.2 7.0 82.21 -10.3 -1
2RN2 Q113P Helix_97.3 5.5 52.0 -0.6 -1
1RTB Y97F Sheet_6.3 5.0 63.3 -3.54 -1
1OTR E34N Helix_72.8 3.0 65.0 -0.88 -1
1L63 V149M Helix_0.2 5.4 65.3 -2.8 -1
1L63 I27M Sheet_0.0 5.4 65.3 -3.1 -1
1CSP K13E Turn_143.1 7.5 55.0 -0.29 -1
1STN D77A Coil_3.6 7.0 20.0 -3.2 -1
