# Supplementary material for: Towards sequence-based prediction of mutation-induced stability changes in unseen non-homologous proteins
Source: BMC Genomics. 2014 Jan 24;15(Suppl 1):S4. doi: 10.1186/1471-2164-15-S1-S4 (PMC4046685; doi:10.1186/1471-2164-15-S1-S4)
Supplement: Supplementary file 1 — Additional file 1: Data set S1914. The files containing the S1914 data set, as well as training, cross-validation, and test splits are available in a white-space-delimited tabular text format. All files are compressed in a single zip archive S1914.zip. (ZIP 2 MB) [file 12864_2014_5677_MOESM1_ESM.zip › S1914/unseen-residue/unseen-mutation_cross-validation/replication7/S1914.train7.fold4]

2CI2 I76V Coil_1.0 6.3 25.0 0.21 1
1CSP E66K Coil_46.8 7.0 70.0 2.17 1
1CSP S48E Sheet_26.4 7.5 55.0 0.1 1
1BPI D3A Helix_114.8 7.0 39.0 0.2 1
2LZM A93T Helix_75.9 5.4 65.15 0.06 1
1YCC N52V Helix_16.8 4.6 26.85 1.67 1
2LZM E11F Helix_33.0 5.4 66.48 1.7 1
2LZM R119M Helix_115.0 5.7 66.1 0.1 1
2LZM N144E Helix_97.9 6.5 64.5 0.5 1
1STN H46Y Turn_38.3 5.38 40.0 0.0 1
1BNI Y24F Turn_17.3 6.3 25.0 0.0 1
1WQ5 G211V Sheet_0.0 7.8 25.0 0.5 1
2LZM T157R Coil_58.0 3.0 53.6 0.3 1
1KFW G406Q Turn_30.6 7.5 16.0 0.62 1
5CRO Q16L Helix_46.9 3.0 45.0 2.8 1
2AFG H21Y Sheet_6.5 7.3 39.8 0.754 1
1RGG H85Q Turn_94.3 7.0 49.0 0.0 1
1RGG D79R Sheet_12.4 7.0 52.6 2.7 1
2LZM D20T Sheet_46.2 5.4 65.1 0.9 1
1BNI S28A Helix_78.5 6.3 25.0 0.41 1
2LZM T26S Sheet_6.4 5.4 65.15 0.57 1
CspB-TB K20Q null 7.5 55.0 0.0 1
2RN2 D134H Helix_50.0 5.5 52.5 1.9 1
451C Q37R Turn_101.9 5.0 50.4 0.5 1
1BVC I142M Helix_0.3 11.0 76.5 0.9 1
1FTG D126K Coil_103.2 7.0 44.15 0.55 1
2LZM N116D Helix_76.7 5.7 66.1 0.6 1
1CSP K65I Sheet_94.3 7.0 70.0 1.53 1
1BNI T79V Coil_109.0 6.3 25.0 0.3 1
5CRO Y26C Coil_162.9 7.0 45.0 2.2 1
2LZM E128A Helix_86.7 2.02 40.75 0.16 1
1FTG G68A Helix_49.8 7.0 43.25 0.55 1
1OTR K33F null 3.25 65.0 0.17 1
1L63 I50M Helix_34.5 5.4 65.3 -0.4 -1
2LZM T157F Coil_58.0 2.0 42.0 -2.4 -1
2CI2 P80A Sheet_3.7 6.25 25.0 -3.34 -1
1FTG L50A Sheet_0.0 7.0 43.25 -2.84 -1
1YCC L85A Coil_8.8 6.0 25.0 -2.8 -1
3SSI V13M Sheet_56.2 7.0 82.21 -5.92 -1
1YCC N52S Helix_16.8 5.0 26.85 -1.29 -1
1BNI N5A Coil_12.7 6.3 25.0 -1.9 -1
CspB-TB E48K null 7.5 55.0 -1.34 -1
1BNI A32V Helix_92.3 6.3 25.0 -0.9 -1
1VQB L37A Coil_115.8 7.0 25.0 -3.85 -1
1TUP R248Q Coil_194.1 7.2 10.0 -1.94 -1
1AYF Y82L Coil_134.9 8.5 37.0 -0.36 -1
3SSI M73G Coil_211.3 7.0 53.36 -0.06 -1
1LZ1 H78G Turn_152.1 2.7 64.9 -0.12 -1
1BNI A32N Helix_92.3 6.3 25.0 -0.7 -1
1HFZ H32A Helix_44.7 7.4 56.2 -2.13 -1
2LZM T157H Coil_58.0 2.0 42.0 -2.1 -1
2LZM V149G Helix_0.1 5.4 59.0 -4.9 -1
2LZM T59S Coil_71.8 6.5 63.0 -0.2 -1
1PIN I28G Turn_70.0 7.0 40.0 -0.48 -1
1STN L89F Coil_25.9 5.38 40.0 -1.2 -1
2LZM E128K Helix_86.7 3.0 47.0 -1.16 -1
4LYZ M12L Helix_0.6 2.7 66.0 -0.57 -1
1VQB C33I Sheet_0.0 7.0 25.0 -0.45 -1
1BNI Y17F Helix_121.0 6.3 25.0 -0.3 -1
1N0J I58T Helix_106.1 7.8 70.0 -2.7 -1
2WSY I232V Sheet_1.1 7.8 25.0 -1.2 -1
1PGA V29P Helix_65.8 5.5 25.0 -3.5 -1
1BNI D8G Helix_87.9 6.3 25.0 -1.17 -1
1CSP E42Q Turn_126.1 7.5 55.0 -0.12 -1
1HUE V42I Sheet_0.3 7.0 63.9 -0.82 -1
1FTG V160A Helix_0.6 7.0 44.15 -1.91 -1
1HFZ Y103A Helix_56.3 7.4 56.2 -2.39 -1
2LZM I3W Helix_19.8 6.5 64.7 -2.8 -1
1BPI P2A Helix_67.8 7.0 39.0 -1.3 -1
2LZM R96S Helix_70.4 5.35 58.0 -2.6 -1
1BNI V36A Coil_71.8 6.3 25.0 -1.3 -1
1TUP R249S Coil_26.3 7.2 10.0 -1.95 -1
2LZM A49S Helix_47.3 3.0 51.55 -0.5 -1
1BNI I88L Sheet_0.0 6.3 25.0 -0.3 -1
1C9O R3K Sheet_154.1 7.0 70.0 -0.19 -1
1W4H V163A Helix_0.0 7.0 9.85 -2.02 -1
3MBP G19C Helix_18.2 7.6 25.0 -2.3 -1
1W4H L167A Helix_44.3 7.0 9.85 -0.57 -1
1CYO V61H Turn_112.1 7.0 25.0 -1.6 -1
1CSP D24N Coil_124.8 7.5 55.0 -0.72 -1
1WQ5 P57A null 9.0 54.1 -0.04 -1
1RN1 V16T null 7.0 25.0 -4.1 -1
1BNI A32G Helix_92.3 6.3 25.0 -0.9 -1
2LZM I3D Helix_19.8 6.5 64.7 -3.2 -1
1OTR E34Q Helix_72.8 3.0 65.0 -1.46 -1
1RTB V108I Sheet_0.0 5.0 40.0 -0.43 -1
2ABD Q33A Helix_1.3 5.3 5.0 -3.66 -1
1AG2 R208H Helix_99.0 7.0 25.0 -1.44 -1
1RTB V54L Helix_0.0 5.0 40.0 -1.09 -1
1RTB V57A Helix_0.0 5.0 40.0 -2.85 -1
1FC1 F405A null 7.4 20.0 -2.5 -1
1ANK D84H Coil_11.9 7.2 51.8 -1.4 -1
1STN A60G Helix_60.7 7.0 20.0 -1.5 -1
2CI2 P44A Turn_109.5 6.25 25.0 -1.76 -1
1BNI A32L Helix_92.3 6.3 25.0 -0.3 -1
1BNI H18A Coil_102.6 6.3 25.0 -1.85 -1
1RGG E41K null 7.0 25.0 -1.2 -1
1VQB L32H Sheet_79.0 7.0 25.0 -0.45 -1
1LZ1 Y38F Sheet_18.0 2.7 64.9 -0.19 -1
1W3D E141A Helix_120.8 5.5 51.85 -0.7 -1
2LZM Q122A Helix_75.8 3.01 51.65 -0.24 -1
2LZM R96Y Helix_70.4 5.35 58.0 -4.7 -1
1L63 L91A Coil_5.3 5.4 65.3 -2.6 -1
1RTB I107L Sheet_9.9 5.0 40.0 -2.19 -1
1LZ1 K1M Coil_71.2 2.7 64.9 -0.12 -1
1BNI K62R Coil_87.0 6.3 25.0 -0.45 -1
1RTB Y97A Sheet_6.3 5.0 63.3 -12.0 -1
1BNI I96A Sheet_0.0 6.3 25.0 -3.54 -1
2CI2 V53A Sheet_77.9 6.3 25.0 -0.64 -1
1VQB L49C Sheet_9.0 7.0 25.0 -2.05 -1
1BVC I28A Helix_1.8 11.0 76.5 -1.3 -1
2LZM R96I Helix_70.4 5.35 58.0 -2.9 -1
2LZM R154E Helix_79.3 5.3 66.7 -1.1 -1
1RN1 N44S Turn_49.7 7.0 50.8 -1.5 -1
1PIN Y24F Sheet_22.9 7.0 40.0 -0.66 -1
1BNI Y78F Coil_9.4 6.3 25.0 -1.45 -1
2CI2 V38A Helix_52.3 6.3 25.0 -0.46 -1
2LZM V149I Helix_0.1 5.4 59.0 -0.1 -1
1BNI A32I Helix_92.3 6.3 25.0 -0.8 -1
3HHR E74D Helix_52.4 8.0 20.0 -0.55 -1
1STN L37A Coil_13.0 7.0 20.0 -1.8 -1
1FTG I52V Sheet_0.0 7.0 44.15 -1.4 -1
CspB-TB R3Q null 7.5 55.0 -1.0 -1
2ABD A9G Helix_9.0 5.3 5.0 -1.81 -1
1BNI W94L Coil_70.9 5.8 25.0 -1.59 -1
1RGG E54Q Sheet_15.6 7.0 49.0 -1.7 -1
4LYZ D101Q Coil_94.7 6.4 74.0 -0.08 -1
1STN W140L Helix_54.8 7.0 20.0 -4.5 -1
