# Supplementary material for: Towards sequence-based prediction of mutation-induced stability changes in unseen non-homologous proteins
Source: BMC Genomics. 2014 Jan 24;15(Suppl 1):S4. doi: 10.1186/1471-2164-15-S1-S4 (PMC4046685; doi:10.1186/1471-2164-15-S1-S4)
Supplement: Supplementary file 1 — Additional file 1: Data set S1914. The files containing the S1914 data set, as well as training, cross-validation, and test splits are available in a white-space-delimited tabular text format. All files are compressed in a single zip archive S1914.zip. (ZIP 2 MB) [file 12864_2014_5677_MOESM1_ESM.zip › S1914/unseen-residue/unseen-mutation_cross-validation/replication7/S1914.train7.fold5]

1A23 H32L Helix_57.4 7.0 30.0 5.3 1
1BVC H116A Helix_90.0 9.6 82.2 0.2 1
2LZM A41D Helix_39.0 5.4 65.15 0.29 1
1LZ1 V110N Helix_92.4 2.7 64.9 0.07 1
1CSP S48K Sheet_26.4 7.5 55.0 0.74 1
1HFY A30I Helix_0.0 2.0 20.0 0.3 1
2RN2 H62P Coil_131.8 5.5 52.0 1.1 1
1BNI K19R Coil_72.0 6.3 25.0 0.2 1
1OTR E34I Helix_72.8 3.0 65.0 1.65 1
2LZM T109N Helix_116.8 6.7 62.4 0.1 1
2AFG H93G Turn_125.1 6.6 25.0 0.55 1
1A23 H32S Helix_57.4 7.0 30.0 5.2 1
1LZ1 Q58G Turn_12.9 2.7 64.9 1.86 1
1SUP Y217K Sheet_69.5 8.0 58.8 0.72 1
1RX4 V88A Coil_51.9 7.2 20.0 0.2 1
4LYZ D101N Coil_94.7 6.4 74.0 0.04 1
1PIN S19G Turn_48.7 7.0 40.0 0.01 1
1IRO I33L Coil_1.9 9.08 107.0 0.76 1
2LZM E22K Turn_83.8 5.4 65.15 0.57 1
1AAR R42E Sheet_84.1 5.0 25.0 1.63 1
1OTR E34L Helix_72.8 3.0 65.0 1.36 1
2LZM S44L Helix_67.8 3.01 51.68 0.39 1
2LZM N40D Helix_108.9 5.4 65.15 0.44 1
1CDC L50V null 7.0 25.0 0.37 1
2LZM A93P Helix_75.9 6.5 64.7 0.1 1
1CSP E3L Sheet_78.4 7.0 70.0 1.6 1
2LZM T152V Helix_0.0 5.4 59.0 0.2 1
2LZM T115E Helix_87.0 6.5 64.6 0.3 1
1RGG D79L Sheet_12.4 7.0 52.6 2.7 1
1BPI T11A Coil_65.8 7.0 39.0 0.0 1
1YCC N52I Helix_16.8 6.0 25.0 4.2 1
2RN2 D134A Helix_50.0 5.5 53.1 1.51 1
1VQB K69M Sheet_86.7 7.0 25.0 0.08 1
1RTP A21P Turn_71.3 7.4 45.8 -1.92 -1
1RGG V57T Coil_0.0 7.0 48.4 -4.4 -1
2WSY Y175Q Sheet_19.4 7.8 25.0 -4.0 -1
1CLW E309V Sheet_28.8 7.4 88.4 -2.3 -1
2CI2 L51V Sheet_38.9 6.3 46.45 -0.5 -1
2CI2 I49T Sheet_75.3 6.3 25.0 -1.34 -1
2CI2 K21M Coil_85.1 6.25 25.0 -0.67 -1
3SSI V13A Sheet_56.2 7.0 82.21 -6.78 -1
1PIN N30A Turn_45.7 7.0 40.0 -0.47 -1
2CI2 V82T Helix_17.8 6.3 25.0 -1.15 -1
1LZ1 V93T Helix_3.8 2.7 64.9 -0.67 -1
1LRP A49V Helix_35.6 8.0 51.5 -1.22 -1
2LZM T59G Coil_71.8 6.5 63.0 -1.6 -1
1BNI H18K Helix_102.6 6.3 25.0 -1.19 -1
1BPI G57A Coil_42.9 7.0 39.0 -0.2 -1
2ABD E67A Helix_97.3 5.3 5.0 -0.36 -1
4LYZ G49A Coil_22.2 2.7 65.6 -1.89 -1
2CI2 V70A Sheet_12.1 6.3 25.0 -1.95 -1
1RN1 V78T null 7.0 25.0 -3.1 -1
1LZ1 E35L Helix_35.0 2.7 64.9 -0.53 -1
1STN A90S Coil_0.0 7.0 20.0 -2.0 -1
1L63 L33M Sheet_15.2 5.4 65.3 -2.0 -1
1PIN H27A Turn_91.2 7.0 40.0 -0.12 -1
1BNI N23A Turn_13.6 6.3 25.0 -2.2 -1
2RN2 H62D Coil_131.8 5.5 52.7 -0.17 -1
1WQ5 P207A Coil_49.7 9.0 54.1 -1.64 -1
2CI2 V53G Sheet_77.9 6.3 25.0 -2.43 -1
1CSP A46E Sheet_26.9 7.0 70.0 -0.6 -1
1CSP K39Q Coil_75.3 7.5 55.0 -0.02 -1
1BNI T26E Coil_39.5 6.3 25.0 -0.05 -1
1BNI D8A Helix_87.9 6.3 25.0 -0.9 -1
1RTB V116G Sheet_20.4 5.0 40.0 -1.18 -1
1RTB F46A Sheet_0.0 6.0 24.85 -6.36 -1
2LZM A129L Helix_0.0 5.4 65.3 -1.3 -1
1BPI G12A Coil_17.1 7.0 39.0 -1.8 -1
2RN2 S68G Sheet_1.0 3.0 49.8 -2.4 -1
1HFY A30T Helix_0.0 2.0 20.0 -0.06 -1
1PGA K10P Turn_167.6 5.5 25.0 -0.2 -1
1RTB I107A Sheet_9.9 5.0 40.0 -2.84 -1
1BVC D44A Turn_105.8 4.0 25.0 -0.17 -1
2LZM T157V Coil_58.0 3.0 53.6 -1.2 -1
1BNI A32W Helix_92.3 6.3 25.0 -1.0 -1
1RGG V36T Sheet_46.8 7.0 48.4 -1.3 -1
1RTB I106A Sheet_0.0 5.0 40.0 -4.37 -1
1AJ3 W22F Helix_79.1 7.5 25.0 -1.11 -1
1STN L103A Helix_0.0 7.0 20.0 -4.6 -1
1PIN G20A Coil_54.7 7.0 40.0 -0.86 -1
2LZM L39A Helix_82.2 5.45 53.0 -0.9 -1
2LZM T157C Coil_58.0 2.0 42.0 -1.3 -1
1BNI Y97G Sheet_29.7 6.3 25.0 -6.6 -1
1STN V23F Sheet_0.2 5.35 40.0 -1.5 -1
1WQ5 P96A Coil_1.5 9.0 54.1 -2.0 -1
3SSI M103A Helix_0.5 7.0 82.21 -2.32 -1
1LZ1 G16A Turn_43.8 2.7 64.9 -1.39 -1
2LZM I3S Helix_19.8 6.5 64.7 -1.7 -1
1FTG A84G Sheet_0.0 7.0 44.15 -1.8 -1
1W4H T152S Coil_103.1 7.0 9.85 -0.29 -1
1FC1 L368A null 7.4 20.0 -2.2 -1
1CSP E53K Sheet_115.9 7.5 55.0 -0.19 -1
1LZ1 V74D Coil_93.3 2.7 64.9 -0.43 -1
P00912 S212C null 6.5 23.0 -1.0 -1
2ABD Y73A Helix_3.4 5.3 5.0 -4.83 -1
1BNI I51A Sheet_0.2 6.3 25.0 -4.7 -1
1OTR E34D Helix_72.8 3.0 65.0 -0.22 -1
4LYZ T40I Sheet_0.1 6.4 74.0 -2.2 -1
1BNI W94Y Coil_70.9 5.8 25.0 -1.27 -1
1W3D A139G Helix_0.7 5.5 51.85 -2.3 -1
3MBP P133S Helix_40.3 7.4 63.0 -2.1 -1
1CDC L16V null 7.0 25.0 -2.2 -1
1BNI E29A Helix_84.2 6.3 25.0 -1.25 -1
1HFZ Q54A Coil_13.3 7.4 56.2 -0.41 -1
2ABD K32A Helix_51.7 5.3 5.0 -1.02 -1
2LZM T59V Coil_71.8 6.5 63.0 -1.5 -1
2LZM R96C Helix_70.4 5.35 58.0 -2.9 -1
1C5G R30E Coil_109.6 6.6 50.2 -1.2 -1
1BNI Y13G Helix_39.1 6.3 25.0 -6.4 -1
1BPI F4A Helix_21.9 7.0 39.0 -3.0 -1
1RTB A5S Helix_30.3 7.0 61.7 -0.37 -1
CspB-TB D10K null 7.5 55.0 -2.72 -1
1BNI N41D Helix_27.7 6.3 25.0 -2.5 -1
3HHR E74L Helix_52.4 8.0 20.0 -0.79 -1
2LZM F153V Helix_0.1 5.7 64.88 -1.8 -1
1VQB L49T Sheet_9.0 7.0 25.0 -2.85 -1
2LZM R96V Helix_70.4 5.35 58.0 -2.4 -1
1VQB D50H Turn_41.1 7.0 25.0 -0.78 -1
1BNI I109A Coil_45.0 6.3 25.0 -2.1 -1
1WQ5 C118V Helix_0.0 9.0 50.0 -1.34 -1
1YCC K73I Helix_172.0 4.5 25.0 -0.4 -1
1AG2 V210I Helix_0.0 7.0 25.0 -0.26 -1
1C9O E46A Sheet_56.0 7.0 70.0 -0.22 -1
1RTB V63G Sheet_54.7 5.0 40.0 -3.5 -1
1BNI D12S Helix_78.1 6.3 25.0 -0.65 -1
1STN E73A Sheet_45.8 7.0 20.0 -1.6 -1
2LZM R96T Helix_70.4 5.35 58.0 -2.8 -1
1BNI I88A Sheet_0.0 6.3 25.0 -4.31 -1
