# Supplementary material for: Towards sequence-based prediction of mutation-induced stability changes in unseen non-homologous proteins
Source: BMC Genomics. 2014 Jan 24;15(Suppl 1):S4. doi: 10.1186/1471-2164-15-S1-S4 (PMC4046685; doi:10.1186/1471-2164-15-S1-S4)
Supplement: Supplementary file 1 — Additional file 1: Data set S1914. The files containing the S1914 data set, as well as training, cross-validation, and test splits are available in a white-space-delimited tabular text format. All files are compressed in a single zip archive S1914.zip. (ZIP 2 MB) [file 12864_2014_5677_MOESM1_ESM.zip › S1914/unseen-residue/unseen-mutation_cross-validation/replication7/S1914.train7.fold6]

1STN H124L Helix_92.2 7.0 51.4 1.3 1
1CSP N10D Sheet_52.1 7.5 55.0 0.31 1
2LZM F153L Helix_0.1 5.7 64.88 0.3 1
2LZM S117V Helix_1.0 5.4 66.48 2.0 1
1C9O N11S Turn_74.5 7.0 70.0 0.33 1
1LZ1 V74M Coil_93.3 2.7 64.9 0.65 1
1W4H H166A Helix_24.3 7.0 9.85 0.06 1
1RGG D79A Sheet_12.4 7.0 52.6 2.75 1
1LZ1 V74L Coil_93.3 2.7 64.9 0.19 1
2LZM S44F Helix_67.8 3.01 51.68 0.06 1
2LZM E11M Helix_33.0 5.4 66.48 1.6 1
2LZM S44M Helix_67.8 3.01 51.68 0.33 1
1HUE M69I Coil_61.2 7.0 63.9 0.0 1
P43305 C72S null 7.4 53.6 0.72 1
2LZM S44R Helix_67.8 3.01 51.68 0.24 1
1OTR K33I null 3.25 65.0 1.55 1
1OTR K33E null 3.25 65.0 0.05 1
1C9O N55K Turn_150.1 7.0 75.0 0.1 1
1MBG V103L Helix_0.0 7.5 25.0 2.44 1
2LZM S44V Helix_67.8 3.01 51.68 0.1 1
2LZM S38N Coil_52.1 6.7 62.4 0.0 1
1BVC I142L Helix_0.3 11.0 76.5 0.6 1
1OTR K33A null 3.25 65.0 0.43 1
1LZ1 A96M Helix_0.0 2.7 64.9 0.02 1
2LZM S44Y Helix_67.8 3.01 51.68 0.19 1
4LYZ D101A Coil_94.7 6.4 74.0 0.76 1
1HFY T29V Helix_0.0 7.0 25.0 1.86 1
1KFW G93P Coil_45.9 7.5 16.0 0.5 1
1PGA V21P Coil_133.0 5.5 25.0 0.5 1
1FTG Q99A Turn_0.1 7.0 43.25 1.72 1
1RGG D79Y Sheet_12.4 7.0 52.6 2.9 1
5CRO Y26D Coil_162.9 7.0 45.0 2.7 1
1CSP E43S Turn_131.6 7.0 70.0 0.29 1
2ABD P44A Coil_50.6 5.3 5.0 -1.4 -1
2ABD L80A Helix_3.3 5.3 5.0 -3.7 -1
2RN2 E48D Helix_19.0 9.0 47.0 -0.2 -1
2LZM E11N Helix_33.0 5.4 65.1 -0.1 -1
1BNI A32S Helix_92.3 6.3 25.0 -0.4 -1
2CI2 L51I Sheet_38.9 6.25 25.0 -0.26 -1
1BPI Q31A Sheet_65.0 7.0 39.0 -1.0 -1
1HFZ I59W Coil_69.3 7.4 56.2 -0.93 -1
1STN L37G Coil_13.0 7.0 20.0 -3.9 -1
2CI2 Q41G Helix_139.6 6.25 25.0 -0.6 -1
2LZM A134S Helix_29.0 3.0 51.55 -0.1 -1
1VQB V70T Sheet_104.6 7.0 25.0 -1.75 -1
1BNI R69K Coil_36.2 6.3 25.0 -3.13 -1
2LZM L133A Helix_0.8 3.01 51.8 -4.3 -1
1RTB V118G Sheet_32.1 5.0 40.0 -2.77 -1
1BVC A130L Helix_0.0 7.8 4.0 -0.9 -1
1AYF H56Q Sheet_5.6 8.5 37.0 -1.66 -1
1OTR E34G Helix_72.8 3.0 65.0 -1.39 -1
2LZM I100M Helix_9.0 5.42 65.3 -1.6 -1
2LZM S44P Helix_67.8 3.01 51.68 -3.03 -1
1L63 V111M Helix_0.0 5.4 65.3 -0.7 -1
1G6N S128A Helix_11.8 7.9 20.0 -0.26 -1
1CAH W16F Helix_3.8 7.5 23.0 -6.0 -1
2CI2 V82G Helix_17.8 6.3 25.0 -3.5 -1
1VQB I78T Sheet_91.6 7.0 25.0 -3.3 -1
1LZ1 A96S Helix_0.0 2.7 64.9 -1.0 -1
1PIN R14A Sheet_102.7 7.0 40.0 -1.63 -1
3MBP P133A Helix_40.3 7.4 63.0 -0.3 -1
3SSI V13I Sheet_56.2 7.0 82.21 -0.84 -1
2LZM R96L Helix_70.4 5.35 58.0 -3.2 -1
2RN2 E48A Helix_19.0 9.0 47.0 -0.3 -1
1BPI T32A Sheet_79.0 7.0 39.0 -0.1 -1
1BNI V36T Coil_71.8 6.3 25.0 -1.1 -1
2LZM I58A Sheet_4.1 3.0 51.65 -3.2 -1
2ABD V12A Helix_7.9 5.3 5.0 -1.69 -1
1CDC I57V null 7.0 25.0 -0.43 -1
1RRO P21A Turn_66.74 7.4 53.6 -0.74 -1
1VQB L81T Sheet_21.2 7.0 25.0 -2.55 -1
1BPI F22A Sheet_23.2 7.0 39.0 -2.0 -1
2CI2 F69A Sheet_34.5 6.25 25.0 -3.84 -1
4LYZ S91D Helix_0.5 6.4 74.0 -2.31 -1
2LZM T157S Coil_58.0 2.0 42.0 -0.66 -1
2LZM I29A Turn_3.9 3.0 51.65 -2.6 -1
1CLW G177R Sheet_28.4 7.4 88.4 -2.1 -1
1LZ1 V110F Turn_92.4 2.7 64.9 -0.05 -1
2CI2 E34Q Helix_88.6 6.25 25.0 -0.47 -1
1W4H A134G Helix_44.7 7.0 9.85 -0.37 -1
1BNI A32E Helix_92.3 6.3 25.0 -0.6 -1
2LZM L118M Helix_9.7 5.42 65.3 -0.7 -1
1PIN S32G Sheet_43.6 7.0 40.0 -0.81 -1
1VQB T48C Sheet_19.2 7.0 25.0 -0.4 -1
1BNI T26D Coil_39.5 6.3 25.0 -0.08 -1
1FC1 T394A null 7.4 20.0 -0.6 -1
1BNI A32Y Helix_92.3 6.3 25.0 -0.8 -1
P01051 V54A null 7.0 25.0 -2.37 -1
1RTP K80S Helix_114.1 7.4 45.8 -0.29 -1
1VQB S67T Helix_0.0 7.0 25.0 -0.8 -1
1STN W140H Helix_54.8 7.0 20.0 -0.4 -1
2AKY I213F Helix_0.0 7.5 25.0 -1.91 -1
1LRP A66T Helix_21.7 8.0 51.5 -2.99 -1
1BVC Q8G Helix_81.9 4.2 4.0 -0.56 -1
1FLV A101L Helix_0.1 7.0 44.15 -0.53 -1
1C2R P35A Coil_24.2 7.5 30.0 -2.0 -1
1PIN R21G Coil_148.1 7.0 40.0 -0.67 -1
4LYZ S91V Helix_0.5 6.4 74.0 -0.08 -1
2CI2 A35G Helix_0.0 6.25 25.0 -1.09 -1
2RN2 D94E Coil_99.6 5.5 49.8 -0.4 -1
1BNI H18G Coil_102.6 6.3 25.0 -0.7 -1
1BPI F45A Sheet_20.3 2.0 25.0 -6.9 -1
2RN2 S68T Sheet_1.0 3.0 49.8 -0.2 -1
1W3D D164A Helix_73.7 5.5 51.85 -2.3 -1
4LYZ G102V Coil_64.1 6.4 74.0 -0.04 -1
1BPI N44A Coil_21.5 7.0 39.0 -3.3 -1
1L63 I100A Helix_9.4 5.4 65.3 -2.5 -1
1RGG D79E Sheet_12.4 7.0 52.6 -0.3 -1
1PIN E12A Sheet_73.2 7.0 40.0 -0.48 -1
1W3D I130V Coil_67.3 5.5 51.85 -0.2 -1
1VQB L49I Sheet_9.0 7.0 25.0 -0.95 -1
3SSI M73I Coil_211.3 7.0 53.36 -0.94 -1
1BPI R17A Coil_204.2 7.0 39.0 -0.3 -1
1FTG T122S Coil_26.6 7.0 44.15 -0.31 -1
1RTB P93G Coil_104.0 6.0 61.6 -2.2 -1
3HHR E74Q Helix_52.4 8.0 20.0 -0.18 -1
1PIN Q33A Sheet_50.7 7.0 40.0 -0.57 -1
2LZM R96H Helix_70.4 6.5 70.0 -2.8 -1
1W3D V158A Sheet_1.3 5.5 51.85 -3.2 -1
2CI2 S31A Sheet_24.0 6.3 46.45 -0.89 -1
2ABD V77A Helix_3.6 5.3 5.0 -1.14 -1
1BNI I55V Sheet_96.0 6.3 25.0 -0.3 -1
2CI2 L27A Turn_0.9 6.3 25.0 -2.64 -1
1RN1 H92A Coil_38.8 6.0 25.0 -0.62 -1
1C9O R3E Sheet_154.1 7.0 70.0 -2.75 -1
1PIN L7A Coil_40.9 7.0 40.0 -1.72 -1
1WQ5 G211E Sheet_0.0 7.8 25.0 -0.4 -1
2CI2 A77G Coil_44.1 6.3 25.0 -1.88 -1
